# Supplementary material for: Disruption of DNA methylation underpins the neuroinflammation induced by targeted CNS radiotherapy
Source: Brain. 2025 Apr 29;148(9):3137–52. doi: 10.1093/brain/awaf163 (PMC12404709; doi:10.1093/brain/awaf163)
Supplement: awaf163_Supplementary_Data [file awaf163_supplementary_data.zip]

Archive with 5 entries (5 files):
- brain-2024-01691-File010.pdf
- brain-2024-01691-File011.xlsx
- brain-2024-01691-File012.xlsx
- brain-2024-01691-File013.xlsx
- brain-2024-01691-File014.pdf
