# Supplementary material for: Disruption of DNA methylation underpins the neuroinflammation induced by targeted CNS radiotherapy
Source: Brain. 2025 Apr 29;148(9):3137–52. doi: 10.1093/brain/awaf163 (PMC12404709; doi:10.1093/brain/awaf163)
Supplement: awaf163_Supplementary_Data [file awaf163_supplementary_data.zip › brain-2024-01691-File011.xlsx]

## Sheet: DNAme _FFPE_DMGs
Seqname_DMRs	Start_DMRs	End_DMRs	meandiff_DMRs	Overlapping_genes	Overlapping_promoters	Overlapping_5_UTR	Overlapping_3_UTR	Overlapping_exons	Overlapping_introns	Distance_intergenic
chr12	9115783	9116582	0.0850419	A2M	prom_A2M	5_UTR_A2M	NA	exons_A2M	NA	NA
chr22	42719931	42721320	-0.0719782	A4GALT	prom_A4GALT	5_UTR_CYB5R3_A4GALT	NA	exons_A4GALT	NA	NA
chr19	1065185	1065861	0.0971605	ABCA7	NA	NA	3_UTR_ABCA7	exons_ABCA7	NA	NA
chr12	122974103	122974334	0.0904775	ABCB9	NA	NA	NA	NA	introns_ABCB9	NA
chr12	21941026	21942396	-0.0650696	ABCC9	NA	5_UTR_ABCC9	NA	exons_ABCC9	NA	NA
chr4	88158435	88159271	-0.0738539	ABCG2	NA	5_UTR_ABCG2	NA	exons_ABCG2	NA	NA
chr4	88231359	88231712	-0.102294	ABCG2	prom_ABCG2	5_UTR_ABCG2	NA	exons_ABCG2	NA	NA
chr11	119149135	119150231	-0.0595902	ABCG4	NA	5_UTR_ABCG4	NA	exons_ABCG4	NA	NA
chr2	27122980	27124070	-0.0875975	ABHD1	prom_ABHD1	5_UTR_ABHD1	NA	exons_ABHD1	NA	NA
chr17	1230252	1230412	-0.148404	ABR	prom_ABR	NA	NA	NA	NA	NA
chr6	26613786	26614421	-0.119608	ABT1	NA	NA	NA	NA	NA	13046
chr6	26577108	26577593	-0.136335	ABT1	NA	NA	NA	NA	NA	18358
chr12	111754789	111754959	-0.0826633	ACAD10	NA	NA	NA	NA	introns_ACAD10	NA
chr15	88769825	88769991	0.0787781	ACAN	NA	NA	NA	NA	NA	32443
chr17	45144748	45144891	0.11074	ACBD4	NA	NA	NA	NA	NA	566
chr5	81393977	81394639	-0.0827737	ACOT12	prom_ACOT12	5_UTR_ACOT12	NA	exons_ACOT12	NA	NA
chr2	111118357	111119488	-0.130637	ACOXL	NA	NA	3_UTR_ACOXL	exons_ACOXL	NA	NA
chr5	132011157	132011413	-0.0613439	ACSL6	NA	NA	NA	NA	introns_ACSL6	NA
chr12	81077148	81078398	-0.0780464	ACSS3	NA	5_UTR_ACSS3	NA	exons_ACSS3	NA	NA
chr1	229433861	229434835	-0.163859	ACTA1	prom_ACTA1	5_UTR_ACTA1	NA	exons_ACTA1	NA	NA
chr1	229431022	229431392	-0.123731	ACTA1	NA	NA	3_UTR_ACTA1	exons_ACTA1	NA	NA
chr1	229433183	229433354	-0.054654	ACTA1	NA	NA	NA	NA	introns_ACTA1	NA
chr1	229407262	229407856	-0.0679807	ACTA1	NA	NA	NA	NA	NA	22508
chr15	34795305	34795959	-0.0832198	ACTC1	prom_ACTC1	5_UTR_ACTC1	NA	exons_ACTC1	NA	NA
chr2	157597088	157597889	-0.102995	ACVR1C	NA	5_UTR_ACVR1C	NA	exons_ACVR1C	NA	NA
chr12	51907127	51907796	-0.114284	ACVRL1	NA	5_UTR_ACVRL1	NA	exons_ACVRL1	NA	NA
chr12	51923518	51923691	-0.153539	ACVRL1	NA	NA	NA	NA	NA	156
chr11	67650487	67650894	0.100842	ACY3	prom_ACY3	5_UTR_ACY3	NA	exons_ACY3	NA	NA
chr19	8591968	8593032	-0.102849	ADAMTS10	NA	5_UTR_ADAMTS10	3_UTR_ADAMTS10	exons_ADAMTS10	NA	NA
chr19	8605096	8605308	0.121311	ADAMTS10	NA	NA	NA	exons_ADAMTS10	NA	NA
chr5	33891788	33892992	-0.124393	ADAMTS12	prom_ADAMTS12	5_UTR_ADAMTS12	NA	exons_ADAMTS12	NA	NA
chr11	130472836	130473903	0.100743	ADAMTS15	NA	NA	3_UTR_ADAMTS15	exons_ADAMTS15	NA	NA
chr5	5139221	5140822	-0.109048	ADAMTS16	prom_ADAMTS16	5_UTR_ADAMTS16	NA	exons_ADAMTS16	NA	NA
chr5	129459365	129461763	-0.0568924	ADAMTS19	prom_ADAMTS19	5_UTR_ADAMTS19	NA	exons_ADAMTS19	NA	NA
chr12	43551877	43552715	-0.0757855	ADAMTS20	prom_ADAMTS20	5_UTR_ADAMTS20	NA	exons_ADAMTS20	NA	NA
chr1	161196624	161197322	-0.110018	ADAMTS4	NA	NA	NA	exons_ADAMTS4	NA	NA
chr1	161199066	161199217	-0.0813827	ADAMTS4	prom_ADAMTS4	NA	NA	NA	NA	NA
chr21	26966517	26967985	-0.0945759	ADAMTS5	prom_ADAMTS5	5_UTR_ADAMTS5	NA	exons_ADAMTS5	NA	NA
chr9	17907020	17907487	-0.121245	ADAMTSL1	NA	NA	NA	NA	introns_ADAMTSL1	NA
chr9	133534659	133534935	-0.0897696	ADAMTSL2	NA	5_UTR_ADAMTSL2	NA	exons_ADAMTSL2	NA	NA
chr7	45573302	45574153	-0.112755	ADCY1	prom_ADCY1	5_UTR_ADCY1	NA	exons_ADCY1	NA	NA
chr5	7394814	7395205	-0.141984	ADCY2	prom_ADCY2	NA	NA	NA	NA	NA
chr14	24334473	24335544	-0.134822	ADCY4	prom_ADCY4	5_UTR_ADCY4	NA	exons_ADCY4	NA	NA
chr8	131040344	131041016	-0.128194	ADCY8	prom_ADCY8	5_UTR_ADCY8	NA	exons_ADCY8	NA	NA
chr8	131041534	131041864	-0.129971	ADCY8	prom_ADCY8	NA	NA	NA	NA	NA
chr8	131042309	131042489	-0.127683	ADCY8	NA	NA	NA	NA	NA	398
chr18	903976	905449	-0.0657801	ADCYAP1	prom_ADCYAP1	5_UTR_ADCYAP1	NA	exons_ADCYAP1	NA	NA
chr7	31107679	31107727	0.152649	ADCYAP1R1	NA	NA	3_UTR_ADCYAP1R1	exons_ADCYAP1R1	NA	NA
chr8	37797505	37798322	-0.105846	ADGRA2	NA	NA	NA	exons_ADGRA2	NA	NA
chr8	142449285	142449485	-0.0736918	ADGRB1	prom_ADGRB1	5_UTR_ADGRB1	NA	exons_ADGRB1	NA	NA
chr4	61202467	61202763	-0.112171	ADGRL3	NA	NA	NA	NA	introns_ADGRL3	NA
chr3	186825674	186825985	-0.137751	ADIPOQ	NA	NA	NA	NA	NA	15717
chr22	50481053	50481394	-0.0856137	ADM2	prom_ADM2	NA	NA	NA	NA	NA
chr8	26864219	26866717	-0.0990142	ADRA1A	NA	5_UTR_ADRA1A	NA	exons_ADRA1A	NA	NA
chr2	96116152	96117001	-0.136998	ADRA2B	prom_ADRA2B	5_UTR_ADRA2B	NA	exons_ADRA2B	NA	NA
chr8	37965441	37965957	-0.0657058	ADRB3	NA	NA	NA	exons_ADRB3	NA	NA
chr8	37966461	37967247	-0.0806557	ADRB3	prom_ADRB3	5_UTR_ADRB3	NA	exons_ADRB3	NA	NA
chr4	7860919	7860932	-0.135663	AFAP1	NA	NA	NA	NA	introns_AFAP1	NA
chr2	235765530	235765845	-0.139854	AGAP1	NA	NA	NA	NA	introns_AGAP1	NA
chr12	57742050	57742462	-0.0918768	AGAP2	prom_AGAP2	5_UTR_AGAP2	NA	exons_AGAP2	NA	NA
chr1	48776687	48777262	-0.0615412	AGBL4	NA	5_UTR_AGBL4_BEND5	NA	exons_AGBL4_BEND5	NA	NA
chr1	1040788	1040847	-0.0911888	AGRN	NA	NA	NA	exons_AGRN	NA	NA
chr3	148697656	148698232	-0.096882	AGTR1	prom_AGTR1	5_UTR_AGTR1	NA	exons_AGTR1	NA	NA
chr5	35047841	35049323	0.109183	AGXT2	prom_AGXT2	5_UTR_AGXT2	NA	exons_AGXT2	NA	NA
chr16	31568829	31569947	-0.113601	AHSP	NA	NA	NA	NA	NA	40025
chr21	44285292	44286218	-0.0846919	AIRE	prom_AIRE	5_UTR_AIRE	NA	exons_AIRE	NA	NA
chr17	57045177	57045995	-0.107653	AKAP1	NA	NA	NA	NA	NA	38095
chr6	151239442	151240033	-0.0806329	AKAP12	prom_AKAP12	5_UTR_AKAP12	NA	exons_AKAP12	NA	NA
chr15	58064563	58065121	-0.147792	ALDH1A2	NA	NA	NA	NA	introns_ALDH1A2	NA
chr15	58490486	58490782	0.146123	ALDH1A2	NA	NA	NA	NA	introns_ALDH1A2	NA
chr15	100849067	100849818	-0.0877416	ALDH1A3	NA	NA	NA	NA	NA	26894
chr3	126179624	126181035	-0.095928	ALDH1L1	NA	5_UTR_ALDH1L1	NA	exons_ALDH1L1	NA	NA
chr12	111766695	111766957	-0.074916	ALDH2	prom_ALDH2	5_UTR_ALDH2	NA	exons_ALDH2	NA	NA
chr11	67675164	67675660	0.0516584	ALDH3B2	NA	NA	NA	NA	introns_ALDH3B2	NA
chr8	52565321	52566146	-0.0952122	ALKAL1	prom_ALKAL1	5_UTR_ALKAL1	NA	exons_ALKAL1	NA	NA
chr2	289147	289731	-0.0968941	ALKAL2	prom_ALKAL2	NA	NA	NA	NA	NA
chr19	6372266	6372772	0.0781846	ALKBH7	prom_ALKBH7	NA	NA	NA	NA	NA
chr17	4641669	4642618	-0.0992985	ALOX15	prom_ALOX15	5_UTR_ALOX15	NA	exons_ALOX15	NA	NA
chr17	8056589	8057131	0.122564	ALOX15B	NA	NA	NA	NA	NA	7454
chr13	30802786	30803487	-0.0530773	ALOX5AP	NA	NA	NA	NA	NA	38359
chr1	21509452	21509645	-0.160877	ALPL	NA	5_UTR_ALPL	NA	exons_ALPL	NA	NA
chr12	85279422	85279634	-0.131342	ALX1	prom_ALX1	NA	NA	NA	NA	NA
chr12	85278033	85278845	-0.142883	ALX1	NA	NA	NA	NA	NA	373
chr12	85273575	85273838	-0.205986	ALX1	NA	NA	NA	NA	NA	5380
chr1	110068843	110069852	-0.124416	ALX3	NA	NA	NA	NA	introns_ALX3	NA
chr1	110070450	110070974	-0.0550146	ALX3	prom_ALX3	5_UTR_ALX3	NA	exons_ALX3	NA	NA
chr11	44309353	44311642	-0.099432	ALX4	prom_ALX4	5_UTR_ALX4	NA	exons_ALX4	NA	NA
chr11	44304137	44304410	-0.0955874	ALX4	NA	NA	NA	NA	introns_ALX4	NA
chr11	44303426	44303708	-0.140864	ALX4	NA	NA	NA	NA	introns_ALX4	NA
chr11	44319811	44320096	-0.214216	ALX4	NA	NA	NA	NA	NA	8670
chr4	70592121	70592189	-0.109066	AMBN	prom_AMBN	NA	NA	NA	NA	NA
chr4	70591459	70591654	-0.073453	AMBN	prom_AMBN	NA	NA	NA	NA	NA
chr13	25171268	25172506	-0.0727452	AMER2	prom_AMER2	5_UTR_AMER2	NA	exons_AMER2	NA	NA
chr19	2251589	2252962	-0.127461	AMH	NA	NA	3_UTR_AMH	exons_AMH	NA	NA
chr12	47079978	47080419	-0.0730154	AMIGO2	prom_AMIGO2	NA	NA	NA	NA	NA
chr3	134356692	134356741	-0.0795952	AMOTL2	NA	NA	3_UTR_AMOTL2	exons_AMOTL2	NA	NA
chr11	10399423	10399447	-0.105111	AMPD3	NA	NA	NA	NA	introns_AMPD3	NA
chr7	38429344	38429673	0.120201	AMPH	NA	NA	NA	exons_AMPH	NA	NA
chr7	2762740	2763808	-0.0992888	AMZ1	NA	NA	NA	NA	introns_AMZ1	NA
chr17	68198480	68198580	-0.101104	AMZ2	NA	NA	NA	NA	NA	5899
chr14	20663208	20663462	-0.0653325	ANG	NA	NA	NA	NA	NA	19713
chr8	41701785	41702385	0.0794425	ANK1	NA	NA	NA	exons_ANK1	NA	NA
chr4	113292418	113293293	-0.112515	ANK2	NA	5_UTR_ANK2	NA	exons_ANK2	NA	NA
chr2	240557413	240558804	-0.133188	ANKMY1	NA	5_UTR_ANKMY1	3_UTR_ANKMY1	exons_ANKMY1	NA	NA
chr17	29590861	29591189	0.0812785	ANKRD13B	NA	NA	NA	NA	introns_ANKRD13B	NA
chr18	14747889	14748299	-0.0988139	ANKRD30B	NA	5_UTR_ANKRD30B	NA	exons_ANKRD30B	NA	NA
chr1	145961387	145962082	-0.0542606	ANKRD34A	NA	5_UTR_ANKRD34A	NA	exons_ANKRD34A	NA	NA
chr2	197164417	197164608	-0.139091	ANKRD44	NA	NA	NA	NA	introns_ANKRD44	NA
chr1	173669331	173669996	-0.111727	ANKRD45	prom_ANKRD45	5_UTR_ANKRD45	NA	exons_ANKRD45	NA	NA
chr22	37848739	37848895	-0.145986	ANKRD54	NA	NA	NA	exons_ANKRD54	NA	NA
chr18	12092943	12093014	0.0953661	ANKRD62	prom_ANKRD62	NA	NA	NA	NA	NA
chr12	99154523	99155325	-0.13159	ANKS1B	NA	5_UTR_ANKS1B	NA	exons_ANKS1B	NA	NA
chr7	36406268	36406532	-0.139428	ANLN	NA	NA	NA	exons_ANLN	NA	NA
chr11	69985939	69986418	-0.150739	ANO1	NA	5_UTR_ANO1	NA	exons_ANO1	NA	NA
chr12	5947003	5947476	0.102824	ANO2	prom_ANO2	NA	NA	NA	NA	NA
chr12	5827711	5828243	0.140767	ANO2	NA	NA	NA	exons_ANO2	NA	NA
chr11	22192586	22193861	-0.106032	ANO5	NA	5_UTR_ANO5	NA	exons_ANO5	NA	NA
chr11	429779	430123	0.139276	ANO9	NA	NA	NA	exons_ANO9	NA	NA
chr12	48472336	48472607	0.141938	ANP32D	prom_ANP32D	5_UTR_ANP32D	NA	exons_ANP32D	NA	NA
chr5	42994607	42995495	-0.132448	ANXA2R	NA	NA	NA	NA	NA	43737
chr2	200585600	200586580	-0.182125	AOX1	prom_AOX1	5_UTR_AOX1	NA	exons_AOX1	NA	NA
chr19	16283555	16283963	-0.120668	AP1M1	NA	NA	NA	NA	NA	37648
chr5	78295596	78295920	-0.0625636	AP3B1	prom_AP3B1	NA	NA	NA	NA	NA
chr11	6418576	6418835	-0.111828	APBB1	NA	NA	NA	NA	introns_APBB1	NA
chr20	58514877	58515693	-0.116271	APCDD1L	prom_APCDD1L	5_UTR_APCDD1L	NA	exons_APCDD1L	NA	NA
chr11	57238104	57238799	0.103745	APLNR	prom_APLNR	NA	NA	NA	NA	NA
chr2	21006348	21006451	0.13242	APOB	NA	NA	NA	exons_APOB	NA	NA
chr12	7665989	7666058	0.14464	APOBEC1	prom_APOBEC1	NA	NA	NA	NA	NA
chr7	30911471	30912186	-0.102533	AQP1	prom_AQP1	5_UTR_AQP1	NA	exons_AQP1	NA	NA
chr9	33447478	33447761	-0.0907401	AQP3	prom_AQP3	5_UTR_AQP3	NA	exons_AQP3	NA	NA
chr11	72781901	72781916	-0.0743316	ARAP1	NA	NA	NA	NA	introns_ARAP1	NA
chr8	142599458	142599920	0.142428	ARC	NA	NA	NA	NA	NA	11128
chr17	45410444	45410612	-0.129077	ARHGAP27	NA	NA	NA	NA	introns_ARHGAP27	NA
chr19	1065185	1065861	0.0971605	ARHGAP45	prom_ARHGAP45	NA	NA	NA	NA	NA
chr8	1958146	1958332	-0.12367	ARHGEF10	NA	NA	3_UTR_KBTBD11-OT1_ARHGEF10	exons_KBTBD11-OT1_ARHGEF10	NA	NA
chr12	57609991	57611209	-0.0613389	ARHGEF25	prom_ARHGEF25	5_UTR_ARHGEF25	NA	exons_ARHGEF25	NA	NA
chr3	154121954	154122688	-0.055864	ARHGEF26	NA	5_UTR_ARHGEF26	NA	exons_ARHGEF26	NA	NA
chr5	73786555	73786886	0.145718	ARHGEF28	NA	NA	NA	NA	introns_ARHGEF28	NA
chr2	130963247	130963904	-0.135313	ARHGEF4	NA	5_UTR_ARHGEF4	NA	exons_ARHGEF4	NA	NA
chr2	131034948	131035491	-0.0674938	ARHGEF4	NA	5_UTR_ARHGEF4_SMIM39	3_UTR_ARHGEF4_SMIM39	exons_ARHGEF4_SMIM39	NA	NA
chr13	111241001	111241190	-0.117358	ARHGEF7	NA	NA	NA	exons_ARHGEF7	NA	NA
chr1	26729271	26729368	-0.135013	ARID1A	NA	5_UTR_ARID1A	NA	exons_ARID1A	NA	NA
chr17	39164948	39165775	-0.145509	ARL5C	NA	5_UTR_ARL5C	NA	exons_ARL5C	NA	NA
chr19	4890958	4891459	0.105803	ARRDC5	NA	NA	3_UTR_ARRDC5	exons_ARRDC5	NA	NA
chr2	236264417	236265429	0.0655863	ASB18	prom_ASB18	NA	NA	NA	NA	NA
chr2	236210577	236210717	0.116377	ASB18	NA	NA	NA	NA	introns_ASB18	NA
chr14	93938996	93939422	-0.101044	ASB2	NA	NA	NA	exons_ASB2	NA	NA
chr11	2270422	2271981	-0.0683352	ASCL2	prom_ASCL2	5_UTR_ASCL2	NA	exons_ASCL2	NA	NA
chr12	107774785	107775792	-0.129388	ASCL4	NA	5_UTR_ASCL4	3_UTR_ASCL4	exons_ASCL4	NA	NA
chr17	34156541	34157240	-0.0964861	ASIC2	NA	5_UTR_ASIC2	NA	exons_ASIC2	NA	NA
chr14	104085657	104086060	-0.105061	ASPG	prom_ASPG	5_UTR_ASPG	NA	exons_ASPG	NA	NA
chr1	212515075	212515420	-0.111391	ATF3	NA	NA	NA	NA	NA	48912
chr12	53601370	53601720	-0.128454	ATF7	NA	NA	NA	NA	introns_ATF7	NA
chr12	53601370	53601720	-0.128454	ATF7-NPFF	NA	NA	NA	NA	introns_ATF7-NPFF	NA
chr16	10385650	10386606	-0.0549705	ATF7IP2	NA	5_UTR_ATF7IP2	NA	exons_ATF7IP2	NA	NA
chr2	85753137	85753410	-0.145089	ATOH8	NA	NA	NA	NA	introns_ATOH8	NA
chr15	25863244	25863670	-0.0650038	ATP10A	NA	5_UTR_ATP10A	NA	exons_ATP10A	NA	NA
chr13	112782250	112782337	-0.153385	ATP11A	NA	NA	NA	NA	introns_ATP11A	NA
chr13	24680275	24681159	-0.0729425	ATP12A	prom_ATP12A	5_UTR_ATP12A	NA	exons_ATP12A	NA	NA
chr3	193378737	193379047	0.0977886	ATP13A5	prom_ATP13A5	5_UTR_ATP13A5	NA	exons_ATP13A5	NA	NA
chr1	203629202	203629826	-0.0958125	ATP2B4	NA	NA	NA	NA	introns_ATP2B4	NA
chr12	53677888	53678133	-0.0953439	ATP5MC2	prom_ATP5MC2	NA	NA	NA	NA	NA
chr12	53677306	53677480	-0.120676	ATP5MC2	prom_ATP5MC2	5_UTR_ATP5MC2	NA	exons_ATP5MC2	NA	NA
chr20	51732715	51732889	-0.114828	ATP9A	NA	NA	NA	NA	introns_ATP9A	NA
chr12	63150051	63151508	-0.0853829	AVPR1A	prom_AVPR1A	5_UTR_AVPR1A	NA	exons_AVPR1A	NA	NA
chr2	167293693	167294541	-0.128313	B3GALT1	NA	NA	NA	NA	introns_B3GALT1	NA
chr21	39612358	39612959	-0.0637262	B3GALT5	NA	5_UTR_B3GALT5	NA	exons_B3GALT5	NA	NA
chr11	134436111	134437063	0.107817	B3GAT1	NA	NA	NA	NA	NA	22867
chr6	70956579	70957402	-0.0742277	B3GAT2	prom_B3GAT2	5_UTR_B3GAT2	NA	exons_B3GAT2	NA	NA
chr2	231388857	231388908	-0.0839558	B3GNT7	NA	NA	NA	NA	NA	5800
chr17	49132287	49133006	-0.0696116	B4GALNT2	prom_B4GALNT2	5_UTR_B4GALNT2	NA	exons_B4GALNT2	NA	NA
chr17	19344524	19344696	-0.172911	B9D1	NA	NA	NA	exons_B9D1	NA	NA
chr19	17266789	17266888	-0.120093	BABAM1	prom_BABAM1	NA	NA	NA	NA	NA
chr6	90295213	90295845	-0.0629146	BACH2	NA	NA	NA	NA	introns_BACH2	NA
chr17	81403472	81404407	-0.0634026	BAHCC1	NA	NA	NA	NA	introns_BAHCC1	NA
chr9	132589427	132590268	-0.115618	BARHL1	NA	NA	3_UTR_BARHL1	exons_BARHL1	NA	NA
chr1	90716658	90717494	-0.115442	BARHL2	prom_BARHL2	5_UTR_BARHL2	NA	exons_BARHL2	NA	NA
chr1	90724448	90727246	-0.111858	BARHL2	NA	NA	NA	NA	NA	6144
chr1	90723442	90723951	-0.107367	BARHL2	NA	NA	NA	NA	NA	5138
chr1	90719471	90720365	-0.139695	BARHL2	NA	NA	NA	NA	NA	1167
chr1	90718569	90718944	-0.0727432	BARHL2	NA	NA	NA	NA	NA	265
chr1	90729602	90730775	-0.135455	BARHL2	NA	NA	NA	NA	NA	11298
chr9	93952013	93952974	-0.197562	BARX1	NA	5_UTR_BARX1	3_UTR_BARX1	exons_BARX1	NA	NA
chr9	93953405	93953809	-0.108184	BARX1	NA	5_UTR_BARX1	NA	exons_BARX1	NA	NA
chr9	93954245	93954716	-0.144838	BARX1	NA	NA	NA	NA	introns_BARX1	NA
chr9	93960732	93960806	-0.162781	BARX1	NA	NA	NA	NA	NA	4375
chr9	93958280	93959535	-0.111449	BARX1	NA	NA	NA	NA	NA	1923
chr11	129374210	129374628	-0.107315	BARX2	NA	NA	NA	NA	NA	218
chr12	56602606	56602856	-0.111638	BAZ2A	NA	NA	NA	exons_BAZ2A	NA	NA
chr7	33883476	33884016	0.143349	BBS9	NA	NA	NA	NA	NA	6295
chr1	156641402	156642644	-0.127394	BCAN	NA	5_UTR_BCAN	NA	exons_BCAN	NA	NA
chr12	24901939	24903736	-0.127521	BCAT1	NA	5_UTR_BCAT1	NA	exons_BCAT1	NA	NA
chr16	31108615	31109328	-0.09387	BCKDK	NA	5_UTR_BCKDK	NA	exons_BCKDK	NA	NA
chr16	31105746	31105997	0.0617022	BCKDK	prom_BCKDK	NA	NA	NA	NA	NA
chr2	111118357	111119488	-0.130637	BCL2L11	prom_BCL2L11	5_UTR_BCL2L11	NA	exons_BCL2L11	NA	NA
chr19	44757021	44757747	-0.101689	BCL3	NA	NA	NA	exons_BCL3	NA	NA
chr1	48776687	48777262	-0.0615412	BEND5	prom_BEND5	5_UTR_AGBL4_BEND5	NA	exons_AGBL4_BEND5	NA	NA
chr8	64579349	64579723	-0.17066	BHLHE22	prom_BHLHE22	NA	NA	NA	NA	NA
chr8	64576997	64578761	-0.13707	BHLHE22	NA	NA	NA	NA	NA	602
chr8	64575610	64576508	-0.0982775	BHLHE22	NA	NA	NA	NA	NA	2855
chr5	79111595	79111860	-0.0962554	BHMT	prom_BHMT	5_UTR_BHMT	NA	exons_BHMT	NA	NA
chr5	79069393	79070007	-0.0736461	BHMT2	prom_BHMT2	5_UTR_BHMT2	NA	exons_BHMT2	NA	NA
chr2	127064975	127065246	-0.111442	BIN1	NA	NA	NA	NA	introns_BIN1	NA
chr17	78224527	78224874	-0.113281	BIRC5	NA	NA	3_UTR_BIRC5	exons_BIRC5	NA	NA
chr20	37520611	37521348	-0.0663809	BLCAP	NA	5_UTR_BLCAP	NA	exons_BLCAP	NA	NA
chr11	122099788	122100539	-0.0928239	BLID	NA	NA	NA	NA	NA	14800
chr15	90749662	90749982	-0.115344	BLM	NA	NA	NA	exons_BLM	NA	NA
chr6	7888665	7889109	-0.0607977	BLOC1S5-TXNDC5	NA	NA	3_UTR_TXNDC5_BLOC1S5-TXNDC5	exons_TXNDC5_BLOC1S5-TXNDC5	NA	NA
chr10	22334619	22335445	-0.0901818	BMI1	NA	NA	NA	NA	NA	3134
chr20	6769959	6770342	-0.114851	BMP2	NA	5_UTR_BMP2	NA	exons_BMP2	NA	NA
chr14	53946653	53947213	-0.0926957	BMP4	NA	NA	NA	NA	NA	2522
chr4	95051315	95051639	-0.106453	BMPR1B	NA	NA	NA	NA	introns_BMPR1B	NA
chr15	83284938	83285643	-0.0629656	BNC1	prom_BNC1	NA	NA	NA	NA	NA
chr10	131979938	131980230	-0.104367	BNIP3	NA	NA	NA	NA	introns_BNIP3	NA
chr18	57121738	57122042	-0.183502	BOD1L2	NA	NA	NA	NA	NA	24043
chr2	197785879	197787200	-0.112312	BOLL	prom_BOLL	5_UTR_BOLL	NA	exons_BOLL	NA	NA
chr1	190475257	190476510	-0.0991565	BRINP3	NA	5_UTR_BRINP3	NA	exons_BRINP3	NA	NA
chr4	15702770	15703221	-0.0871956	BST1	prom_BST1	5_UTR_BST1	NA	exons_BST1	NA	NA
chr11	122979432	122979837	-0.150121	BSX	NA	NA	NA	exons_BSX	NA	NA
chr11	122977390	122977810	-0.121049	BSX	NA	NA	3_UTR_BSX	exons_BSX	NA	NA
chr19	2016403	2016533	0.17482	BTBD2	NA	NA	NA	NA	introns_BTBD2	NA
chr11	111512190	111513498	-0.059549	BTG4	NA	5_UTR_BTG4	NA	exons_BTG4	NA	NA
chr6	26501584	26501964	-0.0940489	BTN1A1	NA	NA	NA	exons_BTN1A1	NA	NA
chr6	26367343	26367416	-0.0831502	BTN3A2	NA	NA	NA	NA	introns_BTN3A2	NA
chr6	32405014	32405312	0.131466	BTNL2	NA	NA	NA	exons_BTNL2	NA	NA
chr6	32407084	32407309	0.126771	BTNL2	prom_BTNL2	5_UTR_BTNL2	NA	exons_BTNL2	NA	NA
chr6	32395344	32395491	0.0789518	BTNL2	NA	NA	NA	NA	introns_BTNL2	NA
chr6	32396098	32396298	0.10204	BTNL2	NA	NA	3_UTR_BTNL2	exons_BTNL2	NA	NA
chr6	32394774	32394930	0.064929	BTNL2	NA	NA	3_UTR_BTNL2	exons_BTNL2	NA	NA
chr10	101310615	101311098	-0.108874	BTRC	NA	NA	NA	NA	NA	41933
chr10	130046680	130046761	0.164132	C10orf143	NA	NA	NA	NA	introns_C10orf143	NA
chr10	116669941	116670839	-0.112037	C10orf82	prom_C10orf82	5_UTR_C10orf82	NA	exons_C10orf82	NA	NA
chr11	109422490	109423858	-0.0860746	C11orf87	NA	5_UTR_C11orf87	NA	exons_C11orf87	NA	NA
chr12	48481592	48481817	0.104796	C12orf54	prom_C12orf54	NA	NA	NA	NA	NA
chr14	60506744	60507807	-0.16219	C14orf39	NA	NA	NA	NA	introns_C14orf39	NA
chr14	60485379	60486227	-0.158186	C14orf39	NA	5_UTR_C14orf39	NA	exons_C14orf39	NA	NA
chr14	60511138	60511557	-0.221413	C14orf39	NA	NA	NA	NA	introns_C14orf39	NA
chr14	60510180	60510582	-0.161695	C14orf39	NA	NA	NA	NA	introns_C14orf39	NA
chr14	60508456	60509567	-0.110539	C14orf39	NA	NA	NA	NA	introns_C14orf39	NA
chr17	32341991	32342622	-0.0788839	C17orf75	NA	5_UTR_C17orf75	NA	exons_C17orf75	NA	NA
chr19	16495667	16495837	0.0896	C19orf44	prom_C19orf44	NA	NA	NA	NA	NA
chr1	220689921	220690979	-0.0608651	C1orf115	prom_C1orf115	5_UTR_C1orf115	NA	exons_C1orf115	NA	NA
chr1	230857074	230857244	-0.118094	C1orf198	NA	NA	NA	NA	introns_C1orf198	NA
chr1	43285599	43286112	0.121974	C1orf210	prom_C1orf210	5_UTR_C1orf210	NA	exons_C1orf210	NA	NA
chr1	152718649	152719007	0.112442	C1orf68	prom_C1orf68	NA	NA	NA	NA	NA
chr1	60073690	60074260	-0.0928818	C1orf87	prom_C1orf87	5_UTR_C1orf87	NA	exons_C1orf87	NA	NA
chr1	34176795	34177523	-0.0737667	C1orf94	NA	5_UTR_C1orf94	NA	exons_C1orf94	NA	NA
chr17	44959746	44960440	-0.193631	C1QL1	NA	NA	3_UTR_C1QL1	exons_C1QL1	NA	NA
chr2	119157563	119158441	-0.0841765	C1QL2	NA	5_UTR_C1QL2	NA	exons_C1QL2	NA	NA
chr17	79023695	79024785	-0.0784581	C1QTNF1	NA	5_UTR_C1QTNF1	NA	exons_C1QTNF1	NA	NA
chr12	7066424	7067619	0.0879258	C1S	NA	NA	3_UTR_C1S	exons_C1S	NA	NA
chr21	41953526	41954541	-0.0521471	C2CD2	prom_C2CD2	5_UTR_C2CD2	NA	exons_C2CD2	NA	NA
chr19	6712310	6712582	0.123795	C3	NA	NA	NA	exons_C3	NA	NA
chr19	6707164	6707610	0.104205	C3	NA	5_UTR_C3	3_UTR_C3	exons_C3	NA	NA
chr19	47339252	47339276	0.131611	C5AR2	NA	NA	NA	NA	introns_C5AR2	NA
chr7	1123820	1124006	-0.147091	C7orf50	NA	NA	NA	NA	introns_C7orf50	NA
chr7	1113871	1114261	-0.100974	C7orf50	NA	NA	NA	NA	introns_C7orf50	NA
chr1	56854632	56855012	0.107585	C8A	prom_C8A	5_UTR_C8A	NA	exons_C8A	NA	NA
chr8	68330408	68332318	-0.0866292	C8orf34	prom_C8orf34	5_UTR_C8orf34	NA	exons_C8orf34	NA	NA
chr17	52158033	52158984	-0.0919972	CA10	NA	5_UTR_CA10	NA	exons_CA10	NA	NA
chr15	63380814	63381303	-0.0999837	CA12	NA	NA	NA	NA	introns_CA12	NA
chr17	60139627	60140210	-0.149481	CA4	NA	NA	NA	NA	NA	8730
chr17	60138936	60139190	-0.156041	CA4	NA	NA	NA	NA	NA	9750
chr16	66843970	66845113	-0.0713871	CA7	prom_CA7	5_UTR_CA7	NA	exons_CA7	NA	NA
chr8	60281156	60281957	-0.0736456	CA8	prom_CA8	5_UTR_CA8	NA	exons_CA8	NA	NA
chr19	48043901	48044105	0.14071	CABP5	prom_CABP5	5_UTR_CABP5	NA	exons_CABP5	NA	NA
chr1	64471662	64471845	-0.0943922	CACHD1	NA	NA	NA	NA	introns_CACHD1	NA
chr19	13506057	13507156	-0.160826	CACNA1A	NA	5_UTR_CACNA1A	NA	exons_CACNA1A	NA	NA
chr3	53530429	53530663	-0.0979526	CACNA1D	NA	NA	NA	NA	introns_CACNA1D	NA
chr1	181482770	181483703	-0.121853	CACNA1E	NA	5_UTR_CACNA1E	NA	exons_CACNA1E	NA	NA
chr1	181318165	181318831	-0.0618366	CACNA1E	NA	NA	NA	NA	introns_CACNA1E	NA
chr1	181413503	181413798	0.143787	CACNA1E	NA	NA	NA	exons_CACNA1E	NA	NA
chr17	50558983	50559894	-0.0927574	CACNA1G	prom_CACNA1G	NA	NA	NA	NA	NA
chr16	1137671	1137889	0.197153	CACNA1H	NA	NA	NA	NA	NA	14215
chr22	39557980	39558234	-0.0740543	CACNA1I	NA	NA	NA	NA	NA	11517
chr3	54967093	54967141	0.136493	CACNA2D3	NA	NA	NA	NA	introns_CACNA2D3	NA
chr12	1820099	1820608	-0.105723	CACNA2D4	NA	NA	NA	NA	introns_CACNA2D4	NA
chr17	67043579	67043985	0.0903033	CACNG1	prom_CACNG1	NA	NA	NA	NA	NA
chr17	66877096	66877410	0.0620782	CACNG5	NA	5_UTR_CACNG5	NA	exons_CACNG5	NA	NA
chr19	53979934	53980278	-0.0910865	CACNG8	NA	NA	NA	exons_CACNG8	NA	NA
chr11	115198425	115198559	0.189871	CADM1	NA	NA	NA	exons_CADM1	NA	NA
chr3	84961455	84961901	-0.134621	CADM2	NA	NA	NA	NA	introns_CADM2	NA
chr7	122316448	122317200	-0.170988	CADPS2	NA	NA	NA	NA	NA	1210
chr7	122315154	122315840	-0.121476	CADPS2	NA	NA	NA	NA	NA	2570
chr11	14971832	14972323	-0.0705954	CALCA	NA	5_UTR_CALCA	NA	exons_CALCA	NA	NA
chr11	14974809	14975451	-0.0658085	CALCB	NA	NA	NA	NA	introns_CALCB	NA
chr11	14971832	14972323	-0.0705954	CALCB	NA	NA	NA	NA	introns_CALCB	NA
chr14	90380680	90381100	-0.108487	CALM1	NA	NA	NA	NA	NA	14400
chr10	5524725	5525160	0.0775636	CALML3	prom_CALML3	5_UTR_CALML3	NA	exons_CALML3	NA	NA
chr19	16495667	16495837	0.0896	CALR3	NA	NA	3_UTR_CALR3	exons_CALR3	NA	NA
chr7	44309034	44310116	-0.0792205	CAMK2B	NA	NA	NA	NA	introns_CAMK2B	NA
chr2	44801125	44801663	-0.131769	CAMKMT	NA	NA	NA	NA	NA	28532
chr2	30807413	30807866	0.145504	CAPN13	NA	5_UTR_CAPN13	NA	exons_CAPN13	NA	NA
chr1	223748806	223749494	-0.153707	CAPN2	NA	NA	NA	exons_CAPN2	NA	NA
chr12	75334324	75334972	-0.0666616	CAPS2	NA	NA	NA	exons_CAPS2	NA	NA
chr5	35938204	35938590	0.159599	CAPSL	NA	5_UTR_CAPSL	NA	exons_CAPSL	NA	NA
chr5	35939318	35939745	0.119754	CAPSL	prom_CAPSL	NA	NA	NA	NA	NA
chr12	18737281	18738463	0.103733	CAPZA3	prom_CAPZA3	5_UTR_CAPZA3	NA	exons_CAPZA3	NA	NA
chr17	75509751	75510449	-0.087103	CASKIN2	NA	5_UTR_CASKIN2	NA	exons_CASKIN2	NA	NA
chr19	15049349	15049507	0.175683	CASP14	prom_CASP14	5_UTR_CASP14	NA	exons_CASP14	NA	NA
chr19	15048287	15048550	0.113529	CASP14	prom_CASP14	NA	NA	NA	NA	NA
chr3	122183714	122184797	-0.0838678	CASR	NA	5_UTR_CASR	NA	exons_CASR	NA	NA
chr1	10672006	10672973	0.128275	CASZ1	NA	NA	NA	NA	introns_CASZ1	NA
chr18	72544280	72544739	0.0576999	CBLN2	NA	5_UTR_CBLN2	NA	exons_CBLN2	NA	NA
chr20	56005014	56005621	-0.083609	CBLN4	prom_CBLN4	5_UTR_CBLN4	NA	exons_CBLN4	NA	NA
chr17	79799243	79799755	-0.11019	CBX8	NA	NA	NA	NA	introns_CBX8	NA
chr4	15469590	15470353	-0.134433	CC2D2A	prom_CC2D2A	5_UTR_CC2D2A	NA	exons_CC2D2A	NA	NA
chr2	179051353	179051478	0.137543	CCDC141	NA	NA	NA	NA	NA	214
chr7	77199568	77199924	-0.163782	CCDC146	NA	NA	NA	NA	introns_CCDC146	NA
chr5	42756697	42757069	-0.129277	CCDC152	prom_CCDC152	5_UTR_CCDC152	NA	exons_CCDC152	NA	NA
chr1	169427468	169427671	-0.137302	CCDC181	NA	5_UTR_CCDC181	NA	exons_CCDC181	NA	NA
chr12	48183937	48184941	-0.110684	CCDC184	NA	5_UTR_CCDC184	3_UTR_CCDC184	exons_CCDC184	NA	NA
chr1	3746174	3747520	-0.0602712	CCDC27	prom_CCDC27	NA	NA	exons_CCDC27	NA	NA
chr12	48903786	48904287	-0.0510941	CCDC65	prom_CCDC65	5_UTR_CCDC65	NA	exons_CCDC65	NA	NA
chr3	112640641	112641109	-0.13525	CCDC80	NA	5_UTR_CCDC80	NA	exons_CCDC80	NA	NA
chr11	86374517	86375447	-0.103398	CCDC81	prom_CCDC81	5_UTR_CCDC81	NA	exons_CCDC81	NA	NA
chr11	64352505	64353213	0.107949	CCDC88B	NA	NA	NA	exons_CCDC88B	NA	NA
chr15	40341583	40341615	0.0737964	CCDC9B	prom_CCDC9B	NA	NA	NA	NA	NA
chr3	42263979	42265701	-0.0681122	CCK	NA	5_UTR_CCK	NA	exons_CCK	NA	NA
chr17	34285656	34285780	0.14159	CCL11	prom_CCL11	5_UTR_CCL11	NA	exons_CCL11	NA	NA
chr19	8050376	8050596	-0.0991485	CCL25	NA	NA	NA	NA	NA	720
chr13	36430399	36431445	-0.11677	CCNA1	prom_CCNA1	NA	NA	NA	NA	NA
chr13	36431926	36431996	-0.060884	CCNA1	NA	5_UTR_CCNA1	NA	exons_CCNA1	NA	NA
chr3	157174739	157174934	0.0571667	CCNL1	NA	NA	NA	NA	NA	12977
chr19	40226206	40226995	0.0894226	CCNP	prom_CCNP	5_UTR_CCNP	NA	exons_CCNP	NA	NA
chr1	158180791	158181573	-0.0905669	CD1D	NA	5_UTR_CD1D	NA	exons_CD1D	NA	NA
chr1	158177656	158178059	-0.150344	CD1D	prom_CD1D	5_UTR_CD1D	NA	exons_CD1D	NA	NA
chr17	74592950	74592971	0.124127	CD300LD	prom_CD300LD	NA	NA	NA	NA	NA
chr19	51224665	51225123	0.104672	CD33	prom_CD33	5_UTR_CD33	NA	exons_CD33	NA	NA
chr1	207910568	207911698	-0.11494	CD34	prom_CD34	5_UTR_CD34	NA	exons_CD34	NA	NA
chr4	15778376	15779226	-0.112431	CD38	NA	5_UTR_CD38	NA	exons_CD38	NA	NA
chr1	116570105	116570720	0.0736302	CD58	NA	NA	NA	NA	introns_CD58	NA
chr1	157841513	157842115	0.14334	CD5L	NA	5_UTR_CD5L	NA	exons_CD5L	NA	NA
chr1	157925437	157925859	0.126671	CD5L	NA	NA	NA	NA	NA	26179
chr17	82309008	82309223	0.174394	CD7	NA	NA	NA	NA	NA	5644
chr2	86788690	86789597	-0.109302	CD8A	NA	NA	NA	exons_CD8A	NA	NA
chr2	86790296	86791259	-0.0767787	CD8A	NA	5_UTR_CD8A	NA	exons_CD8A	NA	NA
chr5	138339119	138339387	-0.109806	CDC25C	prom_CDC25C	NA	NA	NA	NA	NA
chr14	102945485	102945791	-0.0586569	CDC42BPB	NA	NA	NA	exons_CDC42BPB	NA	NA
chr14	102944626	102944993	-0.0714709	CDC42BPB	NA	NA	NA	NA	introns_CDC42BPB	NA
chr5	24644769	24645399	-0.163358	CDH10	prom_CDH10	5_UTR_CDH10	NA	exons_CDH10	NA	NA
chr5	22854531	22854609	0.111277	CDH12	NA	NA	NA	NA	NA	185
chr5	19987909	19988179	-0.112833	CDH18	NA	5_UTR_CDH18	NA	exons_CDH18	NA	NA
chr18	28036657	28036841	-0.157819	CDH2	NA	NA	NA	NA	introns_CDH2	NA
chr18	28175347	28176693	-0.0742902	CDH2	NA	NA	NA	NA	introns_CDH2	NA
chr18	61333265	61333925	-0.0826962	CDH20	prom_CDH20	5_UTR_CDH20	NA	exons_CDH20	NA	NA
chr10	71706419	71707009	0.0994603	CDH23	NA	NA	NA	exons_CDH23	NA	NA
chr16	68645514	68646347	0.0603559	CDH3	NA	NA	NA	exons_CDH3	NA	NA
chr20	61881240	61881490	0.120717	CDH4	NA	NA	NA	NA	introns_CDH4	NA
chr20	61598667	61598973	0.154681	CDH4	NA	NA	NA	NA	introns_CDH4	NA
chr20	61885114	61885512	0.136236	CDH4	NA	NA	NA	NA	introns_CDH4	NA
chr20	61719600	61719884	0.0992022	CDH4	NA	NA	NA	NA	introns_CDH4	NA
chr18	65749492	65750547	-0.0725117	CDH7	prom_CDH7	5_UTR_CDH7	NA	exons_CDH7	NA	NA
chr16	4537495	4537853	-0.132111	CDIP1	NA	NA	NA	NA	introns_CDIP1	NA
chr7	39987358	39987799	-0.0963939	CDK13	NA	NA	NA	exons_CDK13	NA	NA
chr11	2868372	2870265	-0.0795587	CDKN1C	NA	NA	NA	NA	NA	12947
chr9	21974872	21975623	-0.0713317	CDKN2A	NA	NA	NA	NA	introns_CDKN2A	NA
chr13	27967005	27967340	-0.186841	CDX2	NA	NA	NA	exons_CDX2	NA	NA
chr13	27970334	27971395	-0.120778	CDX2	NA	NA	NA	NA	NA	17
chr19	51481087	51481562	0.155319	CEACAM18	NA	NA	NA	exons_CEACAM18	NA	NA
chr19	44529855	44529976	0.126284	CEACAM20	prom_CEACAM20	NA	NA	NA	NA	NA
chr2	181656495	181657559	-0.0660083	CERKL	NA	5_UTR_CERKL	NA	exons_CERKL	NA	NA
chr2	181679580	181679686	-0.165847	CERKL	NA	NA	NA	NA	introns_CERKL	NA
chr2	181680581	181681207	-0.0529793	CERKL	prom_CERKL	5_UTR_CERKL_NEUROD1	NA	exons_CERKL_NEUROD1	NA	NA
chr12	121918410	121918946	0.113273	CFAP251	prom_CFAP251	5_UTR_CFAP251	NA	exons_CFAP251	NA	NA
chr3	113441224	113442330	-0.0994642	CFAP44	prom_CFAP44	5_UTR_CFAP44	3_UTR_CFAP44	exons_CFAP44	NA	NA
chr10	132916438	132917366	0.0526698	CFAP46	NA	NA	NA	exons_CFAP46	NA	NA
chr10	132942451	132942665	-0.0555538	CFAP46	NA	5_UTR_CFAP46	NA	exons_CFAP46	NA	NA
chr1	2003609	2004122	-0.0828419	CFAP74	prom_CFAP74	5_UTR_CFAP74	NA	exons_CFAP74	NA	NA
chr5	7849486	7850325	-0.155865	CFAP90	NA	NA	NA	NA	introns_CFAP90	NA
chr6	31948906	31948934	0.158579	CFB	NA	NA	NA	exons_CFB	NA	NA
chr7	117479141	117480010	-0.102613	CFTR	NA	5_UTR_CFTR	NA	exons_CFTR	NA	NA
chr8	60875823	60876518	0.0948641	CHD7	NA	NA	NA	NA	NA	7794
chr3	53846351	53846512	-0.0891654	CHDH	prom_CHDH	5_UTR_CHDH	NA	exons_CHDH	NA	NA
chr12	132904804	132904934	-0.155	CHFR	NA	5_UTR_CHFR	NA	exons_CHFR	NA	NA
chr12	132909105	132909270	-0.0725534	CHFR	NA	5_UTR_CHFR	NA	exons_CHFR	NA	NA
chr14	92922455	92923212	0.0545576	CHGA	prom_CHGA	5_UTR_CHGA	NA	exons_CHGA	NA	NA
chr1	111204606	111204875	-0.076902	CHI3L2	NA	NA	NA	NA	introns_CHI3L2	NA
chr1	111271230	111271586	-0.125003	CHIA	NA	NA	NA	NA	NA	18263
chr11	68128215	68128719	-0.157448	CHKA	NA	NA	NA	NA	NA	5769
chr3	196272	196635	-0.0564227	CHL1	prom_CHL1	NA	NA	NA	NA	NA
chr2	174846961	174847653	-0.160519	CHN1	NA	5_UTR_CHN1	NA	exons_CHN1	NA	NA
chr7	29145929	29147013	-0.0955546	CHN2	prom_CHN2	NA	NA	exons_CHN2	NA	NA
chr21	18244234	18245122	-0.0766819	CHODL	NA	5_UTR_CHODL	NA	exons_CHODL	NA	NA
chr21	18245556	18245883	-0.0890702	CHODL	NA	5_UTR_CHODL	NA	exons_CHODL	NA	NA
chr1	239387740	239387949	-0.0757878	CHRM3	NA	NA	NA	NA	introns_CHRM3	NA
chr1	239708088	239708516	0.140772	CHRM3	NA	NA	NA	NA	introns_CHRM3	NA
chr8	27469494	27469893	0.0572946	CHRNA2	NA	NA	3_UTR_CHRNA2	exons_CHRNA2	NA	NA
chr15	78620805	78621478	-0.0511902	CHRNA3	prom_CHRNA3	5_UTR_CHRNA3	NA	exons_CHRNA3	NA	NA
chr15	78620045	78620400	-0.0947901	CHRNA3	NA	NA	NA	exons_CHRNA3	NA	NA
chr15	40470208	40470665	0.0674962	CHST14	prom_CHST14	NA	NA	NA	NA	NA
chr3	143120736	143121398	-0.141541	CHST2	NA	5_UTR_CHST2	NA	exons_CHST2	NA	NA
chr18	12253750	12254704	-0.0785532	CIDEA	prom_CIDEA	5_UTR_CIDEA	NA	exons_CIDEA	NA	NA
chr2	174343860	174344033	-0.268317	CIR1	NA	NA	NA	NA	NA	3988
chr1	40861220	40861600	-0.115683	CITED4	NA	NA	3_UTR_CITED4	exons_CITED4	NA	NA
chr3	170418978	170420417	-0.115468	CLDN11	NA	5_UTR_CLDN11	NA	exons_CLDN11	NA	NA
chr3	137998400	137999201	0.0931388	CLDN18	prom_CLDN18	5_UTR_CLDN18	NA	exons_CLDN18	NA	NA
chr6	155263479	155263834	-0.124475	CLDN20	prom_CLDN20	NA	NA	NA	NA	NA
chr7	73830950	73831732	0.131521	CLDN4	NA	5_UTR_CLDN4	NA	exons_CLDN4	NA	NA
chr14	38255050	38256107	-0.135078	CLEC14A	prom_CLEC14A	5_UTR_CLEC14A	NA	exons_CLEC14A	NA	NA
chr7	139524106	139524233	-0.199737	CLEC2L	NA	NA	NA	exons_CLEC2L	NA	NA
chr6	31736327	31736997	0.0727514	CLIC1	NA	5_UTR_CLIC1	NA	exons_CLIC1	NA	NA
chr21	34668472	34669400	-0.166	CLIC6	prom_CLIC6	5_UTR_CLIC6	NA	exons_CLIC6	NA	NA
chr14	95307544	95307896	-0.120233	CLMN	NA	5_UTR_CLMN	NA	exons_CLMN	NA	NA
chr11	123195821	123195985	-0.128131	CLMP	prom_CLMP	NA	NA	NA	NA	NA
chr11	72308781	72308987	0.140219	CLPB	NA	NA	NA	NA	introns_CLPB	NA
chr3	139934486	139935422	-0.0678695	CLSTN2	prom_CLSTN2	5_UTR_CLSTN2	NA	exons_CLSTN2	NA	NA
chr9	36276954	36277403	-0.109745	CLTA	NA	NA	NA	NA	introns_CLTA	NA
chr8	27611167	27611821	-0.073436	CLU	NA	5_UTR_CLU	NA	exons_CLU	NA	NA
chr13	99896161	99896763	-0.0990505	CLYBL	NA	NA	3_UTR_CLYBL	exons_CLYBL	NA	NA
chr16	80932136	80932594	-0.0631886	CMC2	NA	NA	NA	NA	NA	33853
chr3	32390957	32391901	0.0530388	CMTM7	prom_CMTM7	5_UTR_CMTM7	NA	exons_CMTM7	NA	NA
chr18	74499068	74499469	-0.0938029	CNDP2	NA	5_UTR_CNDP2	NA	exons_CNDP2	NA	NA
chr2	98345981	98347119	-0.109673	CNGA3	prom_CNGA3	5_UTR_CNGA3	NA	exons_CNGA3	NA	NA
chr13	52738831	52739710	-0.173833	CNMD	NA	5_UTR_CNMD	NA	exons_CNMD	NA	NA
chr10	99328751	99328794	-0.103154	CNNM1	prom_CNNM1	NA	NA	NA	NA	NA
chr6	88167022	88167694	-0.100045	CNR1	prom_CNR1	NA	NA	NA	NA	NA
chr12	40827703	40828439	-0.0873542	CNTN1	NA	5_UTR_CNTN1	NA	exons_CNTN1	NA	NA
chr1	205042778	205043321	-0.0571018	CNTN2	prom_CNTN2	5_UTR_CNTN2	NA	exons_CNTN2	NA	NA
chr1	103108144	103108648	-0.0709621	COL11A1	NA	5_UTR_COL11A1	NA	exons_COL11A1	NA	NA
chr6	33161896	33162257	0.0945549	COL11A2	NA	NA	NA	NA	NA	423
chr6	75202000	75202468	-0.101625	COL12A1	NA	NA	NA	exons_COL12A1	NA	NA
chr5	178576632	178577203	-0.174301	COL23A1	NA	NA	NA	NA	introns_COL23A1	NA
chr7	101362551	101363682	-0.100458	COL26A1	prom_COL26A1	5_UTR_COL26A1	NA	exons_COL26A1	NA	NA
chr13	110306556	110307321	-0.120751	COL4A1	prom_COL4A1	5_UTR_COL4A1	NA	exons_COL4A1	NA	NA
chr13	110307830	110308722	-0.106708	COL4A1	prom_COL4A1	NA	NA	NA	NA	NA
chr13	110306556	110307321	-0.120751	COL4A2	NA	5_UTR_COL4A2	NA	exons_COL4A2	NA	NA
chr13	110307830	110308722	-0.106708	COL4A2	NA	5_UTR_COL4A2	NA	exons_COL4A2	NA	NA
chr2	227164717	227165140	-0.0744692	COL4A3	NA	5_UTR_COL4A3	NA	exons_COL4A3	NA	NA
chr2	227164717	227165140	-0.0744692	COL4A4	prom_COL4A4	NA	NA	NA	NA	NA
chr9	134731881	134732247	0.130907	COL5A1	NA	NA	NA	exons_COL5A1	NA	NA
chr2	189179365	189180257	-0.125349	COL5A2	NA	5_UTR_COL5A2	NA	exons_COL5A2	NA	NA
chr21	45984195	45984354	0.165369	COL6A1	NA	NA	NA	exons_COL6A1	NA	NA
chr3	130516635	130517678	-0.128969	COL6A6	prom_COL6A6	5_UTR_COL6A6	NA	exons_COL6A6	NA	NA
chr2	3594673	3595377	-0.0757526	COLEC11	prom_COLEC11	5_UTR_COLEC11	NA	exons_COLEC11	NA	NA
chr10	75273068	75273241	0.121256	COMTD1	NA	NA	NA	NA	NA	36036
chr1	16226772	16227054	-0.111368	CPLANE2	NA	NA	NA	NA	NA	4637
chr4	795038	796019	-0.156079	CPLX1	NA	NA	NA	NA	introns_CPLX1	NA
chr4	785442	786092	-0.128011	CPLX1	NA	NA	3_UTR_CPLX1	exons_CPLX1	NA	NA
chr12	38905524	38906434	-0.149935	CPNE8	NA	5_UTR_CPNE8	NA	exons_CPNE8	NA	NA
chr8	96644844	96645605	0.0777919	CPQ	prom_CPQ	5_UTR_CPQ	NA	exons_CPQ	NA	NA
chr11	68855271	68856053	-0.119345	CPT1A	NA	NA	NA	NA	NA	9859
chr7	29145929	29147013	-0.0955546	CPVL	NA	5_UTR_CPVL	NA	exons_CPVL	NA	NA
chr20	2800476	2801039	-0.0745564	CPXM1	prom_CPXM1	5_UTR_CPXM1	NA	exons_CPXM1	NA	NA
chr10	123911583	123912048	0.0550654	CPXM2	NA	NA	NA	NA	introns_CPXM2	NA
chr1	207669381	207669739	-0.19308	CR1L	NA	NA	NA	exons_CR1L	NA	NA
chr15	78339536	78341320	-0.0905502	CRABP1	prom_CRABP1	5_UTR_CRABP1	NA	exons_CRABP1	NA	NA
chr2	98823070	98823534	-0.202467	CRACDL	NA	NA	NA	exons_CRACDL	NA	NA
chr19	4152654	4152813	0.116883	CREB3L3	prom_CREB3L3	NA	NA	NA	NA	NA
chr7	28434770	28435646	0.106417	CREB5	NA	5_UTR_CREB5	NA	exons_CREB5	NA	NA
chr7	28410634	28411392	-0.0670625	CREB5	NA	5_UTR_CREB5	NA	exons_CREB5	NA	NA
chr16	3740367	3740489	-0.0584889	CREBBP	NA	NA	NA	exons_CREBBP	NA	NA
chr5	76953677	76954702	-0.140979	CRHBP	NA	NA	NA	exons_CRHBP	NA	NA
chr5	76952695	76953269	-0.106905	CRHBP	prom_CRHBP	5_UTR_CRHBP	NA	exons_CRHBP	NA	NA
chr7	30681862	30683027	-0.0762665	CRHR2	NA	5_UTR_CRHR2	3_UTR_CRHR2	exons_CRHR2	NA	NA
chr1	159713557	159714131	0.176583	CRP	NA	5_UTR_CRP	NA	exons_CRP	NA	NA
chr1	159714547	159714874	0.0656639	CRP	prom_CRP	5_UTR_CRP	NA	exons_CRP	NA	NA
chr7	16465469	16466039	-0.110511	CRPPA	NA	5_UTR_CRPPA_SOSTDC1	NA	exons_CRPPA_SOSTDC1	NA	NA
chr10	98030681	98031153	-0.122528	CRTAC1	prom_CRTAC1	5_UTR_CRTAC1	NA	exons_CRTAC1	NA	NA
chr15	90596583	90597016	-0.0668592	CRTC3	NA	NA	NA	NA	introns_CRTC3	NA
chr11	111912543	111913846	-0.125904	CRYAB	NA	5_UTR_CRYAB	NA	exons_CRYAB	NA	NA
chr2	208124524	208125398	-0.0835804	CRYGD	prom_CRYGD	5_UTR_CRYGD	NA	exons_CRYGD	NA	NA
chr8	19602586	19603171	-0.0533749	CSGALNACT1	NA	5_UTR_CSGALNACT1	NA	exons_CSGALNACT1	NA	NA
chr8	19682480	19682708	-0.133123	CSGALNACT1	NA	5_UTR_CSGALNACT1	NA	exons_CSGALNACT1	NA	NA
chr8	4991877	4992658	-0.134563	CSMD1	NA	NA	NA	NA	introns_CSMD1	NA
chr1	34163765	34163958	-0.0658839	CSMD2	NA	NA	NA	NA	introns_CSMD2	NA
chr8	113434633	113435642	-0.0656809	CSMD3	NA	NA	NA	NA	introns_CSMD3	NA
chr8	113434053	113434210	-0.0579167	CSMD3	NA	NA	NA	NA	introns_CSMD3	NA
chr22	38317448	38318766	0.0669259	CSNK1E	prom_CSNK1E	5_UTR_CSNK1E_TPTEP2-CSNK1E	NA	exons_CSNK1E_TPTEP2-CSNK1E	NA	NA
chr3	122324215	122324599	-0.100639	CSTA	prom_CSTA	NA	NA	NA	NA	NA
chr18	79694226	79694656	-0.0813054	CTDP1	NA	NA	NA	NA	introns_CTDP1	NA
chr12	57847417	57847432	0.104365	CTDSP2	prom_CTDSP2	NA	NA	NA	NA	NA
chr2	80302422	80303823	-0.101369	CTNNA2	NA	NA	NA	NA	introns_CTNNA2	NA
chr2	80304375	80305294	-0.0565393	CTNNA2	NA	5_UTR_CTNNA2	NA	exons_CTNNA2	NA	NA
chr1	9878124	9878301	0.129404	CTNNBIP1	NA	5_UTR_CTNNBIP1	NA	exons_CTNNBIP1	NA	NA
chr5	11903033	11904699	-0.0738821	CTNND2	prom_CTNND2	5_UTR_CTNND2	NA	exons_CTNND2	NA	NA
chr5	11026908	11027157	0.120986	CTNND2	NA	NA	NA	NA	introns_CTNND2	NA
chr5	11384773	11384955	-0.110669	CTNND2	NA	NA	NA	exons_CTNND2	NA	NA
chr17	57874702	57875202	-0.125115	CUEDC1	NA	NA	NA	NA	introns_CUEDC1	NA
chr2	224442184	224442955	-0.159721	CUL3	NA	NA	NA	NA	NA	27194
chr7	101915155	101915418	-0.140946	CUX1	NA	NA	NA	NA	introns_CUX1	NA
chr4	48985561	48986784	-0.0540977	CWH43	prom_CWH43	5_UTR_CWH43	NA	exons_CWH43	NA	NA
chr10	44384680	44385606	-0.11424	CXCL12	NA	5_UTR_CXCL12	NA	exons_CXCL12	NA	NA
chr5	135578681	135579398	-0.0761208	CXCL14	prom_CXCL14	5_UTR_CXCL14	NA	exons_CXCL14	NA	NA
chr17	4739247	4739649	0.0565783	CXCL16	NA	5_UTR_CXCL16	NA	exons_CXCL16	NA	NA
chr4	73998522	73998895	-0.0977166	CXCL5	prom_CXCL5	5_UTR_CXCL5	NA	exons_CXCL5	NA	NA
chr22	42719931	42721320	-0.0719782	CYB5R3	prom_CYB5R3	5_UTR_CYB5R3_A4GALT	NA	exons_CYB5R3_A4GALT	NA	NA
chr16	88642894	88643519	0.115737	CYBA	NA	NA	3_UTR_CYBA	exons_CYBA	NA	NA
chr2	171522064	171522472	-0.0950048	CYBRD1	prom_CYBRD1	5_UTR_CYBRD1	NA	exons_CYBRD1	NA	NA
chr15	22916055	22916353	-0.0759693	CYFIP1	NA	NA	NA	NA	introns_CYFIP1	NA
chr15	22952899	22953236	-0.0767487	CYFIP1	NA	NA	NA	NA	introns_CYFIP1	NA
chr17	76537157	76538618	-0.113041	CYGB	NA	5_UTR_CYGB	NA	exons_CYGB	NA	NA
chr2	38073394	38074613	-0.130686	CYP1B1	NA	NA	NA	exons_CYP1B1	NA	NA
chr2	38075087	38076538	-0.0807688	CYP1B1	NA	5_UTR_CYP1B1	NA	exons_CYP1B1	NA	NA
chr2	72144126	72144348	-0.165983	CYP26B1	NA	NA	NA	exons_CYP26B1	NA	NA
chr10	93061135	93061328	-0.103261	CYP26C1	NA	5_UTR_CYP26C1	NA	exons_CYP26C1	NA	NA
chr10	93061900	93062580	-0.0808785	CYP26C1	NA	NA	NA	exons_CYP26C1	NA	NA
chr10	93067443	93067988	-0.113707	CYP26C1	NA	NA	NA	NA	introns_CYP26C1	NA
chr8	64585883	64587587	-0.0913817	CYP7B1	NA	NA	NA	NA	NA	175
chr17	78723530	78724124	-0.0876228	CYTH1	NA	5_UTR_CYTH1	NA	exons_CYTH1	NA	NA
chr6	39792316	39793057	-0.0697685	DAAM2	NA	5_UTR_DAAM2	NA	exons_DAAM2	NA	NA
chr1	58249827	58250705	-0.0656824	DAB1	NA	NA	NA	NA	introns_DAB1	NA
chr1	58248269	58248780	-0.100377	DAB1	NA	NA	NA	NA	introns_DAB1	NA
chr6	168370378	168370959	0.117695	DACT2	NA	NA	NA	NA	NA	49599
chr20	45408083	45408879	-0.107645	DBNDD2	NA	5_UTR_SYS1-DBNDD2_DBNDD2	3_UTR_SYS1-DBNDD2_DBNDD2	exons_SYS1-DBNDD2_DBNDD2	NA	NA
chr11	20159910	20160475	-0.12861	DBX1	NA	5_UTR_DBX1	NA	exons_DBX1	NA	NA
chr11	20158790	20159154	-0.164653	DBX1	NA	NA	NA	NA	introns_DBX1	NA
chr11	20156200	20156494	-0.151715	DBX1	NA	NA	3_UTR_DBX1	exons_DBX1	NA	NA
chr11	20162582	20163531	-0.111547	DBX1	NA	NA	NA	NA	NA	1105
chr12	45049952	45051602	-0.104419	DBX2	prom_DBX2	5_UTR_DBX2	NA	exons_DBX2	NA	NA
chr17	45052261	45052589	0.0776706	DCAKD	NA	NA	NA	NA	introns_DCAKD	NA
chr5	135447385	135448447	0.0776534	DCANP1	prom_DCANP1	NA	3_UTR_DCANP1_TIFAB	exons_DCANP1_TIFAB	NA	NA
chr18	52340747	52341118	-0.0782279	DCC	NA	5_UTR_DCC	NA	exons_DCC	NA	NA
chr2	3702828	3704003	-0.144505	DCDC2C	prom_DCDC2C	5_UTR_DCDC2C	NA	exons_DCDC2C	NA	NA
chr2	74385017	74385685	-0.0795975	DCTN1	NA	5_UTR_DCTN1	NA	exons_DCTN1	NA	NA
chr8	38232690	38232991	-0.122565	DDHD2	NA	5_UTR_DDHD2	NA	exons_DDHD2	NA	NA
chr6	30883091	30883640	0.0749394	DDR1	NA	5_UTR_DDR1	NA	exons_DDR1	NA	NA
chr1	162631544	162632017	-0.0930753	DDR2	NA	5_UTR_DDR2	NA	exons_DDR2	NA	NA
chr12	31119178	31119185	-0.158347	DDX11	NA	NA	NA	NA	NA	14378
chr20	31406286	31406531	0.118446	DEFB121	NA	NA	NA	NA	introns_DEFB121	NA
chr20	31474893	31475806	-0.0696785	DEFB124	NA	5_UTR_DEFB124	NA	exons_DEFB124	NA	NA
chr19	6481718	6482209	-0.0733996	DENND1C	NA	5_UTR_DENND1C	NA	exons_DENND1C	NA	NA
chr7	140640355	140641335	-0.0938329	DENND2A	NA	5_UTR_DENND2A	NA	exons_DENND2A	NA	NA
chr11	8730290	8730842	-0.0526429	DENND2B	NA	NA	NA	exons_DENND2B	NA	NA
chr1	111204606	111204875	-0.076902	DENND2D	prom_DENND2D	NA	NA	NA	NA	NA
chr1	68496441	68496635	0.0662721	DEPDC1	NA	NA	NA	NA	introns_DEPDC1	NA
chr2	219418192	219418492	-0.0985844	DES	prom_DES	5_UTR_DES	NA	exons_DES	NA	NA
chr12	55935255	55936119	-0.126518	DGKA	NA	5_UTR_DGKA	NA	exons_DGKA	NA	NA
chr7	14902699	14902965	-0.120721	DGKB	NA	5_UTR_DGKB	NA	exons_DGKB	NA	NA
chr3	186360779	186361058	-0.0847349	DGKG	NA	NA	NA	NA	introns_DGKG	NA
chr7	137846427	137847210	-0.107351	DGKI	prom_DGKI	5_UTR_DGKI	NA	exons_DGKI	NA	NA
chr11	46332411	46333733	-0.098283	DGKZ	prom_DGKZ	5_UTR_DGKZ	NA	exons_DGKZ	NA	NA
chr11	71406633	71406794	0.230979	DHCR7	NA	NA	NA	NA	NA	21398
chr1	26471085	26471128	0.103064	DHDDS	NA	NA	3_UTR_DHDDS	exons_DHDDS	NA	NA
chr17	43530478	43531323	0.107814	DHX8	NA	NA	NA	NA	introns_DHX8	NA
chr14	80211722	80212270	-0.108146	DIO2	NA	5_UTR_DIO2	NA	exons_DIO2	NA	NA
chr14	101559478	101561460	-0.117011	DIO3	prom_DIO3	5_UTR_DIO3	NA	exons_DIO3	NA	NA
chr14	101584153	101584734	0.146112	DIO3	NA	NA	NA	NA	NA	20700
chr14	101564662	101565089	-0.0607198	DIO3	NA	NA	NA	NA	NA	1209
chr11	12008191	12009499	-0.0829221	DKK3	NA	5_UTR_DKK3	NA	exons_DKK3	NA	NA
chr8	13276197	13277060	-0.0821059	DLC1	NA	5_UTR_DLC1	NA	exons_DLC1	NA	NA
chr8	13515524	13515632	0.150549	DLC1	NA	NA	NA	exons_DLC1	NA	NA
chr8	13132704	13133750	-0.0616919	DLC1	NA	5_UTR_DLC1	NA	exons_DLC1	NA	NA
chr13	50843333	50844478	-0.0945354	DLEU7	prom_DLEU7	5_UTR_DLEU7	NA	exons_DLEU7	NA	NA
chr8	1665711	1666016	0.11044	DLGAP2	NA	NA	NA	NA	introns_DLGAP2	NA
chr8	737959	738417	-0.122822	DLGAP2	NA	NA	NA	NA	introns_DLGAP2	NA
chr6	170280395	170280809	0.144911	DLL1	NA	NA	NA	NA	NA	1396
chr6	170269504	170269767	0.133125	DLL1	NA	NA	NA	NA	NA	12438
chr2	172086773	172087687	-0.153551	DLX1	NA	NA	NA	exons_DLX1	NA	NA
chr2	172088155	172089197	-0.17736	DLX1	NA	NA	3_UTR_DLX1	exons_DLX1	NA	NA
chr2	172085898	172086239	-0.0970449	DLX1	NA	NA	NA	exons_DLX1	NA	NA
chr2	172092540	172093630	-0.120216	DLX1	NA	NA	NA	NA	NA	2862
chr2	172083186	172083448	-0.18615	DLX1	NA	NA	NA	NA	NA	290
chr2	172090784	172091202	-0.15392	DLX1	NA	NA	NA	NA	NA	1106
chr2	172100318	172101162	-0.144357	DLX2	NA	NA	3_UTR_DLX2	exons_DLX2	NA	NA
chr2	172107953	172108513	-0.159383	DLX2	NA	NA	NA	NA	NA	4051
chr17	49994321	49994899	-0.107476	DLX3	NA	NA	NA	exons_DLX3	NA	NA
chr17	49993335	49993890	-0.0987789	DLX3	NA	5_UTR_DLX3	NA	exons_DLX3	NA	NA
chr17	49972588	49973148	-0.14215	DLX4	NA	5_UTR_DLX4	NA	exons_DLX4	NA	NA
chr17	49971251	49971857	-0.0945379	DLX4	NA	NA	NA	NA	introns_DLX4	NA
chr17	49963937	49965699	-0.108476	DLX4	NA	NA	NA	NA	NA	1887
chr7	97021799	97023169	-0.0991976	DLX5	NA	NA	3_UTR_DLX5	exons_DLX5	NA	NA
chr7	97025113	97026189	-0.0794598	DLX5	prom_DLX5	NA	NA	NA	NA	NA
chr7	97017767	97018128	-0.108155	DLX5	NA	NA	NA	NA	NA	2267
chr7	96998290	96998388	-0.193115	DLX6	NA	NA	NA	NA	NA	6163
chr7	96997087	96997878	-0.115661	DLX6	NA	NA	NA	NA	NA	6673
chr7	97012725	97014227	-0.0902255	DLX6	NA	NA	NA	NA	NA	1684
chr7	96992892	96993397	-0.145961	DLX6	NA	NA	NA	NA	NA	11154
chr7	97002268	97002590	-0.143623	DLX6	NA	NA	NA	NA	NA	1961
chr1	46490007	46491433	-0.146848	DMBX1	NA	5_UTR_DMBX1	NA	exons_DMBX1	NA	NA
chr5	79111595	79111860	-0.0962554	DMGDH	NA	NA	NA	NA	introns_DMGDH	NA
chr5	79069393	79070007	-0.0736461	DMGDH	NA	5_UTR_DMGDH	NA	exons_DMGDH	NA	NA
chr9	842633	843179	-0.143263	DMRT1	NA	5_UTR_DMRT1	NA	exons_DMRT1	NA	NA
chr9	969473	969544	-0.113678	DMRT1	NA	NA	NA	NA	NA	382
chr9	1042605	1042970	-0.114092	DMRT2	NA	NA	NA	NA	NA	5886
chr9	1045698	1046103	-0.149413	DMRT2	NA	NA	NA	NA	NA	2753
chr9	976634	977109	-0.189991	DMRT3	prom_DMRT3	5_UTR_DMRT3	NA	exons_DMRT3	NA	NA
chr1	50420721	50421297	-0.122902	DMRTA2	NA	NA	NA	exons_DMRTA2	NA	NA
chr1	50421770	50422352	-0.098478	DMRTA2	NA	NA	NA	NA	introns_DMRTA2	NA
chr1	50426627	50428312	-0.11955	DMRTA2	NA	NA	NA	NA	NA	2182
chr1	50424481	50426078	-0.13303	DMRTA2	NA	NA	NA	NA	NA	36
chr1	50416334	50416774	-0.126584	DMRTA2	NA	NA	NA	NA	NA	775
chr6	38714731	38715445	-0.168609	DNAH8	prom_DNAH8	5_UTR_DNAH8	NA	exons_DNAH8	NA	NA
chr15	78264133	78264192	0.13255	DNAJA4	NA	5_UTR_DNAJA4	NA	exons_DNAJA4	NA	NA
chr1	65264408	65264811	-0.0840776	DNAJC6	NA	5_UTR_DNAJC6	NA	exons_DNAJC6	NA	NA
chr20	32761448	32762133	-0.0952655	DNMT3B	prom_DNMT3B	NA	NA	NA	NA	NA
chr17	156979	157151	0.0749885	DOC2B	NA	NA	NA	NA	introns_DOC2B	NA
chr10	127194787	127194923	-0.107662	DOCK1	NA	NA	NA	NA	introns_DOCK1	NA
chr19	11243285	11243564	-0.131181	DOCK6	NA	NA	NA	exons_DOCK6	NA	NA
chr13	99015722	99016179	-0.105545	DOCK9	NA	5_UTR_DOCK9	NA	exons_DOCK9	NA	NA
chr14	72892108	72893104	-0.0565172	DPF3	NA	5_UTR_DPF3	NA	exons_DPF3	NA	NA
chr14	72671166	72671298	0.114947	DPF3	NA	NA	NA	exons_DPF3	NA	NA
chr2	115162208	115162373	-0.109555	DPP10	NA	5_UTR_DPP10	NA	exons_DPP10	NA	NA
chr2	162073866	162074665	-0.092591	DPP4	prom_DPP4	5_UTR_DPP4	NA	exons_DPP4	NA	NA
chr7	153886953	153887788	-0.135754	DPP6	NA	5_UTR_DPP6	NA	exons_DPP6	NA	NA
chr7	154304806	154305533	-0.0866018	DPP6	NA	5_UTR_DPP6	NA	exons_DPP6	NA	NA
chr7	154682357	154682548	0.159075	DPP6	NA	NA	NA	NA	introns_DPP6	NA
chr7	154306130	154306224	0.117419	DPP6	NA	NA	NA	NA	introns_DPP6	NA
chr3	109316097	109316622	0.0936153	DPPA2	prom_DPPA2	5_UTR_DPPA2	NA	exons_DPPA2	NA	NA
chr19	53604025	53604567	0.134288	DPRX	NA	NA	NA	NA	introns_DPRX	NA
chr8	104466455	104467634	-0.114334	DPYS	prom_DPYS	5_UTR_DPYS	NA	exons_DPYS	NA	NA
chr8	26512591	26513201	-0.0926877	DPYSL2	prom_DPYSL2	NA	NA	NA	NA	NA
chr11	637032	637175	-0.167382	DRD4	prom_DRD4	NA	NA	NA	NA	NA
chr4	9781193	9781622	-0.190709	DRD5	prom_DRD5	NA	NA	NA	NA	NA
chr18	31041524	31042847	-0.0759373	DSC3	prom_DSC3	5_UTR_DSC3	NA	exons_DSC3	NA	NA
chr11	117797022	117797621	-0.0686485	DSCAML1	NA	5_UTR_DSCAML1	NA	exons_DSCAML1	NA	NA
chr11	117505523	117505616	0.132204	DSCAML1	NA	NA	NA	exons_DSCAML1	NA	NA
chr18	31317930	31318381	0.121464	DSG1	prom_DSG1	5_UTR_DSG1	NA	exons_DSG1	NA	NA
chr18	34818060	34818487	-0.130191	DTNA	NA	5_UTR_DTNA	3_UTR_DTNA	exons_DTNA	NA	NA
chr6	15663211	15663793	0.075146	DTNBP1	prom_DTNBP1	NA	NA	NA	NA	NA
chr15	45129380	45130651	-0.146664	DUOX1	prom_DUOX1	5_UTR_DUOX1	NA	exons_DUOX1	NA	NA
chr15	45129380	45130651	-0.146664	DUOXA1	prom_DUOXA1	5_UTR_DUOXA1	NA	exons_DUOXA1	NA	NA
chr15	45116538	45117121	-0.113659	DUOXA2	NA	NA	3_UTR_DUOXA2	exons_DUOXA2	NA	NA
chr1	221736869	221737275	-0.132872	DUSP10	NA	5_UTR_DUSP10	NA	exons_DUSP10	NA	NA
chr19	57172319	57172517	-0.0892904	DUXA	NA	NA	NA	NA	NA	3832
chr10	80356129	80356852	-0.0615594	DYDC1	prom_DYDC1	5_UTR_DYDC1	NA	exons_DYDC1	NA	NA
chr10	80356129	80356852	-0.0615594	DYDC2	NA	5_UTR_DYDC2	NA	exons_DYDC2	NA	NA
chr16	80569572	80570251	0.0891221	DYNLRB2	NA	NA	NA	NA	NA	18760
chr1	66751990	66752822	-0.147675	DYNLT5	prom_DYNLT5	5_UTR_DYNLT5	NA	exons_DYNLT5	NA	NA
chr8	26043501	26043906	-0.106196	EBF2	NA	NA	NA	NA	introns_EBF2	NA
chr8	26039685	26040247	-0.125634	EBF2	NA	5_UTR_EBF2	NA	exons_EBF2	NA	NA
chr8	26040675	26040896	-0.0555573	EBF2	NA	NA	NA	NA	introns_EBF2	NA
chr8	26047398	26048727	-0.0893448	EBF2	NA	NA	NA	NA	NA	983
chr8	26050253	26050763	-0.0732541	EBF2	NA	NA	NA	NA	NA	3838
chr8	26049474	26049798	-0.054068	EBF2	NA	NA	NA	NA	NA	3059
chr8	26051655	26052083	-0.0770659	EBF2	NA	NA	NA	NA	NA	5240
chr10	129838110	129838465	0.0934973	EBF3	NA	NA	NA	NA	introns_EBF3	NA
chr10	129869589	129869730	0.149931	EBF3	NA	NA	NA	NA	introns_EBF3	NA
chr20	2693583	2693902	-0.0862336	EBF4	NA	5_UTR_EBF4	NA	exons_EBF4	NA	NA
chr10	22253066	22253216	-0.147011	EBLN1	NA	NA	NA	NA	NA	34049
chr2	232486815	232486899	-0.144663	ECEL1	NA	NA	NA	NA	introns_ECEL1	NA
chr6	127342055	127342499	0.0745236	ECHDC1	NA	5_UTR_ECHDC1	NA	exons_ECHDC1	NA	NA
chr2	106065375	106066432	-0.14026	ECRG4	NA	5_UTR_ECRG4	NA	exons_ECRG4	NA	NA
chr19	11506240	11506376	0.0910628	ECSIT	NA	NA	3_UTR_ECSIT	exons_ECSIT	NA	NA
chr2	108989359	108989562	0.0846846	EDAR	prom_EDAR	5_UTR_EDAR	NA	exons_EDAR	NA	NA
chr5	84383085	84384508	-0.0603524	EDIL3	NA	5_UTR_EDIL3	NA	exons_EDIL3	NA	NA
chr4	147481247	147481747	-0.0869136	EDNRA	NA	5_UTR_EDNRA	NA	exons_EDNRA	NA	NA
chr7	105581379	105581733	-0.0797835	EFCAB10	NA	5_UTR_EFCAB10	NA	exons_EFCAB10	NA	NA
chr2	232633549	232634927	-0.100482	EFHD1	NA	5_UTR_EFHD1	NA	exons_EFHD1	NA	NA
chr13	106491266	106492005	-0.161793	EFNB2	NA	NA	3_UTR_EFNB2	exons_EFNB2	NA	NA
chr5	38257905	38258782	-0.0706924	EGFLAM	prom_EGFLAM	5_UTR_EGFLAM	NA	exons_EGFLAM	NA	NA
chr8	22689906	22691590	-0.10224	EGR3	NA	NA	3_UTR_EGR3	exons_EGR3	NA	NA
chr2	63047341	63047904	-0.155791	EHBP1	NA	NA	NA	NA	NA	853
chr11	64874672	64875150	-0.130835	EHD1	NA	NA	NA	NA	introns_EHD1	NA
chr19	47729525	47729731	0.082769	EHD2	NA	NA	NA	exons_EHD2	NA	NA
chr12	104303348	104303767	-0.110675	EID3	prom_EID3	5_UTR_TXNRD1_EID3	NA	exons_TXNRD1_EID3	NA	NA
chr22	37848739	37848895	-0.145986	EIF3L	prom_EIF3L	5_UTR_EIF3L	NA	exons_EIF3L	NA	NA
chr5	176629674	176630060	-0.122045	EIF4E1B	prom_EIF4E1B	NA	NA	NA	NA	NA
chr3	71753269	71754407	-0.0805794	EIF4E3	NA	5_UTR_EIF4E3	NA	exons_EIF4E3	NA	NA
chr3	71754851	71754991	-0.0797256	EIF4E3	prom_EIF4E3	NA	NA	NA	NA	NA
chr19	855536	855922	0.112515	ELANE	NA	NA	NA	exons_ELANE	NA	NA
chr1	50047494	50048788	-0.115757	ELAVL4	NA	5_UTR_ELAVL4	NA	exons_ELAVL4	NA	NA
chr1	202010636	202011311	0.143342	ELF3	NA	5_UTR_ELF3	NA	exons_ELF3	NA	NA
chr7	1747558	1747735	0.135034	ELFN1	NA	NA	3_UTR_ELFN1	exons_ELFN1	NA	NA
chr7	37447749	37448030	-0.143897	ELMO1	NA	NA	NA	NA	introns_ELMO1	NA
chr11	107591704	107591995	-0.0661111	ELMOD1	NA	NA	NA	exons_ELMOD1	NA	NA
chr1	43367560	43367944	0.0559194	ELOVL1	NA	5_UTR_ELOVL1	NA	exons_ELOVL1	NA	NA
chr20	41366899	41367012	-0.0740191	EMILIN3	prom_EMILIN3	NA	NA	NA	NA	NA
chr14	99792636	99793015	-0.076714	EML1	NA	5_UTR_EML1	NA	exons_EML1	NA	NA
chr2	54724941	54725350	-0.0894031	EML6	NA	5_UTR_EML6	NA	exons_EML6	NA	NA
chr2	72920352	72921100	-0.146743	EMX1	NA	NA	NA	NA	introns_EMX1	NA
chr2	72923794	72924328	-0.105514	EMX1	NA	NA	NA	exons_EMX1	NA	NA
chr10	117541953	117543029	-0.0559032	EMX2	prom_EMX2	5_UTR_EMX2	NA	exons_EMX2	NA	NA
chr10	117544976	117545824	-0.0993958	EMX2	NA	NA	NA	exons_EMX2	NA	NA
chr2	118848231	118850545	-0.0820194	EN1	prom_EN1	NA	NA	NA	NA	NA
chr2	118844904	118846097	-0.105122	EN1	NA	NA	NA	NA	introns_EN1	NA
chr2	118842832	118843372	-0.0874187	EN1	NA	NA	3_UTR_EN1	exons_EN1	NA	NA
chr2	118842168	118842426	-0.0761983	EN1	NA	NA	3_UTR_EN1	exons_EN1	NA	NA
chr2	118857920	118859552	-0.124136	EN1	NA	NA	NA	NA	NA	9270
chr2	118851853	118852115	-0.127679	EN1	NA	NA	NA	NA	NA	3203
chr2	118834749	118835182	-0.0992153	EN1	NA	NA	NA	NA	NA	6988
chr2	118853525	118853786	-0.067473	EN1	NA	NA	NA	NA	NA	4875
chr2	118852950	118853091	-0.0762635	EN1	NA	NA	NA	NA	NA	4300
chr7	155449695	155450722	-0.135493	EN2	NA	NA	NA	NA	NA	6405
chr7	155448795	155449275	-0.144473	EN2	NA	NA	NA	NA	NA	7852
chr7	155467615	155468707	-0.0798749	EN2	NA	NA	NA	NA	NA	2783
chr7	155466829	155467150	-0.143866	EN2	NA	NA	NA	NA	NA	1997
chr7	155451352	155451454	-0.0784913	EN2	NA	NA	NA	NA	NA	5673
chr17	79074464	79074762	0.0802695	ENGASE	prom_ENGASE	NA	NA	NA	NA	NA
chr8	119672481	119673785	-0.0804035	ENPP2	prom_ENPP2	5_UTR_ENPP2	NA	exons_ENPP2	NA	NA
chr17	79747832	79748719	-0.115401	ENPP7	NA	NA	NA	NA	NA	5612
chr3	40387912	40388332	0.112663	ENTPD3	NA	5_UTR_ENTPD3	NA	exons_ENTPD3	NA	NA
chr3	27722306	27723169	-0.055688	EOMES	prom_EOMES	5_UTR_EOMES	NA	exons_EOMES	NA	NA
chr3	27723741	27724055	-0.155095	EOMES	NA	NA	NA	NA	NA	28
chr3	27724518	27724891	-0.131984	EOMES	NA	NA	NA	NA	NA	805
chr3	27731142	27731314	-0.143664	EOMES	NA	NA	NA	NA	NA	7429
chr3	27713515	27714109	-0.0810171	EOMES	NA	NA	NA	NA	NA	1839
chr3	27729361	27730567	-0.0924377	EOMES	NA	NA	NA	NA	NA	5648
chr3	27712558	27713081	-0.0660865	EOMES	NA	NA	NA	NA	NA	2867
chr2	46366084	46366132	-0.133648	EPAS1	NA	NA	NA	NA	introns_EPAS1	NA
chr3	184583423	184583680	-0.11667	EPHB3	NA	NA	NA	NA	NA	1014
chr7	142862117	142863211	0.121188	EPHB6	NA	5_UTR_EPHB6	NA	exons_EPHB6	NA	NA
chr7	142864160	142864398	0.17039	EPHB6	NA	5_UTR_EPHB6	3_UTR_EPHB6	exons_EPHB6	NA	NA
chr7	100720118	100721095	-0.0784409	EPO	prom_EPO	5_UTR_EPO	NA	exons_EPO	NA	NA
chr17	38673140	38673505	-0.110366	EPOP	NA	NA	3_UTR_EPOP	exons_EPOP	NA	NA
chr8	143878454	143878811	-0.0947394	EPPK1	prom_EPPK1	5_UTR_EPPK1	NA	exons_EPPK1	NA	NA
chr11	720454	721242	-0.151108	EPS8L2	NA	NA	3_UTR_EPS8L2	exons_EPS8L2	NA	NA
chr17	39699894	39700817	-0.0865324	ERBB2	NA	5_UTR_ERBB2	NA	exons_ERBB2	NA	NA
chr9	96027613	96027986	-0.132863	ERCC6L2	NA	NA	NA	NA	introns_ERCC6L2	NA
chr9	96020697	96021263	-0.113178	ERCC6L2	NA	NA	NA	NA	introns_ERCC6L2	NA
chr2	238163350	238164582	-0.0778746	ERFE	NA	NA	NA	exons_ERFE	NA	NA
chr8	694521	694878	0.23506	ERICH1	NA	NA	NA	NA	introns_ERICH1	NA
chr8	668674	668751	-0.130608	ERICH1	NA	NA	NA	exons_ERICH1	NA	NA
chr8	737959	738417	-0.122822	ERICH1	prom_ERICH1	NA	NA	exons_ERICH1	NA	NA
chr19	53012611	53012645	0.145977	ERVV-1	NA	NA	NA	NA	NA	274
chr19	53058133	53058558	-0.16795	ERVV-2	NA	NA	NA	NA	NA	6452
chr11	124761023	124761770	-0.091757	ESAM	NA	NA	NA	NA	introns_ESAM	NA
chr5	54985370	54985905	0.0880932	ESM1	NA	5_UTR_ESM1	NA	exons_ESM1	NA	NA
chr16	68235138	68235580	0.157198	ESRP2	NA	NA	NA	NA	introns_ESRP2	NA
chr1	217137041	217138718	-0.125353	ESRRG	prom_ESRRG	5_UTR_ESRRG	NA	exons_ESRRG	NA	NA
chr4	108762574	108763439	-0.0769431	ETNPPL	prom_ETNPPL	5_UTR_ETNPPL	NA	exons_ETNPPL	NA	NA
chr11	128548656	128549617	-0.126397	ETS1	NA	NA	NA	NA	introns_ETS1	NA
chr17	43530478	43531323	0.107814	ETV4	NA	NA	NA	NA	introns_ETV4	NA
chr1	36322786	36323026	-0.120386	EVA1B	NA	NA	NA	exons_EVA1B	NA	NA
chr4	5708131	5709040	-0.110756	EVC2	NA	5_UTR_EVC2	NA	exons_EVC2	NA	NA
chr7	27240966	27243368	-0.117651	EVX1	prom_EVX1	5_UTR_EVX1	NA	exons_EVX1	NA	NA
chr7	27243790	27243994	-0.0949601	EVX1	NA	NA	NA	NA	introns_EVX1	NA
chr7	27244729	27246212	-0.132728	EVX1	NA	NA	3_UTR_EVX1	exons_EVX1	NA	NA
chr7	27249501	27250210	-0.122192	EVX1	NA	NA	NA	exons_EVX1	NA	NA
chr7	27225385	27225903	-0.142988	EVX1	NA	NA	NA	NA	NA	15795
chr7	27251769	27252076	-0.145194	EVX1	NA	NA	NA	NA	NA	1275
chr2	176083036	176084289	-0.160387	EVX2	prom_EVX2	5_UTR_EVX2	NA	exons_EVX2	NA	NA
chr2	176084805	176085545	-0.116588	EVX2	prom_EVX2	NA	NA	NA	NA	NA
chr2	176078976	176079186	-0.130425	EVX2	NA	NA	3_UTR_EVX2	exons_EVX2	NA	NA
chr2	176067730	176068679	-0.261223	EVX2	NA	NA	NA	NA	NA	8792
chr2	176071363	176072214	-0.201395	EVX2	NA	NA	NA	NA	NA	5257
chr22	29291565	29291732	-0.121986	EWSR1	NA	NA	NA	exons_EWSR1	NA	NA
chr4	55819679	55820079	-0.124349	EXOC1L	prom_EXOC1L	5_UTR_EXOC1L	NA	exons_EXOC1L	NA	NA
chr4	55793604	55794232	-0.0814899	EXOC1L	NA	NA	NA	NA	NA	24556
chr19	45217691	45217818	-0.116103	EXOC3L2	NA	NA	NA	NA	introns_EXOC3L2	NA
chr14	103104326	103104518	0.0779894	EXOC3L4	NA	NA	NA	exons_EXOC3L4	NA	NA
chr8	71557272	71558918	-0.159358	EYA1	NA	NA	NA	NA	introns_EYA1	NA
chr8	71547379	71548655	-0.0938537	EYA1	NA	5_UTR_EYA1	NA	exons_EYA1	NA	NA
chr20	46898791	46899034	0.173936	EYA2	NA	NA	NA	NA	introns_EYA2	NA
chr20	46901476	46901874	0.136569	EYA2	NA	NA	NA	NA	introns_EYA2	NA
chr1	160981885	160982336	-0.116958	F11R	NA	NA	NA	NA	NA	12874
chr11	61827236	61828933	-0.0992748	FADS1	NA	5_UTR_FADS1	NA	exons_FADS1	NA	NA
chr11	61827236	61828933	-0.0992748	FADS2	NA	5_UTR_FADS2	NA	exons_FADS2	NA	NA
chr10	14602115	14602189	-0.146855	FAM107B	NA	NA	NA	NA	introns_FAM107B	NA
chr8	58145695	58146101	-0.198719	FAM110B	NA	5_UTR_FAM110B	NA	exons_FAM110B	NA	NA
chr2	46465	46998	-0.0622338	FAM110C	prom_FAM110C	5_UTR_FAM110C	NA	exons_FAM110C	NA	NA
chr11	59102382	59102602	-0.144333	FAM111B	NA	NA	NA	NA	NA	3581
chr17	49789269	49789562	0.0539517	FAM117A	prom_FAM117A	NA	NA	NA	NA	NA
chr8	138496253	138496886	-0.160557	FAM135B	NA	5_UTR_FAM135B	NA	exons_FAM135B	NA	NA
chr1	179742448	179744041	-0.106678	FAM163A	prom_FAM163A	5_UTR_FAM163A	NA	exons_FAM163A	NA	NA
chr2	26562252	26563023	-0.0560454	FAM166C	prom_FAM166C	5_UTR_FAM166C	NA	exons_FAM166C	NA	NA
chr8	11445474	11445558	0.0711903	FAM167A	NA	5_UTR_FAM167A	NA	exons_FAM167A	NA	NA
chr15	92579688	92580129	0.0754869	FAM174B	NA	NA	NA	NA	NA	37318
chr11	82732107	82732572	-0.129969	FAM181B	NA	NA	3_UTR_FAM181B	exons_FAM181B	NA	NA
chr7	193229	194000	-0.09543	FAM20C	NA	NA	NA	exons_FAM20C	NA	NA
chr3	194687021	194687342	-0.125533	FAM43A	NA	NA	NA	exons_FAM43A	NA	NA
chr4	76251260	76252370	-0.0514976	FAM47E	NA	5_UTR_FAM47E_FAM47E-STBD1	NA	exons_FAM47E_FAM47E-STBD1	NA	NA
chr4	76251260	76252370	-0.0514976	FAM47E-STBD1	prom_FAM47E-STBD1	5_UTR_FAM47E_FAM47E-STBD1	NA	exons_FAM47E_FAM47E-STBD1	NA	NA
chr6	3848794	3849872	-0.058797	FAM50B	prom_FAM50B	5_UTR_FAM50B	NA	exons_FAM50B	NA	NA
chr4	1605134	1605564	0.158836	FAM53A	NA	NA	NA	NA	NA	12350
chr4	1568546	1569064	0.0879766	FAM53A	NA	NA	NA	NA	NA	48850
chr4	1578405	1578650	-0.089301	FAM53A	NA	NA	NA	NA	NA	39264
chr5	138339119	138339387	-0.109806	FAM53C	NA	NA	NA	NA	introns_FAM53C	NA
chr8	143738513	143738656	0.171383	FAM83H	prom_FAM83H	NA	NA	NA	NA	NA
chr17	75909953	75910007	0.1807	FBF1	NA	NA	3_UTR_FBF1	exons_FBF1	NA	NA
chr1	15757950	15759489	-0.131428	FBLIM1	NA	5_UTR_FBLIM1	NA	exons_FBLIM1	NA	NA
chr15	48645659	48646578	-0.0592146	FBN1	prom_FBN1	5_UTR_FBN1	NA	exons_FBN1	NA	NA
chr12	132593322	132593756	0.129452	FBRSL1	NA	NA	NA	NA	NA	8133
chr5	15934791	15935178	0.204328	FBXL7	NA	NA	NA	NA	introns_FBXL7	NA
chr5	15614981	15615324	0.151409	FBXL7	NA	NA	NA	NA	introns_FBXL7	NA
chr17	6775610	6776245	-0.0962897	FBXO39	prom_FBXO39	5_UTR_FBXO39	NA	exons_FBXO39	NA	NA
chr4	174213897	174214846	-0.16818	FBXO8	NA	NA	NA	NA	NA	21811
chr4	174211691	174212000	-0.178864	FBXO8	NA	NA	NA	NA	NA	24657
chr4	174217535	174218853	-0.0904432	FBXO8	NA	NA	NA	NA	NA	17804
chr1	161540313	161540404	-0.0852845	FCGR3A	NA	NA	NA	NA	NA	1354
chr9	134880436	134881040	0.135414	FCN2	prom_FCN2	5_UTR_FCN2	NA	exons_FCN2	NA	NA
chr1	157700430	157701969	0.139248	FCRL3	prom_FCRL3	5_UTR_FCRL3	NA	exons_FCRL3	NA	NA
chr1	157598801	157599005	0.129314	FCRL4	prom_FCRL4	NA	NA	NA	NA	NA
chr1	157589278	157589570	0.183286	FCRL4	NA	NA	NA	exons_FCRL4	NA	NA
chr7	19143702	19144932	-0.136555	FERD3L	NA	NA	3_UTR_FERD3L	exons_FERD3L	NA	NA
chr7	19145338	19145784	-0.0883742	FERD3L	prom_FERD3L	5_UTR_FERD3L	NA	exons_FERD3L	NA	NA
chr2	218984411	218984585	-0.113047	FEV	NA	NA	NA	exons_FEV	NA	NA
chr11	125494715	125495912	-0.0894274	FEZ1	NA	5_UTR_FEZ1	NA	exons_FEZ1	NA	NA
chr11	125496342	125496694	-0.077039	FEZ1	NA	NA	NA	NA	introns_FEZ1	NA
chr7	122310144	122310452	-0.123105	FEZF1	NA	5_UTR_FEZF1	NA	exons_FEZF1	NA	NA
chr7	122301956	122302155	-0.126282	FEZF1	NA	NA	3_UTR_FEZF1	exons_FEZF1	NA	NA
chr7	122303233	122303651	-0.107182	FEZF1	NA	NA	NA	exons_FEZF1	NA	NA
chr7	122310870	122311001	-0.0833302	FEZF1	prom_FEZF1	NA	NA	NA	NA	NA
chr7	122306159	122307371	-0.117057	FEZF1	NA	NA	NA	NA	introns_FEZF1	NA
chr7	122300290	122300938	-0.159678	FEZF1	NA	NA	NA	NA	NA	364
chr3	62369316	62370648	-0.0888442	FEZF2	NA	NA	3_UTR_FEZF2	exons_FEZF2	NA	NA
chr3	62371099	62371501	-0.149758	FEZF2	NA	NA	NA	exons_FEZF2	NA	NA
chr3	62372935	62373305	-0.0934446	FEZF2	NA	5_UTR_FEZF2	NA	exons_FEZF2	NA	NA
chr3	62373715	62373781	-0.0682759	FEZF2	NA	NA	NA	NA	introns_FEZF2	NA
chr3	62377791	62378715	-0.1207	FEZF2	NA	NA	NA	NA	NA	2465
chr3	62367637	62368219	-0.133376	FEZF2	NA	NA	NA	NA	NA	1461
chr19	35449272	35449960	0.145475	FFAR2	NA	5_UTR_FFAR2	NA	exons_FFAR2	NA	NA
chr10	93567217	93568127	-0.120796	FFAR4	NA	NA	NA	exons_FFAR4	NA	NA
chr3	14811249	14811718	-0.121679	FGD5	NA	NA	NA	NA	introns_FGD5	NA
chr3	14818975	14819286	0.133161	FGD5	NA	5_UTR_FGD5	NA	exons_FGD5	NA	NA
chr5	44388385	44390113	-0.118113	FGF10	prom_FGF10	5_UTR_FGF10	NA	exons_FGF10	NA	NA
chr17	7438160	7438919	-0.141775	FGF11	prom_FGF11	5_UTR_FGF11	NA	exons_FGF11	NA	NA
chr3	192408234	192408455	-0.171926	FGF12	NA	5_UTR_FGF12	NA	exons_FGF12	NA	NA
chr3	192409036	192409668	-0.0836511	FGF12	NA	5_UTR_FGF12	NA	exons_FGF12	NA	NA
chr13	102401726	102401959	-0.0737111	FGF14	NA	5_UTR_FGF14	NA	exons_FGF14	NA	NA
chr13	102402393	102402510	-0.0520325	FGF14	prom_FGF14	5_UTR_FGF14	NA	exons_FGF14	NA	NA
chr11	69702171	69703777	-0.128435	FGF19	NA	NA	NA	exons_FGF19	NA	NA
chr4	122826292	122827231	-0.0936274	FGF2	prom_FGF2	5_UTR_FGF2	NA	exons_FGF2	NA	NA
chr12	4379583	4380055	0.0609643	FGF23	prom_FGF23	5_UTR_FGF23	NA	exons_FGF23	NA	NA
chr11	69818891	69819616	-0.0713982	FGF3	prom_FGF3	5_UTR_FGF3	NA	exons_FGF3	NA	NA
chr4	80268010	80268773	-0.121403	FGF5	NA	NA	NA	exons_FGF5	NA	NA
chr4	80263771	80264074	-0.142281	FGF5	NA	NA	NA	NA	NA	1563
chr12	4445129	4445805	0.080109	FGF6	NA	5_UTR_FGF6	NA	exons_FGF6	NA	NA
chr10	101775880	101776974	-0.097415	FGF8	NA	5_UTR_FGF8	NA	exons_FGF8	NA	NA
chr4	1802379	1803089	-0.0851418	FGFR3	NA	NA	NA	exons_FGFR3	NA	NA
chr7	77199568	77199924	-0.163782	FGL2	prom_FGL2	5_UTR_FGL2	NA	exons_FGL2	NA	NA
chr1	15326740	15327111	0.147759	FHAD1	NA	NA	NA	exons_FHAD1	NA	NA
chr11	26993926	26994444	-0.0929118	FIBIN	prom_FIBIN	5_UTR_FIBIN	NA	exons_FIBIN	NA	NA
chr2	70790079	70790912	-0.0844043	FIGLA	prom_FIGLA	5_UTR_FIGLA	NA	exons_FIGLA	NA	NA
chr11	64240097	64240714	0.062716	FKBP2	prom_FKBP2	NA	NA	NA	NA	NA
chr11	128694861	128695624	-0.197464	FLI1	NA	NA	NA	NA	introns_FLI1	NA
chr11	128693819	128694285	-0.10372	FLI1	NA	5_UTR_FLI1	NA	exons_FLI1	NA	NA
chr11	128686446	128687586	-0.0533063	FLI1	prom_FLI1	5_UTR_FLI1	NA	exons_FLI1	NA	NA
chr11	128685422	128685854	-0.1106	FLI1	prom_FLI1	NA	NA	NA	NA	NA
chr17	18247187	18247821	0.0714823	FLII	NA	NA	3_UTR_FLII	exons_FLII	NA	NA
chr7	128830176	128830560	-0.0841159	FLNC	prom_FLNC	5_UTR_FLNC	NA	exons_FLNC	NA	NA
chr14	85529311	85530529	-0.156701	FLRT2	prom_FLRT2	5_UTR_FLRT2	NA	exons_FLRT2	NA	NA
chr14	85531125	85531409	-0.175463	FLRT2	NA	5_UTR_FLRT2	NA	exons_FLRT2	NA	NA
chr14	85534598	85534767	-0.100496	FLRT2	NA	NA	NA	NA	introns_FLRT2	NA
chr13	28532932	28533158	-0.112657	FLT1	NA	NA	NA	NA	NA	36785
chr5	180648862	180649168	-0.20471	FLT4	NA	NA	NA	NA	introns_FLT4	NA
chr15	33067994	33069069	0.0952916	FMN1	NA	5_UTR_FMN1	NA	exons_FMN1	NA	NA
chr17	45221225	45222562	-0.0675468	FMNL1	prom_FMNL1	5_UTR_FMNL1	NA	exons_FMNL1	NA	NA
chr1	171136642	171137258	0.189512	FMO3	NA	NA	NA	NA	NA	18822
chr1	147225595	147225955	-0.105758	FMO5	NA	5_UTR_FMO5	NA	exons_FMO5	NA	NA
chr17	82750403	82750756	-0.177022	FN3K	NA	NA	3_UTR_FN3K	exons_FN3K	NA	NA
chr20	22586239	22586532	-0.181548	FOXA2	prom_FOXA2	NA	NA	NA	NA	NA
chr20	22587086	22587282	-0.10933	FOXA2	NA	NA	NA	NA	NA	629
chr20	22560991	22561310	-0.125949	FOXA2	NA	NA	NA	NA	NA	19687
chr15	60004610	60005124	-0.0633123	FOXB1	NA	5_UTR_FOXB1	NA	exons_FOXB1	NA	NA
chr15	59994185	59994341	-0.177569	FOXB1	NA	NA	NA	NA	NA	8891
chr15	59994940	59995338	-0.0930508	FOXB1	NA	NA	NA	NA	NA	7894
chr15	59995883	59997333	-0.102695	FOXB1	NA	NA	NA	NA	NA	5899
chr15	60002588	60003113	-0.115708	FOXB1	NA	NA	NA	NA	NA	119
chr9	77019121	77019945	-0.125589	FOXB2	prom_FOXB2	NA	NA	exons_FOXB2	NA	NA
chr9	77016821	77017309	-0.150742	FOXB2	NA	NA	NA	NA	NA	1344
chr6	1605678	1606159	-0.176165	FOXC1	NA	NA	NA	NA	NA	2754
chr1	47434525	47434958	-0.128381	FOXD2	NA	NA	NA	NA	NA	2084
chr1	47444259	47445836	-0.128429	FOXD2	NA	NA	NA	NA	NA	3567
chr1	47449927	47450504	-0.133092	FOXD2	NA	NA	NA	NA	NA	9235
chr1	63318783	63320687	-0.172873	FOXD3	NA	NA	NA	NA	NA	878
chr1	63329608	63330815	-0.152022	FOXD3	NA	NA	NA	NA	NA	4479
chr1	63326251	63326568	-0.094569	FOXD3	NA	NA	NA	NA	NA	1122
chr16	86512768	86513716	-0.0652537	FOXF1	NA	NA	3_UTR_FOXF1	exons_FOXF1	NA	NA
chr16	86510740	86511181	-0.144989	FOXF1	NA	NA	NA	exons_FOXF1	NA	NA
chr6	1392793	1393836	-0.169424	FOXF2	NA	NA	NA	NA	introns_FOXF2	NA
chr6	1388571	1389132	-0.110775	FOXF2	prom_FOXF2	NA	NA	NA	NA	NA
chr6	1378003	1378830	-0.112484	FOXF2	NA	NA	NA	NA	NA	9744
chr6	1384256	1384545	-0.118246	FOXF2	NA	NA	NA	NA	NA	4029
chr6	1379459	1379778	-0.0912933	FOXF2	NA	NA	NA	NA	NA	8796
chr14	28785474	28786189	-0.0981892	FOXG1	NA	NA	NA	NA	NA	15196
chr14	28777942	28778499	-0.142391	FOXG1	NA	NA	NA	NA	NA	7664
chr10	127736874	127737634	-0.187239	FOXI2	prom_FOXI2	5_UTR_FOXI2	NA	exons_FOXI2	NA	NA
chr10	127735467	127736349	-0.134248	FOXI2	prom_FOXI2	NA	NA	NA	NA	NA
chr2	88452538	88453101	-0.102502	FOXI3	prom_FOXI3	5_UTR_FOXI3	NA	exons_FOXI3	NA	NA
chr17	76135468	76135671	-0.120396	FOXJ1	NA	NA	NA	NA	NA	661
chr7	4730307	4730626	-0.127084	FOXK1	NA	NA	NA	NA	introns_FOXK1	NA
chr16	86576357	86576828	-0.114339	FOXL1	prom_FOXL1	5_UTR_FOXL1	NA	exons_FOXL1	NA	NA
chr3	138947088	138947212	-0.133792	FOXL2	prom_FOXL2	5_UTR_FOXL2	NA	exons_FOXL2	NA	NA
chr3	138936933	138937786	-0.117645	FOXL2	NA	NA	NA	NA	NA	6437
chr3	138939401	138940179	-0.156453	FOXL2	NA	NA	NA	NA	NA	4044
chr3	138938449	138938932	-0.112874	FOXL2	NA	NA	NA	NA	NA	5291
chr3	138947088	138947212	-0.133792	FOXL2NB	prom_FOXL2NB	NA	NA	NA	NA	NA
chr7	114082703	114083731	-0.127389	FOXP2	NA	NA	NA	NA	NA	1594
chr6	1312240	1312342	-0.0913533	FOXQ1	NA	5_UTR_FOXQ1	NA	exons_FOXQ1	NA	NA
chr9	14779579	14780007	0.153394	FREM1	NA	NA	NA	NA	introns_FREM1	NA
chr4	143700745	143701403	-0.0996232	FREM3	prom_FREM3	NA	NA	NA	NA	NA
chr4	143700117	143700232	-0.117927	FREM3	NA	NA	NA	exons_FREM3	NA	NA
chr4	190017665	190018297	-0.165481	FRG2	NA	NA	NA	NA	NA	6069
chr6	168101223	168101661	-0.164453	FRMD1	prom_FRMD1	5_UTR_FRMD1	NA	exons_FRMD1	NA	NA
chr3	69385691	69386629	-0.0740374	FRMD4B	NA	5_UTR_FRMD4B	NA	exons_FRMD4B	NA	NA
chr13	32031050	32031815	-0.0683046	FRY	NA	5_UTR_FRY	NA	exons_FRY	NA	NA
chr17	81527602	81528927	0.106091	FSCN2	prom_FSCN2	5_UTR_FSCN2	NA	exons_FSCN2	NA	NA
chr2	185738037	185739405	-0.06807	FSIP2	prom_FSIP2	5_UTR_FSIP2	NA	exons_FSIP2	NA	NA
chr3	120450936	120451799	-0.0966994	FSTL1	prom_FSTL1	5_UTR_FSTL1	NA	exons_FSTL1	NA	NA
chr5	121851650	121851903	0.0802325	FTMT	prom_FTMT	5_UTR_FTMT	NA	exons_FTMT	NA	NA
chr16	54193878	54194257	0.103806	FTO	NA	NA	NA	NA	NA	35365
chr19	35139202	35139747	-0.0793048	FXYD1	NA	5_UTR_FXYD1	NA	exons_FXYD1	NA	NA
chr19	35115630	35116317	0.129115	FXYD3	prom_FXYD3	5_UTR_FXYD3	NA	exons_FXYD3	NA	NA
chr12	130160878	130161100	-0.123526	FZD10	NA	NA	NA	NA	NA	357
chr12	130136801	130137205	0.130372	FZD10	NA	NA	NA	NA	NA	24252
chr6	29627225	29627884	-0.10386	GABBR1	NA	5_UTR_GABBR1	3_UTR_GABBR1	exons_GABBR1	NA	NA
chr15	26868175	26868766	-0.0867875	GABRA5	NA	5_UTR_GABRA5	NA	exons_GABRA5	NA	NA
chr5	161685328	161685677	0.127897	GABRA6	NA	NA	NA	NA	introns_GABRA6	NA
chr5	161548786	161549277	-0.0732195	GABRA6	NA	NA	NA	NA	introns_GABRA6	NA
chr5	161548786	161549277	-0.0732195	GABRB2	prom_GABRB2	NA	NA	exons_GABRB2	NA	NA
chr15	26868175	26868766	-0.0867875	GABRB3	NA	NA	NA	NA	introns_GABRB3	NA
chr5	170788704	170789043	0.155488	GABRP	NA	NA	NA	NA	introns_GABRP	NA
chr2	170817669	170818635	-0.096756	GAD1	NA	5_UTR_GAD1	NA	exons_GAD1	NA	NA
chr2	170822241	170823827	-0.164882	GAD1	NA	NA	NA	NA	introns_GAD1	NA
chr1	67686398	67686627	0.0699253	GADD45A	NA	NA	NA	exons_GADD45A	NA	NA
chr7	100167281	100167541	-0.0877942	GAL3ST4	NA	5_UTR_GAL3ST4	NA	exons_GAL3ST4	NA	NA
chr2	38665704	38666377	-0.134671	GALM	prom_GALM	5_UTR_GALM	NA	exons_GALM	NA	NA
chr7	71132072	71133296	-0.108603	GALNT17	prom_GALNT17	5_UTR_GALNT17	NA	exons_GALNT17	NA	NA
chr1	230153971	230154342	-0.126494	GALNT2	NA	NA	NA	NA	introns_GALNT2	NA
chr12	51390630	51391872	-0.0751656	GALNT6	NA	5_UTR_GALNT6	NA	exons_GALNT6	NA	NA
chr12	4763239	4763776	0.116937	GALNT8	NA	NA	NA	exons_GALNT8	NA	NA
chr12	4720298	4720470	0.0535779	GALNT8	prom_GALNT8	5_UTR_GALNT8	NA	exons_GALNT8	NA	NA
chr12	4809682	4810425	-0.0814166	GALNT8	NA	5_UTR_GALNT8_KCNA6	NA	exons_GALNT8_KCNA6	NA	NA
chr12	132329025	132329857	-0.0796133	GALNT9	prom_GALNT9	5_UTR_GALNT9	NA	exons_GALNT9	NA	NA
chr12	132263912	132264282	0.125088	GALNT9	NA	NA	NA	NA	introns_GALNT9	NA
chr18	77249386	77250838	-0.0932661	GALR1	prom_GALR1	5_UTR_GALR1	NA	exons_GALR1	NA	NA
chr17	76074176	76074617	-0.111794	GALR2	prom_GALR2	NA	NA	NA	NA	NA
chr11	62647228	62647552	0.0988441	GANAB	prom_GANAB	NA	NA	NA	NA	NA
chr3	115623326	115623680	-0.0845531	GAP43	prom_GAP43	5_UTR_GAP43	NA	exons_GAP43	NA	NA
chr7	30551201	30551310	0.125194	GARS1	NA	NA	NA	NA	NA	28221
chr11	22666559	22667256	-0.105726	GAS2	NA	5_UTR_GAS2	NA	exons_GAS2	NA	NA
chr3	128491157	128491698	-0.0923443	GATA2	NA	NA	NA	NA	introns_GATA2	NA
chr10	8052179	8055726	-0.114939	GATA3	NA	5_UTR_GATA3	NA	exons_GATA3	NA	NA
chr8	11702790	11703342	-0.164345	GATA4	NA	NA	NA	NA	introns_GATA4	NA
chr8	11707717	11708587	-0.139836	GATA4	NA	5_UTR_GATA4	NA	exons_GATA4	NA	NA
chr8	11703774	11704215	-0.111268	GATA4	NA	5_UTR_GATA4	NA	exons_GATA4	NA	NA
chr8	11709017	11709680	-0.156714	GATA4	NA	NA	NA	NA	introns_GATA4	NA
chr8	11701478	11702266	-0.100434	GATA4	NA	NA	NA	NA	introns_GATA4	NA
chr8	11710182	11710748	-0.108125	GATA4	NA	NA	NA	NA	introns_GATA4	NA
chr8	11680400	11681277	-0.0997791	GATA4	NA	NA	NA	NA	introns_GATA4	NA
chr8	11682898	11683249	-0.0917902	GATA4	NA	NA	NA	NA	introns_GATA4	NA
chr8	11681745	11681896	-0.147988	GATA4	NA	NA	NA	NA	introns_GATA4	NA
chr8	11697669	11698039	-0.0932448	GATA4	NA	NA	NA	NA	introns_GATA4	NA
chr20	62475504	62476739	-0.0950354	GATA5	prom_GATA5	5_UTR_GATA5	NA	exons_GATA5	NA	NA
chr20	62474721	62474828	-0.133055	GATA5	NA	NA	NA	NA	introns_GATA5	NA
chr18	22176621	22177061	-0.194137	GATA6	NA	NA	NA	exons_GATA6	NA	NA
chr18	22172331	22172512	-0.113646	GATA6	NA	NA	NA	NA	introns_GATA6	NA
chr18	22167790	22168174	-0.0823007	GATA6	NA	NA	NA	NA	NA	413
chr19	19426209	19426466	-0.129396	GATAD2A	NA	NA	NA	NA	introns_GATAD2A	NA
chr4	22712656	22712752	0.0943468	GBA3	NA	NA	NA	NA	introns_GBA3	NA
chr2	236169580	236170479	-0.115327	GBX2	NA	NA	NA	NA	NA	192
chr7	44145724	44146387	-0.165101	GCK	NA	5_UTR_GCK	3_UTR_GCK	exons_GCK	NA	NA
chr6	10881549	10882093	-0.143772	GCM2	prom_GCM2	5_UTR_GCM2	NA	exons_GCM2	NA	NA
chr6	10882694	10882821	-0.0521791	GCM2	prom_GCM2	NA	NA	NA	NA	NA
chr6	10883601	10884081	-0.121654	GCM2	NA	NA	NA	NA	NA	558
chr10	47299909	47300145	-0.0951419	GDF10	prom_GDF10	NA	NA	NA	NA	NA
chr19	18385946	18386391	0.090821	GDF15	NA	5_UTR_GDF15	NA	exons_GDF15	NA	NA
chr8	96158438	96159784	-0.171376	GDF6	NA	NA	NA	NA	introns_GDF6	NA
chr8	96157393	96157869	-0.171757	GDF6	NA	NA	NA	NA	introns_GDF6	NA
chr2	20665891	20666740	-0.0897954	GDF7	prom_GDF7	NA	NA	NA	NA	NA
chr2	20671052	20671641	-0.121563	GDF7	NA	NA	3_UTR_GDF7	exons_GDF7	NA	NA
chr5	37834570	37836144	-0.122976	GDNF	NA	5_UTR_GDNF	NA	exons_GDNF	NA	NA
chr5	180313743	180314120	-0.27204	GFPT2	NA	NA	NA	exons_GFPT2	NA	NA
chr10	116271336	116272142	-0.0852657	GFRA1	NA	5_UTR_GFRA1	NA	exons_GFRA1	NA	NA
chr7	30970844	30971187	0.148325	GHRHR	NA	5_UTR_GHRHR	NA	exons_GHRHR	NA	NA
chr3	172447727	172448727	-0.0954656	GHSR	prom_GHSR	5_UTR_GHSR	NA	exons_GHSR	NA	NA
chr3	172449130	172449240	-0.0887386	GHSR	prom_GHSR	NA	NA	NA	NA	NA
chr3	172449655	172450020	-0.125619	GHSR	NA	NA	NA	NA	NA	197
chr1	78045551	78046445	-0.089971	GIPC2	NA	5_UTR_GIPC2	NA	exons_GIPC2	NA	NA
chr17	29590861	29591189	0.0812785	GIT1	NA	NA	NA	NA	introns_GIT1	NA
chr13	20160750	20161732	-0.0612563	GJA3	prom_GJA3	5_UTR_GJA3	NA	exons_GJA3	NA	NA
chr17	40363555	40363929	-0.079487	GJD3	NA	5_UTR_GJD3	NA	exons_GJD3	NA	NA
chr11	134275596	134277631	-0.13276	GLB1L3	NA	5_UTR_GLB1L3	NA	exons_GLB1L3	NA	NA
chr11	134306956	134306994	0.146064	GLB1L3	NA	NA	NA	NA	introns_GLB1L3	NA
chr12	75480360	75481013	-0.12432	GLIPR1	prom_GLIPR1	5_UTR_GLIPR1	NA	exons_GLIPR1	NA	NA
chr12	75334324	75334972	-0.0666616	GLIPR1L1	prom_GLIPR1L1	5_UTR_GLIPR1L1	NA	exons_GLIPR1L1	NA	NA
chr9	36136341	36136799	-0.076424	GLIPR2	prom_GLIPR2	5_UTR_GLIPR2	NA	exons_GLIPR2	NA	NA
chr5	151924796	151925209	-0.075563	GLRA1	prom_GLRA1	5_UTR_GLRA1	NA	exons_GLRA1	NA	NA
chr12	109879078	109879469	-0.144651	GLTP	NA	NA	NA	NA	introns_GLTP	NA
chr1	182391185	182392123	-0.0754641	GLUL	NA	5_UTR_GLUL	NA	exons_GLUL	NA	NA
chr6	1624151	1625521	-0.127847	GMDS	NA	NA	3_UTR_GMDS	exons_GMDS	NA	NA
chr7	2762740	2763808	-0.0992888	GNA12	NA	5_UTR_GNA12	NA	exons_GNA12	NA	NA
chr18	11752077	11752593	-0.114809	GNAL	NA	5_UTR_GNAL	NA	exons_GNAL	NA	NA
chr9	36276954	36277403	-0.109745	GNE	prom_GNE	5_UTR_GNE	NA	exons_GNE	NA	NA
chr19	2525233	2525636	0.155326	GNG7	NA	NA	NA	NA	introns_GNG7	NA
chr7	93890161	93891254	-0.0754657	GNGT1	NA	NA	NA	exons_GNGT1	NA	NA
chr19	55038222	55038539	0.0761651	GP6	prom_GP6	5_UTR_GP6	NA	exons_GP6	NA	NA
chr2	240424758	240425004	0.201012	GPC1	NA	NA	NA	NA	NA	9657
chr2	240432860	240432927	0.143144	GPC1	NA	NA	NA	NA	NA	1734
chr11	64935449	64936165	0.0701643	GPHA2	prom_GPHA2	5_UTR_GPHA2	NA	exons_GPHA2	NA	NA
chr6	24490870	24491089	-0.0861012	GPLD1	NA	NA	NA	NA	introns_GPLD1	NA
chr4	175812258	175813151	-0.102936	GPM6A	NA	5_UTR_GPM6A	NA	exons_GPM6A	NA	NA
chr4	175814093	175814309	-0.137593	GPM6A	NA	NA	NA	NA	introns_GPM6A	NA
chr3	120284700	120285636	-0.0683128	GPR156	prom_GPR156	5_UTR_GPR156	NA	exons_GPR156	NA	NA
chr13	94601387	94601646	-0.0635411	GPR180	prom_GPR180	NA	NA	NA	NA	NA
chr9	123034332	123034530	-0.128017	GPR21	NA	5_UTR_RABGAP1_GPR21	NA	exons_RABGAP1_GPR21	NA	NA
chr9	123033482	123033656	-0.121178	GPR21	prom_GPR21	NA	NA	exons_RABGAP1_GPR21	NA	NA
chr10	123666067	123666532	-0.100778	GPR26	prom_GPR26	5_UTR_GPR26	NA	exons_GPR26	NA	NA
chr3	71753269	71754407	-0.0805794	GPR27	prom_GPR27	5_UTR_GPR27	NA	exons_GPR27	NA	NA
chr3	71754851	71754991	-0.0797256	GPR27	NA	NA	NA	exons_GPR27	NA	NA
chr6	109979872	109980276	-0.0988882	GPR6	NA	NA	3_UTR_GPR6	exons_GPR6	NA	NA
chr4	8642087	8642242	0.124785	GPR78	NA	NA	NA	NA	NA	22325
chr6	28537131	28537176	-0.19728	GPX5	NA	NA	NA	NA	NA	2175
chr6	28537600	28537652	-0.153723	GPX5	NA	NA	NA	NA	NA	2644
chr6	28514890	28515760	0.118531	GPX6	NA	5_UTR_GPX6	NA	exons_GPX6	NA	NA
chr6	28510180	28510802	0.124159	GPX6	NA	NA	NA	exons_GPX6	NA	NA
chr6	28489847	28490551	-0.0674339	GPX6	NA	NA	NA	NA	NA	12744
chr15	32717790	32718335	-0.122026	GREM1	prom_GREM1	5_UTR_GREM1	NA	exons_GREM1	NA	NA
chr15	32716914	32717330	-0.127884	GREM1	prom_GREM1	NA	NA	NA	NA	NA
chr5	153490322	153491235	-0.092073	GRIA1	NA	5_UTR_GRIA1	NA	exons_GRIA1	NA	NA
chr4	157219687	157220133	-0.101453	GRIA2	NA	5_UTR_GRIA2	NA	exons_GRIA2	NA	NA
chr11	105609116	105611261	-0.113304	GRIA4	prom_GRIA4	5_UTR_GRIA4	NA	exons_GRIA4	NA	NA
chr10	86389453	86389875	-0.126573	GRID1	NA	NA	NA	NA	NA	21656
chr7	6530880	6531532	-0.0700922	GRID2IP	NA	5_UTR_GRID2IP	NA	exons_GRID2IP	NA	NA
chr6	101398727	101399780	-0.125119	GRIK2	NA	5_UTR_GRIK2	NA	exons_GRIK2	NA	NA
chr6	101402062	101403005	-0.0906214	GRIK2	NA	NA	NA	NA	introns_GRIK2	NA
chr11	120516593	120517123	0.1109	GRIK4	NA	NA	NA	NA	introns_GRIK4	NA
chr16	10032049	10032460	0.116054	GRIN2A	NA	NA	NA	NA	introns_GRIN2A	NA
chr12	13981552	13982294	-0.0856874	GRIN2B	prom_GRIN2B	5_UTR_GRIN2B	NA	exons_GRIN2B	NA	NA
chr12	13529874	13530465	0.144687	GRIN2B	NA	NA	NA	NA	introns_GRIN2B	NA
chr12	13980006	13980953	-0.0602799	GRIN2B	NA	5_UTR_GRIN2B	NA	exons_GRIN2B	NA	NA
chr5	178994313	178995887	-0.0781728	GRM6	NA	5_UTR_GRM6	NA	exons_GRM6	NA	NA
chr3	6860413	6861158	-0.0848776	GRM7	NA	5_UTR_GRM7	NA	exons_GRM7	NA	NA
chr3	6862234	6863344	-0.0958813	GRM7	NA	5_UTR_GRM7	NA	exons_GRM7	NA	NA
chr7	127250919	127251567	-0.0861182	GRM8	NA	5_UTR_GRM8	NA	exons_GRM8	NA	NA
chr5	145856576	145856699	-0.208867	GRXCR2	NA	NA	NA	NA	NA	1821
chr14	94768321	94769786	-0.139804	GSC	NA	NA	3_UTR_GSC	exons_GSC	NA	NA
chr14	94772334	94774555	-0.106221	GSC	NA	NA	NA	NA	NA	1219
chr14	94767328	94767678	-0.104537	GSC	NA	NA	NA	NA	NA	544
chr22	19149331	19149709	-0.0707982	GSC2	NA	NA	NA	exons_GSC2	NA	NA
chr7	24757483	24758486	-0.0940788	GSDME	prom_GSDME	5_UTR_GSDME	NA	exons_GSDME	NA	NA
chr16	85309675	85310044	-0.0593949	GSE1	NA	NA	NA	NA	introns_GSE1	NA
chr16	28063653	28064275	-0.0560742	GSG1L	prom_GSG1L	5_UTR_GSG1L	NA	exons_GSG1L	NA	NA
chr16	11916666	11917010	0.10069	GSPT1	prom_GSPT1	NA	NA	NA	NA	NA
chr13	27793604	27794035	-0.106781	GSX1	NA	NA	3_UTR_GSX1	exons_GSX1	NA	NA
chr13	27822985	27823222	-0.150843	GSX1	NA	NA	NA	NA	NA	28216
chr13	27796977	27797545	-0.100801	GSX1	NA	NA	NA	NA	NA	2208
chr4	54103442	54104087	-0.148194	GSX2	NA	NA	NA	NA	NA	943
chr4	54109083	54110017	-0.13341	GSX2	NA	NA	NA	NA	NA	6584
chr2	143936838	143937242	-0.0504505	GTDC1	NA	NA	NA	NA	NA	825
chr17	8002318	8002780	-0.100318	GUCY2D	prom_GUCY2D	5_UTR_GUCY2D	NA	exons_GUCY2D	NA	NA
chr5	55040671	55040771	0.102263	GZMK	NA	NA	NA	NA	NA	6100
chr6	26234591	26235443	-0.102774	H1-3	prom_H1-3	5_UTR_H1-3	NA	exons_H1-3	NA	NA
chr1	228445963	228446564	-0.062914	H2AC25	NA	NA	NA	NA	introns_H2AC25	NA
chr1	228464637	228464880	-0.0973737	H2BC26	NA	NA	NA	NA	NA	1532
chr1	228465354	228465435	-0.0811426	H2BC26	NA	NA	NA	NA	NA	2249
chr6	26183280	26183809	-0.0887721	H2BC6	NA	5_UTR_H2BC6	NA	exons_H2BC6	NA	NA
chr6	26196352	26196843	-0.107391	H3C4	NA	NA	3_UTR_H3C4	exons_H3C4	NA	NA
chr6	26195260	26195767	-0.102168	H3C4	NA	NA	NA	NA	NA	1016
chr6	26188619	26189369	-0.0721005	H4C4	prom_H4C4	5_UTR_H4C4	3_UTR_H4C4	exons_H4C4	NA	NA
chr6	26240079	26240711	-0.0967354	H4C6	prom_H4C6	5_UTR_H4C6	NA	exons_H4C6	NA	NA
chr1	9202452	9202697	-0.115128	H6PD	NA	NA	NA	NA	NA	31075
chr5	154479025	154479489	-0.0807353	HAND1	prom_HAND1	NA	NA	NA	NA	NA
chr5	154475697	154476653	-0.103115	HAND1	NA	NA	3_UTR_HAND1	exons_HAND1	NA	NA
chr5	154480086	154480916	-0.100618	HAND1	NA	NA	NA	NA	NA	857
chr5	154472671	154473723	-0.101725	HAND1	NA	NA	NA	NA	NA	1248
chr5	154483857	154484266	-0.0901502	HAND1	NA	NA	NA	NA	NA	4628
chr4	173528337	173529571	-0.141652	HAND2	NA	5_UTR_HAND2	NA	exons_HAND2	NA	NA
chr4	173529990	173532136	-0.105252	HAND2	prom_HAND2	5_UTR_HAND2	NA	exons_HAND2	NA	NA
chr4	173526696	173527690	-0.118665	HAND2	NA	NA	3_UTR_HAND2	exons_HAND2	NA	NA
chr4	173517779	173519530	-0.14809	HAND2	NA	NA	NA	NA	NA	5438
chr4	173500892	173501757	-0.117655	HAND2	NA	NA	NA	NA	NA	23211
chr4	173499963	173500407	-0.133958	HAND2	NA	NA	NA	NA	NA	24561
chr4	173538261	173538902	-0.0632328	HAND2	NA	NA	NA	NA	NA	7030
chr4	173508112	173509463	-0.145478	HAND2	NA	NA	NA	NA	NA	15505
chr4	173510579	173510771	-0.103374	HAND2	NA	NA	NA	NA	NA	14197
chr4	173521392	173521661	-0.0931863	HAND2	NA	NA	NA	NA	NA	3307
chr19	51719178	51719445	-0.0862762	HAS1	NA	NA	NA	exons_HAS1	NA	NA
chr11	5243383	5243985	0.159883	HBD	prom_HBD	5_UTR_HBD	NA	exons_HBD	NA	NA
chr11	5343446	5344147	0.12845	HBE1	NA	5_UTR_HBG2_HBE1_OR51B5	NA	exons_HBG2_HBE1_OR51B5	NA	NA
chr11	5302895	5303146	0.139337	HBE1	NA	NA	NA	NA	introns_HBE1	NA
chr11	5441090	5441686	0.160823	HBE1	NA	NA	NA	exons_HBG2_HBE1_OR51B5_OR51I1	NA	NA
chr11	5324797	5325326	0.125851	HBE1	NA	NA	NA	NA	introns_HBE1	NA
chr11	5388592	5389222	0.120553	HBE1	NA	NA	NA	NA	introns_HBE1	NA
chr11	5452591	5452771	0.102694	HBE1	NA	NA	NA	NA	introns_HBE1	NA
chr11	5420985	5421281	0.0941414	HBE1	NA	NA	NA	NA	introns_HBE1	NA
chr11	5343446	5344147	0.12845	HBG2	NA	5_UTR_HBG2_HBE1_OR51B5	NA	exons_HBG2_HBE1_OR51B5	NA	NA
chr11	5302895	5303146	0.139337	HBG2	NA	NA	NA	NA	introns_HBG2	NA
chr11	5441090	5441686	0.160823	HBG2	NA	NA	NA	exons_HBG2_HBE1_OR51B5_OR51I1	NA	NA
chr11	5324797	5325326	0.125851	HBG2	NA	NA	NA	NA	introns_HBG2	NA
chr11	5388592	5389222	0.120553	HBG2	NA	NA	NA	NA	introns_HBG2	NA
chr11	5452591	5452771	0.102694	HBG2	NA	NA	NA	NA	introns_HBG2	NA
chr11	5420985	5421281	0.0941414	HBG2	NA	NA	NA	NA	introns_HBG2	NA
chr16	165411	166758	-0.122627	HBM	NA	5_UTR_HBM	3_UTR_HBM	exons_HBM	NA	NA
chr12	122730463	122731393	0.07822	HCAR1	prom_HCAR1	5_UTR_HCAR1	NA	exons_HCAR1	NA	NA
chr20	32051502	32052792	-0.11383	HCK	prom_HCK	5_UTR_HCK	NA	exons_HCK	NA	NA
chr3	13480625	13481240	-0.102037	HDAC11	NA	5_UTR_HDAC11	NA	exons_HDAC11	NA	NA
chr2	239380794	239381193	-0.118959	HDAC4	NA	NA	NA	NA	introns_HDAC4	NA
chr2	239062334	239062409	-0.112632	HDAC4	NA	NA	NA	NA	introns_HDAC4	NA
chr12	12979673	12980197	-0.0966524	HEBP1	NA	NA	NA	exons_HEBP1	NA	NA
chr7	43112229	43112943	-0.0899377	HECW1	prom_HECW1	5_UTR_HECW1	NA	exons_HECW1	NA	NA
chr7	43113358	43113793	-0.0616143	HECW1	NA	NA	NA	exons_HECW1	NA	NA
chr4	185016251	185017149	-0.113669	HELT	NA	NA	NA	NA	NA	339
chr15	28106461	28107339	-0.150315	HERC2	NA	NA	NA	NA	NA	3700
chr2	238231383	238231728	-0.157808	HES6	NA	NA	NA	NA	NA	6538
chr7	81769992	81770511	-0.0792202	HGF	prom_HGF	5_UTR_HGF	NA	exons_HGF	NA	NA
chr1	210292679	210293127	-0.0795588	HHAT	NA	NA	NA	NA	NA	34123
chr10	92691709	92691979	-0.0628266	HHEX	NA	5_UTR_HHEX	NA	exons_HHEX	NA	NA
chr17	2055557	2055838	-0.160451	HIC1	NA	NA	NA	NA	introns_HIC1	NA
chr1	41516064	41516721	0.0539765	HIVEP3	NA	NA	NA	NA	introns_HIVEP3	NA
chr2	233868161	233868753	0.0691754	HJURP	NA	NA	NA	NA	NA	12593
chr6	29926273	29927427	-0.141528	HLA-A	NA	NA	NA	NA	NA	12831
chr6	33007120	33007147	0.103551	HLA-DOA	NA	NA	NA	exons_HLA-DOA	NA	NA
chr6	33116643	33117286	-0.0850124	HLA-DPB1	NA	NA	NA	NA	NA	26946
chr6	32740747	32742132	0.0997712	HLA-DQA2	prom_HLA-DQA2	5_UTR_HLA-DQA2	NA	exons_HLA-DQA2	NA	NA
chr6	32443096	32443367	0.18256	HLA-DRA	NA	NA	NA	exons_HLA-DRA	NA	NA
chr6	32442079	32442682	0.132474	HLA-DRA	NA	NA	NA	exons_HLA-DRA	NA	NA
chr6	29828238	29828717	-0.126601	HLA-G	NA	NA	NA	exons_HLA-G	NA	NA
chr1	220878196	220879126	-0.155294	HLX	prom_HLX	NA	NA	NA	NA	NA
chr1	220887509	220887728	-0.111979	HLX	NA	NA	NA	NA	NA	2449
chr1	220894320	220894440	-0.107832	HLX	NA	NA	NA	NA	NA	9260
chr20	31547126	31547559	0.0869151	HM13	NA	5_UTR_HM13_MCTS2	NA	exons_HM13_MCTS2	NA	NA
chr12	65881623	65882806	-0.0911493	HMGA2	NA	NA	3_UTR_HMGA2	exons_HMGA2	NA	NA
chr10	123146905	123147232	-0.0629338	HMX2	prom_HMX2	NA	NA	NA	NA	NA
chr10	123145347	123145589	-0.113725	HMX2	NA	NA	NA	NA	NA	1545
chr10	123146270	123146495	-0.0724226	HMX2	NA	NA	NA	NA	NA	639
chr10	123135427	123136716	-0.0739121	HMX3	prom_HMX3	5_UTR_HMX3	NA	exons_HMX3	NA	NA
chr10	123142833	123143328	-0.139643	HMX3	NA	NA	NA	NA	NA	3409
chr10	123139988	123140537	-0.114435	HMX3	NA	NA	NA	NA	NA	564
chr10	123134250	123134566	-0.0688624	HMX3	NA	NA	NA	NA	NA	402
chr17	37742584	37743634	-0.112657	HNF1B	NA	NA	NA	NA	introns_HNF1B	NA
chr17	37745038	37745526	-0.113159	HNF1B	prom_HNF1B	5_UTR_HNF1B	NA	exons_HNF1B	NA	NA
chr19	12776166	12776172	0.0920742	HOOK2	NA	NA	NA	NA	introns_HOOK2	NA
chr19	12867441	12867991	-0.126194	HOOK2	NA	NA	NA	NA	introns_HOOK2	NA
chr4	56656327	56656889	-0.117299	HOPX	NA	5_UTR_HOPX	NA	exons_HOPX	NA	NA
chr22	30080100	30080840	-0.138289	HORMAD2	prom_HORMAD2	5_UTR_HORMAD2	NA	exons_HORMAD2	NA	NA
chr7	27094606	27094750	-0.186429	HOXA1	NA	NA	3_UTR_HOXA1	exons_HOXA1	NA	NA
chr7	27095528	27095595	-0.177707	HOXA1	NA	NA	NA	exons_HOXA1	NA	NA
chr7	27087829	27088550	-0.146294	HOXA1	NA	NA	NA	NA	NA	4442
chr7	27171936	27172122	-0.167245	HOXA10	NA	NA	NA	exons_HOXA9_HOXA10	NA	NA
chr7	27185081	27186710	-0.0973279	HOXA11	prom_HOXA11	5_UTR_HOXA11	NA	exons_HOXA11	NA	NA
chr7	27193218	27194099	-0.135575	HOXA13	NA	NA	NA	exons_HOXA13	NA	NA
chr7	27198274	27198440	-0.147682	HOXA13	NA	NA	NA	exons_HOXA13	NA	NA
chr7	27102581	27104187	-0.119947	HOXA2	prom_HOXA2	5_UTR_HOXA2	NA	exons_HOXA2	NA	NA
chr7	27101178	27102155	-0.117443	HOXA2	NA	NA	NA	exons_HOXA2	NA	NA
chr7	27151607	27153037	-0.181405	HOXA3	prom_HOXA3	5_UTR_HOXA3	NA	exons_HOXA3	NA	NA
chr7	27114325	27115929	-0.101659	HOXA3	NA	NA	NA	NA	introns_HOXA3	NA
chr7	27124201	27124666	-0.142521	HOXA3	NA	NA	NA	exons_HOXA3	NA	NA
chr7	27106353	27106826	-0.126073	HOXA3	NA	NA	3_UTR_HOXA3	exons_HOXA3	NA	NA
chr7	27144327	27146113	-0.0762447	HOXA3	NA	NA	3_UTR_HOXA3_HOXA6	exons_HOXA3_HOXA6	NA	NA
chr7	27144327	27146113	-0.0762447	HOXA5	prom_HOXA5	NA	NA	NA	NA	NA
chr7	27144327	27146113	-0.0762447	HOXA6	NA	NA	3_UTR_HOXA3_HOXA6	exons_HOXA3_HOXA6	NA	NA
chr7	27154995	27155417	-0.134616	HOXA7	NA	NA	NA	exons_HOXA7	NA	NA
chr7	27157620	27158810	-0.129603	HOXA7	prom_HOXA7	5_UTR_HOXA7	NA	exons_HOXA7	NA	NA
chr7	27156534	27157206	-0.0991285	HOXA7	NA	5_UTR_HOXA7	NA	exons_HOXA7	NA	NA
chr7	27163811	27166039	-0.123134	HOXA9	NA	5_UTR_HOXA9	3_UTR_HOXA9	exons_HOXA9	NA	NA
chr7	27166454	27167288	-0.158876	HOXA9	NA	NA	NA	NA	introns_HOXA9	NA
chr7	27171936	27172122	-0.167245	HOXA9	NA	NA	NA	exons_HOXA9_HOXA10	NA	NA
chr17	48526873	48527412	-0.117382	HOXB1	NA	NA	NA	NA	NA	1113
chr17	48725155	48725646	-0.152305	HOXB13	NA	NA	3_UTR_HOXB13	exons_HOXB13	NA	NA
chr17	48728201	48729306	-0.104119	HOXB13	prom_HOXB13	5_UTR_HOXB13	NA	exons_HOXB13	NA	NA
chr17	48726440	48727442	-0.107342	HOXB13	NA	NA	3_UTR_HOXB13	exons_HOXB13	NA	NA
chr17	48732573	48733572	-0.117823	HOXB13	NA	NA	NA	NA	NA	2821
chr17	48738674	48739268	-0.112313	HOXB13	NA	NA	NA	NA	NA	8922
chr17	48605685	48606244	-0.127873	HOXB3	prom_HOXB3	NA	NA	NA	NA	NA
chr17	48601773	48602154	-0.156902	HOXB3	NA	NA	NA	NA	introns_HOXB3	NA
chr17	48605685	48606244	-0.127873	HOXB6	prom_HOXB6	NA	NA	NA	NA	NA
chr17	48601773	48602154	-0.156902	HOXB6	NA	NA	NA	NA	introns_HOXB6	NA
chr17	48619299	48620338	-0.104813	HOXB7	NA	NA	NA	NA	introns_HOXB7	NA
chr17	48633673	48633979	-0.199234	HOXB7	prom_HOXB7	NA	NA	NA	NA	NA
chr17	48617830	48618152	-0.108611	HOXB7	NA	NA	NA	NA	introns_HOXB7	NA
chr17	48632496	48632750	-0.106917	HOXB7	NA	NA	NA	exons_HOXB7	NA	NA
chr17	48628215	48628664	-0.112688	HOXB7	NA	NA	NA	NA	introns_HOXB7	NA
chr17	48620911	48621793	-0.0777523	HOXB7	NA	NA	3_UTR_HOXB7_HOXB9	exons_HOXB7_HOXB9	NA	NA
chr17	48641914	48643024	-0.137952	HOXB7	NA	NA	NA	NA	NA	7340
chr17	48636106	48636807	-0.165682	HOXB7	NA	NA	NA	NA	NA	1532
chr17	48620911	48621793	-0.0777523	HOXB9	NA	NA	3_UTR_HOXB7_HOXB9	exons_HOXB7_HOXB9	NA	NA
chr12	53983441	53984479	-0.0801872	HOXC10	prom_HOXC10	NA	NA	NA	NA	NA
chr12	53982235	53982457	-0.116958	HOXC10	NA	NA	NA	NA	NA	1606
chr12	53972423	53974038	-0.120364	HOXC11	prom_HOXC11	5_UTR_HOXC11	NA	exons_HOXC11	NA	NA
chr12	53975552	53976674	-0.128983	HOXC11	NA	NA	3_UTR_HOXC11	exons_HOXC11	NA	NA
chr12	53965928	53967052	-0.118555	HOXC11	NA	NA	NA	NA	NA	5072
chr12	53955385	53955787	-0.131581	HOXC12	NA	NA	NA	exons_HOXC12	NA	NA
chr12	53954635	53954935	-0.112453	HOXC12	prom_HOXC12	5_UTR_HOXC12	NA	exons_HOXC12	NA	NA
chr12	53960378	53961692	-0.175455	HOXC12	NA	NA	NA	NA	NA	1421
chr12	53951895	53953502	-0.110291	HOXC12	NA	NA	NA	NA	NA	399
chr12	53963746	53963987	-0.107806	HOXC12	NA	NA	NA	NA	NA	4789
chr12	53944898	53945869	-0.10019	HOXC13	NA	NA	3_UTR_HOXC13	exons_HOXC13	NA	NA
chr12	53939395	53939539	-0.0599528	HOXC13	NA	NA	NA	exons_HOXC13	NA	NA
chr12	53927518	53928478	-0.123601	HOXC13	NA	NA	NA	NA	NA	9351
chr12	54046611	54047725	-0.147915	HOXC4	NA	NA	NA	NA	introns_HOXC4	NA
chr12	54030895	54031850	-0.127423	HOXC4	NA	NA	NA	NA	introns_HOXC4	NA
chr12	54053160	54054306	-0.0636973	HOXC4	NA	5_UTR_HOXC4	NA	exons_HOXC4	NA	NA
chr12	54054945	54055129	-0.15631	HOXC4	NA	NA	NA	exons_HOXC4	NA	NA
chr12	54029644	54030419	-0.100108	HOXC4	NA	NA	3_UTR_HOXC6_HOXC4	exons_HOXC6_HOXC4	NA	NA
chr12	54027053	54027551	-0.123432	HOXC4	NA	NA	NA	NA	introns_HOXC4	NA
chr12	54060379	54060661	-0.0988513	HOXC4	NA	NA	NA	NA	NA	4348
chr12	54015423	54015873	-0.156827	HOXC6	NA	NA	NA	NA	introns_HOXC6	NA
chr12	54014307	54014880	-0.107587	HOXC6	NA	NA	NA	NA	introns_HOXC6	NA
chr12	53990882	53991328	-0.1116	HOXC6	NA	NA	NA	NA	introns_HOXC6	NA
chr12	54008266	54009530	-0.0961111	HOXC6	NA	5_UTR_HOXC6_HOXC8	NA	exons_HOXC6_HOXC8	NA	NA
chr12	53993746	53995057	-0.114246	HOXC6	NA	5_UTR_HOXC6_HOXC9	NA	exons_HOXC6_HOXC9	NA	NA
chr12	54029644	54030419	-0.100108	HOXC6	NA	NA	3_UTR_HOXC6_HOXC4	exons_HOXC6_HOXC4	NA	NA
chr12	54027053	54027551	-0.123432	HOXC6	NA	NA	NA	NA	introns_HOXC6	NA
chr12	54008266	54009530	-0.0961111	HOXC8	prom_HOXC8	5_UTR_HOXC6_HOXC8	NA	exons_HOXC6_HOXC8	NA	NA
chr12	53993746	53995057	-0.114246	HOXC9	prom_HOXC9	5_UTR_HOXC6_HOXC9	NA	exons_HOXC6_HOXC9	NA	NA
chr2	176188768	176188840	0.0726652	HOXD1	NA	5_UTR_HOXD1	NA	exons_HOXD1	NA	NA
chr2	176115945	176117614	-0.135148	HOXD10	NA	5_UTR_HOXD10	NA	exons_HOXD10	NA	NA
chr2	176118557	176119221	-0.136273	HOXD10	NA	NA	NA	exons_HOXD10	NA	NA
chr2	176112492	176113045	-0.15137	HOXD10	NA	NA	NA	NA	introns_HOXD10	NA
chr2	176108962	176109332	-0.105313	HOXD10	NA	NA	3_UTR_HOXD11_HOXD10	exons_HOXD11_HOXD10	NA	NA
chr2	176104086	176104884	-0.138545	HOXD11	prom_HOXD11	NA	NA	exons_HOXD11	NA	NA
chr2	176108962	176109332	-0.105313	HOXD11	NA	NA	3_UTR_HOXD11_HOXD10	exons_HOXD11_HOXD10	NA	NA
chr2	176099220	176099992	-0.127948	HOXD12	prom_HOXD12	5_UTR_HOXD12	NA	exons_HOXD12	NA	NA
chr2	176091668	176092327	-0.14573	HOXD13	prom_HOXD13	NA	NA	NA	NA	NA
chr2	176087968	176088784	-0.0583798	HOXD13	NA	NA	NA	NA	NA	2935
chr2	176162315	176163434	-0.18534	HOXD3	NA	NA	NA	NA	introns_HOXD3	NA
chr2	176149827	176150397	-0.197099	HOXD3	NA	NA	NA	exons_HOXD3	NA	NA
chr2	176163878	176164076	-0.210975	HOXD3	NA	5_UTR_HOXD3	NA	exons_HOXD3	NA	NA
chr2	176160219	176161573	-0.178688	HOXD3	NA	5_UTR_HOXD3	NA	exons_HOXD3	NA	NA
chr2	176164731	176165500	-0.159153	HOXD3	NA	NA	NA	NA	introns_HOXD3	NA
chr2	176147389	176148343	-0.14174	HOXD3	NA	NA	NA	NA	introns_HOXD3	NA
chr2	176159032	176159566	-0.163494	HOXD3	NA	NA	NA	NA	introns_HOXD3	NA
chr2	176139007	176139287	-0.123709	HOXD3	NA	NA	NA	exons_HOXD3	NA	NA
chr2	176151084	176151689	-0.106087	HOXD3	NA	5_UTR_HOXD3_HOXD4	NA	exons_HOXD3_HOXD4	NA	NA
chr2	176174698	176175134	-0.140735	HOXD3	NA	NA	NA	NA	NA	1595
chr2	176151084	176151689	-0.106087	HOXD4	prom_HOXD4	5_UTR_HOXD3_HOXD4	NA	exons_HOXD3_HOXD4	NA	NA
chr2	176121807	176124211	-0.133797	HOXD9	prom_HOXD9	5_UTR_HOXD9	3_UTR_HOXD9	exons_HOXD9	NA	NA
chr2	176124621	176124858	-0.165331	HOXD9	NA	NA	3_UTR_HOXD9	exons_HOXD9	NA	NA
chr19	35039558	35041193	-0.0552867	HPN	prom_HPN	5_UTR_HPN	NA	exons_HPN	NA	NA
chr10	99235548	99237068	-0.0821812	HPSE2	prom_HPSE2	5_UTR_HPSE2	NA	exons_HPSE2	NA	NA
chr10	99233796	99234721	-0.0700599	HPSE2	NA	NA	NA	NA	introns_HPSE2	NA
chr5	175658242	175658574	-0.105674	HRH2	NA	NA	NA	NA	introns_HRH2	NA
chr12	116879533	116879965	-0.155797	HRK	NA	NA	NA	exons_HRK	NA	NA
chr12	116878425	116879077	-0.0903238	HRK	NA	NA	3_UTR_HRK	exons_HRK	NA	NA
chr17	13601857	13602434	-0.0780862	HS3ST3A1	prom_HS3ST3A1	5_UTR_HS3ST3A1	NA	exons_HS3ST3A1	NA	NA
chr18	79963195	79963602	-0.108548	HSBP1L1	prom_HSBP1L1	NA	NA	NA	NA	NA
chr1	209704596	209705044	-0.0962623	HSD11B1	NA	5_UTR_HSD11B1	NA	exons_HSD11B1	NA	NA
chr1	209703995	209704093	-0.107124	HSD11B1	NA	NA	NA	NA	introns_HSD11B1	NA
chr19	48837199	48837508	-0.0994952	HSD17B14	prom_HSD17B14	NA	NA	NA	NA	NA
chr14	64539233	64539641	0.0577976	HSPA2	NA	NA	NA	NA	introns_HSPA2	NA
chr11	111912543	111913846	-0.125904	HSPB2	prom_HSPB2	5_UTR_HSPB2_HSPB2-C11orf52	NA	exons_HSPB2_HSPB2-C11orf52	NA	NA
chr11	111912543	111913846	-0.125904	HSPB2-C11orf52	prom_HSPB2-C11orf52	5_UTR_HSPB2_HSPB2-C11orf52	NA	exons_HSPB2_HSPB2-C11orf52	NA	NA
chr17	42122167	42122793	0.136259	HSPB9	prom_HSPB9	NA	NA	NA	NA	NA
chr11	20363624	20364210	-0.0587254	HTATIP2	prom_HTATIP2	5_UTR_HTATIP2	NA	exons_HTATIP2	NA	NA
chr6	77462974	77464569	-0.0637712	HTR1B	prom_HTR1B	5_UTR_HTR1B	NA	exons_HTR1B	NA	NA
chr11	113974765	113975295	0.140057	HTR3A	prom_HTR3A	5_UTR_HTR3A	NA	exons_HTR3A	NA	NA
chr5	148677753	148678103	0.150675	HTR4	prom_HTR4	NA	NA	NA	NA	NA
chr12	110689039	110689913	-0.0616843	HVCN1	NA	5_UTR_HVCN1	NA	exons_HVCN1	NA	NA
chr19	10296259	10296862	-0.0861732	ICAM5	NA	NA	3_UTR_ICAM5	exons_ICAM5	NA	NA
chr2	8676478	8676880	-0.096142	ID2	NA	NA	NA	NA	NA	963
chr12	6555370	6556281	-0.150955	IFFO1	prom_IFFO1	5_UTR_IFFO1	NA	exons_IFFO1	NA	NA
chr11	315751	316456	-0.102797	IFITM1	NA	NA	NA	NA	NA	478
chr11	299390	299668	0.0912146	IFITM5	prom_IFITM5	5_UTR_IFITM5	NA	exons_IFITM5	NA	NA
chr16	1532218	1532580	-0.0939822	IFT140	NA	NA	NA	NA	introns_IFT140	NA
chr15	65396720	65397095	-0.0891789	IGDCC4	NA	NA	NA	exons_IGDCC4	NA	NA
chr12	102480508	102481523	-0.0993371	IGF1	NA	5_UTR_IGF1	NA	exons_IGF1	NA	NA
chr15	98960884	98961129	-0.079444	IGF1R	NA	NA	3_UTR_IGF1R	exons_IGF1R	NA	NA
chr11	2139645	2142069	-0.074609	IGF2	NA	5_UTR_IGF2_INS-IGF2	NA	exons_IGF2_INS-IGF2	NA	NA
chr17	49035699	49036264	0.142304	IGF2BP1	NA	NA	NA	NA	introns_IGF2BP1	NA
chr17	48995495	48996632	-0.109848	IGF2BP1	prom_IGF2BP1	NA	NA	NA	NA	NA
chr17	48998396	48998518	-0.11927	IGF2BP1	NA	NA	NA	NA	introns_IGF2BP1	NA
chr7	23469653	23469927	-0.15454	IGF2BP3	NA	NA	NA	NA	introns_IGF2BP3	NA
chr7	45920068	45920768	-0.0765593	IGFBP3	NA	NA	NA	exons_IGFBP3	NA	NA
chr7	45921207	45922637	-0.069519	IGFBP3	prom_IGFBP3	5_UTR_IGFBP3	NA	exons_IGFBP3	NA	NA
chr1	201190628	201190860	0.120718	IGFN1	prom_IGFN1	5_UTR_IGFN1	NA	exons_IGFN1	NA	NA
chr14	105865308	105865867	0.108063	IGHD7-27	prom_IGHD7-27	NA	NA	exons_IGHD7-27	NA	NA
chr14	105865308	105865867	0.108063	IGHJ1	prom_IGHJ1	NA	NA	exons_IGHJ1	NA	NA
chr14	105865308	105865867	0.108063	IGHJ2	prom_IGHJ2	NA	NA	NA	NA	NA
chr14	105865308	105865867	0.108063	IGHJ3	prom_IGHJ3	NA	NA	NA	NA	NA
chr14	105854564	105856324	0.121164	IGHM	prom_IGHM	NA	NA	exons_IGHM	NA	NA
chr14	105940014	105940486	0.0943804	IGHV6-1	prom_IGHV6-1	5_UTR_IGHV6-1	NA	exons_IGHV6-1	NA	NA
chr5	140146072	140146641	-0.117095	IGIP	NA	NA	NA	NA	NA	16679
chr3	119145618	119147080	0.130105	IGSF11	prom_IGSF11	5_UTR_IGSF11	NA	exons_IGSF11	NA	NA
chr1	18108048	18108280	-0.0930126	IGSF21	NA	5_UTR_IGSF21	NA	exons_IGSF21	NA	NA
chr2	219059188	219060608	-0.0741715	IHH	NA	5_UTR_IHH	NA	exons_IHH	NA	NA
chr7	50303456	50303765	-0.119233	IKZF1	prom_IKZF1	NA	NA	NA	NA	NA
chr7	50304273	50304735	-0.116705	IKZF1	NA	5_UTR_IKZF1	NA	exons_IKZF1	NA	NA
chr7	50275657	50275877	0.100673	IKZF1	NA	NA	NA	NA	NA	27189
chr2	213149647	213150513	-0.080939	IKZF2	NA	5_UTR_IKZF2	NA	exons_IKZF2	NA	NA
chr12	56020658	56021098	-0.100616	IKZF4	NA	5_UTR_IKZF4	NA	exons_IKZF4	NA	NA
chr3	160038861	160039340	-0.148931	IL12A	NA	NA	NA	NA	NA	42841
chr5	132655799	132657138	-0.0938848	IL13	prom_IL13	NA	NA	exons_IL13	NA	NA
chr13	20702574	20702706	-0.142786	IL17D	NA	5_UTR_IL17D	NA	exons_IL17D	NA	NA
chr13	20703203	20703567	-0.0670364	IL17D	NA	5_UTR_IL17D	NA	exons_IL17D	NA	NA
chr3	53846351	53846512	-0.0891654	IL17RB	prom_IL17RB	NA	NA	NA	NA	NA
chr22	49999927	50000340	-0.0969684	IL17REL	NA	NA	3_UTR_IL17REL	exons_IL17REL	NA	NA
chr2	102250419	102251366	-0.0776368	IL1RL2	NA	NA	NA	NA	NA	10416
chr4	122621200	122621393	0.079285	IL21	prom_IL21	NA	NA	NA	NA	NA
chr10	103276738	103277106	-0.118073	INA	prom_INA	NA	NA	NA	NA	NA
chr10	103277592	103277904	-0.0612267	INA	NA	NA	NA	exons_INA	NA	NA
chr7	41700080	41700203	-0.0896017	INHBA	NA	NA	NA	exons_INHBA	NA	NA
chr11	2161082	2161565	0.0703305	INS	prom_INS	5_UTR_INS-IGF2_INS	NA	exons_INS-IGF2_INS	NA	NA
chr11	2139645	2142069	-0.074609	INS-IGF2	NA	5_UTR_IGF2_INS-IGF2	NA	exons_IGF2_INS-IGF2	NA	NA
chr11	2161082	2161565	0.0703305	INS-IGF2	prom_INS-IGF2	5_UTR_INS-IGF2_INS	NA	exons_INS-IGF2_INS	NA	NA
chr11	15113783	15115142	-0.107856	INSC	NA	5_UTR_INSC	NA	exons_INSC	NA	NA
chr10	127194787	127194923	-0.107662	INSYN2A	NA	NA	NA	NA	introns_INSYN2A	NA
chr11	62647228	62647552	0.0988441	INTS5	NA	NA	NA	exons_INTS5	NA	NA
chr8	143738513	143738656	0.171383	IQANK1	NA	NA	NA	NA	introns_IQANK1	NA
chr7	2567186	2567790	-0.0971839	IQCE	NA	NA	NA	NA	introns_IQCE	NA
chr3	51817758	51818017	0.0608625	IQCF3	NA	NA	NA	NA	NA	7864
chr3	159839704	159840465	-0.0983617	IQCJ-SCHIP1	NA	5_UTR_IQCJ-SCHIP1_SCHIP1	NA	exons_IQCJ-SCHIP1_SCHIP1	NA	NA
chr16	85898388	85899064	-0.131576	IRF8	prom_IRF8	NA	NA	NA	NA	NA
chr16	85930326	85930594	0.0963754	IRF8	NA	NA	NA	NA	NA	7719
chr5	3596590	3597646	-0.149841	IRX1	NA	NA	NA	NA	introns_IRX1	NA
chr5	3595793	3596093	-0.163519	IRX1	prom_IRX1	5_UTR_IRX1	NA	exons_IRX1	NA	NA
chr5	3602158	3602444	-0.150061	IRX1	NA	NA	NA	NA	NA	754
chr5	3592350	3592524	-0.134295	IRX1	NA	NA	NA	NA	NA	2306
chr5	2754639	2755262	-0.0931086	IRX2	NA	NA	NA	NA	NA	1960
chr16	54283019	54283848	-0.120542	IRX3	NA	NA	3_UTR_IRX3	exons_IRX3	NA	NA
chr16	54291217	54292017	-0.138707	IRX3	NA	NA	NA	NA	NA	3428
chr16	54290434	54290685	-0.128441	IRX3	NA	NA	NA	NA	NA	2645
chr16	54289026	54289586	-0.0931534	IRX3	NA	NA	NA	NA	NA	1237
chr16	54287936	54288582	-0.118832	IRX3	NA	NA	NA	NA	NA	147
chr5	1886714	1888104	-0.133737	IRX4	prom_IRX4	5_UTR_IRX4	NA	exons_IRX4	NA	NA
chr5	1885253	1886195	-0.124617	IRX4	NA	NA	NA	NA	introns_IRX4	NA
chr5	1878385	1878558	-0.15467	IRX4	NA	NA	3_UTR_IRX4	exons_IRX4	NA	NA
chr16	54933112	54933874	-0.139386	IRX5	NA	NA	3_UTR_IRX5	exons_IRX5	NA	NA
chr16	54928089	54928511	0.0513773	IRX5	NA	NA	NA	NA	NA	1352
chr16	54937686	54937788	-0.129305	IRX5	NA	NA	NA	NA	NA	3200
chr5	51389151	51389882	-0.0680564	ISL1	NA	NA	NA	exons_ISL1	NA	NA
chr5	51377199	51378369	-0.182409	ISL1	NA	NA	NA	NA	NA	4077
chr15	76335721	76336815	-0.0741722	ISL2	prom_ISL2	5_UTR_ISL2	NA	exons_ISL2	NA	NA
chr15	76341995	76342546	-0.108598	ISL2	NA	NA	3_UTR_ISL2	exons_ISL2	NA	NA
chr15	76343016	76343297	-0.0894482	ISL2	NA	NA	NA	NA	NA	540
chr15	74127966	74128316	0.0865227	ISLR2	NA	5_UTR_ISLR2	NA	exons_ISLR2	NA	NA
chr20	13220038	13221197	-0.0597821	ISM1	prom_ISM1	NA	NA	NA	NA	NA
chr20	34445294	34445352	-0.160078	ITCH	NA	NA	NA	exons_ITCH	NA	NA
chr2	181457056	181458171	-0.167086	ITGA4	prom_ITGA4	5_UTR_ITGA4	NA	exons_ITGA4	NA	NA
chr2	181456174	181456646	-0.0652518	ITGA4	prom_ITGA4	NA	NA	NA	NA	NA
chr10	7666277	7666906	-0.0952484	ITIH5	NA	5_UTR_ITIH5	NA	exons_ITIH5	NA	NA
chr10	7667676	7667885	-0.114025	ITIH5	prom_ITIH5	NA	NA	NA	NA	NA
chr2	230849860	230850313	-0.111648	ITM2C	NA	NA	NA	NA	NA	13324
chr15	41502095	41502549	-0.115777	ITPKA	NA	NA	NA	exons_ITPKA	NA	NA
chr1	226737038	226737480	-0.117531	ITPKB	NA	5_UTR_ITPKB	NA	exons_ITPKB	NA	NA
chr7	31552968	31553324	0.140796	ITPRID1	NA	5_UTR_ITPRID1	NA	exons_ITPRID1	NA	NA
chr19	48746675	48747431	-0.0910762	IZUMO1	prom_IZUMO1	5_UTR_IZUMO1	NA	exons_IZUMO1	NA	NA
chr9	24545492	24546168	0.153421	IZUMO3	prom_IZUMO3	5_UTR_IZUMO3	NA	exons_IZUMO3	NA	NA
chr19	2095365	2095644	-0.124535	IZUMO4	prom_IZUMO4	NA	NA	NA	NA	NA
chr1	65002777	65003238	-0.131466	JAK1	NA	5_UTR_JAK1	NA	exons_JAK1	NA	NA
chr10	132140367	132140707	0.0628396	JAKMIP3	NA	NA	NA	exons_JAKMIP3	NA	NA
chr10	132133170	132133377	-0.0872904	JAKMIP3	NA	NA	NA	exons_JAKMIP3	NA	NA
chr21	25638790	25640001	-0.0575304	JAM2	prom_JAM2	5_UTR_JAM2	NA	exons_JAM2	NA	NA
chr16	87607527	87608075	-0.130484	JPH3	NA	NA	NA	NA	introns_JPH3	NA
chr19	2253399	2253855	-0.167125	JSRP1	NA	NA	NA	exons_JSRP1	NA	NA
chr19	2256469	2256576	0.146416	JSRP1	NA	NA	NA	NA	introns_JSRP1	NA
chr19	2251589	2252962	-0.127461	JSRP1	NA	NA	3_UTR_JSRP1	exons_JSRP1	NA	NA
chr1	58816250	58816810	0.0632425	JUN	NA	NA	NA	NA	NA	31200
chr1	62318598	62319131	-0.140338	KANK4	NA	5_UTR_KANK4	NA	exons_KANK4	NA	NA
chr17	42122167	42122793	0.136259	KAT2A	prom_KAT2A	NA	NA	NA	NA	NA
chr17	49789269	49789562	0.0539517	KAT7	NA	5_UTR_KAT7	NA	exons_KAT7	NA	NA
chr18	46946373	46947063	-0.0996543	KATNAL2	NA	5_UTR_KATNAL2	NA	exons_KATNAL2	NA	NA
chr1	14598639	14599028	-0.0726287	KAZN	NA	5_UTR_KAZN	NA	exons_KAZN	NA	NA
chr8	1958146	1958332	-0.12367	KBTBD11-OT1	NA	NA	3_UTR_KBTBD11-OT1_ARHGEF10	exons_KBTBD11-OT1_ARHGEF10	NA	NA
chr13	41194682	41194842	0.0606076	KBTBD7	prom_KBTBD7	NA	NA	NA	NA	NA
chr1	110555279	110555834	-0.127392	KCNA2	NA	NA	NA	NA	introns_KCNA2	NA
chr1	110607511	110607956	-0.0918763	KCNA2	NA	5_UTR_KCNA2	NA	exons_KCNA2	NA	NA
chr1	110674217	110675665	-0.0841699	KCNA3	prom_KCNA3	5_UTR_KCNA3	NA	exons_KCNA3	NA	NA
chr11	30017068	30017566	-0.0830622	KCNA4	prom_KCNA4	NA	NA	NA	NA	NA
chr12	4809682	4810425	-0.0814166	KCNA6	NA	5_UTR_GALNT8_KCNA6	NA	exons_GALNT8_KCNA6	NA	NA
chr3	156290981	156291891	-0.0956804	KCNAB1	NA	5_UTR_KCNAB1	NA	exons_KCNAB1	NA	NA
chr1	6094498	6094888	-0.0924482	KCNAB2	NA	NA	3_UTR_KCNAB2	exons_KCNAB2	NA	NA
chr17	7929534	7929919	-0.12438	KCNAB3	prom_KCNAB3	5_UTR_KCNAB3	NA	exons_KCNAB3	NA	NA
chr20	49482609	49482942	-0.170661	KCNB1	NA	5_UTR_KCNB1	NA	exons_KCNB1	NA	NA
chr12	75207931	75208246	-0.209332	KCNC2	NA	5_UTR_KCNC2	NA	exons_KCNC2	NA	NA
chr12	75209288	75210077	-0.0947793	KCNC2	prom_KCNC2	5_UTR_KCNC2	NA	exons_KCNC2	NA	NA
chr2	223051430	223051969	-0.110066	KCNE4	prom_KCNE4	NA	NA	NA	NA	NA
chr18	79798846	79799235	-0.143462	KCNG2	NA	NA	NA	NA	introns_KCNG2	NA
chr18	79856694	79856832	0.0607767	KCNG2	NA	NA	NA	NA	introns_KCNG2	NA
chr1	211133429	211133529	-0.0841822	KCNH1	NA	NA	NA	NA	introns_KCNH1	NA
chr7	150955614	150956361	-0.12246	KCNH2	NA	5_UTR_KCNH2	NA	exons_KCNH2	NA	NA
chr17	63522773	63523028	0.0762768	KCNH6	prom_KCNH6	NA	NA	NA	NA	NA
chr10	101843713	101843806	-0.1096	KCNIP2	NA	5_UTR_KCNIP2	NA	exons_KCNIP2	NA	NA
chr4	21948230	21949423	-0.0702123	KCNIP4	prom_KCNIP4	5_UTR_KCNIP4	NA	exons_KCNIP4	NA	NA
chr4	20850662	20851049	0.0909578	KCNIP4	NA	5_UTR_KCNIP4	3_UTR_KCNIP4	exons_KCNIP4	NA	NA
chr4	21205928	21206273	0.157753	KCNIP4	NA	NA	NA	NA	introns_KCNIP4	NA
chr4	21697409	21698240	0.0522628	KCNIP4	NA	5_UTR_KCNIP4	NA	exons_KCNIP4	NA	NA
chr1	160070119	160070870	-0.0887957	KCNJ10	prom_KCNJ10	5_UTR_KCNJ10	NA	exons_KCNJ10	NA	NA
chr17	21376976	21378006	-0.0864102	KCNJ12	NA	NA	NA	NA	introns_KCNJ12	NA
chr17	21376307	21376562	-0.0893157	KCNJ12	prom_KCNJ12	5_UTR_KCNJ12	NA	exons_KCNJ12	NA	NA
chr22	38461447	38461579	0.0642721	KCNJ4	NA	NA	NA	NA	NA	5246
chr12	21765504	21766190	0.126799	KCNJ8	NA	NA	3_UTR_KCNJ8	exons_KCNJ8	NA	NA
chr14	88327005	88327638	0.111018	KCNK10	prom_KCNK10	NA	NA	NA	NA	NA
chr14	90060295	90060378	-0.0833406	KCNK13	NA	NA	NA	NA	NA	614
chr6	39322383	39323101	0.143949	KCNK16	prom_KCNK16	5_UTR_KCNK16	NA	exons_KCNK16	NA	NA
chr6	39313407	39314109	-0.108743	KCNK17	NA	NA	NA	exons_KCNK17	NA	NA
chr11	64291232	64292465	-0.071911	KCNK4	prom_KCNK4	5_UTR_KCNK4	NA	exons_KCNK4	NA	NA
chr10	77636826	77637317	-0.0700643	KCNMA1	NA	NA	NA	exons_KCNMA1	NA	NA
chr3	178558672	178558895	0.155902	KCNMB2	NA	5_UTR_KCNMB2	NA	exons_KCNMB2	NA	NA
chr5	114361633	114362967	-0.0656519	KCNN2	NA	5_UTR_KCNN2	NA	exons_KCNN2	NA	NA
chr20	63414917	63415229	0.129663	KCNQ2	NA	NA	NA	exons_KCNQ2	NA	NA
chr6	72621386	72622028	-0.0846918	KCNQ5	prom_KCNQ5	5_UTR_KCNQ5	NA	exons_KCNQ5	NA	NA
chr1	196608513	196608880	-0.10296	KCNT2	NA	5_UTR_KCNT2	NA	exons_KCNT2	NA	NA
chr8	109973624	109976215	-0.0890037	KCNV1	prom_KCNV1	5_UTR_KCNV1	NA	exons_KCNV1	NA	NA
chr18	26547624	26548152	-0.174324	KCTD1	NA	NA	NA	exons_KCTD1	NA	NA
chr12	121578874	121579716	-0.0833557	KDM2B	NA	5_UTR_KDM2B	NA	exons_KDM2B	NA	NA
chr5	138352349	138352401	-0.0500951	KDM3B	prom_KDM3B	NA	NA	NA	NA	NA
chr19	5047455	5047700	-0.0522922	KDM4B	NA	NA	NA	exons_KDM4B	NA	NA
chr4	55124415	55126522	-0.112957	KDR	prom_KDR	5_UTR_KDR	NA	exons_KDR	NA	NA
chr19	10478903	10479486	-0.0725125	KEAP1	NA	NA	NA	NA	NA	6638
chr7	142962262	142962338	0.16647	KEL	NA	5_UTR_KEL	NA	exons_KEL	NA	NA
chr6	24645647	24645765	-0.088866	KIAA0319	NA	5_UTR_KIAA0319	NA	exons_KIAA0319	NA	NA
chr1	35557989	35558326	0.056065	KIAA0319L	prom_KIAA0319L	NA	NA	NA	NA	NA
chr22	45212142	45212832	-0.0921971	KIAA0930	NA	5_UTR_KIAA0930	NA	exons_KIAA0930	NA	NA
chr22	45227612	45227833	-0.134047	KIAA0930	NA	NA	NA	NA	introns_KIAA0930	NA
chr3	44761057	44761371	-0.0585639	KIAA1143	NA	NA	NA	NA	introns_KIAA1143	NA
chr10	24465567	24465978	0.113526	KIAA1217	NA	NA	NA	NA	introns_KIAA1217	NA
chr2	202171370	202171512	-0.12266	KIAA2012	NA	NA	NA	NA	introns_KIAA2012	NA
chr9	114098157	114098370	-0.107497	KIF12	NA	NA	3_UTR_KIF12	exons_KIF12	NA	NA
chr3	44761057	44761371	-0.0585639	KIF15	prom_KIF15	NA	NA	NA	NA	NA
chr6	168024138	168024599	0.0939531	KIF25	NA	NA	NA	NA	introns_KIF25	NA
chr14	104229757	104230050	0.13678	KIF26A	NA	NA	NA	NA	NA	48862
chr17	53822025	53823526	0.120688	KIF2B	prom_KIF2B	5_UTR_KIF2B	NA	exons_KIF2B	NA	NA
chr19	54803010	54803628	0.113195	KIR2DL4	prom_KIR2DL4	5_UTR_KIR2DL4	NA	exons_KIR2DL4	NA	NA
chr20	21101631	21102456	-0.135702	KIZ	NA	NA	NA	NA	NA	22525
chr20	21105342	21105695	-0.091641	KIZ	NA	NA	NA	NA	NA	19286
chr20	21106122	21106524	-0.0615919	KIZ	NA	NA	NA	NA	NA	18457
chr9	107465550	107466374	-0.116192	KLF4	NA	NA	NA	NA	NA	18477
chr10	3763060	3763249	0.183945	KLF6	NA	NA	NA	NA	NA	12746
chr2	207167712	207167803	-0.115544	KLF7	NA	NA	NA	NA	introns_KLF7	NA
chr13	70107672	70108842	-0.106307	KLHL1	prom_KLHL1	5_UTR_KLHL1	NA	exons_KLHL1	NA	NA
chr13	70107144	70107185	-0.0563876	KLHL1	NA	NA	NA	NA	introns_KLHL1	NA
chr2	23524327	23524504	0.165113	KLHL29	NA	NA	NA	NA	introns_KLHL29	NA
chr19	51019198	51019996	-0.0637057	KLK10	NA	5_UTR_KLK10	NA	exons_KLK10	NA	NA
chr19	51026372	51026974	0.115987	KLK11	NA	5_UTR_KLK11	NA	exons_KLK11	NA	NA
chr19	51027495	51028228	0.0564486	KLK11	prom_KLK11	5_UTR_KLK11	NA	exons_KLK11	NA	NA
chr10	87861662	87862838	-0.0613779	KLLN	NA	5_UTR_KLLN	3_UTR_KLLN	exons_KLLN	NA	NA
chr12	123389339	123390160	-0.0766108	KMT5A	NA	5_UTR_KMT5A	NA	exons_KMT5A	NA	NA
chr1	152757885	152758641	0.120519	KPRP	prom_KPRP	5_UTR_KPRP	NA	exons_KPRP	NA	NA
chr7	149692353	149692850	-0.0985398	KRBA1	NA	NA	NA	NA	NA	20929
chr17	41518902	41519162	0.117349	KRT15	NA	5_UTR_KRT15	NA	exons_KRT15	NA	NA
chr12	52949730	52950065	0.151516	KRT18	NA	NA	NA	exons_KRT18	NA	NA
chr12	52950575	52951007	0.141663	KRT18	NA	NA	NA	exons_KRT18	NA	NA
chr12	52965371	52965722	-0.183236	KRT18	NA	NA	NA	NA	NA	12464
chr17	40664903	40665235	-0.107463	KRT222	prom_KRT222	5_UTR_KRT222	3_UTR_KRT222	exons_KRT222	NA	NA
chr17	41350825	41351017	0.0711211	KRT33A	prom_KRT33A	5_UTR_KRT33A	NA	exons_KRT33A	NA	NA
chr12	52814135	52814925	0.113514	KRT4	prom_KRT4	NA	NA	NA	NA	NA
chr12	52521252	52521862	0.0736493	KRT5	prom_KRT5	NA	NA	NA	NA	NA
chr12	52243050	52243645	0.173672	KRT7	NA	NA	NA	exons_KRT7	NA	NA
chr12	52601149	52601641	-0.0847278	KRT72	prom_KRT72	5_UTR_KRT72	NA	exons_KRT72	NA	NA
chr12	52904599	52905526	0.123156	KRT8	NA	5_UTR_KRT8	NA	exons_KRT8	NA	NA
chr12	52949730	52950065	0.151516	KRT8	prom_KRT8	5_UTR_KRT8	NA	exons_KRT8	NA	NA
chr12	52950575	52951007	0.141663	KRT8	prom_KRT8	NA	NA	NA	NA	NA
chr12	52258593	52258806	-0.196944	KRT86	NA	NA	NA	NA	introns_KRT86	NA
chr11	1639283	1639971	0.150989	KRTAP5-5	NA	NA	NA	NA	NA	8352
chr3	134650497	134651399	-0.0674792	KY	NA	5_UTR_KY	NA	exons_KY	NA	NA
chr1	62194262	62194952	-0.124165	L1TD1	prom_L1TD1	5_UTR_L1TD1	NA	exons_L1TD1	NA	NA
chr20	43507489	43508030	-0.0806805	L3MBTL1	NA	5_UTR_L3MBTL1	NA	exons_L3MBTL1	NA	NA
chr19	54531091	54531620	0.119084	LAIR2	NA	NA	NA	NA	NA	20403
chr20	62330866	62331145	0.107159	LAMA5	NA	NA	NA	exons_LAMA5	NA	NA
chr22	33320428	33320978	0.113689	LARGE1	NA	NA	NA	NA	introns_LARGE1	NA
chr22	33163790	33164039	0.126738	LARGE1	NA	NA	3_UTR_LARGE1	exons_LARGE1	NA	NA
chr17	38867767	38868787	-0.101517	LASP1	NA	NA	NA	NA	NA	70
chr2	30230357	30230892	-0.111836	LBH	prom_LBH	NA	NA	NA	NA	NA
chr10	101228236	101230269	-0.0725653	LBX1	prom_LBX1	5_UTR_LBX1	NA	exons_LBX1	NA	NA
chr10	101237625	101238324	-0.120254	LBX1	NA	NA	NA	NA	NA	7160
chr10	101225265	101226549	-0.114773	LBX1	NA	NA	NA	NA	NA	444
chr10	101236440	101237041	-0.0869318	LBX1	NA	NA	NA	NA	NA	5975
chr10	101222575	101222743	-0.110331	LBX1	NA	NA	NA	NA	NA	4250
chr2	74499351	74500194	-0.183768	LBX2	NA	5_UTR_LBX2	NA	exons_LBX2	NA	NA
chr2	74498444	74498798	-0.0917696	LBX2	NA	NA	NA	exons_LBX2	NA	NA
chr12	21759895	21760085	0.105131	LDHB	NA	NA	NA	NA	NA	1036
chr5	135930820	135931207	-0.0947792	LECT2	NA	NA	NA	NA	introns_LECT2	NA
chr4	108171156	108171762	-0.0978542	LEF1	NA	NA	NA	NA	NA	1198
chr7	128271914	128272319	-0.109624	LEP	NA	NA	NA	NA	NA	14284
chr1	65525493	65526082	-0.105321	LEPR	NA	5_UTR_LEPR	NA	exons_LEPR	NA	NA
chr19	35139202	35139747	-0.0793048	LGI4	NA	NA	NA	exons_LGI4	NA	NA
chr12	71441957	71442211	-0.127366	LGR5	NA	NA	NA	NA	introns_LGR5	NA
chr1	202213289	202213514	0.122861	LGR6	NA	NA	NA	NA	introns_LGR6	NA
chr17	36939849	36940902	-0.0930178	LHX1	NA	NA	NA	exons_LHX1	NA	NA
chr17	36943346	36943575	-0.206623	LHX1	NA	NA	3_UTR_LHX1	exons_LHX1	NA	NA
chr17	36936328	36937563	-0.104765	LHX1	prom_LHX1	5_UTR_LHX1	NA	exons_LHX1	NA	NA
chr17	36933007	36933522	-0.101256	LHX1	NA	NA	NA	NA	NA	2261
chr1	180232756	180235364	-0.133871	LHX4	NA	NA	NA	NA	introns_LHX4	NA
chr1	180232127	180232276	-0.0989614	LHX4	NA	NA	NA	NA	introns_LHX4	NA
chr12	113471155	113472796	-0.0963108	LHX5	prom_LHX5	5_UTR_LHX5	NA	exons_LHX5	NA	NA
chr12	113478668	113480189	-0.0992472	LHX5	NA	NA	NA	NA	NA	5386
chr9	122219739	122220134	-0.11905	LHX6	NA	NA	NA	NA	introns_LHX6	NA
chr1	75136482	75137240	-0.112778	LHX8	NA	5_UTR_LHX8	NA	exons_LHX8	NA	NA
chr1	75133182	75133202	-0.134227	LHX8	NA	NA	NA	NA	introns_LHX8	NA
chr1	197918165	197920033	-0.141014	LHX9	NA	NA	3_UTR_LHX9	exons_LHX9	NA	NA
chr1	197911254	197911793	-0.0785394	LHX9	prom_LHX9	NA	NA	NA	NA	NA
chr1	197915603	197916017	-0.0750046	LHX9	NA	5_UTR_LHX9	NA	exons_LHX9	NA	NA
chr19	54339173	54339348	0.0635773	LILRA4	prom_LILRA4	NA	NA	NA	NA	NA
chr4	41359202	41359611	0.0985055	LIMCH1	prom_LIMCH1	5_UTR_LIMCH1	NA	exons_LIMCH1	NA	NA
chr20	63735756	63736052	-0.0926156	LIME1	prom_LIME1	NA	3_UTR_ZGPAT_LIME1	exons_ZGPAT_LIME1	NA	NA
chr1	26410110	26411639	-0.125092	LIN28A	prom_LIN28A	5_UTR_LIN28A	NA	exons_LIN28A	NA	NA
chr6	104940278	104940856	-0.151889	LIN28B	NA	NA	NA	NA	introns_LIN28B	NA
chr6	104952859	104953311	-0.22196	LIN28B	NA	NA	NA	NA	introns_LIN28B	NA
chr6	104956660	104957400	-0.100317	LIN28B	NA	5_UTR_LIN28B	NA	exons_LIN28B	NA	NA
chr2	120465958	120466751	0.098551	LINC01101	prom_LINC01101	NA	NA	exons_LINC01101	NA	NA
chr5	17443952	17444292	0.11222	LINC02218	prom_LINC02218	5_UTR_LINC02218	NA	exons_LINC02218	NA	NA
chr19	2307593	2308043	-0.0737503	LINGO3	NA	NA	NA	NA	introns_LINGO3	NA
chr15	58490486	58490782	0.146123	LIPC	NA	NA	NA	NA	introns_LIPC	NA
chr19	42423134	42424445	-0.096883	LIPE	NA	5_UTR_LIPE	NA	exons_LIPE	NA	NA
chr7	142938074	142938514	0.145851	LLCFC1	prom_LLCFC1	NA	NA	NA	NA	NA
chr7	142939026	142939743	0.129519	LLCFC1	prom_LLCFC1	5_UTR_LLCFC1	NA	exons_LLCFC1	NA	NA
chr16	980166	980619	-0.122742	LMF1	NA	NA	NA	exons_LMF1	NA	NA
chr16	981205	982266	-0.0560442	LMF1	prom_LMF1	5_UTR_LMF1	NA	exons_LMF1	NA	NA
chr16	832746	832925	0.153557	LMF1	NA	NA	NA	NA	NA	20708
chr12	16609855	16610010	-0.139607	LMO3	NA	5_UTR_LMO3	NA	exons_LMO3	NA	NA
chr1	165354455	165357218	-0.172087	LMX1A	prom_LMX1A	5_UTR_LMX1A	NA	exons_LMX1A	NA	NA
chr1	165352504	165352962	-0.112809	LMX1A	NA	NA	NA	NA	introns_LMX1A	NA
chr9	126624392	126625024	-0.168176	LMX1B	NA	NA	NA	NA	introns_LMX1B	NA
chr18	46518863	46519090	0.0948229	LOXHD1	NA	5_UTR_LOXHD1	NA	exons_LOXHD1	NA	NA
chr15	73926966	73927607	-0.0725988	LOXL1	NA	NA	NA	exons_LOXL1	NA	NA
chr2	11676626	11677054	0.0891717	LPIN1	prom_LPIN1	NA	NA	NA	NA	NA
chr2	11688571	11688632	0.077533	LPIN1	NA	NA	NA	NA	introns_LPIN1	NA
chr4	154742073	154743090	-0.106541	LRAT	NA	NA	NA	NA	introns_LRAT	NA
chr2	169361748	169362180	-0.0833357	LRP2	NA	NA	NA	NA	introns_LRP2	NA
chr3	26622060	26623130	-0.0607952	LRRC3B	prom_LRRC3B	5_UTR_LRRC3B	NA	exons_LRRC3B	NA	NA
chr3	26709364	26709650	0.154429	LRRC3B	NA	5_UTR_LRRC3B	NA	exons_LRRC3B	NA	NA
chr3	26694252	26694437	0.0886777	LRRC3B	NA	NA	NA	NA	introns_LRRC3B	NA
chr7	128032099	128032985	-0.0617759	LRRC4	prom_LRRC4	5_UTR_LRRC4	NA	exons_LRRC4	NA	NA
chr11	40293209	40293854	-0.0525681	LRRC4C	NA	5_UTR_LRRC4C	NA	exons_LRRC4C	NA	NA
chr11	40294311	40294964	0.0739734	LRRC4C	NA	NA	NA	NA	introns_LRRC4C	NA
chr7	16586599	16586905	-0.179981	LRRC72	NA	NA	NA	NA	NA	5030
chr12	85036215	85036654	-0.0642724	LRRIQ1	prom_LRRIQ1	5_UTR_LRRIQ1	NA	exons_LRRIQ1	NA	NA
chr3	3798649	3800169	-0.12007	LRRN1	prom_LRRN1	5_UTR_LRRN1	NA	exons_LRRN1	NA	NA
chr3	3800784	3801033	-0.12382	LRRN1	NA	NA	NA	exons_LRRN1	NA	NA
chr1	204684501	204685282	-0.128352	LRRN2	NA	NA	NA	NA	introns_LRRN2	NA
chr2	80302422	80303823	-0.101369	LRRTM1	NA	5_UTR_LRRTM1	NA	exons_LRRTM1	NA	NA
chr2	80304375	80305294	-0.0565393	LRRTM1	prom_LRRTM1	5_UTR_LRRTM1	NA	exons_LRRTM1	NA	NA
chr3	54967093	54967141	0.136493	LRTM1	prom_LRTM1	NA	NA	NA	NA	NA
chr12	1820099	1820608	-0.105723	LRTM2	prom_LRTM2	5_UTR_LRTM2	NA	exons_LRTM2	NA	NA
chr6	31580140	31581084	-0.0503725	LTB	NA	NA	3_UTR_LTB	exons_LTB	NA	NA
chr11	65546550	65547085	0.106498	LTBP3	NA	NA	3_UTR_LTBP3	exons_LTBP3	NA	NA
chr19	40613372	40613953	0.103518	LTBP4	NA	NA	NA	exons_LTBP4	NA	NA
chr19	40623731	40624136	0.144968	LTBP4	NA	NA	NA	exons_LTBP4	NA	NA
chr12	6383413	6383837	0.107039	LTBR	NA	NA	NA	NA	introns_LTBR	NA
chr12	6376207	6376957	0.105025	LTBR	NA	NA	NA	NA	introns_LTBR	NA
chr12	6375053	6375726	0.0805595	LTBR	NA	5_UTR_LTBR	NA	exons_LTBR	NA	NA
chr1	23168937	23169811	-0.0740823	LUZP1	NA	5_UTR_LUZP1	NA	exons_LUZP1	NA	NA
chr8	143159528	143160392	-0.0964193	LY6H	NA	5_UTR_LY6H	NA	exons_LY6H	NA	NA
chr8	143080075	143080457	-0.0819674	LY6L	prom_LY6L	NA	NA	NA	NA	NA
chr2	159904733	159904902	-0.10264	LY75	prom_LY75	5_UTR_LY75-CD302_LY75	NA	exons_LY75-CD302_LY75	NA	NA
chr2	159904733	159904902	-0.10264	LY75-CD302	prom_LY75-CD302	5_UTR_LY75-CD302_LY75	NA	exons_LY75-CD302_LY75	NA	NA
chr8	142776659	142777727	-0.132942	LYNX1	NA	5_UTR_LYNX1-SLURP2_LYNX1	NA	exons_LYNX1-SLURP2_LYNX1	NA	NA
chr8	142776659	142777727	-0.132942	LYNX1-SLURP2	NA	5_UTR_LYNX1-SLURP2_LYNX1	NA	exons_LYNX1-SLURP2_LYNX1	NA	NA
chr19	43820315	43820987	-0.1182	LYPD5	NA	5_UTR_LYPD5	NA	exons_LYPD5	NA	NA
chr1	248739799	248740024	0.131896	LYPD8	NA	NA	NA	exons_LYPD8	NA	NA
chr13	35478631	35479271	-0.129153	MAB21L1	prom_MAB21L1	5_UTR_MAB21L1	NA	exons_MAB21L1	NA	NA
chr1	116167985	116168718	-0.112457	MAB21L3	NA	NA	NA	NA	NA	29835
chr2	240896958	240897087	0.1206	MAB21L4	prom_MAB21L4	NA	NA	NA	NA	NA
chr11	64000560	64001193	-0.157501	MACROD1	NA	NA	NA	NA	introns_MACROD1	NA
chr7	1919971	1920437	-0.147633	MAD1L1	NA	NA	NA	NA	introns_MAD1L1	NA
chr7	2232038	2232424	-0.0623941	MAD1L1	NA	NA	NA	NA	introns_MAD1L1	NA
chr19	496239	496528	-0.0977942	MADCAM1	NA	5_UTR_MADCAM1	NA	exons_MADCAM1	NA	NA
chr8	143428173	143429143	-0.107457	MAFA	NA	NA	3_UTR_MAFA	exons_MAFA	NA	NA
chr7	79453486	79454850	-0.112436	MAGI2	prom_MAGI2	5_UTR_MAGI2	NA	exons_MAGI2	NA	NA
chr2	95025076	95027278	-0.111121	MAL	prom_MAL	5_UTR_MAL	NA	exons_MAL	NA	NA
chr2	94998214	94998614	-0.12263	MAL	NA	NA	NA	NA	NA	26061
chr4	139735595	139735956	-0.154483	MAML3	NA	NA	NA	NA	introns_MAML3	NA
chr1	25617611	25618551	-0.0591405	MAN1C1	NA	5_UTR_MAN1C1	NA	exons_MAN1C1	NA	NA
chr1	232805244	232806029	-0.136741	MAP10	prom_MAP10	5_UTR_MAP10	NA	exons_MAP10	NA	NA
chr1	232804583	232804798	0.0705006	MAP10	prom_MAP10	NA	NA	NA	NA	NA
chr2	209579351	209580030	-0.0757324	MAP2	NA	5_UTR_MAP2	NA	exons_MAP2	NA	NA
chr1	27360277	27360963	-0.1496	MAP3K6	NA	NA	NA	exons_MAP3K6	NA	NA
chr2	101797011	101797374	-0.143371	MAP4K4	NA	NA	NA	exons_MAP4K4	NA	NA
chr17	45895780	45896156	-0.0722885	MAPT	NA	NA	NA	exons_MAPT	NA	NA
chr4	164383291	164384182	-0.0873089	MARCHF1	prom_MARCHF1	5_UTR_MARCHF1	NA	exons_MARCHF1	NA	NA
chr4	164384602	164384663	0.0626119	MARCHF1	prom_MARCHF1	NA	NA	NA	NA	NA
chr19	45217691	45217818	-0.116103	MARK4	NA	NA	NA	NA	introns_MARK4	NA
chr19	12867441	12867991	-0.126194	MAST1	NA	NA	NA	exons_MAST1	NA	NA
chr5	66958091	66958827	-0.0995606	MAST4	NA	NA	NA	NA	introns_MAST4	NA
chr5	67003509	67004422	-0.0517441	MAST4	NA	NA	NA	NA	introns_MAST4	NA
chr5	163502651	163503604	-0.0848357	MAT2B	prom_MAT2B	5_UTR_MAT2B	NA	exons_MAT2B	NA	NA
chr10	52771503	52772299	0.0754322	MBL2	NA	5_UTR_MBL2	NA	exons_MBL2	NA	NA
chr18	77087294	77088073	-0.106545	MBP	NA	NA	NA	exons_MBP	NA	NA
chr18	77016878	77017595	-0.0832181	MBP	NA	5_UTR_MBP	NA	exons_MBP	NA	NA
chr16	89919506	89920137	0.136702	MC1R	NA	NA	NA	exons_MC1R	NA	NA
chr16	89920538	89921376	0.0770948	MC1R	NA	NA	3_UTR_MC1R	exons_MC1R	NA	NA
chr13	113046156	113046680	-0.164512	MCF2L	NA	NA	3_UTR_MCF2L	exons_MCF2L	NA	NA
chr13	112995199	112995841	0.150365	MCF2L	NA	NA	NA	NA	introns_MCF2L	NA
chr13	113044094	113044307	-0.113299	MCF2L	NA	NA	NA	exons_MCF2L	NA	NA
chr3	183178882	183179408	-0.205754	MCF2L2	NA	NA	3_UTR_MCF2L2	exons_MCF2L2	NA	NA
chr22	40678987	40679988	-0.0887897	MCHR1	prom_MCHR1	5_UTR_MCHR1	NA	exons_MCHR1	NA	NA
chr6	99993531	99994378	-0.0943902	MCHR2	prom_MCHR2	5_UTR_MCHR2	NA	exons_MCHR2	NA	NA
chr5	55222308	55223858	-0.118343	MCIDAS	NA	NA	NA	exons_MCIDAS	NA	NA
chr20	31547126	31547559	0.0869151	MCTS2	prom_MCTS2	5_UTR_HM13_MCTS2	NA	exons_HM13_MCTS2	NA	NA
chr6	41638701	41639588	-0.105142	MDFI	NA	5_UTR_MDFI	NA	exons_MDFI	NA	NA
chr6	41638046	41638256	-0.0747413	MDFI	NA	5_UTR_MDFI	NA	exons_MDFI	NA	NA
chr6	37696675	37696835	-0.0845896	MDGA1	NA	5_UTR_MDGA1	NA	exons_MDGA1	NA	NA
chr6	37705559	37706464	-0.104466	MDGA1	NA	NA	NA	NA	NA	5251
chr14	47675077	47675905	-0.0711814	MDGA2	prom_MDGA2	5_UTR_MDGA2	NA	exons_MDGA2	NA	NA
chr3	169660887	169661766	-0.113589	MECOM	NA	NA	NA	NA	introns_MECOM	NA
chr3	169659937	169660158	-0.0907341	MECOM	NA	NA	NA	NA	introns_MECOM	NA
chr5	88667010	88667774	-0.128807	MEF2C	NA	NA	NA	NA	NA	49342
chr5	88671910	88673568	-0.0782538	MEF2C	NA	NA	NA	NA	NA	43548
chr5	88675234	88676447	-0.0641755	MEF2C	NA	NA	NA	NA	NA	40669
chr5	88678082	88678730	-0.112588	MEF2C	NA	NA	NA	NA	NA	38386
chr5	88684481	88685632	-0.0922429	MEF2C	NA	NA	NA	NA	NA	31484
chr5	88689772	88690250	-0.0806582	MEF2C	NA	NA	NA	NA	NA	26866
chr1	156491806	156492410	-0.112099	MEF2D	NA	NA	NA	NA	introns_MEF2D	NA
chr1	156435173	156436919	-0.158141	MEF2D	NA	NA	NA	NA	NA	26807
chr5	127290050	127291663	-0.0973528	MEGF10	prom_MEGF10	5_UTR_MEGF10	NA	exons_MEGF10	NA	NA
chr10	14996046	14996350	-0.145543	MEIG1	NA	NA	NA	NA	NA	7995
chr16	1872148	1872399	-0.0573812	MEIOB	prom_MEIOB	5_UTR_MEIOB	NA	exons_MEIOB	NA	NA
chr17	44656000	44656626	-0.0710928	MEIOC	prom_MEIOC	5_UTR_MEIOC	NA	exons_MEIOC	NA	NA
chr2	66439135	66440880	-0.119046	MEIS1	NA	5_UTR_MEIS1	NA	exons_MEIS1	NA	NA
chr2	66582791	66582853	-0.0852334	MEIS1	NA	NA	NA	NA	NA	8921
chr15	37097183	37098465	-0.129172	MEIS2	NA	5_UTR_MEIS2	NA	exons_MEIS2	NA	NA
chr15	37095103	37095376	-0.10942	MEIS2	NA	NA	NA	exons_MEIS2	NA	NA
chr15	36888124	36888886	-0.114654	MEIS2	NA	NA	NA	NA	NA	317
chr15	36887402	36887578	-0.0736667	MEIS2	NA	NA	NA	NA	NA	1625
chr15	37106742	37106917	-0.114516	MEIS2	NA	NA	NA	NA	NA	4441
chr7	130485359	130486347	0.0689262	MEST	prom_MEST	5_UTR_MEST	NA	exons_MEST	NA	NA
chr8	8823393	8823461	-0.113482	MFHAS1	NA	NA	NA	NA	introns_MFHAS1	NA
chr4	139279366	139279569	-0.109001	MGARP	NA	NA	NA	NA	introns_MGARP	NA
chr4	140498122	140498761	-0.0593675	MGAT4D	prom_MGAT4D	5_UTR_MGAT4D	NA	exons_MGAT4D	NA	NA
chr3	127823260	127823545	-0.0926537	MGLL	NA	5_UTR_MGLL	NA	exons_MGLL	NA	NA
chr10	129569237	129569359	0.128195	MGMT	NA	NA	NA	NA	introns_MGMT	NA
chr4	139735595	139735956	-0.154483	MGST2	NA	NA	NA	NA	introns_MGST2	NA
chr6	31493951	31494437	-0.0785048	MICB	prom_MICB	NA	NA	NA	NA	NA
chr5	129747210	129747469	0.103076	MINAR2	prom_MINAR2	NA	NA	NA	NA	NA
chr19	750564	751241	0.107389	MISP	prom_MISP	5_UTR_MISP	NA	exons_MISP	NA	NA
chr1	226223546	226223569	-0.117285	MIXL1	prom_MIXL1	NA	NA	NA	NA	NA
chr7	131108664	131108973	-0.0727669	MKLN1	NA	NA	NA	NA	NA	121
chr10	27746702	27747222	-0.153389	MKX	prom_MKX	NA	NA	NA	NA	NA
chr10	27741469	27742340	-0.0788519	MKX	NA	NA	NA	exons_MKX	NA	NA
chr22	50085257	50086112	-0.107488	MLC1	prom_MLC1	5_UTR_MLC1	NA	exons_MLC1	NA	NA
chr12	122079222	122079278	0.0512782	MLXIP	NA	NA	NA	exons_MLXIP	NA	NA
chr17	55433369	55433960	0.121454	MMD	NA	NA	NA	NA	NA	10443
chr11	4881234	4881400	0.129488	MMP26	NA	NA	NA	NA	introns_MMP26	NA
chr20	46011714	46012164	-0.103682	MMP9	NA	NA	NA	exons_MMP9	NA	NA
chr22	27802230	27802603	-0.079835	MN1	prom_MN1	NA	NA	NA	NA	NA
chr7	157002185	157002662	-0.308139	MNX1	NA	NA	NA	NA	introns_MNX1	NA
chr7	157003073	157003451	-0.205088	MNX1	NA	NA	NA	NA	introns_MNX1	NA
chr7	157003856	157004548	-0.170367	MNX1	NA	NA	NA	NA	introns_MNX1	NA
chr7	157005139	157006699	-0.12567	MNX1	NA	NA	3_UTR_MNX1	exons_MNX1	NA	NA
chr7	157020112	157020908	-0.21571	MNX1	NA	NA	NA	NA	NA	8447
chr7	157017791	157018823	-0.105819	MNX1	NA	NA	NA	NA	NA	6126
chr19	2095365	2095644	-0.124535	MOB3A	NA	NA	NA	NA	introns_MOB3A	NA
chr6	29659213	29659618	-0.119731	MOG	NA	NA	3_UTR_MOG	exons_MOG	NA	NA
chr6	29657047	29657179	-0.139075	MOG	NA	5_UTR_MOG	NA	exons_MOG	NA	NA
chr6	132401176	132402025	-0.0760377	MOXD1	prom_MOXD1	5_UTR_MOXD1	NA	exons_MOXD1	NA	NA
chr17	7582612	7583297	0.139661	MPDU1	prom_MPDU1	NA	NA	NA	NA	NA
chr11	30584102	30584618	-0.121778	MPPED2	NA	5_UTR_MPPED2	NA	exons_MPPED2	NA	NA
chr17	17206326	17207327	0.103565	MPRIP	NA	NA	NA	NA	introns_MPRIP	NA
chr17	17202543	17202998	-0.0700811	MPRIP	NA	NA	NA	NA	introns_MPRIP	NA
chr11	68980085	68980167	0.0790717	MRGPRD	NA	NA	NA	exons_MRGPRD	NA	NA
chr11	3232351	3232835	0.0752476	MRGPRE	prom_MRGPRE	5_UTR_MRGPRE	NA	exons_MRGPRE	NA	NA
chr11	1996132	1996434	0.0721797	MRPL23	NA	NA	NA	NA	NA	11609
chr21	25561538	25562573	-0.114925	MRPL39	NA	NA	NA	NA	NA	23082
chr8	71841653	71843920	-0.111606	MSC	NA	NA	3_UTR_MSC	exons_MSC	NA	NA
chr8	71845221	71846226	-0.103696	MSC	prom_MSC	NA	NA	NA	NA	NA
chr1	75796617	75797299	-0.112575	MSH4	prom_MSH4	5_UTR_MSH4	NA	exons_MSH4	NA	NA
chr12	120368375	120369077	-0.075891	MSI1	NA	NA	NA	exons_MSI1	NA	NA
chr16	782828	783427	0.0965263	MSLNL	prom_MSLNL	NA	NA	NA	NA	NA
chr8	10095126	10095687	-0.127843	MSRA	NA	5_UTR_MSRA	NA	exons_MSRA	NA	NA
chr3	49903420	49903724	0.108718	MST1R	NA	5_UTR_MST1R	NA	exons_MST1R	NA	NA
chr4	4858045	4858971	-0.104005	MSX1	prom_MSX1	NA	NA	NA	NA	NA
chr4	4861951	4863175	-0.083764	MSX1	NA	NA	3_UTR_MSX1	exons_MSX1	NA	NA
chr4	4856332	4857087	-0.0974495	MSX1	NA	NA	NA	NA	NA	1576
chr4	4864320	4867445	-0.0907851	MSX1	NA	NA	NA	NA	NA	383
chr16	56589039	56589637	-0.078291	MT3	prom_MT3	5_UTR_MT3	NA	exons_MT3	NA	NA
chr1	220747874	220748875	-0.105163	MTARC2	prom_MTARC2	5_UTR_MTARC2	NA	exons_MTARC2	NA	NA
chr11	92969207	92970370	-0.0774048	MTNR1B	prom_MTNR1B	5_UTR_MTNR1B	NA	exons_MTNR1B	NA	NA
chr5	7849486	7850325	-0.155865	MTRR	prom_MTRR	NA	NA	NA	NA	NA
chr8	17697395	17697793	-0.102383	MTUS1	NA	5_UTR_MTUS1	NA	exons_MTUS1	NA	NA
chr13	29503178	29503352	-0.122813	MTUS2	NA	NA	3_UTR_MTUS2	exons_MTUS2	NA	NA
chr13	29482175	29482317	0.0552988	MTUS2	NA	NA	NA	NA	introns_MTUS2	NA
chr11	1126981	1127205	0.10247	MUC2	NA	NA	NA	NA	NA	16469
chr6	30988437	30989019	0.089231	MUC21	NA	NA	3_UTR_MUC21	exons_MUC21	NA	NA
chr11	1036307	1036865	0.178218	MUC6	prom_MUC6	5_UTR_MUC6	NA	exons_MUC6	NA	NA
chr11	1029938	1030347	0.134024	MUC6	NA	NA	NA	exons_MUC6	NA	NA
chr6	30940525	30940962	0.11556	MUCL3	NA	NA	NA	NA	introns_MUCL3	NA
chr19	53866302	53866955	-0.0810236	MYADM	NA	5_UTR_MYADM	NA	exons_MYADM	NA	NA
chr12	101642362	101642785	-0.0933468	MYBPC1	NA	NA	NA	exons_MYBPC1	NA	NA
chr12	80716429	80717233	-0.0947953	MYF5	prom_MYF5	5_UTR_MYF5	NA	exons_MYF5	NA	NA
chr12	80714211	80714255	-0.124558	MYF5	NA	NA	NA	NA	NA	1655
chr12	80707910	80708970	-0.124152	MYF6	NA	NA	3_UTR_MYF6	exons_MYF6	NA	NA
chr17	10372943	10373205	0.172868	MYH13	prom_MYH13	5_UTR_MYH13	NA	exons_MYH13	NA	NA
chr17	10469655	10470774	0.125107	MYH4	prom_MYH4	NA	NA	NA	NA	NA
chr3	123883638	123883948	-0.184865	MYLK	NA	NA	NA	NA	introns_MYLK	NA
chr17	29140948	29141316	-0.167376	MYO18A	NA	NA	NA	NA	introns_MYO18A	NA
chr17	29140403	29140459	-0.061212	MYO18A	NA	5_UTR_MYO18A	NA	exons_MYO18A	NA	NA
chr17	32494737	32494939	-0.104793	MYO1D	NA	NA	3_UTR_MYO1D	exons_MYO1D	NA	NA
chr15	52295554	52295860	-0.0856952	MYO5C	prom_MYO5C	5_UTR_MYO5C	NA	exons_MYO5C	NA	NA
chr2	127535445	127535663	0.13522	MYO7B	prom_MYO7B	NA	NA	NA	NA	NA
chr5	150671490	150672452	-0.124227	MYOZ3	NA	5_UTR_MYOZ3	NA	exons_MYOZ3	NA	NA
chr2	1979418	1979746	0.163944	MYT1L	NA	NA	NA	exons_MYT1L	NA	NA
chr11	90134217	90134936	-0.0979179	NAALAD2	NA	5_UTR_NAALAD2	NA	exons_NAALAD2	NA	NA
chr11	71476462	71476844	0.0594559	NADSYN1	NA	NA	3_UTR_NADSYN1	exons_NADSYN1	NA	NA
chr16	66843970	66845113	-0.0713871	NAE1	NA	NA	NA	NA	introns_NAE1	NA
chr17	42535558	42536320	0.0517008	NAGLU	prom_NAGLU	5_UTR_NAGLU	NA	exons_NAGLU	NA	NA
chr4	2058385	2059291	-0.0650813	NAT8L	prom_NAT8L	NA	NA	NA	NA	NA
chr11	19980281	19980908	-0.132711	NAV2	NA	NA	NA	NA	introns_NAV2	NA
chr12	77325628	77326379	-0.115785	NAV3	NA	NA	NA	NA	introns_NAV3	NA
chr13	35470723	35471496	-0.127632	NBEA	NA	5_UTR_NBEA	NA	exons_NBEA	NA	NA
chr13	35478631	35479271	-0.129153	NBEA	NA	NA	NA	NA	introns_NBEA	NA
chr11	113231688	113232263	0.112965	NCAM1	NA	NA	NA	exons_NCAM1	NA	NA
chr21	20996992	20998029	-0.101454	NCAM2	prom_NCAM2	NA	NA	NA	NA	NA
chr19	19225341	19225612	0.0903877	NCAN	NA	NA	NA	NA	introns_NCAN	NA
chr1	35557989	35558326	0.056065	NCDN	NA	5_UTR_NCDN	NA	exons_NCDN	NA	NA
chr22	36870456	36870761	0.175803	NCF4	NA	NA	NA	exons_NCF4	NA	NA
chr2	105869027	105869086	0.107107	NCK2	NA	NA	NA	NA	introns_NCK2	NA
chr12	124379997	124380584	-0.184002	NCOR2	NA	NA	NA	NA	introns_NCOR2	NA
chr12	124457235	124457702	-0.126998	NCOR2	NA	NA	NA	NA	introns_NCOR2	NA
chr19	54906003	54906289	0.103274	NCR1	prom_NCR1	5_UTR_NCR1	NA	exons_NCR1	NA	NA
chr6	41371508	41372320	-0.0591565	NCR2	NA	NA	NA	NA	NA	20618
chr11	17352565	17353122	-0.0503145	NCR3LG1	NA	NA	NA	NA	introns_NCR3LG1	NA
chr8	133249614	133249886	0.163519	NDRG1	NA	NA	NA	NA	introns_NDRG1	NA
chr14	21025116	21026388	-0.0556155	NDRG2	NA	5_UTR_NDRG2	NA	exons_NDRG2	NA	NA
chr8	94949328	94950235	0.0650433	NDUFAF6	NA	NA	NA	exons_NDUFAF6	NA	NA
chr4	139279366	139279569	-0.109001	NDUFC1	NA	NA	NA	NA	introns_NDUFC1	NA
chr1	161196624	161197322	-0.110018	NDUFS2	prom_NDUFS2	NA	NA	exons_NDUFS2	NA	NA
chr1	161199066	161199217	-0.0813827	NDUFS2	NA	NA	NA	NA	introns_NDUFS2	NA
chr10	21173724	21174314	-0.0884644	NEBL	NA	5_UTR_NEBL	NA	exons_NEBL	NA	NA
chr11	119729582	119730053	0.0549263	NECTIN1	prom_NECTIN1	NA	NA	NA	NA	NA
chr3	111070453	111070941	-0.0613588	NECTIN3	NA	NA	NA	NA	introns_NECTIN3	NA
chr22	29479589	29480545	-0.0989805	NEFH	prom_NEFH	5_UTR_NEFH	NA	exons_NEFH	NA	NA
chr8	24956139	24957492	-0.0839175	NEFL	prom_NEFL	5_UTR_NEFL	NA	exons_NEFL	NA	NA
chr8	24955270	24955668	-0.0559559	NEFL	NA	NA	NA	exons_NEFL	NA	NA
chr8	25000948	25002022	-0.121915	NEFL	NA	NA	NA	NA	NA	43225
chr8	24913601	24914132	-0.156312	NEFM	prom_NEFM	5_UTR_NEFM	NA	exons_NEFM	NA	NA
chr8	24914624	24915755	-0.132198	NEFM	NA	5_UTR_NEFM	NA	exons_NEFM	NA	NA
chr8	24912829	24912888	-0.0591399	NEFM	prom_NEFM	NA	NA	NA	NA	NA
chr11	20669136	20669883	-0.0747599	NELL1	prom_NELL1	5_UTR_NELL1	NA	exons_NELL1	NA	NA
chr17	7323862	7324418	-0.078884	NEURL4	NA	NA	3_UTR_NEURL4	exons_NEURL4	NA	NA
chr2	181679580	181679686	-0.165847	NEUROD1	NA	NA	NA	NA	introns_NEUROD1	NA
chr2	181680581	181681207	-0.0529793	NEUROD1	prom_NEUROD1	5_UTR_CERKL_NEUROD1	NA	exons_CERKL_NEUROD1	NA	NA
chr2	181682674	181683581	-0.12123	NEUROD1	NA	NA	NA	NA	NA	845
chr5	135535772	135536625	-0.067333	NEUROG1	prom_NEUROG1	5_UTR_NEUROG1	NA	exons_NEUROG1	NA	NA
chr4	112521095	112521648	-0.096388	NEUROG2	NA	NA	NA	NA	NA	3913
chr17	31094147	31094512	0.0704776	NF1	prom_NF1	NA	NA	NA	NA	NA
chr17	31297209	31297421	-0.111419	NF1	NA	NA	NA	NA	introns_NF1	NA
chr14	24365489	24365898	0.0865149	NFATC4	prom_NFATC4	NA	NA	exons_NFATC4	NA	NA
chr9	14346835	14347290	-0.182458	NFIB	NA	NA	NA	NA	introns_NFIB	NA
chr9	14308067	14308248	-0.104927	NFIB	NA	5_UTR_NFIB	NA	exons_NFIB	NA	NA
chr19	3369480	3369822	-0.150455	NFIC	NA	NA	NA	NA	introns_NFIC	NA
chr19	13013401	13014467	-0.132502	NFIX	NA	NA	NA	NA	introns_NFIX	NA
chr19	12996231	12996438	-0.109662	NFIX	NA	NA	NA	NA	introns_NFIX	NA
chr3	101827239	101828015	-0.0693763	NFKBIZ	prom_NFKBIZ	5_UTR_NXPE3_NFKBIZ	3_UTR_NXPE3_NFKBIZ	exons_NXPE3_NFKBIZ	NA	NA
chr17	74749437	74749855	-0.0813484	NHERF1	NA	NA	NA	NA	introns_NHERF1	NA
chr1	115838458	115839039	-0.0924602	NHLH2	NA	5_UTR_NHLH2	NA	exons_NHLH2	NA	NA
chr1	115837695	115837954	-0.0839307	NHLH2	NA	NA	3_UTR_NHLH2	exons_NHLH2	NA	NA
chr1	184973709	184974977	-0.056505	NIBAN1	prom_NIBAN1	5_UTR_NIBAN1	NA	exons_NIBAN1	NA	NA
chr1	184867071	184867252	-0.141688	NIBAN1	NA	NA	NA	NA	introns_NIBAN1	NA
chr19	17526931	17527542	0.129005	NIBAN3	NA	5_UTR_NIBAN3	NA	exons_NIBAN3	NA	NA
chr14	52068310	52070295	-0.104587	NID2	prom_NID2	5_UTR_NID2	NA	exons_NID2	NA	NA
chr5	43191570	43192290	-0.131506	NIM1K	prom_NIM1K	5_UTR_NIM1K	NA	exons_NIM1K	NA	NA
chr8	62247568	62248518	-0.0663728	NKAIN3	prom_NKAIN3	NA	NA	NA	NA	NA
chr8	62249020	62249117	-0.0956842	NKAIN3	NA	5_UTR_NKAIN3	NA	exons_NKAIN3	NA	NA
chr20	63254498	63255246	-0.122005	NKAIN4	NA	NA	NA	NA	introns_NKAIN4	NA
chr16	50645583	50645799	0.0777288	NKD1	NA	NA	3_UTR_NKD1	exons_NKD1	NA	NA
chr4	1406150	1406476	-0.115009	NKX1-1	prom_NKX1-1	NA	NA	exons_NKX1-1	NA	NA
chr4	1404595	1405728	-0.0976258	NKX1-1	NA	NA	NA	NA	introns_NKX1-1	NA
chr14	36521204	36521896	-0.152297	NKX2-1	prom_NKX2-1	NA	NA	NA	NA	NA
chr20	21511920	21512463	-0.203867	NKX2-2	NA	NA	3_UTR_NKX2-2	exons_NKX2-2	NA	NA
chr20	21513909	21514838	-0.0716121	NKX2-2	prom_NKX2-2	5_UTR_NKX2-2	NA	exons_NKX2-2	NA	NA
chr20	21511314	21511379	-0.136511	NKX2-2	NA	NA	3_UTR_NKX2-2	exons_NKX2-2	NA	NA
chr20	21509232	21510027	-0.179892	NKX2-2	NA	NA	NA	NA	NA	989
chr20	21515491	21516075	-0.149873	NKX2-2	NA	NA	NA	NA	NA	425
chr20	21397407	21398550	-0.102234	NKX2-4	prom_NKX2-4	5_UTR_NKX2-4	NA	exons_NKX2-4	NA	NA
chr5	173233881	173236216	-0.0884474	NKX2-5	prom_NKX2-5	5_UTR_NKX2-5	NA	exons_NKX2-5	NA	NA
chr5	173244523	173244751	-0.137897	NKX2-5	NA	NA	NA	NA	NA	8210
chr5	173228922	173229163	-0.0972249	NKX2-5	NA	NA	NA	NA	NA	2945
chr8	23705405	23707661	-0.156592	NKX2-6	prom_NKX2-6	5_UTR_NKX2-6	NA	exons_NKX2-6	NA	NA
chr8	23702326	23703077	-0.119013	NKX2-6	NA	NA	3_UTR_NKX2-6	exons_NKX2-6	NA	NA
chr8	23709797	23710428	-0.122626	NKX2-6	NA	NA	NA	NA	NA	2039
chr8	23726149	23727247	-0.111738	NKX2-6	NA	NA	NA	NA	NA	18391
chr8	23748030	23748088	-0.130367	NKX2-6	NA	NA	NA	NA	NA	40272
chr8	23714193	23715082	-0.0544188	NKX2-6	NA	NA	NA	NA	NA	6435
chr14	36583265	36583489	-0.121455	NKX2-8	prom_NKX2-8	NA	NA	NA	NA	NA
chr14	36579886	36580688	-0.14267	NKX2-8	NA	NA	3_UTR_NKX2-8	exons_NKX2-8	NA	NA
chr4	13542106	13545189	-0.0824474	NKX3-2	prom_NKX3-2	5_UTR_NKX3-2	NA	exons_NKX3-2	NA	NA
chr4	13534785	13536135	-0.145198	NKX3-2	NA	NA	NA	NA	NA	4694
chr4	13538612	13539322	-0.131056	NKX3-2	NA	NA	NA	NA	NA	1507
chr4	13546387	13547131	-0.128943	NKX3-2	NA	NA	NA	NA	NA	877
chr4	13539820	13540239	-0.114259	NKX3-2	NA	NA	NA	NA	NA	590
chr4	13537183	13537974	-0.106732	NKX3-2	NA	NA	NA	NA	NA	2855
chr4	13524973	13525145	-0.128567	NKX3-2	NA	NA	NA	NA	NA	15684
chr4	13529299	13529589	-0.101719	NKX3-2	NA	NA	NA	NA	NA	11240
chr4	13530998	13531521	-0.140017	NKX3-2	NA	NA	NA	NA	NA	9308
chr4	84495712	84497431	-0.126672	NKX6-1	NA	5_UTR_NKX6-1	NA	exons_NKX6-1	NA	NA
chr4	84501845	84502149	-0.108897	NKX6-1	NA	NA	NA	NA	NA	1551
chr4	84481244	84482256	-0.0941247	NKX6-1	NA	NA	NA	NA	NA	9728
chr10	132786279	132787986	-0.0705912	NKX6-2	prom_NKX6-2	NA	NA	NA	NA	NA
chr10	132785404	132785868	-0.0791347	NKX6-2	NA	NA	NA	exons_NKX6-2	NA	NA
chr10	132784812	132784992	-0.17869	NKX6-2	NA	NA	3_UTR_NKX6-2	exons_NKX6-2	NA	NA
chr17	5500017	5501261	-0.0526431	NLRP1	NA	5_UTR_NLRP1	3_UTR_NLRP1	exons_NLRP1	NA	NA
chr11	7963426	7963729	0.1281	NLRP10	NA	5_UTR_NLRP10	NA	exons_NLRP10	NA	NA
chr11	7031008	7031406	0.162064	NLRP14	NA	NA	NA	NA	introns_NLRP14	NA
chr19	55857699	55858562	0.117229	NLRP4	NA	NA	NA	exons_NLRP4	NA	NA
chr6	142087909	142089098	-0.0763888	NMBR	NA	5_UTR_NMBR	NA	exons_NMBR	NA	NA
chr7	37848443	37848963	0.110776	NME8	prom_NME8	5_UTR_NME8	NA	exons_NME8	NA	NA
chr17	44959746	44960440	-0.193631	NMT1	NA	NA	NA	NA	introns_NMT1	NA
chr17	45052261	45052589	0.0776706	NMT1	NA	NA	NA	NA	introns_NMT1	NA
chr4	55635949	55636936	-0.0581701	NMU	prom_NMU	5_UTR_NMU	NA	exons_NMU	NA	NA
chr2	231529991	231530350	-0.0644299	NMUR1	NA	NA	NA	NA	introns_NMUR1	NA
chr20	37520611	37521348	-0.0663809	NNAT	prom_NNAT	5_UTR_NNAT	NA	exons_NNAT	NA	NA
chr11	114296773	114296970	0.108355	NNMT	NA	NA	NA	NA	introns_NNMT	NA
chr12	132167914	132167975	0.109753	NOC4L	NA	NA	NA	NA	NA	15440
chr18	34023532	34023729	0.064599	NOL4	NA	5_UTR_NOL4	NA	exons_NOL4	NA	NA
chr12	117305528	117305785	0.143186	NOS1	NA	NA	NA	NA	introns_NOS1	NA
chr12	117360822	117361149	-0.109467	NOS1	NA	NA	NA	NA	introns_NOS1	NA
chr6	32219874	32221833	0.115411	NOTCH4	NA	NA	NA	exons_NOTCH4	NA	NA
chr6	32216519	32217563	0.100699	NOTCH4	NA	NA	NA	exons_NOTCH4	NA	NA
chr6	32223433	32224118	0.12272	NOTCH4	prom_NOTCH4	5_UTR_NOTCH4	NA	exons_NOTCH4	NA	NA
chr11	89490813	89492215	-0.0999068	NOX4	NA	5_UTR_NOX4	NA	exons_NOX4	NA	NA
chr15	24674453	24675358	0.12065	NPAP1	prom_NPAP1	NA	NA	NA	NA	NA
chr2	100820725	100821410	-0.10877	NPAS2	NA	5_UTR_NPAS2	NA	exons_NPAS2	NA	NA
chr14	32932432	32933306	-0.1632	NPAS3	NA	NA	NA	NA	NA	88
chr8	52939053	52940101	-0.0596988	NPBWR1	prom_NPBWR1	5_UTR_NPBWR1	NA	exons_NPBWR1	NA	NA
chr18	23587553	23587673	0.108619	NPC1	NA	NA	NA	NA	NA	45
chr17	81648522	81648777	-0.122298	NPLOC4	prom_NPLOC4	NA	NA	NA	NA	NA
chr5	32709753	32713358	-0.115732	NPR3	NA	5_UTR_NPR3	NA	exons_NPR3	NA	NA
chr5	32788022	32788361	0.160422	NPR3	NA	NA	3_UTR_NPR3	exons_NPR3	NA	NA
chr5	32709195	32709290	-0.0903743	NPR3	NA	NA	NA	NA	introns_NPR3	NA
chr7	98616404	98616694	-0.142324	NPTX2	prom_NPTX2	NA	NA	NA	NA	NA
chr7	24283254	24284320	-0.108788	NPY	prom_NPY	5_UTR_NPY	NA	exons_NPY	NA	NA
chr7	24284816	24285752	-0.170209	NPY	NA	5_UTR_NPY	NA	exons_NPY	NA	NA
chr4	163331854	163332318	-0.0997111	NPY1R	NA	NA	NA	NA	introns_NPY1R	NA
chr4	163343368	163343860	-0.0816056	NPY1R	NA	NA	NA	NA	introns_NPY1R	NA
chr4	155207752	155209436	-0.0608904	NPY2R	prom_NPY2R	5_UTR_NPY2R	NA	exons_NPY2R	NA	NA
chr4	163343368	163343860	-0.0816056	NPY5R	prom_NPY5R	NA	NA	NA	NA	NA
chr17	40092769	40093339	-0.0836407	NR1D1	NA	NA	3_UTR_NR1D1	exons_NR1D1	NA	NA
chr6	108168591	108169281	-0.142594	NR2E1	NA	5_UTR_NR2E1	NA	exons_NR2E1	NA	NA
chr6	108164633	108166616	-0.0830644	NR2E1	prom_NR2E1	5_UTR_NR2E1	NA	exons_NR2E1	NA	NA
chr15	96324885	96325991	-0.158878	NR2F2	prom_NR2F2	5_UTR_NR2F2	NA	exons_NR2F2	NA	NA
chr15	96360947	96361731	-0.107702	NR2F2	NA	NA	NA	NA	NA	20683
chr15	96344232	96344795	-0.137406	NR2F2	NA	NA	NA	NA	NA	3968
chr15	96366093	96366587	-0.113356	NR2F2	NA	NA	NA	NA	NA	25829
chr1	200042145	200043398	-0.128383	NR5A2	NA	5_UTR_NR5A2	NA	exons_NR5A2	NA	NA
chr1	200040799	200041660	-0.155411	NR5A2	NA	NA	NA	NA	introns_NR5A2	NA
chr1	200034672	200035629	-0.128144	NR5A2	NA	NA	NA	NA	introns_NR5A2	NA
chr1	200036091	200036507	-0.089795	NR5A2	NA	NA	NA	NA	introns_NR5A2	NA
chr7	129784699	129786092	-0.101721	NRF1	NA	NA	NA	NA	NA	27616
chr7	129783213	129783514	-0.123373	NRF1	NA	NA	NA	NA	NA	26130
chr5	139903515	139904913	-0.0852669	NRG2	NA	5_UTR_NRG2	NA	exons_NRG2	NA	NA
chr6	6003974	6005116	-0.110138	NRN1	NA	5_UTR_NRN1	NA	exons_NRN1	NA	NA
chr6	6002310	6003513	-0.113425	NRN1	NA	NA	NA	exons_NRN1	NA	NA
chr6	5994723	5995533	-0.142192	NRN1	NA	NA	NA	NA	NA	2465
chr2	205763631	205764049	-0.0855094	NRP2	NA	NA	NA	exons_NRP2	NA	NA
chr2	50347058	50347570	-0.0958261	NRXN1	NA	5_UTR_NRXN1	NA	exons_NRXN1	NA	NA
chr11	64645932	64646232	0.111024	NRXN2	NA	NA	NA	NA	introns_NRXN2	NA
chr5	6625767	6625867	-0.0656082	NSUN2	NA	NA	NA	NA	introns_NSUN2	NA
chr10	103276738	103277106	-0.118073	NT5C2	NA	5_UTR_NT5C2	NA	exons_NT5C2	NA	NA
chr10	103277592	103277904	-0.0612267	NT5C2	prom_NT5C2	5_UTR_NT5C2	NA	exons_NT5C2	NA	NA
chr3	52534202	52534377	0.082554	NT5DC2	NA	NA	NA	exons_NT5DC2	NA	NA
chr3	52535010	52535232	0.118958	NT5DC2	prom_NT5DC2	5_UTR_NT5DC2	NA	exons_NT5DC2	NA	NA
chr6	85449254	85450444	-0.100252	NT5E	prom_NT5E	5_UTR_NT5E	NA	exons_NT5E	NA	NA
chr12	5430422	5431260	-0.0809836	NTF3	prom_NTF3	NA	NA	NA	NA	NA
chr12	5493503	5494429	0.0637089	NTF3	NA	5_UTR_NTF3	NA	exons_NTF3	NA	NA
chr11	131540615	131540985	0.120283	NTM	NA	NA	NA	NA	introns_NTM	NA
chr11	131910435	131910463	-0.0651521	NTM	NA	NA	NA	NA	introns_NTM	NA
chr17	9023438	9023578	-0.0859327	NTN1	NA	NA	NA	NA	introns_NTN1	NA
chr17	9003757	9004244	-0.11555	NTN1	NA	NA	NA	NA	NA	16264
chr9	84670218	84670786	-0.10617	NTRK2	NA	5_UTR_NTRK2	NA	exons_NTRK2	NA	NA
chr15	88257773	88258243	-0.115958	NTRK3	prom_NTRK3	NA	NA	NA	NA	NA
chr7	23205938	23205965	-0.168081	NUP42	NA	NA	NA	NA	NA	4926
chr6	149748894	149749066	0.131161	NUP43	NA	NA	NA	NA	introns_NUP43	NA
chr11	114677845	114678569	0.104635	NXPE2	prom_NXPE2	5_UTR_NXPE2	NA	exons_NXPE2	NA	NA
chr3	101827239	101828015	-0.0693763	NXPE3	NA	5_UTR_NXPE3_NFKBIZ	3_UTR_NXPE3	exons_NXPE3	NA	NA
chr7	8442364	8443247	-0.194342	NXPH1	NA	NA	NA	NA	introns_NXPH1	NA
chr7	8434360	8435070	-0.181737	NXPH1	NA	5_UTR_NXPH1	NA	exons_NXPH1	NA	NA
chr7	8440956	8441406	-0.213559	NXPH1	NA	NA	NA	NA	introns_NXPH1	NA
chr7	8433246	8433948	-0.0801963	NXPH1	prom_NXPH1	5_UTR_NXPH1	NA	exons_NXPH1	NA	NA
chr2	138780175	138781611	-0.0897784	NXPH2	prom_NXPH2	5_UTR_NXPH2	NA	exons_NXPH2	NA	NA
chr12	57219390	57220399	-0.0971247	NXPH4	NA	NA	NA	exons_NXPH4	NA	NA
chr12	57225160	57225618	-0.103891	NXPH4	NA	NA	3_UTR_NXPH4	exons_NXPH4	NA	NA
chr1	228371286	228371620	0.116507	OBSCN	NA	NA	NA	exons_OBSCN	NA	NA
chr19	11420801	11421507	-0.140081	ODAD3	NA	NA	3_UTR_ODAD3	exons_ODAD3	NA	NA
chr10	49768302	49768600	-0.192031	OGDHL	NA	NA	NA	NA	NA	4921
chr12	122974103	122974334	0.0904775	OGFOD2	prom_OGFOD2	NA	NA	NA	NA	NA
chr17	82414617	82415253	-0.107723	OGFOD3	NA	NA	NA	NA	introns_OGFOD3	NA
chr21	33069764	33072278	-0.129752	OLIG1	prom_OLIG1	5_UTR_OLIG1	3_UTR_OLIG1	exons_OLIG1	NA	NA
chr21	33059172	33059501	-0.142067	OLIG1	NA	NA	NA	NA	NA	9638
chr21	33025346	33026541	-0.0924034	OLIG2	prom_OLIG2	5_UTR_OLIG2	NA	exons_OLIG2	NA	NA
chr21	33023913	33024827	-0.100943	OLIG2	NA	NA	NA	NA	NA	106
chr6	137495338	137496709	-0.121923	OLIG3	prom_OLIG3	NA	NA	NA	NA	NA
chr6	137493591	137494588	-0.0995903	OLIG3	prom_OLIG3	5_UTR_OLIG3	NA	exons_OLIG3	NA	NA
chr6	137492447	137492941	-0.0904382	OLIG3	NA	NA	3_UTR_OLIG3	exons_OLIG3	NA	NA
chr6	137487723	137487987	-0.133411	OLIG3	NA	NA	NA	NA	NA	4211
chr17	31297209	31297421	-0.111419	OMG	NA	5_UTR_OMG	NA	exons_OMG	NA	NA
chr15	52788012	52789329	-0.0906256	ONECUT1	NA	NA	3_UTR_ONECUT1	exons_ONECUT1	NA	NA
chr15	52783521	52784038	-0.0921916	ONECUT1	NA	NA	NA	NA	introns_ONECUT1	NA
chr15	52794433	52795402	-0.106101	ONECUT1	NA	NA	NA	NA	NA	2353
chr15	52797833	52798610	-0.168113	ONECUT1	NA	NA	NA	NA	NA	5753
chr15	52805452	52805643	-0.0896797	ONECUT1	NA	NA	NA	NA	NA	13372
chr15	52806060	52806357	-0.0505936	ONECUT1	NA	NA	NA	NA	NA	13980
chr15	52800810	52801510	-0.107855	ONECUT1	NA	NA	NA	NA	NA	8730
chr18	57440523	57442022	-0.0981683	ONECUT2	NA	NA	NA	NA	introns_ONECUT2	NA
chr18	57436121	57436553	-0.120723	ONECUT2	NA	NA	NA	exons_ONECUT2	NA	NA
chr18	57427997	57428654	-0.19205	ONECUT2	NA	NA	NA	NA	NA	5718
chr19	1775212	1775423	-0.111734	ONECUT3	NA	NA	NA	exons_ONECUT3	NA	NA
chr6	154038832	154039759	-0.0913738	OPRM1	NA	5_UTR_OPRM1	NA	exons_OPRM1	NA	NA
chr11	7939352	7939969	0.115227	OR10A3	NA	5_UTR_OR10A3	NA	exons_OR10A3	NA	NA
chr11	7940426	7940532	0.126549	OR10A3	NA	NA	NA	NA	introns_OR10A3	NA
chr19	15727565	15727946	0.144707	OR10H2	prom_OR10H2	NA	NA	NA	NA	NA
chr6	29306744	29307560	0.107148	OR14J1	NA	NA	NA	exons_OR14J1	NA	NA
chr17	3434133	3434425	0.103646	OR1E2	prom_OR1E2	NA	NA	NA	NA	NA
chr16	3183068	3183791	-0.0893661	OR1F1	NA	NA	NA	NA	NA	3411
chr16	3171327	3171727	-0.128824	OR1F1	NA	NA	NA	NA	NA	15475
chr16	3175043	3175592	-0.0931459	OR1F1	NA	NA	NA	NA	NA	11610
chr16	3170474	3170914	-0.0806067	OR1F1	NA	NA	NA	NA	NA	16288
chr17	3127587	3128580	0.112949	OR1G1	prom_OR1G1	NA	NA	NA	NA	NA
chr19	9093571	9093902	0.150488	OR1M1	NA	NA	NA	exons_OR1M1	NA	NA
chr17	3386069	3386870	-0.054349	OR1R1P	NA	NA	NA	exons_OR1R1P	NA	NA
chr1	247451641	247452381	0.103975	OR2B11	NA	5_UTR_OR2B11	NA	exons_OR2B11	NA	NA
chr6	29552921	29554026	-0.176161	OR2I1P	NA	NA	NA	exons_OR2I1P	NA	NA
chr5	181114779	181115623	-0.0780278	OR2V1	NA	NA	NA	NA	NA	7498
chr5	181170246	181170642	-0.0873164	OR2V2	NA	NA	NA	NA	NA	10960
chr5	180740566	180740965	0.147205	OR2Y1	prom_OR2Y1	NA	NA	NA	NA	NA
chr17	3386069	3386870	-0.054349	OR3A2	prom_OR3A2	5_UTR_OR3A2	NA	exons_OR3A2	NA	NA
chr14	21663733	21663807	0.108529	OR4E2	NA	NA	NA	NA	introns_OR4E2	NA
chr14	19875763	19876235	0.116972	OR4K2	NA	5_UTR_OR4K2	NA	exons_OR4K2	NA	NA
chr11	5324797	5325326	0.125851	OR51B2	prom_OR51B2	NA	NA	NA	NA	NA
chr11	5302895	5303146	0.139337	OR51B4	prom_OR51B4	NA	NA	NA	NA	NA
chr11	5343446	5344147	0.12845	OR51B5	NA	5_UTR_HBG2_HBE1_OR51B5	NA	exons_HBG2_HBE1_OR51B5	NA	NA
chr11	5441090	5441686	0.160823	OR51B5	NA	NA	NA	exons_HBG2_HBE1_OR51B5_OR51I1	NA	NA
chr11	5324797	5325326	0.125851	OR51B5	NA	NA	NA	NA	introns_OR51B5	NA
chr11	5388592	5389222	0.120553	OR51B5	NA	NA	NA	NA	introns_OR51B5	NA
chr11	5452591	5452771	0.102694	OR51B5	NA	NA	NA	NA	introns_OR51B5	NA
chr11	5420985	5421281	0.0941414	OR51B5	NA	NA	NA	NA	introns_OR51B5	NA
chr11	5441090	5441686	0.160823	OR51I1	prom_OR51I1	NA	NA	exons_HBG2_HBE1_OR51B5_OR51I1	NA	NA
chr11	5452591	5452771	0.102694	OR51I2	NA	NA	NA	NA	introns_OR51I2	NA
chr11	5388592	5389222	0.120553	OR51M1	NA	NA	NA	NA	introns_OR51M1	NA
chr11	5420985	5421281	0.0941414	OR51Q1	prom_OR51Q1	NA	NA	NA	NA	NA
chr11	4881234	4881400	0.129488	OR51T1	prom_OR51T1	NA	NA	NA	NA	NA
chr11	5580602	5580893	0.12072	OR52B6	prom_OR52B6	NA	NA	exons_OR52B6	NA	NA
chr11	4445144	4445287	0.13949	OR52K2	NA	NA	NA	NA	NA	3006
chr11	6003036	6003736	0.118946	OR56A4	NA	5_UTR_OR56A4	NA	exons_OR56A4	NA	NA
chr14	21155558	21155890	0.098384	OR5AU1	NA	5_UTR_OR5AU1	NA	exons_OR5AU1	NA	NA
chr11	58440288	58440408	0.0976565	OR5B12	NA	NA	NA	NA	introns_OR5B12	NA
chr11	123806195	123807123	0.0697781	OR6M1	prom_OR6M1	NA	NA	exons_OR6M1	NA	NA
chr14	20653059	20653405	-0.0540008	OR6S1	NA	NA	NA	NA	NA	10366
chr11	123943913	123944495	0.107458	OR6T1	prom_OR6T1	NA	NA	NA	NA	NA
chr7	143050965	143052445	0.0925605	OR6V1	prom_OR6V1	NA	NA	exons_OR6V1	NA	NA
chr11	124424882	124425218	0.157653	OR8B4	prom_OR8B4	NA	NA	NA	NA	NA
chr11	124441043	124441654	0.196428	OR8B8	NA	5_UTR_OR8B8	NA	exons_OR8B8	NA	NA
chr11	124320989	124321352	0.11302	OR8D2	prom_OR8D2	NA	NA	NA	NA	NA
chr11	124248939	124249117	0.114643	OR8G1	NA	NA	NA	NA	introns_OR8G1	NA
chr11	56317949	56318350	0.117487	OR8K3	NA	5_UTR_OR8K3	NA	exons_OR8K3	NA	NA
chr7	143027287	143027894	0.140148	OR9A2	prom_OR9A2	NA	NA	NA	NA	NA
chr11	58189023	58189630	0.164408	OR9Q2	prom_OR9Q2	5_UTR_OR9Q2	NA	exons_OR9Q2	NA	NA
chr11	59555597	59556556	-0.109462	OSBP	NA	NA	NA	NA	NA	17841
chr11	59556994	59557114	-0.110696	OSBP	NA	NA	NA	NA	NA	17283
chr22	30822240	30822754	-0.0573458	OSBP2	NA	5_UTR_OSBP2	NA	exons_OSBP2	NA	NA
chr7	24978821	24978976	-0.0808637	OSBPL3	NA	NA	NA	NA	introns_OSBPL3	NA
chr1	51728936	51729397	0.0807723	OSBPL9	NA	5_UTR_OSBPL9	NA	exons_OSBPL9	NA	NA
chr2	19356808	19357714	-0.11139	OSR1	NA	NA	NA	exons_OSR1	NA	NA
chr2	19351637	19352099	-0.106984	OSR1	NA	NA	3_UTR_OSR1	exons_OSR1	NA	NA
chr2	19353476	19353661	-0.11479	OSR1	NA	NA	NA	exons_OSR1	NA	NA
chr2	19361326	19361948	-0.153904	OSR1	NA	NA	NA	NA	NA	1701
chr8	98947920	98948894	-0.143403	OSR2	NA	5_UTR_OSR2	NA	exons_OSR2	NA	NA
chr8	98949317	98949646	-0.140387	OSR2	NA	NA	NA	exons_OSR2	NA	NA
chr8	98973660	98974116	-0.190881	OSR2	NA	NA	NA	NA	NA	21555
chr6	108118548	108119135	-0.110994	OSTM1	NA	NA	NA	NA	introns_OSTM1	NA
chr6	108164633	108166616	-0.0830644	OSTM1	prom_OSTM1	5_UTR_OSTM1	NA	exons_OSTM1	NA	NA
chr5	77636701	77637550	-0.117675	OTP	NA	NA	NA	exons_OTP	NA	NA
chr5	77636191	77636237	-0.146302	OTP	NA	NA	NA	exons_OTP	NA	NA
chr5	77638502	77639255	-0.107221	OTP	prom_OTP	5_UTR_OTP	NA	exons_OTP	NA	NA
chr5	77632581	77633239	-0.167032	OTP	NA	NA	NA	NA	introns_OTP	NA
chr5	77643508	77643947	-0.11646	OTP	NA	NA	NA	NA	NA	3793
chr5	77641523	77641686	-0.11185	OTP	NA	NA	NA	NA	NA	1808
chr11	64000560	64001193	-0.157501	OTUB1	NA	NA	NA	exons_OTUB1	NA	NA
chr2	63055567	63056220	-0.182739	OTX1	NA	NA	3_UTR_OTX1	exons_OTX1	NA	NA
chr2	63054709	63055076	-0.0884257	OTX1	NA	NA	NA	NA	introns_OTX1	NA
chr2	63048374	63049133	-0.0880732	OTX1	prom_OTX1	NA	NA	NA	NA	NA
chr2	63053029	63053490	-0.136261	OTX1	NA	NA	NA	exons_OTX1	NA	NA
chr2	63053934	63054248	-0.126023	OTX1	NA	NA	3_UTR_OTX1	exons_OTX1	NA	NA
chr2	63056804	63056997	-0.121232	OTX1	NA	NA	3_UTR_OTX1	exons_OTX1	NA	NA
chr14	56809249	56813045	-0.139869	OTX2	NA	5_UTR_OTX2	NA	exons_OTX2	NA	NA
chr14	56807832	56808695	-0.0826722	OTX2	NA	NA	NA	NA	introns_OTX2	NA
chr14	56805876	56806558	-0.125322	OTX2	NA	NA	NA	NA	introns_OTX2	NA
chr14	56816864	56817810	-0.0807661	OTX2	prom_OTX2	NA	NA	NA	NA	NA
chr14	56797377	56799311	-0.124526	OTX2	NA	NA	NA	NA	NA	593
chr14	56794173	56795459	-0.167775	OTX2	NA	NA	NA	NA	NA	4445
chr19	36113686	36113862	0.0659088	OVOL3	NA	NA	3_UTR_OVOL3	exons_OVOL3	NA	NA
chr12	132618475	132619250	-0.109898	P2RX2	prom_P2RX2	5_UTR_P2RX2	NA	exons_P2RX2	NA	NA
chr5	132257266	132257568	-0.0898729	P4HA2	NA	NA	NA	NA	introns_P4HA2	NA
chr4	134201757	134201952	-0.0804051	PABPC4L	prom_PABPC4L	5_UTR_PABPC4L	NA	exons_PABPC4L	NA	NA
chr6	34514501	34514902	-0.132607	PACSIN1	NA	5_UTR_PACSIN1	NA	exons_PACSIN1	NA	NA
chr22	42947733	42947986	0.108925	PACSIN2	NA	NA	NA	NA	introns_PACSIN2	NA
chr1	17118815	17120273	-0.0512932	PADI2	prom_PADI2	5_UTR_PADI2	NA	exons_PADI2	NA	NA
chr12	102824442	102824663	-0.118944	PAH	NA	NA	NA	NA	NA	12225
chr14	73239556	73239968	-0.0917275	PAPLN	NA	5_UTR_PAPLN	NA	exons_PAPLN	NA	NA
chr14	96592527	96593130	-0.109979	PAPOLA	NA	NA	NA	NA	NA	25410
chr7	4861706	4862167	-0.0693731	PAPOLB	prom_PAPOLB	5_UTR_RADIL_PAPOLB	NA	exons_RADIL_PAPOLB	NA	NA
chr18	80159576	80159764	-0.137136	PARD6G	NA	NA	3_UTR_PARD6G	exons_PARD6G	NA	NA
chr12	3870996	3871608	-0.105848	PARP11	NA	NA	NA	NA	introns_PARP11	NA
chr1	61742216	61742516	-0.0764425	PATJ	prom_PATJ	5_UTR_PATJ	NA	exons_PATJ	NA	NA
chr20	21705196	21706090	-0.0588076	PAX1	prom_PAX1	5_UTR_PAX1	NA	exons_PAX1	NA	NA
chr20	21713669	21714189	-0.140968	PAX1	NA	NA	NA	NA	introns_PAX1	NA
chr10	100737597	100737909	-0.108187	PAX2	NA	NA	NA	NA	introns_PAX2	NA
chr10	100741998	100742347	-0.103267	PAX2	NA	NA	NA	NA	introns_PAX2	NA
chr10	100713265	100713852	-0.0824852	PAX2	NA	NA	NA	NA	NA	20542
chr2	222298162	222299090	-0.123511	PAX3	prom_PAX3	5_UTR_PAX3	NA	exons_PAX3	NA	NA
chr2	222299740	222300601	-0.0824836	PAX3	prom_PAX3	NA	NA	NA	NA	NA
chr2	222302190	222302898	-0.183302	PAX3	NA	NA	NA	NA	NA	2190
chr2	222311448	222313023	-0.123137	PAX3	NA	NA	NA	NA	NA	11448
chr2	222301034	222301716	-0.133729	PAX3	NA	NA	NA	NA	NA	1034
chr2	222303459	222304142	-0.122213	PAX3	NA	NA	NA	NA	NA	3459
chr9	37002338	37002914	-0.203488	PAX5	NA	NA	NA	exons_PAX5	NA	NA
chr9	36986383	36986791	-0.154768	PAX5	NA	NA	NA	NA	introns_PAX5	NA
chr9	37029808	37030265	-0.0915287	PAX5	NA	NA	NA	NA	introns_PAX5	NA
chr9	37034586	37034665	-0.0538895	PAX5	prom_PAX5	NA	NA	NA	NA	NA
chr9	37037529	37038056	-0.155752	PAX5	NA	NA	NA	NA	NA	2259
chr11	31805536	31806492	-0.0930024	PAX6	NA	5_UTR_PAX6	NA	exons_PAX6	NA	NA
chr11	31799516	31800042	-0.0975597	PAX6	NA	NA	NA	NA	introns_PAX6	NA
chr11	31801593	31801734	-0.083643	PAX6	NA	5_UTR_PAX6	NA	exons_PAX6	NA	NA
chr11	31824867	31825962	-0.0983797	PAX6	NA	NA	NA	NA	NA	5904
chr1	18630268	18632430	-0.0812725	PAX7	prom_PAX7	5_UTR_PAX7	NA	exons_PAX7	NA	NA
chr14	36657377	36660397	-0.137719	PAX9	prom_PAX9	5_UTR_PAX9	NA	exons_PAX9	NA	NA
chr14	36666179	36667186	-0.0954261	PAX9	NA	NA	NA	exons_PAX9	NA	NA
chr14	36654473	36655229	-0.149595	PAX9	NA	NA	NA	NA	NA	1337
chr1	164774810	164775199	0.15455	PBX1	NA	NA	NA	NA	introns_PBX1	NA
chr1	164712351	164712415	-0.102675	PBX1	NA	NA	NA	NA	introns_PBX1	NA
chr5	141883236	141883657	-0.146533	PCDH1	NA	NA	NA	NA	NA	2988
chr10	55629541	55631511	-0.0717258	PCDH15	NA	NA	NA	NA	NA	597
chr13	52845461	52846290	-0.106314	PCDH8	NA	NA	NA	exons_PCDH8	NA	NA
chr13	52851500	52851897	-0.0738208	PCDH8	NA	NA	NA	NA	NA	1857
chr13	67228523	67229119	-0.0875576	PCDH9	NA	5_UTR_PCDH9	NA	exons_PCDH9	NA	NA
chr5	140926128	140926873	-0.0939278	PCDHA1	NA	5_UTR_PCDHA1_PCDHA2_PCDHA3_PCDHA4_PCDHA5_PCDHA6_PCDHA7_PCDHA8_PCDHA9_PCDHA10_PCDHA11_PCDHA12_PCDHA13_PCDHAC1	NA	exons_PCDHA1_PCDHA2_PCDHA3_PCDHA4_PCDHA5_PCDHA6_PCDHA7_PCDHA8_PCDHA9_PCDHA10_PCDHA11_PCDHA12_PCDHA13_PCDHAC1	NA	NA
chr5	140882068	140882225	-0.0663973	PCDHA1	NA	5_UTR_PCDHA1_PCDHA2_PCDHA3_PCDHA4_PCDHA5_PCDHA6_PCDHA7_PCDHA8_PCDHA9_PCDHA10_PCDHA11_PCDHA12_PCDHA13	NA	exons_PCDHA1_PCDHA2_PCDHA3_PCDHA4_PCDHA5_PCDHA6_PCDHA7_PCDHA8_PCDHA9_PCDHA10_PCDHA11_PCDHA12_PCDHA13	NA	NA
chr5	140926128	140926873	-0.0939278	PCDHA10	NA	5_UTR_PCDHA1_PCDHA2_PCDHA3_PCDHA4_PCDHA5_PCDHA6_PCDHA7_PCDHA8_PCDHA9_PCDHA10_PCDHA11_PCDHA12_PCDHA13_PCDHAC1	NA	exons_PCDHA1_PCDHA2_PCDHA3_PCDHA4_PCDHA5_PCDHA6_PCDHA7_PCDHA8_PCDHA9_PCDHA10_PCDHA11_PCDHA12_PCDHA13_PCDHAC1	NA	NA
chr5	140882068	140882225	-0.0663973	PCDHA10	NA	5_UTR_PCDHA1_PCDHA2_PCDHA3_PCDHA4_PCDHA5_PCDHA6_PCDHA7_PCDHA8_PCDHA9_PCDHA10_PCDHA11_PCDHA12_PCDHA13	NA	exons_PCDHA1_PCDHA2_PCDHA3_PCDHA4_PCDHA5_PCDHA6_PCDHA7_PCDHA8_PCDHA9_PCDHA10_PCDHA11_PCDHA12_PCDHA13	NA	NA
chr5	140926128	140926873	-0.0939278	PCDHA11	NA	5_UTR_PCDHA1_PCDHA2_PCDHA3_PCDHA4_PCDHA5_PCDHA6_PCDHA7_PCDHA8_PCDHA9_PCDHA10_PCDHA11_PCDHA12_PCDHA13_PCDHAC1	NA	exons_PCDHA1_PCDHA2_PCDHA3_PCDHA4_PCDHA5_PCDHA6_PCDHA7_PCDHA8_PCDHA9_PCDHA10_PCDHA11_PCDHA12_PCDHA13_PCDHAC1	NA	NA
chr5	140882068	140882225	-0.0663973	PCDHA11	NA	5_UTR_PCDHA1_PCDHA2_PCDHA3_PCDHA4_PCDHA5_PCDHA6_PCDHA7_PCDHA8_PCDHA9_PCDHA10_PCDHA11_PCDHA12_PCDHA13	NA	exons_PCDHA1_PCDHA2_PCDHA3_PCDHA4_PCDHA5_PCDHA6_PCDHA7_PCDHA8_PCDHA9_PCDHA10_PCDHA11_PCDHA12_PCDHA13	NA	NA
chr5	140926128	140926873	-0.0939278	PCDHA12	NA	5_UTR_PCDHA1_PCDHA2_PCDHA3_PCDHA4_PCDHA5_PCDHA6_PCDHA7_PCDHA8_PCDHA9_PCDHA10_PCDHA11_PCDHA12_PCDHA13_PCDHAC1	NA	exons_PCDHA1_PCDHA2_PCDHA3_PCDHA4_PCDHA5_PCDHA6_PCDHA7_PCDHA8_PCDHA9_PCDHA10_PCDHA11_PCDHA12_PCDHA13_PCDHAC1	NA	NA
chr5	140882068	140882225	-0.0663973	PCDHA12	NA	5_UTR_PCDHA1_PCDHA2_PCDHA3_PCDHA4_PCDHA5_PCDHA6_PCDHA7_PCDHA8_PCDHA9_PCDHA10_PCDHA11_PCDHA12_PCDHA13	NA	exons_PCDHA1_PCDHA2_PCDHA3_PCDHA4_PCDHA5_PCDHA6_PCDHA7_PCDHA8_PCDHA9_PCDHA10_PCDHA11_PCDHA12_PCDHA13	NA	NA
chr5	140926128	140926873	-0.0939278	PCDHA13	NA	5_UTR_PCDHA1_PCDHA2_PCDHA3_PCDHA4_PCDHA5_PCDHA6_PCDHA7_PCDHA8_PCDHA9_PCDHA10_PCDHA11_PCDHA12_PCDHA13_PCDHAC1	NA	exons_PCDHA1_PCDHA2_PCDHA3_PCDHA4_PCDHA5_PCDHA6_PCDHA7_PCDHA8_PCDHA9_PCDHA10_PCDHA11_PCDHA12_PCDHA13_PCDHAC1	NA	NA
chr5	140882068	140882225	-0.0663973	PCDHA13	prom_PCDHA13	5_UTR_PCDHA1_PCDHA2_PCDHA3_PCDHA4_PCDHA5_PCDHA6_PCDHA7_PCDHA8_PCDHA9_PCDHA10_PCDHA11_PCDHA12_PCDHA13	NA	exons_PCDHA1_PCDHA2_PCDHA3_PCDHA4_PCDHA5_PCDHA6_PCDHA7_PCDHA8_PCDHA9_PCDHA10_PCDHA11_PCDHA12_PCDHA13	NA	NA
chr5	140926128	140926873	-0.0939278	PCDHA2	NA	5_UTR_PCDHA1_PCDHA2_PCDHA3_PCDHA4_PCDHA5_PCDHA6_PCDHA7_PCDHA8_PCDHA9_PCDHA10_PCDHA11_PCDHA12_PCDHA13_PCDHAC1	NA	exons_PCDHA1_PCDHA2_PCDHA3_PCDHA4_PCDHA5_PCDHA6_PCDHA7_PCDHA8_PCDHA9_PCDHA10_PCDHA11_PCDHA12_PCDHA13_PCDHAC1	NA	NA
chr5	140882068	140882225	-0.0663973	PCDHA2	NA	5_UTR_PCDHA1_PCDHA2_PCDHA3_PCDHA4_PCDHA5_PCDHA6_PCDHA7_PCDHA8_PCDHA9_PCDHA10_PCDHA11_PCDHA12_PCDHA13	NA	exons_PCDHA1_PCDHA2_PCDHA3_PCDHA4_PCDHA5_PCDHA6_PCDHA7_PCDHA8_PCDHA9_PCDHA10_PCDHA11_PCDHA12_PCDHA13	NA	NA
chr5	140926128	140926873	-0.0939278	PCDHA3	NA	5_UTR_PCDHA1_PCDHA2_PCDHA3_PCDHA4_PCDHA5_PCDHA6_PCDHA7_PCDHA8_PCDHA9_PCDHA10_PCDHA11_PCDHA12_PCDHA13_PCDHAC1	NA	exons_PCDHA1_PCDHA2_PCDHA3_PCDHA4_PCDHA5_PCDHA6_PCDHA7_PCDHA8_PCDHA9_PCDHA10_PCDHA11_PCDHA12_PCDHA13_PCDHAC1	NA	NA
[truncated: 1,317 more rows]

## Sheet: DNAme_CO_DMGs
Seqname_DMRs	Start_DMRs	End_DMRs	meandiff_DMRs	Overlapping_genes	Overlapping_promoters	Overlapping_5_UTR	Overlapping_3_UTR	Overlapping_exons	Overlapping_introns	Distance_intergenic
chr17	37066105	37066759	-0.0645037	AATF	NA	NA	NA	NA	NA	9233
chr17	81121900	81122782	-0.0684525	AATK	NA	NA	NA	exons_AATK	NA	NA
chr17	1181157	1182181	-0.0551411	ABR	NA	NA	NA	NA	introns_ABR	NA
chr17	1160598	1160916	-0.0800709	ABR	NA	NA	NA	NA	introns_ABR	NA
chr2	236567966	236568716	-0.115435	ACKR3	NA	NA	NA	NA	introns_ACKR3	NA
chr1	6273442	6273807	0.0893365	ACOT7	NA	NA	NA	NA	introns_ACOT7	NA
chr5	132003407	132003588	0.0849317	ACSL6	NA	NA	NA	NA	introns_ACSL6	NA
chr20	25032593	25033282	0.0868336	ACSS1	NA	5_UTR_ACSS1	NA	exons_ACSS1	NA	NA
chr10	1488839	1489210	-0.063784	ADARB2	NA	NA	NA	NA	introns_ADARB2	NA
chr5	7827373	7827851	0.0840256	ADCY2	NA	NA	3_UTR_ADCY2	exons_ADCY2	NA	NA
chr16	57631596	57631747	0.0789287	ADGRG1	NA	NA	NA	NA	introns_ADGRG1	NA
chr10	74589454	74589581	0.0586488	ADK	NA	NA	NA	NA	introns_ADK	NA
chr10	114045670	114045917	0.052316	ADRB1	NA	NA	3_UTR_ADRB1	exons_ADRB1	NA	NA
chr4	7872156	7872569	0.105137	AFAP1	NA	5_UTR_AFAP1	NA	exons_AFAP1	NA	NA
chr2	100106648	100106967	-0.0527324	AFF3	NA	NA	NA	NA	introns_AFF3	NA
chr2	236014678	236015115	-0.0843251	AGAP1	NA	NA	NA	exons_AGAP1	NA	NA
chr7	151130793	151131016	-0.0640668	AGAP3	NA	NA	NA	NA	introns_AGAP3	NA
chr1	27604773	27604992	-0.0569502	AHDC1	prom_AHDC1	NA	NA	NA	NA	NA
chr11	62505500	62505946	-0.110849	AHNAK	NA	NA	NA	NA	introns_AHNAK	NA
chr5	345735	346580	-0.0533248	AHRR	NA	NA	NA	NA	introns_AHRR	NA
chr1	4710616	4711141	-0.0744514	AJAP1	NA	NA	NA	NA	introns_AJAP1	NA
chr17	19745533	19745980	-0.0605563	ALDH3A1	NA	5_UTR_ALDH3A1	NA	exons_ALDH3A1	NA	NA
chr4	112379290	112379665	-0.0542518	ALPK1	NA	NA	NA	NA	introns_ALPK1	NA
chr14	76786498	76786818	0.0655118	ANGEL1	NA	NA	3_UTR_ANGEL1	exons_ANGEL1	NA	NA
chr10	60140655	60141182	0.0635421	ANK3	NA	5_UTR_ANK3	NA	exons_ANK3	NA	NA
chr6	89562147	89562653	0.0560738	ANKRD6	NA	5_UTR_ANKRD6	NA	exons_ANKRD6	NA	NA
chr15	40279796	40280593	-0.102844	ANKRD63	NA	NA	3_UTR_PLCB2_ANKRD63	exons_PLCB2_ANKRD63	NA	NA
chr12	100717815	100717969	-0.0727863	ANO4	NA	NA	NA	NA	introns_ANO4	NA
chr10	80207130	80207910	-0.0558462	ANXA11	NA	NA	NA	NA	NA	556
chr4	78645726	78646527	0.0865086	ANXA3	NA	NA	NA	NA	NA	35274
chr9	94783232	94783545	0.0632457	AOPEP	NA	NA	NA	NA	introns_AOPEP	NA
chr15	28918185	28918556	-0.0551807	APBA2	NA	NA	NA	NA	introns_APBA2	NA
chr12	49961057	49962038	-0.0813843	AQP5	prom_AQP5	5_UTR_AQP5	NA	exons_AQP5	NA	NA
chr5	143177346	143177436	0.148418	ARHGAP26	NA	NA	NA	NA	introns_ARHGAP26	NA
chr8	1958146	1958332	0.15565	ARHGEF10	NA	NA	3_UTR_KBTBD11-OT1_ARHGEF10	exons_KBTBD11-OT1_ARHGEF10	NA	NA
chr9	35673721	35674003	0.0757981	ARHGEF39	NA	5_UTR_ARHGEF39	NA	exons_ARHGEF39	NA	NA
chr6	157148512	157148764	0.0717649	ARID1B	NA	NA	NA	exons_ARID1B	NA	NA
chr1	235136299	235136625	0.0817074	ARID4B	NA	NA	NA	NA	introns_ARID4B	NA
chr3	35664546	35664669	0.164248	ARPP21	NA	NA	NA	NA	introns_ARPP21	NA
chr3	35678810	35680266	0.100499	ARPP21	NA	5_UTR_ARPP21	NA	exons_ARPP21	NA	NA
chr3	35678017	35678065	0.0684724	ARPP21	NA	NA	NA	NA	introns_ARPP21	NA
chr12	102961234	102961548	0.0666758	ASCL1	NA	NA	NA	NA	NA	720
chr13	112774864	112775117	-0.0819665	ATP11A	NA	NA	NA	NA	introns_ATP11A	NA
chr12	110249542	110250172	0.0560741	ATP2A2	NA	NA	NA	NA	NA	29582
chr6	16319977	16320424	0.0964072	ATXN1	NA	NA	NA	NA	introns_ATXN1	NA
chr22	45880599	45881249	-0.0555898	ATXN10	NA	NA	NA	NA	NA	35291
chr22	45867327	45867954	-0.0919157	ATXN10	NA	NA	NA	NA	NA	22019
chr17	8200253	8200317	0.0528934	AURKB	NA	NA	NA	NA	NA	4415
chr17	83007375	83007593	-0.0665598	B3GNTL1	NA	NA	NA	NA	introns_B3GNTL1	NA
chr12	57627526	57628837	-0.0903401	B4GALNT1	NA	NA	3_UTR_B4GALNT1	exons_B4GALNT1	NA	NA
chr12	57631202	57631813	-0.0607175	B4GALNT1	NA	NA	3_UTR_B4GALNT1	exons_B4GALNT1	NA	NA
chr17	81400381	81400941	-0.0608084	BAHCC1	NA	NA	NA	NA	introns_BAHCC1	NA
chr17	81465544	81466124	-0.0666994	BAHCC1	NA	NA	3_UTR_BAHCC1	exons_BAHCC1	NA	NA
chr17	81073881	81074072	-0.0656896	BAIAP2	NA	NA	NA	NA	introns_BAIAP2	NA
chr1	156646762	156647282	-0.0528415	BCAN	NA	NA	NA	exons_BCAN	NA	NA
chr1	156641174	156641633	0.0813174	BCAN	prom_BCAN	5_UTR_BCAN	NA	exons_BCAN	NA	NA
chr3	165837315	165837474	0.0589284	BCHE	prom_BCHE	5_UTR_BCHE	NA	exons_BCHE	NA	NA
chr14	99247093	99247694	-0.0855091	BCL11B	NA	NA	NA	NA	introns_BCL11B	NA
chr8	64577627	64578761	-0.0701894	BHLHE22	NA	NA	NA	NA	NA	602
chr3	4977132	4977809	-0.0721708	BHLHE40	NA	NA	NA	NA	NA	626
chr6	42781333	42781872	-0.0591209	BICRAL	prom_BICRAL	NA	NA	NA	NA	NA
chr17	78224527	78224874	0.0836929	BIRC5	NA	NA	3_UTR_BIRC5	exons_BIRC5	NA	NA
chr11	122099577	122100539	0.102144	BLID	NA	NA	NA	NA	NA	14800
chr11	122101036	122101477	0.0726663	BLID	NA	NA	NA	NA	NA	13862
chr15	90815248	90815507	0.083713	BLM	NA	NA	3_UTR_BLM	exons_BLM	NA	NA
chr20	57260775	57261212	0.080831	BMP7	NA	NA	NA	NA	introns_BMP7	NA
chr10	86837664	86837898	-0.0683001	BMPR1A	NA	NA	NA	NA	introns_BMPR1A	NA
chr10	122331507	122331891	0.0900305	BTBD16	NA	NA	NA	NA	introns_BTBD16	NA
chr17	74356549	74357397	-0.0509179	BTBD17	NA	NA	3_UTR_BTBD17	exons_BTBD17	NA	NA
chr12	92143649	92143726	0.0808476	BTG1	NA	NA	3_UTR_BTG1	exons_BTG1	NA	NA
chr12	6945826	6946845	-0.0658815	C12orf57	NA	NA	3_UTR_C12orf57	exons_C12orf57	NA	NA
chr14	96053896	96054369	0.075443	C14orf132	NA	NA	NA	NA	introns_C14orf132	NA
chr17	7019613	7019758	0.0548073	C17orf49	NA	NA	NA	NA	NA	2087
chr19	10848292	10848481	0.0774316	C19orf38	NA	5_UTR_C19orf38	NA	exons_C19orf38	NA	NA
chr1	1110706	1110944	-0.112091	C1orf159	NA	NA	NA	NA	introns_C1orf159	NA
chr1	1087520	1087939	-0.0517153	C1orf159	NA	NA	3_UTR_C1orf159	exons_C1orf159	NA	NA
chr1	1136817	1137522	-0.0544091	C1orf159	NA	NA	NA	NA	NA	19454
chr1	51190018	51190314	0.0909622	C1orf185	NA	NA	NA	NA	NA	41931
chr17	79034110	79034464	0.0951822	C1QTNF1	NA	5_UTR_C1QTNF1	NA	exons_C1QTNF1	NA	NA
chr5	34042871	34043953	0.126476	C1QTNF3	prom_C1QTNF3	5_UTR_C1QTNF3-AMACR_C1QTNF3	NA	exons_C1QTNF3-AMACR_C1QTNF3	NA	NA
chr5	34042871	34043953	0.126476	C1QTNF3-AMACR	NA	5_UTR_C1QTNF3-AMACR_C1QTNF3	NA	exons_C1QTNF3-AMACR_C1QTNF3	NA	NA
chr1	151838888	151839447	-0.0506616	C2CD4D	NA	5_UTR_C2CD4D	NA	exons_C2CD4D	NA	NA
chr7	1058989	1059440	-0.050385	C7orf50	NA	NA	NA	exons_C7orf50	NA	NA
chr9	34381076	34381799	-0.0552595	C9orf24	NA	5_UTR_C9orf24	NA	exons_C9orf24	NA	NA
chr9	34379716	34379892	-0.0784207	C9orf24	NA	NA	NA	exons_C9orf24	NA	NA
chr9	35673721	35674003	0.0757981	CA9	prom_CA9	5_UTR_CA9	NA	exons_CA9	NA	NA
chr16	1159618	1160829	0.0738218	CACNA1H	NA	NA	NA	NA	introns_CACNA1H	NA
chr12	1831214	1831486	-0.0549605	CACNA2D4	NA	NA	NA	NA	introns_CACNA2D4	NA
chr3	62587386	62588053	0.095343	CADPS	NA	NA	NA	NA	introns_CADPS	NA
chr1	7441560	7441739	0.0621479	CAMTA1	NA	NA	NA	NA	introns_CAMTA1	NA
chr1	6935321	6935793	0.108354	CAMTA1	NA	NA	NA	NA	introns_CAMTA1	NA
chr1	10672006	10672973	-0.0948858	CASZ1	NA	NA	NA	NA	introns_CASZ1	NA
chr1	10650790	10651638	-0.0725629	CASZ1	NA	NA	NA	exons_CASZ1	NA	NA
chr1	10765497	10765536	-0.0874553	CASZ1	NA	NA	NA	NA	introns_CASZ1	NA
chr11	6320119	6321280	-0.0538081	CAVIN3	prom_CAVIN3	5_UTR_CAVIN3	NA	exons_CAVIN3	NA	NA
chr17	79814511	79814923	-0.0883862	CBX8	NA	NA	NA	NA	NA	11826
chr7	75791315	75791737	0.054438	CCL26	NA	NA	NA	NA	NA	417
chr19	29872109	29872619	-0.0650663	CCNE1	NA	NA	NA	NA	NA	47796
chr5	160339537	160339836	0.117049	CCNJL	NA	NA	NA	exons_CCNJL	NA	NA
chr10	35447827	35448095	0.072789	CCNY	NA	NA	NA	NA	introns_CCNY	NA
chr17	42681364	42682145	-0.0558735	CCR10	NA	5_UTR_CCR10	NA	exons_CCR10	NA	NA
chr17	40552147	40552557	0.0818871	CCR7	NA	NA	NA	NA	NA	1211
chr11	61007480	61008927	-0.0655559	CD6	NA	NA	3_UTR_CD6	exons_CD6	NA	NA
chr17	82315809	82316124	-0.0542007	CD7	NA	NA	3_UTR_CD7	exons_CD7	NA	NA
chr3	111541909	111542456	0.0584952	CD96	NA	5_UTR_CD96	NA	exons_CD96	NA	NA
chr1	54153556	54154222	0.0564541	CDCP2	prom_CDCP2	5_UTR_CDCP2	NA	exons_CDCP2	NA	NA
chr18	28036657	28036841	0.0687212	CDH2	NA	NA	NA	NA	introns_CDH2	NA
chr10	71484259	71484328	-0.0954941	CDH23	NA	NA	NA	NA	introns_CDH23	NA
chr7	90709547	90709822	0.061612	CDK14	NA	5_UTR_CDK14	NA	exons_CDK14	NA	NA
chr12	123268081	123268725	0.0743286	CDK2AP1	NA	5_UTR_CDK2AP1	NA	exons_CDK2AP1	NA	NA
chr6	36677723	36677871	-0.111422	CDKN1A	NA	NA	NA	exons_CDKN1A	NA	NA
chr5	150166768	150167383	-0.0937003	CDX1	prom_CDX1	5_UTR_CDX1	NA	exons_CDX1	NA	NA
chr6	4705936	4706193	0.0732067	CDYL	prom_CDYL	5_UTR_CDYL	NA	exons_CDYL	NA	NA
chr10	11275824	11275909	-0.0714575	CELF2	NA	NA	NA	NA	introns_CELF2	NA
chr9	69820617	69821141	-0.0531213	CFAP95	prom_CFAP95	5_UTR_CFAP95	NA	exons_CFAP95	NA	NA
chr2	201116962	201117716	0.0740126	CFLAR	NA	5_UTR_CFLAR	NA	exons_CFLAR	NA	NA
chr6	73451956	73452419	-0.0518762	CGAS	prom_CGAS	5_UTR_CGAS	NA	exons_CGAS	NA	NA
chr8	56210431	56210859	0.0560108	CHCHD7	prom_CHCHD7	NA	NA	NA	NA	NA
chr11	888316	888685	0.0527902	CHID1	NA	NA	NA	NA	introns_CHID1	NA
chr2	100391790	100392114	-0.0557719	CHST10	NA	NA	3_UTR_CHST10	exons_CHST10	NA	NA
chr7	2460280	2460565	0.114435	CHST12	NA	NA	NA	NA	NA	11795
chr15	101242602	101242832	0.0588331	CHSY1	NA	NA	NA	exons_CHSY1	NA	NA
chr3	9862505	9863003	-0.0963207	CIDEC	NA	NA	NA	NA	NA	3707
chr16	78022111	78022839	0.0512009	CLEC3A	prom_CLEC3A	5_UTR_CLEC3A	NA	exons_CLEC3A	NA	NA
chr14	95261053	95261336	-0.0642051	CLMN	NA	NA	NA	NA	introns_CLMN	NA
chr11	123195471	123196567	-0.0720007	CLMP	prom_CLMP	NA	NA	NA	NA	NA
chr8	27611167	27612156	0.0602989	CLU	NA	5_UTR_CLU	NA	exons_CLU	NA	NA
chr17	42681364	42682145	-0.0558735	CNTNAP1	prom_CNTNAP1	NA	NA	NA	NA	NA
chr21	45455228	45455586	0.0561456	COL18A1	NA	5_UTR_COL18A1	NA	exons_COL18A1	NA	NA
chr7	94393996	94394942	-0.0679988	COL1A2	prom_COL1A2	5_UTR_COL1A2	NA	exons_COL1A2	NA	NA
chr20	63295851	63296129	-0.0504032	COL20A1	NA	NA	NA	NA	introns_COL20A1	NA
chr5	178553690	178553943	-0.0837407	COL23A1	NA	NA	NA	NA	introns_COL23A1	NA
chr13	110232668	110233057	-0.052333	COL4A1	NA	NA	NA	NA	introns_COL4A1	NA
chr13	110424795	110424910	-0.0606876	COL4A2	NA	NA	NA	exons_COL4A2	NA	NA
chr1	40316036	40316235	-0.0815773	COL9A2	NA	5_UTR_COL9A2	NA	exons_COL9A2	NA	NA
chr19	17577295	17577456	-0.084367	COLGALT1	NA	NA	3_UTR_COLGALT1	exons_COLGALT1	NA	NA
chr10	22316702	22317486	-0.0581556	COMMD3	NA	NA	NA	exons_COMMD3_COMMD3-BMI1	NA	NA
chr10	22316702	22317486	-0.0581556	COMMD3-BMI1	NA	NA	NA	exons_COMMD3_COMMD3-BMI1	NA	NA
chr12	108702033	108702804	0.0577499	CORO1C	NA	NA	NA	exons_CORO1C	NA	NA
chr12	108696514	108696812	0.0807396	CORO1C	NA	NA	NA	NA	introns_CORO1C	NA
chr4	165440733	165441047	0.0729071	CPE	NA	NA	NA	NA	introns_CPE	NA
chr5	173890329	173890557	0.0750357	CPEB4	NA	NA	NA	exons_CPEB4	NA	NA
chr7	120987653	120988059	0.0533839	CPED1	prom_CPED1	NA	NA	NA	NA	NA
chr7	121195796	121196070	0.0804575	CPED1	NA	NA	NA	NA	introns_CPED1	NA
chr3	194306032	194306356	-0.0618163	CPN2	NA	NA	NA	NA	NA	33411
chr1	156691856	156692282	-0.0651259	CRABP2	NA	NA	NA	NA	NA	7323
chr14	105478267	105479362	-0.0919049	CRIP2	NA	NA	NA	exons_CRIP2	NA	NA
chr16	84828121	84828147	-0.0626368	CRISPLD2	NA	NA	NA	NA	introns_CRISPLD2	NA
chr19	18762227	18762458	0.0768135	CRTC1	NA	NA	NA	NA	introns_CRTC1	NA
chr11	111913541	111914218	0.051728	CRYAB	NA	5_UTR_CRYAB	NA	exons_CRYAB	NA	NA
chr2	208164834	208165058	0.0678718	CRYGA	NA	NA	NA	NA	NA	243
chr1	33709520	33709596	-0.0503046	CSMD2	NA	NA	NA	NA	introns_CSMD2	NA
chr19	1957776	1957872	-0.0536199	CSNK1G2	NA	NA	NA	NA	introns_CSNK1G2	NA
chr10	125093757	125094007	0.103291	CTBP2	NA	NA	NA	NA	introns_CTBP2	NA
chr5	11384469	11384955	-0.0549447	CTNND2	NA	NA	NA	exons_CTNND2	NA	NA
chr12	111151585	111151649	0.0653497	CUX2	NA	NA	NA	NA	introns_CUX2	NA
chr5	139647158	139647774	-0.0510799	CXXC5	prom_CXXC5	5_UTR_CXXC5	NA	exons_CXXC5	NA	NA
chr5	139709964	139711708	-0.0659307	CXXC5	NA	NA	NA	NA	NA	26081
chr2	72115410	72115571	0.0791194	CYP26B1	NA	NA	NA	NA	NA	13666
chr10	93059802	93060045	-0.0583294	CYP26C1	prom_CYP26C1	NA	NA	NA	NA	NA
chr8	64806363	64806511	0.0622818	CYP7B1	NA	NA	NA	NA	NA	6624
chr9	121597985	121598268	-0.0572258	DAB2IP	NA	5_UTR_DAB2IP	NA	exons_DAB2IP	NA	NA
chr6	168315390	168315652	-0.0690672	DACT2	NA	NA	NA	NA	introns_DACT2	NA
chr9	87497171	87497261	-0.053981	DAPK1	prom_DAPK1	5_UTR_DAPK1	NA	exons_DAPK1	NA	NA
chr11	6656688	6656912	-0.0682182	DCHS1	prom_DCHS1	NA	NA	NA	NA	NA
chr1	85578112	85578547	-0.0605177	DDAH1	prom_DDAH1	5_UTR_DDAH1	NA	exons_DDAH1	NA	NA
chr4	168481046	168481153	0.0512132	DDX60L	NA	NA	NA	NA	introns_DDX60L	NA
chr11	8718489	8718575	0.125632	DENND2B	NA	5_UTR_DENND2B	NA	exons_DENND2B	NA	NA
chr11	8709180	8709519	0.0832121	DENND2B	NA	NA	NA	NA	introns_DENND2B	NA
chr12	31369318	31370115	-0.0727356	DENND5B	NA	NA	NA	NA	NA	12110
chr2	233387634	233388393	0.0720238	DGKD	NA	5_UTR_DGKD	NA	exons_DGKD	NA	NA
chr14	95071908	95072143	0.0583939	DICER1	NA	NA	NA	NA	NA	14084
chr10	338346	338712	0.0824339	DIP2C	NA	NA	NA	NA	introns_DIP2C	NA
chr10	485974	486968	-0.053714	DIP2C	NA	NA	NA	exons_DIP2C	NA	NA
chr10	662282	662485	-0.0562792	DIP2C	NA	NA	NA	NA	introns_DIP2C	NA
chr1	92877813	92878018	0.0841952	DIPK1A	NA	NA	NA	NA	introns_DIPK1A	NA
chr11	11976903	11977560	0.0794558	DKK3	NA	NA	NA	NA	introns_DKK3	NA
chr6	170288238	170289127	-0.119508	DLL1	NA	NA	NA	exons_DLL1	NA	NA
chr2	172100552	172101452	-0.0526743	DLX2	NA	NA	3_UTR_DLX2	exons_DLX2	NA	NA
chr1	50415192	50415830	-0.0974485	DMRTA2	NA	NA	NA	NA	NA	1719
chr8	22056495	22057089	-0.109774	DMTN	NA	5_UTR_DMTN	NA	exons_DMTN	NA	NA
chr7	749160	749352	0.111858	DNAAF5	NA	NA	NA	NA	introns_DNAAF5	NA
chr7	157418867	157419083	-0.060371	DNAJB6	NA	NA	NA	NA	NA	1427
chr2	25276750	25277547	-0.0690189	DNMT3A	NA	NA	NA	NA	introns_DNMT3A	NA
chr13	99015722	99016179	0.0768799	DOCK9	NA	5_UTR_DOCK9	NA	exons_DOCK9	NA	NA
chr21	36164387	36164825	0.0954906	DOP1B	NA	5_UTR_DOP1B	NA	exons_DOP1B	NA	NA
chr7	154912864	154913746	0.067292	DPP6	NA	NA	NA	NA	NA	18578
chr3	109337502	109338028	-0.0540357	DPPA4	prom_DPPA4	5_UTR_DPPA4	NA	exons_DPPA4	NA	NA
chr11	117505523	117505616	-0.0564272	DSCAML1	NA	NA	NA	exons_DSCAML1	NA	NA
chr17	37491098	37491353	-0.0522514	DUSP14	NA	NA	NA	NA	introns_DUSP14	NA
chr12	89354949	89356045	-0.0850362	DUSP6	NA	NA	NA	NA	NA	1446
chr11	1559462	1560243	0.0650688	DUSP8	NA	NA	NA	NA	introns_DUSP8	NA
chr8	26010361	26010560	0.0621252	EBF2	NA	NA	NA	NA	introns_EBF2	NA
chr3	128399346	128399411	-0.0979008	EEFSEC	NA	NA	NA	NA	introns_EEFSEC	NA
chr2	25131532	25132117	-0.0545013	EFR3B	NA	NA	NA	exons_EFR3B	NA	NA
chr11	65574731	65575647	-0.0505878	EHBP1L1	prom_EHBP1L1	NA	NA	NA	NA	NA
chr11	34495994	34496204	0.0786651	ELF5	NA	NA	NA	NA	introns_ELF5	NA
chr7	1693496	1693934	-0.0589075	ELFN1	NA	NA	NA	NA	introns_ELFN1	NA
chr7	1742710	1743119	0.067284	ELFN1	NA	NA	NA	NA	introns_ELFN1	NA
chr16	67199018	67200264	-0.0603534	ELMO3	prom_ELMO3	5_UTR_ELMO3	3_UTR_ELMO3	exons_ELMO3	NA	NA
chr19	47994480	47994774	0.0693921	ELSPBP1	prom_ELSPBP1	5_UTR_ELSPBP1	NA	exons_ELSPBP1	NA	NA
chr10	117536108	117536794	-0.0537496	EMX2	NA	NA	NA	NA	NA	4649
chr10	117537928	117538205	-0.061246	EMX2	NA	NA	NA	NA	NA	3238
chr10	117550777	117550893	0.0647538	EMX2	NA	NA	NA	NA	NA	1230
chr20	36155803	36155992	-0.0722538	EPB41L1	NA	NA	NA	NA	introns_EPB41L1	NA
chr2	221426071	221426474	0.0658099	EPHA4	NA	NA	3_UTR_EPHA4	exons_EPHA4	NA	NA
chr3	184604208	184604921	-0.0548697	EPHB3	NA	NA	NA	NA	NA	21799
chr2	211534819	211534871	0.104	ERBB4	NA	NA	NA	NA	introns_ERBB4	NA
chr1	8027361	8027530	-0.0594122	ERRFI1	NA	NA	NA	NA	NA	50
chr1	204130943	204131064	0.0823507	ETNK2	NA	NA	3_UTR_ETNK2	exons_ETNK2	NA	NA
chr9	130692400	130693301	-0.0568306	EXOSC2	prom_EXOSC2	NA	NA	NA	NA	NA
chr5	160165074	160165689	0.0731372	FABP6	NA	NA	NA	NA	NA	20676
chr3	58586793	58587593	-0.0562966	FAM107A	NA	5_UTR_FAM107A	NA	exons_FAM107A	NA	NA
chr3	58627561	58627761	0.106414	FAM107A	prom_FAM107A	5_UTR_FAM107A	NA	exons_FAM107A	NA	NA
chr6	170445603	170445854	0.117483	FAM120B	NA	NA	NA	NA	NA	38535
chr17	44354259	44355120	-0.0565608	FAM171A2	NA	NA	NA	exons_FAM171A2	NA	NA
chr7	229225	229695	0.0942264	FAM20C	NA	NA	NA	NA	introns_FAM20C	NA
chr12	29150227	29150286	-0.0500374	FAR2	NA	NA	NA	NA	introns_FAR2	NA
chr3	62376649	62377249	-0.0627469	FEZF2	NA	NA	NA	NA	NA	1323
chr5	142685974	142686563	0.0523272	FGF1	NA	5_UTR_FGF1	NA	exons_FGF1	NA	NA
chr4	1034097	1034279	0.075622	FGFRL1	NA	NA	NA	NA	NA	7198
chr3	61250155	61250342	-0.0578301	FHIT	NA	NA	NA	NA	introns_FHIT	NA
chr7	4725214	4725731	0.0852754	FOXK1	NA	NA	NA	exons_FOXK1	NA	NA
chr1	41383067	41383531	-0.0720017	FOXO6	NA	NA	NA	exons_FOXO6	NA	NA
chr1	41360356	41360774	-0.056339	FOXO6	NA	NA	NA	NA	NA	146
chr7	114415019	114415364	0.0548729	FOXP2	NA	5_UTR_FOXP2	NA	exons_FOXP2	NA	NA
chr6	41548347	41548765	-0.0705591	FOXP4	NA	NA	NA	NA	introns_FOXP4	NA
chr9	83281372	83281792	0.0972355	FRMD3	NA	NA	NA	exons_FRMD3	NA	NA
chr11	94545241	94545902	-0.0502677	FUT4	NA	5_UTR_PIWIL4_FUT4	3_UTR_PIWIL4_FUT4	exons_PIWIL4_FUT4	NA	NA
chr15	26971672	26972219	-0.0620763	GABRG3	NA	NA	NA	NA	introns_GABRG3	NA
chr7	100167281	100167541	-0.0608231	GAL3ST4	NA	5_UTR_GAL3ST4	NA	exons_GAL3ST4	NA	NA
chr12	132205651	132206237	0.0606245	GALNT9	NA	5_UTR_GALNT9	NA	exons_GALNT9	NA	NA
chr12	132319613	132320353	-0.0500421	GALNT9	NA	NA	NA	NA	introns_GALNT9	NA
chr6	10554881	10555031	-0.0561468	GCNT2	NA	NA	NA	NA	introns_GCNT2	NA
chr17	44915199	44915743	0.132002	GFAP	NA	5_UTR_GFAP	NA	exons_GFAP	NA	NA
chr17	44916526	44916901	0.0634056	GFAP	NA	5_UTR_GFAP	NA	exons_GFAP	NA	NA
chr2	219243125	219243774	0.0562474	GLB1L	NA	5_UTR_GLB1L	3_UTR_GLB1L	exons_GLB1L	NA	NA
chr2	120792149	120792445	-0.0565976	GLI2	NA	5_UTR_GLI2	NA	exons_GLI2	NA	NA
chr7	42152442	42152616	0.155594	GLI3	NA	5_UTR_GLI3	NA	exons_GLI3	NA	NA
chr16	4313831	4314149	-0.0592127	GLIS2	prom_GLIS2	NA	NA	NA	NA	NA
chr7	80133640	80133924	-0.0565038	GNAI1	NA	5_UTR_GNAI1	NA	exons_GNAI1	NA	NA
chr19	2695247	2695407	0.0805765	GNG7	NA	NA	NA	NA	introns_GNG7	NA
chr22	19722025	19723804	-0.0681692	GP1BB	prom_GP1BB	5_UTR_SEPTIN5_GP1BB	3_UTR_SEPTIN5_GP1BB	exons_SEPTIN5_GP1BB	NA	NA
chr7	1058989	1059440	-0.050385	GPR146	NA	NA	3_UTR_GPR146	exons_GPR146	NA	NA
chr5	146515960	146516379	0.0831426	GPR151	prom_GPR151	5_UTR_GPR151	NA	exons_GPR151	NA	NA
chr7	50782867	50783173	0.0633072	GRB10	NA	5_UTR_GRB10	NA	exons_GRB10	NA	NA
chr8	101494161	101494407	-0.133013	GRHL2	NA	NA	NA	NA	introns_GRHL2	NA
chr8	101452125	101452687	-0.050923	GRHL2	NA	NA	NA	NA	NA	38750
chr10	119378043	119378694	0.0709485	GRK5	NA	NA	NA	exons_GRK5	NA	NA
chr10	119281469	119281887	0.114145	GRK5	NA	NA	NA	NA	introns_GRK5	NA
chr16	85286253	85286550	0.0686691	GSE1	NA	NA	NA	NA	introns_GSE1	NA
chr16	85286979	85287276	0.128179	GSE1	NA	NA	NA	NA	introns_GSE1	NA
chr16	85614657	85615420	-0.0735168	GSE1	NA	NA	NA	NA	introns_GSE1	NA
chr16	27818407	27818480	-0.0508485	GSG1L	NA	NA	NA	NA	introns_GSG1L	NA
chr10	104253776	104254107	-0.0727636	GSTO1	NA	NA	NA	NA	introns_GSTO1	NA
chr2	143890975	143891564	-0.058452	GTDC1	NA	NA	NA	NA	NA	46503
chr11	76408732	76409069	0.0736973	GVQW3	NA	NA	NA	NA	introns_GVQW3	NA
chr6	26043592	26044177	0.0652744	H2BC3	prom_H2BC3	5_UTR_H2BC3	NA	exons_H2BC3	NA	NA
chr6	26045304	26045435	0.0674812	H3C3	prom_H3C3	5_UTR_H3C3	NA	exons_H3C3	NA	NA
chr5	83720811	83722102	-0.055193	HAPLN1	prom_HAPLN1	5_UTR_HAPLN1	NA	exons_HAPLN1	NA	NA
chr2	239275073	239275435	0.0678192	HDAC4	NA	NA	NA	NA	introns_HDAC4	NA
chr2	239088039	239088750	-0.0547049	HDAC4	NA	NA	NA	NA	introns_HDAC4	NA
chr7	35716029	35716318	0.112488	HERPUD2	NA	NA	NA	NA	NA	17568
chr14	99659211	99660404	-0.0546472	HHIPL1	NA	NA	NA	exons_HHIPL1	NA	NA
chr10	69328168	69328282	0.106453	HK1	NA	NA	NA	NA	introns_HK1	NA
chr10	69220021	69220443	0.118359	HKDC1	prom_HKDC1	5_UTR_HKDC1	NA	exons_HKDC1	NA	NA
chr17	55274564	55274707	0.0511587	HLF	NA	NA	NA	NA	introns_HLF	NA
chr6	34235787	34236110	-0.091668	HMGA1	prom_HMGA1	NA	NA	NA	NA	NA
chr2	10405483	10405675	0.10631	HPCAL1	NA	NA	NA	NA	introns_HPCAL1	NA
chr22	26479438	26480109	0.0629114	HPS4	NA	5_UTR_HPS4	NA	exons_HPS4	NA	NA
chr5	175682095	175682111	0.0571215	HRH2	NA	NA	NA	NA	introns_HRH2	NA
chr5	175681165	175681426	0.0903136	HRH2	NA	NA	NA	NA	introns_HRH2	NA
chr11	111913541	111914218	0.051728	HSPB2	NA	NA	3_UTR_HSPB2_HSPB2-C11orf52	exons_HSPB2_HSPB2-C11orf52	NA	NA
chr11	111913541	111914218	0.051728	HSPB2-C11orf52	NA	NA	3_UTR_HSPB2_HSPB2-C11orf52	exons_HSPB2_HSPB2-C11orf52	NA	NA
chr19	35755494	35755505	-0.0694149	HSPB6	NA	NA	3_UTR_HSPB6	exons_HSPB6	NA	NA
chr13	46851715	46852160	-0.0750621	HTR2A	NA	NA	NA	NA	introns_HTR2A	NA
chr6	30752030	30752707	0.11285	IER3	NA	NA	NA	NA	NA	6480
chr6	30781502	30781851	0.106394	IER3	NA	NA	NA	NA	NA	35952
chr11	334251	334833	-0.0537437	IFITM3	NA	NA	NA	NA	NA	3774
chr11	300286	300490	0.0608048	IFITM5	prom_IFITM5	NA	NA	NA	NA	NA
chr15	65361679	65361879	-0.0533686	IGDCC3	NA	NA	NA	NA	introns_IGDCC3	NA
chr17	49013676	49014159	-0.0634014	IGF2BP1	NA	NA	NA	exons_IGF2BP1	NA	NA
chr7	23347746	23348243	0.0639319	IGF2BP3	NA	NA	NA	exons_IGF2BP3	NA	NA
chr12	53096350	53096848	-0.0519373	IGFBP6	prom_IGFBP6	NA	NA	NA	NA	NA
chr11	133950942	133951357	-0.056589	IGSF9B	NA	NA	NA	NA	introns_IGSF9B	NA
chr9	34654293	34654656	0.0621444	IL11RA	NA	NA	NA	NA	introns_IL11RA	NA
chr16	70646201	70646914	0.053353	IL34	NA	5_UTR_IL34	NA	exons_IL34	NA	NA
chr18	11947572	11948155	-0.0612565	IMPA2	NA	NA	NA	NA	NA	31868
chr10	132649266	132649345	-0.0675258	INPP5A	NA	NA	NA	NA	introns_INPP5A	NA
chr10	132518773	132518938	-0.134722	INPP5A	NA	NA	NA	NA	NA	17847
chr10	132518286	132518312	-0.0995721	INPP5A	NA	NA	NA	NA	NA	18473
chr6	33746854	33746926	-0.0612327	IP6K3	prom_IP6K3	5_UTR_IP6K3	NA	exons_IP6K3	NA	NA
chr16	19766088	19766737	0.0785014	IQCK	NA	NA	NA	NA	introns_IQCK	NA
chr5	76546557	76546811	0.0868081	IQGAP2	NA	NA	NA	NA	introns_IQGAP2	NA
chr3	4748677	4749106	-0.0543176	ITPR1	NA	NA	NA	NA	introns_ITPR1	NA
chr1	65002297	65003238	-0.0504571	JAK1	NA	5_UTR_JAK1	NA	exons_JAK1	NA	NA
chr10	63207481	63208454	0.0657027	JMJD1C	NA	NA	NA	exons_JMJD1C	NA	NA
chr1	58814618	58815280	-0.114702	JUN	NA	NA	NA	NA	NA	29568
chr16	27631918	27632349	0.0505031	KATNIP	NA	NA	NA	NA	introns_KATNIP	NA
chr8	1958146	1958332	0.15565	KBTBD11-OT1	NA	NA	3_UTR_KBTBD11-OT1_ARHGEF10	exons_KBTBD11-OT1_ARHGEF10	NA	NA
chr1	110675136	110675932	-0.0554655	KCNA3	prom_KCNA3	NA	NA	NA	NA	NA
chr19	50329295	50329604	0.0845808	KCNC3	NA	5_UTR_KCNC3	NA	exons_KCNC3	NA	NA
chr19	50328554	50328780	0.0665793	KCNC3	NA	NA	NA	exons_KCNC3	NA	NA
chr19	50330575	50330699	0.0695113	KCNC3	NA	NA	NA	NA	introns_KCNC3	NA
chr20	50992749	50993315	-0.0648045	KCNG1	NA	NA	NA	NA	NA	10340
chr7	150947371	150948004	-0.0629408	KCNH2	NA	NA	NA	exons_KCNH2	NA	NA
chr5	170681183	170681518	0.052704	KCNIP1	NA	NA	NA	NA	introns_KCNIP1	NA
chr11	128904476	128904628	-0.145681	KCNJ5	NA	NA	NA	NA	introns_KCNJ5	NA
chr21	37913339	37913435	-0.0711654	KCNJ6	NA	NA	NA	NA	introns_KCNJ6	NA
chr7	128910357	128911011	-0.0652022	KCP	prom_KCP	5_UTR_KCP	NA	exons_KCP	NA	NA
chr12	109458690	109460139	-0.0512223	KCTD10	NA	5_UTR_KCTD10	NA	exons_KCTD10	NA	NA
chr19	5036598	5037208	0.060985	KDM4B	NA	NA	NA	NA	introns_KDM4B	NA
chr16	85082726	85082907	-0.0967493	KIAA0513	NA	NA	NA	NA	introns_KIAA0513	NA
chr16	85041357	85041643	0.130749	KIAA0513	NA	NA	NA	NA	introns_KIAA0513	NA
chr22	45226922	45226975	0.0816483	KIAA0930	NA	NA	NA	NA	introns_KIAA0930	NA
chr1	180911950	180912027	-0.0517853	KIAA1614	prom_KIAA1614	NA	NA	NA	NA	NA
chr2	149002713	149003218	-0.083936	KIF5C	NA	NA	NA	NA	introns_KIF5C	NA
chr16	57797833	57798397	-0.0690351	KIFC3	NA	5_UTR_KIFC3	NA	exons_KIFC3	NA	NA
chr19	35860872	35861557	-0.0655622	KIRREL2	NA	NA	NA	exons_KIRREL2	NA	NA
chr11	126543692	126543920	0.0732238	KIRREL3	NA	NA	NA	NA	introns_KIRREL3	NA
chr18	32769148	32770478	-0.072079	KLHL14	NA	NA	NA	exons_KLHL14	NA	NA
chr1	241531864	241532316	0.0525794	KMO	prom_KMO	5_UTR_KMO	NA	exons_KMO	NA	NA
chr12	52903429	52904640	-0.0575896	KRT8	NA	5_UTR_KRT8	NA	exons_KRT8	NA	NA
chr4	112647972	112648679	-0.0636636	LARP7	NA	NA	NA	NA	introns_LARP7	NA
chr9	136758165	136758551	0.061667	LCN8	prom_LCN8	5_UTR_LCN8	NA	exons_LCN8	NA	NA
chr9	135662858	135663265	0.0772127	LCN9	prom_LCN9	NA	NA	NA	NA	NA
chr7	2518453	2518797	-0.0771159	LFNG	NA	5_UTR_LFNG	NA	exons_LFNG	NA	NA
chr14	55137736	55138209	0.0500066	LGALS3	NA	NA	NA	exons_LGALS3	NA	NA
chr2	120442633	120443313	-0.0646827	LINC01101	NA	NA	NA	NA	NA	21021
chr18	49564043	49564440	0.134339	LIPG	NA	NA	NA	NA	introns_LIPG	NA
chr1	156124728	156125366	-0.0541304	LMNA	NA	NA	NA	NA	introns_LMNA	NA
chr8	23335953	23336191	0.0540324	LOXL2	NA	NA	NA	NA	introns_LOXL2	NA
chr5	1552573	1553019	0.0842535	LPCAT1	NA	NA	NA	NA	NA	27609
chr5	1551756	1552144	0.0895506	LPCAT1	NA	NA	NA	NA	NA	26792
chr2	11829832	11830596	0.0628105	LPIN1	NA	NA	NA	NA	NA	2422
chr17	16472307	16472620	0.0689687	LRRC75A	NA	NA	NA	NA	introns_LRRC75A	NA
chr15	101060891	101060975	0.055549	LRRK1	NA	NA	NA	NA	introns_LRRK1	NA
chr12	1831214	1831486	-0.0549605	LRTM2	NA	NA	NA	exons_LRTM2	NA	NA
chr4	146174244	146174483	0.0579983	LSM6	NA	NA	NA	NA	NA	218
chr11	1863669	1864008	0.0619617	LSP1	NA	NA	NA	NA	introns_LSP1	NA
chr2	33133992	33134621	0.0861896	LTBP1	NA	5_UTR_LTBP1	NA	exons_LTBP1	NA	NA
chr19	40613372	40613953	-0.0866707	LTBP4	NA	NA	NA	exons_LTBP4	NA	NA
chr19	40623731	40624136	-0.0579433	LTBP4	NA	NA	NA	exons_LTBP4	NA	NA
chr19	40609484	40610109	-0.059148	LTBP4	NA	NA	NA	exons_LTBP4	NA	NA
chr12	6374932	6375726	-0.0521225	LTBR	prom_LTBR	5_UTR_LTBR	NA	exons_LTBR	NA	NA
chr15	99731848	99732061	-0.0568773	LYSMD4	NA	5_UTR_LYSMD4	NA	exons_LYSMD4	NA	NA
chr7	20217373	20217797	-0.0563178	MACC1	prom_MACC1	5_UTR_MACC1	NA	exons_MACC1	NA	NA
chr11	63998814	63999704	-0.0549225	MACROD1	NA	NA	3_UTR_MACROD1	exons_MACROD1	NA	NA
chr7	2110899	2111663	-0.057582	MAD1L1	NA	NA	NA	NA	introns_MAD1L1	NA
chr8	143431527	143431810	-0.0842427	MAFA	prom_MAFA	NA	NA	NA	NA	NA
chr15	23647427	23647939	0.0862279	MAGEL2	prom_MAGEL2	5_UTR_MAGEL2	NA	exons_MAGEL2	NA	NA
chr12	116520780	116521131	-0.112223	MAP1LC3B2	NA	NA	NA	NA	NA	25972
chr6	90537349	90537940	-0.05458	MAP3K7	NA	NA	NA	exons_MAP3K7	NA	NA
chr21	29079077	29079491	0.0529102	MAP3K7CL	NA	NA	NA	NA	introns_MAP3K7CL	NA
chr6	36028959	36029073	0.0532094	MAPK14	NA	NA	NA	NA	introns_MAPK14	NA
chr15	52080858	52081064	0.0705198	MAPK6	NA	NA	NA	NA	NA	13482
chr10	45463311	45463437	-0.0520485	MARCHF8	NA	NA	NA	exons_MARCHF8	NA	NA
chr5	66661006	66661401	0.0653766	MAST4	NA	NA	NA	NA	introns_MAST4	NA
chr3	152298805	152299504	0.0964275	MBNL1	NA	5_UTR_MBNL1	NA	exons_MBNL1	NA	NA
chr18	60372699	60372980	0.0736797	MC4R	prom_MC4R	5_UTR_MC4R	NA	exons_MC4R	NA	NA
chr11	119320914	119321445	-0.0716394	MCAM	NA	NA	NA	exons_MCAM	NA	NA
chr6	41636652	41637002	-0.0764563	MDFI	prom_MDFI	5_UTR_MDFI	NA	exons_MDFI	NA	NA
chr9	131824103	131824323	0.135281	MED27	NA	NA	NA	NA	NA	28604
chr1	43382150	43382734	0.108826	MED8	NA	NA	NA	NA	NA	1182
chr1	156509810	156509919	-0.0541601	MEF2D	NA	NA	NA	NA	NA	8029
chr15	66254310	66254706	-0.0524542	MEGF11	prom_MEGF11	NA	NA	NA	NA	NA
chr7	130490105	130492612	0.0538995	MEST	NA	5_UTR_MEST	NA	exons_MEST	NA	NA
chr2	172080416	172081465	-0.0591399	METAP1D	NA	NA	3_UTR_METAP1D	exons_METAP1D	NA	NA
chr1	16977939	16979067	0.0687035	MFAP2	NA	5_UTR_MFAP2	NA	exons_MFAP2	NA	NA
chr11	12195415	12196119	-0.0545554	MICAL2	NA	NA	NA	exons_MICAL2	NA	NA
chr7	1411100	1411696	-0.0598267	MICALL2	NA	NA	NA	NA	NA	16768
chr13	21604741	21605169	-0.0564787	MICU2	prom_MICU2	NA	NA	NA	NA	NA
chr3	69762716	69763822	-0.0779235	MITF	NA	5_UTR_MITF	NA	exons_MITF	NA	NA
chr15	23564798	23566058	0.0744859	MKRN3	prom_MKRN3	5_UTR_MKRN3	NA	exons_MKRN3	NA	NA
chr22	27803982	27804665	-0.0562771	MN1	NA	NA	NA	NA	NA	1224
chr18	11909053	11909635	-0.0630805	MPPE1	prom_MPPE1	NA	NA	NA	NA	NA
chr22	43416561	43417091	-0.0862926	MPPED1	NA	5_UTR_MPPED1	NA	exons_MPPED1	NA	NA
chr22	43421252	43421378	-0.0815681	MPPED1	NA	NA	NA	NA	introns_MPPED1	NA
chr8	79890694	79891130	-0.135246	MRPS28	NA	NA	NA	NA	NA	27586
chr9	122265036	122265311	0.0513505	MRRF	NA	NA	NA	NA	introns_MRRF	NA
chr8	10144013	10144117	-0.0593042	MSRA	NA	NA	NA	NA	introns_MSRA	NA
chr10	23081329	23081530	0.145028	MSRB2	NA	NA	NA	NA	NA	13047
chr11	1073417	1074009	0.0645812	MUC2	prom_MUC2	NA	NA	NA	NA	NA
chr8	127738340	127738678	0.0528093	MYC	NA	5_UTR_MYC	NA	exons_MYC	NA	NA
chr22	36410140	36410610	-0.0774024	MYH9	NA	NA	NA	NA	NA	21128
chr12	110965779	110966400	0.107401	MYL2	NA	NA	NA	NA	NA	43334
chr20	36540576	36541483	-0.0506539	MYL9	prom_MYL9	NA	NA	NA	NA	NA
chr5	16737863	16738016	0.0700518	MYO10	NA	NA	NA	NA	introns_MYO10	NA
chr5	16758113	16758414	0.0539163	MYO10	NA	NA	NA	exons_MYO10	NA	NA
chr13	109127336	109127577	0.0723621	MYO16	NA	NA	NA	exons_MYO16	NA	NA
chr17	1486888	1487377	-0.0505853	MYO1C	NA	5_UTR_MYO1C	NA	exons_MYO1C	NA	NA
chr3	40099595	40100198	-0.0545306	MYRIP	NA	5_UTR_MYRIP	NA	exons_MYRIP	NA	NA
chr2	2324619	2324937	0.0502112	MYT1L	NA	5_UTR_MYT1L	NA	exons_MYT1L	NA	NA
chr4	79211493	79211741	0.120218	NAA11	NA	NA	NA	NA	NA	13952
chr9	136094096	136094533	-0.0623162	NACC2	NA	NA	NA	NA	introns_NACC2	NA
chr7	103149159	103150051	0.0745795	NAPEPLD	prom_NAPEPLD	5_UTR_NAPEPLD	NA	exons_NAPEPLD	NA	NA
chr1	201737235	201737893	-0.0568981	NAV1	NA	NA	NA	NA	introns_NAV1	NA
chr9	130200583	130200678	0.0598851	NCS1	NA	5_UTR_NCS1	NA	exons_NCS1	NA	NA
chr8	90940516	90940897	0.0747314	NECAB1	NA	5_UTR_NECAB1	NA	exons_NECAB1	NA	NA
chr8	11789804	11789981	0.0861406	NEIL2	NA	NA	NA	NA	NA	2458
chr19	3462655	3463243	-0.080005	NFIC	NA	NA	3_UTR_NFIC	exons_NFIC	NA	NA
chr19	3464767	3465073	-0.148313	NFIC	NA	NA	3_UTR_NFIC	exons_NFIC	NA	NA
chr19	3364894	3365203	-0.117472	NFIC	NA	NA	NA	NA	introns_NFIC	NA
chr2	232988129	232988590	0.0902133	NGEF	NA	NA	NA	NA	introns_NGEF	NA
chr1	160366610	160367204	0.0702664	NHLH1	prom_NHLH1	5_UTR_NHLH1	NA	exons_NHLH1	NA	NA
chr9	127578882	127579201	0.0635106	NIBAN2	prom_NIBAN2	5_UTR_NIBAN2	NA	exons_NIBAN2	NA	NA
chr17	44988377	44988508	-0.0689244	NMT1	NA	NA	NA	NA	introns_NMT1	NA
chr10	94362019	94362096	0.0575459	NOC3L	NA	NA	NA	NA	introns_NOC3L	NA
chr19	49556493	49557049	-0.0539101	NOSIP	NA	NA	3_UTR_NOSIP	exons_NOSIP	NA	NA
chr14	32932432	32933306	-0.0630104	NPAS3	NA	NA	NA	NA	NA	88
chr19	35860872	35861557	-0.0655622	NPHS1	NA	NA	NA	NA	introns_NPHS1	NA
chr19	50329295	50329604	0.0845808	NR1H2	prom_NR1H2	NA	NA	NA	NA	NA
chr19	50328554	50328780	0.0665793	NR1H2	prom_NR1H2	NA	NA	NA	NA	NA
chr19	50330575	50330699	0.0695113	NR1H2	NA	NA	NA	NA	introns_NR1H2	NA
chr5	93578330	93578613	-0.118376	NR2F1	NA	NA	NA	NA	NA	3607
chr5	93571847	93572345	-0.115172	NR2F1	NA	NA	NA	NA	NA	9875
chr5	93573065	93573728	-0.0898271	NR2F1	NA	NA	NA	NA	NA	8492
chr15	96342789	96344795	-0.101402	NR2F2	NA	NA	NA	NA	NA	2525
chr5	143400689	143401419	-0.0605994	NR3C1	NA	5_UTR_NR3C1	NA	exons_NR3C1	NA	NA
chr9	137303101	137303438	-0.0583191	NRARP	prom_NRARP	NA	NA	NA	NA	NA
chr8	31641224	31641536	-0.0585621	NRG1	NA	NA	NA	NA	introns_NRG1	NA
chr2	205682755	205683447	-0.0598846	NRP2	NA	5_UTR_NRP2	NA	exons_NRP2	NA	NA
chr17	877598	877835	-0.0615854	NXN	NA	NA	NA	NA	introns_NXN	NA
chr17	805170	805357	-0.0545269	NXN	NA	NA	NA	exons_NXN	NA	NA
chr11	55969492	55969947	0.0612244	OR10AG1	prom_OR10AG1	5_UTR_OR10AG1	NA	exons_OR10AG1	NA	NA
chr11	55553696	55554004	0.051268	OR4C15	prom_OR4C15	NA	NA	NA	NA	NA
chr11	55937673	55937808	0.0508114	OR5I1	NA	NA	NA	NA	NA	271
chr7	24978821	24978976	-0.0538903	OSBPL3	NA	NA	NA	NA	introns_OSBPL3	NA
chr11	3152638	3152898	-0.110995	OSBPL5	NA	NA	NA	NA	introns_OSBPL5	NA
chr11	3123455	3123544	0.106904	OSBPL5	NA	NA	NA	NA	introns_OSBPL5	NA
chr11	3165802	3166709	-0.0558152	OSBPL5	NA	NA	NA	exons_OSBPL5	NA	NA
chr17	47821475	47822496	0.0556518	OSBPL7	prom_OSBPL7	5_UTR_OSBPL7	NA	exons_OSBPL7	NA	NA
chr2	26478046	26478487	0.0825453	OTOF	NA	5_UTR_OTOF	NA	exons_OTOF	NA	NA
chr11	63998814	63999704	-0.0549225	OTUB1	NA	NA	NA	NA	introns_OTUB1	NA
chr5	41794521	41795040	0.134202	OXCT1	NA	5_UTR_OXCT1	NA	exons_OXCT1	NA	NA
chr8	81036674	81036889	0.114347	PAG1	NA	NA	NA	NA	introns_PAG1	NA
chr12	102950558	102951112	-0.0526431	PAH	NA	5_UTR_PAH	NA	exons_PAH	NA	NA
chr14	96614287	96615221	0.0917458	PAPOLA	NA	NA	NA	NA	NA	47170
chr10	34373244	34373474	0.075641	PARD3	NA	NA	NA	NA	introns_PARD3	NA
chr11	31826800	31827715	-0.0777783	PAX6	NA	NA	NA	NA	NA	7837
chr11	31824867	31826333	-0.0864074	PAX6	NA	NA	NA	NA	NA	5904
chr2	113240340	113240693	0.0832512	PAX8	NA	NA	NA	NA	introns_PAX8	NA
chr1	164625949	164626032	-0.103355	PBX1	NA	5_UTR_PBX1	NA	exons_PBX1	NA	NA
chr1	164712351	164712415	0.0823702	PBX1	NA	NA	NA	NA	introns_PBX1	NA
chr9	125843357	125843695	-0.0914066	PBX3	NA	NA	NA	NA	introns_PBX3	NA
chr2	29064469	29064987	-0.0696698	PCARE	NA	NA	3_UTR_PCARE	exons_PCARE	NA	NA
chr13	100517292	100517968	-0.05194	PCCA	NA	NA	NA	NA	introns_PCCA	NA
chr5	141865671	141866401	0.059623	PCDH1	NA	NA	NA	exons_PCDH1	NA	NA
chr5	141491589	141492023	-0.128706	PCDHGA1	NA	NA	3_UTR_PCDHGA1_PCDHGA2_PCDHGA3_PCDHGB1_PCDHGA4_PCDHGB2_PCDHGA5_PCDHGB3_PCDHGA6_PCDHGA7_PCDHGB4_PCDHGA8_PCDHGB5_PCDHGA9_PCDHGB6_PCDHGA10_PCDHGB7_PCDHGA11_PCDHGA12_PCDHGC3_PCDHGC4_PCDHGC5	exons_PCDHGA1_PCDHGA2_PCDHGA3_PCDHGB1_PCDHGA4_PCDHGB2_PCDHGA5_PCDHGB3_PCDHGA6_PCDHGA7_PCDHGB4_PCDHGA8_PCDHGB5_PCDHGA9_PCDHGB6_PCDHGA10_PCDHGB7_PCDHGA11_PCDHGA12_PCDHGC3_PCDHGC4_PCDHGC5	NA	NA
chr5	141491589	141492023	-0.128706	PCDHGA10	NA	NA	3_UTR_PCDHGA1_PCDHGA2_PCDHGA3_PCDHGB1_PCDHGA4_PCDHGB2_PCDHGA5_PCDHGB3_PCDHGA6_PCDHGA7_PCDHGB4_PCDHGA8_PCDHGB5_PCDHGA9_PCDHGB6_PCDHGA10_PCDHGB7_PCDHGA11_PCDHGA12_PCDHGC3_PCDHGC4_PCDHGC5	exons_PCDHGA1_PCDHGA2_PCDHGA3_PCDHGB1_PCDHGA4_PCDHGB2_PCDHGA5_PCDHGB3_PCDHGA6_PCDHGA7_PCDHGB4_PCDHGA8_PCDHGB5_PCDHGA9_PCDHGB6_PCDHGA10_PCDHGB7_PCDHGA11_PCDHGA12_PCDHGC3_PCDHGC4_PCDHGC5	NA	NA
chr5	141491589	141492023	-0.128706	PCDHGA11	NA	NA	3_UTR_PCDHGA1_PCDHGA2_PCDHGA3_PCDHGB1_PCDHGA4_PCDHGB2_PCDHGA5_PCDHGB3_PCDHGA6_PCDHGA7_PCDHGB4_PCDHGA8_PCDHGB5_PCDHGA9_PCDHGB6_PCDHGA10_PCDHGB7_PCDHGA11_PCDHGA12_PCDHGC3_PCDHGC4_PCDHGC5	exons_PCDHGA1_PCDHGA2_PCDHGA3_PCDHGB1_PCDHGA4_PCDHGB2_PCDHGA5_PCDHGB3_PCDHGA6_PCDHGA7_PCDHGB4_PCDHGA8_PCDHGB5_PCDHGA9_PCDHGB6_PCDHGA10_PCDHGB7_PCDHGA11_PCDHGA12_PCDHGC3_PCDHGC4_PCDHGC5	NA	NA
chr5	141491589	141492023	-0.128706	PCDHGA12	NA	NA	3_UTR_PCDHGA1_PCDHGA2_PCDHGA3_PCDHGB1_PCDHGA4_PCDHGB2_PCDHGA5_PCDHGB3_PCDHGA6_PCDHGA7_PCDHGB4_PCDHGA8_PCDHGB5_PCDHGA9_PCDHGB6_PCDHGA10_PCDHGB7_PCDHGA11_PCDHGA12_PCDHGC3_PCDHGC4_PCDHGC5	exons_PCDHGA1_PCDHGA2_PCDHGA3_PCDHGB1_PCDHGA4_PCDHGB2_PCDHGA5_PCDHGB3_PCDHGA6_PCDHGA7_PCDHGB4_PCDHGA8_PCDHGB5_PCDHGA9_PCDHGB6_PCDHGA10_PCDHGB7_PCDHGA11_PCDHGA12_PCDHGC3_PCDHGC4_PCDHGC5	NA	NA
chr5	141491589	141492023	-0.128706	PCDHGA2	NA	NA	3_UTR_PCDHGA1_PCDHGA2_PCDHGA3_PCDHGB1_PCDHGA4_PCDHGB2_PCDHGA5_PCDHGB3_PCDHGA6_PCDHGA7_PCDHGB4_PCDHGA8_PCDHGB5_PCDHGA9_PCDHGB6_PCDHGA10_PCDHGB7_PCDHGA11_PCDHGA12_PCDHGC3_PCDHGC4_PCDHGC5	exons_PCDHGA1_PCDHGA2_PCDHGA3_PCDHGB1_PCDHGA4_PCDHGB2_PCDHGA5_PCDHGB3_PCDHGA6_PCDHGA7_PCDHGB4_PCDHGA8_PCDHGB5_PCDHGA9_PCDHGB6_PCDHGA10_PCDHGB7_PCDHGA11_PCDHGA12_PCDHGC3_PCDHGC4_PCDHGC5	NA	NA
chr5	141491589	141492023	-0.128706	PCDHGA3	NA	NA	3_UTR_PCDHGA1_PCDHGA2_PCDHGA3_PCDHGB1_PCDHGA4_PCDHGB2_PCDHGA5_PCDHGB3_PCDHGA6_PCDHGA7_PCDHGB4_PCDHGA8_PCDHGB5_PCDHGA9_PCDHGB6_PCDHGA10_PCDHGB7_PCDHGA11_PCDHGA12_PCDHGC3_PCDHGC4_PCDHGC5	exons_PCDHGA1_PCDHGA2_PCDHGA3_PCDHGB1_PCDHGA4_PCDHGB2_PCDHGA5_PCDHGB3_PCDHGA6_PCDHGA7_PCDHGB4_PCDHGA8_PCDHGB5_PCDHGA9_PCDHGB6_PCDHGA10_PCDHGB7_PCDHGA11_PCDHGA12_PCDHGC3_PCDHGC4_PCDHGC5	NA	NA
chr5	141491589	141492023	-0.128706	PCDHGA4	NA	NA	3_UTR_PCDHGA1_PCDHGA2_PCDHGA3_PCDHGB1_PCDHGA4_PCDHGB2_PCDHGA5_PCDHGB3_PCDHGA6_PCDHGA7_PCDHGB4_PCDHGA8_PCDHGB5_PCDHGA9_PCDHGB6_PCDHGA10_PCDHGB7_PCDHGA11_PCDHGA12_PCDHGC3_PCDHGC4_PCDHGC5	exons_PCDHGA1_PCDHGA2_PCDHGA3_PCDHGB1_PCDHGA4_PCDHGB2_PCDHGA5_PCDHGB3_PCDHGA6_PCDHGA7_PCDHGB4_PCDHGA8_PCDHGB5_PCDHGA9_PCDHGB6_PCDHGA10_PCDHGB7_PCDHGA11_PCDHGA12_PCDHGC3_PCDHGC4_PCDHGC5	NA	NA
chr5	141491589	141492023	-0.128706	PCDHGA5	NA	NA	3_UTR_PCDHGA1_PCDHGA2_PCDHGA3_PCDHGB1_PCDHGA4_PCDHGB2_PCDHGA5_PCDHGB3_PCDHGA6_PCDHGA7_PCDHGB4_PCDHGA8_PCDHGB5_PCDHGA9_PCDHGB6_PCDHGA10_PCDHGB7_PCDHGA11_PCDHGA12_PCDHGC3_PCDHGC4_PCDHGC5	exons_PCDHGA1_PCDHGA2_PCDHGA3_PCDHGB1_PCDHGA4_PCDHGB2_PCDHGA5_PCDHGB3_PCDHGA6_PCDHGA7_PCDHGB4_PCDHGA8_PCDHGB5_PCDHGA9_PCDHGB6_PCDHGA10_PCDHGB7_PCDHGA11_PCDHGA12_PCDHGC3_PCDHGC4_PCDHGC5	NA	NA
chr5	141491589	141492023	-0.128706	PCDHGA6	NA	NA	3_UTR_PCDHGA1_PCDHGA2_PCDHGA3_PCDHGB1_PCDHGA4_PCDHGB2_PCDHGA5_PCDHGB3_PCDHGA6_PCDHGA7_PCDHGB4_PCDHGA8_PCDHGB5_PCDHGA9_PCDHGB6_PCDHGA10_PCDHGB7_PCDHGA11_PCDHGA12_PCDHGC3_PCDHGC4_PCDHGC5	exons_PCDHGA1_PCDHGA2_PCDHGA3_PCDHGB1_PCDHGA4_PCDHGB2_PCDHGA5_PCDHGB3_PCDHGA6_PCDHGA7_PCDHGB4_PCDHGA8_PCDHGB5_PCDHGA9_PCDHGB6_PCDHGA10_PCDHGB7_PCDHGA11_PCDHGA12_PCDHGC3_PCDHGC4_PCDHGC5	NA	NA
chr5	141491589	141492023	-0.128706	PCDHGA7	NA	NA	3_UTR_PCDHGA1_PCDHGA2_PCDHGA3_PCDHGB1_PCDHGA4_PCDHGB2_PCDHGA5_PCDHGB3_PCDHGA6_PCDHGA7_PCDHGB4_PCDHGA8_PCDHGB5_PCDHGA9_PCDHGB6_PCDHGA10_PCDHGB7_PCDHGA11_PCDHGA12_PCDHGC3_PCDHGC4_PCDHGC5	exons_PCDHGA1_PCDHGA2_PCDHGA3_PCDHGB1_PCDHGA4_PCDHGB2_PCDHGA5_PCDHGB3_PCDHGA6_PCDHGA7_PCDHGB4_PCDHGA8_PCDHGB5_PCDHGA9_PCDHGB6_PCDHGA10_PCDHGB7_PCDHGA11_PCDHGA12_PCDHGC3_PCDHGC4_PCDHGC5	NA	NA
chr5	141491589	141492023	-0.128706	PCDHGA8	NA	NA	3_UTR_PCDHGA1_PCDHGA2_PCDHGA3_PCDHGB1_PCDHGA4_PCDHGB2_PCDHGA5_PCDHGB3_PCDHGA6_PCDHGA7_PCDHGB4_PCDHGA8_PCDHGB5_PCDHGA9_PCDHGB6_PCDHGA10_PCDHGB7_PCDHGA11_PCDHGA12_PCDHGC3_PCDHGC4_PCDHGC5	exons_PCDHGA1_PCDHGA2_PCDHGA3_PCDHGB1_PCDHGA4_PCDHGB2_PCDHGA5_PCDHGB3_PCDHGA6_PCDHGA7_PCDHGB4_PCDHGA8_PCDHGB5_PCDHGA9_PCDHGB6_PCDHGA10_PCDHGB7_PCDHGA11_PCDHGA12_PCDHGC3_PCDHGC4_PCDHGC5	NA	NA
chr5	141491589	141492023	-0.128706	PCDHGA9	NA	NA	3_UTR_PCDHGA1_PCDHGA2_PCDHGA3_PCDHGB1_PCDHGA4_PCDHGB2_PCDHGA5_PCDHGB3_PCDHGA6_PCDHGA7_PCDHGB4_PCDHGA8_PCDHGB5_PCDHGA9_PCDHGB6_PCDHGA10_PCDHGB7_PCDHGA11_PCDHGA12_PCDHGC3_PCDHGC4_PCDHGC5	exons_PCDHGA1_PCDHGA2_PCDHGA3_PCDHGB1_PCDHGA4_PCDHGB2_PCDHGA5_PCDHGB3_PCDHGA6_PCDHGA7_PCDHGB4_PCDHGA8_PCDHGB5_PCDHGA9_PCDHGB6_PCDHGA10_PCDHGB7_PCDHGA11_PCDHGA12_PCDHGC3_PCDHGC4_PCDHGC5	NA	NA
chr5	141491589	141492023	-0.128706	PCDHGB1	NA	NA	3_UTR_PCDHGA1_PCDHGA2_PCDHGA3_PCDHGB1_PCDHGA4_PCDHGB2_PCDHGA5_PCDHGB3_PCDHGA6_PCDHGA7_PCDHGB4_PCDHGA8_PCDHGB5_PCDHGA9_PCDHGB6_PCDHGA10_PCDHGB7_PCDHGA11_PCDHGA12_PCDHGC3_PCDHGC4_PCDHGC5	exons_PCDHGA1_PCDHGA2_PCDHGA3_PCDHGB1_PCDHGA4_PCDHGB2_PCDHGA5_PCDHGB3_PCDHGA6_PCDHGA7_PCDHGB4_PCDHGA8_PCDHGB5_PCDHGA9_PCDHGB6_PCDHGA10_PCDHGB7_PCDHGA11_PCDHGA12_PCDHGC3_PCDHGC4_PCDHGC5	NA	NA
chr5	141491589	141492023	-0.128706	PCDHGB2	NA	NA	3_UTR_PCDHGA1_PCDHGA2_PCDHGA3_PCDHGB1_PCDHGA4_PCDHGB2_PCDHGA5_PCDHGB3_PCDHGA6_PCDHGA7_PCDHGB4_PCDHGA8_PCDHGB5_PCDHGA9_PCDHGB6_PCDHGA10_PCDHGB7_PCDHGA11_PCDHGA12_PCDHGC3_PCDHGC4_PCDHGC5	exons_PCDHGA1_PCDHGA2_PCDHGA3_PCDHGB1_PCDHGA4_PCDHGB2_PCDHGA5_PCDHGB3_PCDHGA6_PCDHGA7_PCDHGB4_PCDHGA8_PCDHGB5_PCDHGA9_PCDHGB6_PCDHGA10_PCDHGB7_PCDHGA11_PCDHGA12_PCDHGC3_PCDHGC4_PCDHGC5	NA	NA
chr5	141491589	141492023	-0.128706	PCDHGB3	NA	NA	3_UTR_PCDHGA1_PCDHGA2_PCDHGA3_PCDHGB1_PCDHGA4_PCDHGB2_PCDHGA5_PCDHGB3_PCDHGA6_PCDHGA7_PCDHGB4_PCDHGA8_PCDHGB5_PCDHGA9_PCDHGB6_PCDHGA10_PCDHGB7_PCDHGA11_PCDHGA12_PCDHGC3_PCDHGC4_PCDHGC5	exons_PCDHGA1_PCDHGA2_PCDHGA3_PCDHGB1_PCDHGA4_PCDHGB2_PCDHGA5_PCDHGB3_PCDHGA6_PCDHGA7_PCDHGB4_PCDHGA8_PCDHGB5_PCDHGA9_PCDHGB6_PCDHGA10_PCDHGB7_PCDHGA11_PCDHGA12_PCDHGC3_PCDHGC4_PCDHGC5	NA	NA
chr5	141491589	141492023	-0.128706	PCDHGB4	NA	NA	3_UTR_PCDHGA1_PCDHGA2_PCDHGA3_PCDHGB1_PCDHGA4_PCDHGB2_PCDHGA5_PCDHGB3_PCDHGA6_PCDHGA7_PCDHGB4_PCDHGA8_PCDHGB5_PCDHGA9_PCDHGB6_PCDHGA10_PCDHGB7_PCDHGA11_PCDHGA12_PCDHGC3_PCDHGC4_PCDHGC5	exons_PCDHGA1_PCDHGA2_PCDHGA3_PCDHGB1_PCDHGA4_PCDHGB2_PCDHGA5_PCDHGB3_PCDHGA6_PCDHGA7_PCDHGB4_PCDHGA8_PCDHGB5_PCDHGA9_PCDHGB6_PCDHGA10_PCDHGB7_PCDHGA11_PCDHGA12_PCDHGC3_PCDHGC4_PCDHGC5	NA	NA
chr5	141491589	141492023	-0.128706	PCDHGB5	NA	NA	3_UTR_PCDHGA1_PCDHGA2_PCDHGA3_PCDHGB1_PCDHGA4_PCDHGB2_PCDHGA5_PCDHGB3_PCDHGA6_PCDHGA7_PCDHGB4_PCDHGA8_PCDHGB5_PCDHGA9_PCDHGB6_PCDHGA10_PCDHGB7_PCDHGA11_PCDHGA12_PCDHGC3_PCDHGC4_PCDHGC5	exons_PCDHGA1_PCDHGA2_PCDHGA3_PCDHGB1_PCDHGA4_PCDHGB2_PCDHGA5_PCDHGB3_PCDHGA6_PCDHGA7_PCDHGB4_PCDHGA8_PCDHGB5_PCDHGA9_PCDHGB6_PCDHGA10_PCDHGB7_PCDHGA11_PCDHGA12_PCDHGC3_PCDHGC4_PCDHGC5	NA	NA
chr5	141491589	141492023	-0.128706	PCDHGB6	NA	NA	3_UTR_PCDHGA1_PCDHGA2_PCDHGA3_PCDHGB1_PCDHGA4_PCDHGB2_PCDHGA5_PCDHGB3_PCDHGA6_PCDHGA7_PCDHGB4_PCDHGA8_PCDHGB5_PCDHGA9_PCDHGB6_PCDHGA10_PCDHGB7_PCDHGA11_PCDHGA12_PCDHGC3_PCDHGC4_PCDHGC5	exons_PCDHGA1_PCDHGA2_PCDHGA3_PCDHGB1_PCDHGA4_PCDHGB2_PCDHGA5_PCDHGB3_PCDHGA6_PCDHGA7_PCDHGB4_PCDHGA8_PCDHGB5_PCDHGA9_PCDHGB6_PCDHGA10_PCDHGB7_PCDHGA11_PCDHGA12_PCDHGC3_PCDHGC4_PCDHGC5	NA	NA
chr5	141491589	141492023	-0.128706	PCDHGB7	NA	NA	3_UTR_PCDHGA1_PCDHGA2_PCDHGA3_PCDHGB1_PCDHGA4_PCDHGB2_PCDHGA5_PCDHGB3_PCDHGA6_PCDHGA7_PCDHGB4_PCDHGA8_PCDHGB5_PCDHGA9_PCDHGB6_PCDHGA10_PCDHGB7_PCDHGA11_PCDHGA12_PCDHGC3_PCDHGC4_PCDHGC5	exons_PCDHGA1_PCDHGA2_PCDHGA3_PCDHGB1_PCDHGA4_PCDHGB2_PCDHGA5_PCDHGB3_PCDHGA6_PCDHGA7_PCDHGB4_PCDHGA8_PCDHGB5_PCDHGA9_PCDHGB6_PCDHGA10_PCDHGB7_PCDHGA11_PCDHGA12_PCDHGC3_PCDHGC4_PCDHGC5	NA	NA
chr5	141491589	141492023	-0.128706	PCDHGC3	NA	NA	3_UTR_PCDHGA1_PCDHGA2_PCDHGA3_PCDHGB1_PCDHGA4_PCDHGB2_PCDHGA5_PCDHGB3_PCDHGA6_PCDHGA7_PCDHGB4_PCDHGA8_PCDHGB5_PCDHGA9_PCDHGB6_PCDHGA10_PCDHGB7_PCDHGA11_PCDHGA12_PCDHGC3_PCDHGC4_PCDHGC5	exons_PCDHGA1_PCDHGA2_PCDHGA3_PCDHGB1_PCDHGA4_PCDHGB2_PCDHGA5_PCDHGB3_PCDHGA6_PCDHGA7_PCDHGB4_PCDHGA8_PCDHGB5_PCDHGA9_PCDHGB6_PCDHGA10_PCDHGB7_PCDHGA11_PCDHGA12_PCDHGC3_PCDHGC4_PCDHGC5	NA	NA
chr5	141491589	141492023	-0.128706	PCDHGC4	NA	NA	3_UTR_PCDHGA1_PCDHGA2_PCDHGA3_PCDHGB1_PCDHGA4_PCDHGB2_PCDHGA5_PCDHGB3_PCDHGA6_PCDHGA7_PCDHGB4_PCDHGA8_PCDHGB5_PCDHGA9_PCDHGB6_PCDHGA10_PCDHGB7_PCDHGA11_PCDHGA12_PCDHGC3_PCDHGC4_PCDHGC5	exons_PCDHGA1_PCDHGA2_PCDHGA3_PCDHGB1_PCDHGA4_PCDHGB2_PCDHGA5_PCDHGB3_PCDHGA6_PCDHGA7_PCDHGB4_PCDHGA8_PCDHGB5_PCDHGA9_PCDHGB6_PCDHGA10_PCDHGB7_PCDHGA11_PCDHGA12_PCDHGC3_PCDHGC4_PCDHGC5	NA	NA
chr5	141491589	141492023	-0.128706	PCDHGC5	NA	NA	3_UTR_PCDHGA1_PCDHGA2_PCDHGA3_PCDHGB1_PCDHGA4_PCDHGB2_PCDHGA5_PCDHGB3_PCDHGA6_PCDHGA7_PCDHGB4_PCDHGA8_PCDHGB5_PCDHGA9_PCDHGB6_PCDHGA10_PCDHGB7_PCDHGA11_PCDHGA12_PCDHGC3_PCDHGC4_PCDHGC5	exons_PCDHGA1_PCDHGA2_PCDHGA3_PCDHGB1_PCDHGA4_PCDHGB2_PCDHGA5_PCDHGB3_PCDHGA6_PCDHGA7_PCDHGB4_PCDHGA8_PCDHGB5_PCDHGA9_PCDHGB6_PCDHGA10_PCDHGB7_PCDHGA11_PCDHGA12_PCDHGC3_PCDHGC4_PCDHGC5	NA	NA
chr4	722076	722493	-0.0598872	PCGF3	NA	NA	NA	NA	introns_PCGF3	NA
chr4	727020	727104	-0.0628791	PCGF3	NA	NA	NA	NA	introns_PCGF3	NA
chr20	57560553	57561432	0.0663526	PCK1	prom_PCK1	5_UTR_PCK1	NA	exons_PCK1	NA	NA
chr15	101469590	101469990	0.0567786	PCSK6	NA	NA	NA	NA	introns_PCSK6	NA
chr5	345735	346580	-0.0533248	PDCD6-AHRR	NA	NA	NA	NA	introns_PDCD6-AHRR	NA
chr5	58999715	59000437	0.174258	PDE4D	NA	5_UTR_PDE4D	NA	exons_PDE4D	NA	NA
chr21	42684840	42685364	-0.0529726	PDE9A	NA	NA	NA	NA	introns_PDE9A	NA
chr21	42741462	42742109	0.0574025	PDE9A	NA	NA	NA	NA	introns_PDE9A	NA
chr16	383439	383825	-0.0582067	PGAP6	NA	NA	NA	NA	introns_PGAP6	NA
chr20	59676572	59676701	0.0794425	PHACTR3	NA	5_UTR_PHACTR3	NA	exons_PHACTR3	NA	NA
chr7	56092716	56093327	0.0809847	PHKG1	prom_PHKG1	5_UTR_PHKG1	NA	exons_PHKG1	NA	NA
chr11	118610310	118611277	-0.0600927	PHLDB1	NA	5_UTR_PHLDB1	NA	exons_PHLDB1	NA	NA
chr18	11147147	11147786	-0.061927	PIEZO2	NA	NA	NA	NA	introns_PIEZO2	NA
chr5	68226314	68226704	0.0685894	PIK3R1	NA	5_UTR_PIK3R1	NA	exons_PIK3R1	NA	NA
chr17	8858656	8858823	0.0702802	PIK3R6	NA	NA	NA	NA	introns_PIK3R6	NA
chr11	94545241	94545902	-0.0502677	PIWIL4	NA	5_UTR_PIWIL4_FUT4	3_UTR_PIWIL4_FUT4	exons_PIWIL4_FUT4	NA	NA
chr22	38168156	38168296	0.127458	PLA2G6	NA	NA	NA	NA	introns_PLA2G6	NA
chr11	63536865	63537491	0.0655975	PLAAT4	NA	5_UTR_PLAAT4	NA	exons_PLAAT4	NA	NA
chr8	56210431	56210859	0.0560108	PLAG1	NA	NA	NA	NA	introns_PLAG1	NA
chr6	143961894	143962211	0.0520079	PLAGL1	NA	NA	NA	NA	introns_PLAGL1	NA
chr6	143942232	143942313	-0.0580096	PLAGL1	NA	NA	NA	exons_PLAGL1	NA	NA
chr15	40290730	40291508	-0.0527936	PLCB2	NA	NA	NA	exons_PLCB2	NA	NA
chr15	40279796	40280593	-0.102844	PLCB2	NA	NA	3_UTR_PLCB2_ANKRD63	exons_PLCB2_ANKRD63	NA	NA
chr10	94088892	94089306	0.057048	PLCE1	NA	5_UTR_PLCE1	NA	exons_PLCE1	NA	NA
chr1	2493217	2493734	0.055954	PLCH2	NA	NA	NA	NA	introns_PLCH2	NA
chr8	143973811	143974195	-0.0510804	PLEC	NA	NA	NA	NA	introns_PLEC	NA
chr6	150599200	150599723	-0.0623843	PLEKHG1	prom_PLEKHG1	NA	NA	NA	NA	NA
chr14	64716814	64716959	-0.0563235	PLEKHG3	NA	NA	NA	NA	introns_PLEKHG3	NA
chr11	112255447	112255578	0.136536	PLET1	NA	NA	NA	exons_PLET1	NA	NA
chr3	129626950	129627851	-0.0770712	PLXND1	NA	NA	NA	NA	NA	19272
chr1	167328798	167328914	0.0686355	POU2F1	NA	NA	NA	NA	introns_POU2F1	NA
chr6	98824683	98825954	-0.0965607	POU3F2	NA	NA	NA	NA	NA	7618
chr6	98831115	98831919	-0.0944392	POU3F2	NA	NA	NA	NA	NA	1653
chr6	98847594	98848429	-0.0807174	POU3F2	NA	NA	NA	NA	NA	8135
chr22	21933980	21934136	0.0519027	PPM1F	NA	5_UTR_PPM1F	NA	exons_PPM1F	NA	NA
chr11	61495972	61496310	0.092149	PPP1R32	NA	NA	NA	NA	NA	5040
chr5	147056247	147056530	0.0506407	PPP2R2B	NA	NA	NA	NA	introns_PPP2R2B	NA
chr8	8387055	8387230	-0.0734661	PRAG1	prom_PRAG1	NA	NA	NA	NA	NA
chr11	45049087	45049271	0.114962	PRDM11	NA	NA	NA	NA	NA	45533
chr1	3247851	3248078	-0.140773	PRDM16	NA	NA	NA	NA	introns_PRDM16	NA
chr1	3062747	3063835	-0.11355	PRDM16	NA	NA	NA	NA	NA	4331
chr3	64067713	64067987	0.0739484	PRICKLE2	NA	NA	NA	NA	NA	24248
chr6	161375753	161375822	0.100169	PRKN	NA	NA	NA	NA	introns_PRKN	NA
chr20	5315251	5315796	-0.0534303	PROKR2	NA	NA	NA	NA	introns_PROKR2	NA
chr1	213996474	213997033	0.0515446	PROX1	NA	5_UTR_PROX1	NA	exons_PROX1	NA	NA
chr8	18978623	18979151	0.0590681	PSD3	NA	NA	NA	NA	introns_PSD3	NA
chr12	6945826	6946845	-0.0658815	PTPN6	prom_PTPN6	5_UTR_PTPN6	NA	exons_PTPN6	NA	NA
chr10	127986995	127987273	0.068192	PTPRE	NA	NA	NA	NA	introns_PTPRE	NA
chr7	158321445	158321967	-0.0569119	PTPRN2	NA	NA	NA	NA	introns_PTPRN2	NA
chr19	5250365	5250644	0.137467	PTPRS	NA	NA	NA	NA	introns_PTPRS	NA
chr11	112255447	112255578	0.136536	PTS	NA	NA	NA	NA	introns_PTS	NA
chr12	120100859	120101333	0.0905628	RAB35	NA	NA	NA	NA	introns_RAB35	NA
chr1	174874385	174874833	-0.0784285	RABGAP1L	NA	5_UTR_RABGAP1L	NA	exons_RABGAP1L	NA	NA
chr1	174875259	174875422	-0.0756971	RABGAP1L	NA	NA	NA	NA	introns_RABGAP1L	NA
chr12	50017224	50017321	0.159312	RACGAP1	NA	NA	NA	NA	introns_RACGAP1	NA
chr12	50032748	50033312	-0.0735366	RACGAP1	prom_RACGAP1	5_UTR_RACGAP1	NA	exons_RACGAP1	NA	NA
chr20	20407904	20408324	0.12769	RALGAPA2	NA	NA	NA	NA	introns_RALGAPA2	NA
chr1	21652119	21652429	-0.0651788	RAP1GAP	NA	NA	NA	NA	introns_RAP1GAP	NA
chr1	21622728	21622988	-0.0610584	RAP1GAP	NA	NA	NA	exons_RAP1GAP	NA	NA
chr1	21639446	21640007	-0.085772	RAP1GAP	NA	NA	NA	NA	introns_RAP1GAP	NA
chr9	131709919	131710414	-0.0775809	RAPGEF1	NA	NA	NA	NA	introns_RAPGEF1	NA
chr10	43203386	43203914	-0.0610032	RASGEF1A	NA	NA	NA	exons_RASGEF1A	NA	NA
chr12	64625549	64625678	0.0588517	RASSF3	NA	NA	NA	NA	introns_RASSF3	NA
chr12	25957585	25957767	-0.0711789	RASSF8	prom_RASSF8	NA	NA	NA	NA	NA
chr9	122265036	122265311	0.0513505	RBM18	prom_RBM18	NA	NA	NA	NA	NA
chr12	113796278	113796395	0.0654763	RBM19	NA	NA	NA	NA	NA	20342
chr6	17280320	17280784	-0.0600178	RBM24	prom_RBM24	NA	NA	NA	NA	NA
chr1	235136299	235136625	0.0817074	RBM34	NA	NA	NA	NA	introns_RBM34	NA
chr20	57389942	57390441	-0.127054	RBM38	prom_RBM38	NA	NA	NA	NA	NA
chr8	30442164	30442790	-0.0515203	RBPMS	NA	5_UTR_RBPMS	NA	exons_RBPMS	NA	NA
chr4	146241115	146241616	0.0605931	REELD1	NA	NA	NA	NA	NA	8847
chr12	124289122	124289532	-0.0616277	RFLNA	NA	5_UTR_RFLNA	NA	exons_RFLNA	NA	NA
chr12	124288557	124288690	-0.0666197	RFLNA	NA	NA	NA	NA	introns_RFLNA	NA
chr12	124297900	124297997	-0.0519939	RFLNA	NA	NA	NA	NA	introns_RFLNA	NA
chr12	124294592	124294682	-0.065223	RFLNA	NA	NA	NA	NA	introns_RFLNA	NA
chr12	106645239	106645734	0.0806769	RFX4	NA	NA	NA	NA	introns_RFX4	NA
chr12	106594562	106594635	0.050239	RFX4	NA	NA	NA	NA	introns_RFX4	NA
chr15	93090020	93090179	-0.0556556	RGMA	prom_RGMA	NA	NA	NA	NA	NA
chr4	3342281	3342427	0.0650316	RGS12	NA	NA	NA	exons_RGS12	NA	NA
chr1	182644393	182644829	-0.0607301	RGS8	NA	NA	3_UTR_RGS8	exons_RGS8	NA	NA
chr14	63203993	63205019	0.0536405	RHOJ	prom_RHOJ	5_UTR_RHOJ	NA	exons_RHOJ	NA	NA
chr20	19886099	19886779	0.0936918	RIN2	NA	5_UTR_RIN2	NA	exons_RIN2	NA	NA
chr17	30970362	30970923	-0.0563505	RNF135	prom_RNF135	NA	NA	NA	NA	NA
chr6	14004305	14004885	-0.0669866	RNF182	NA	NA	NA	NA	NA	23994
chr17	304619	305254	-0.0579121	RPH3AL	NA	NA	NA	NA	introns_RPH3AL	NA
chr11	8709180	8709519	0.0832121	RPL27A	NA	NA	NA	NA	introns_RPL27A	NA
chr6	166656808	166657128	-0.0530636	RPS6KA2	NA	NA	NA	NA	introns_RPS6KA2	NA
chr17	80799324	80799861	-0.057636	RPTOR	NA	NA	NA	NA	introns_RPTOR	NA
chr17	80826967	80827006	0.0858691	RPTOR	NA	NA	NA	NA	introns_RPTOR	NA
chr17	80828051	80828304	-0.0587024	RPTOR	NA	NA	NA	NA	introns_RPTOR	NA
chr6	158939673	158939952	-0.0629304	RSPH3	NA	NA	NA	NA	NA	32918
chr2	218033768	218034065	-0.0565428	RUFY4	prom_RUFY4	NA	NA	NA	NA	NA
chr18	78984819	78985056	-0.0848412	SALL3	NA	NA	NA	exons_SALL3	NA	NA
chr1	84301641	84302251	0.0548229	SAMD13	NA	5_UTR_SAMD13	NA	exons_SAMD13	NA	NA
chr19	1151961	1152359	-0.0503601	SBNO2	NA	NA	NA	NA	introns_SBNO2	NA
chr19	1155031	1155226	0.064952	SBNO2	NA	5_UTR_SBNO2	NA	exons_SBNO2	NA	NA
chr2	165294937	165295308	-0.057637	SCN2A	NA	NA	NA	NA	introns_SCN2A	NA
chr12	6374932	6375726	-0.0521225	SCNN1A	NA	5_UTR_SCNN1A	NA	exons_SCNN1A	NA	NA
chr1	243482613	243483485	-0.0675656	SDCCAG8	NA	NA	NA	NA	introns_SDCCAG8	NA
chr7	4010335	4010482	0.135028	SDK1	NA	NA	NA	NA	introns_SDK1	NA
chr17	77242385	77242866	0.0653969	SEC14L1	NA	NA	NA	NA	NA	25283
chr3	50156453	50157037	-0.078051	SEMA3F	NA	NA	NA	NA	introns_SEMA3F	NA
chr3	122921778	122922469	-0.0691376	SEMA5B	NA	NA	NA	exons_SEMA5B	NA	NA
chr1	151132573	151133002	-0.0557548	SEMA6C	NA	NA	NA	exons_SEMA6C	NA	NA
chr22	19722025	19723804	-0.0681692	SEPTIN5	NA	5_UTR_SEPTIN5_GP1BB	3_UTR_SEPTIN5_GP1BB	exons_SEPTIN5_GP1BB	NA	NA
chr11	57597368	57597615	-0.0657633	SERPING1	prom_SERPING1	5_UTR_SERPING1	NA	exons_SERPING1	NA	NA
chr1	210252455	210253214	-0.121613	SERTAD4	NA	NA	NA	NA	NA	5823
chr11	95150078	95150957	-0.0796136	SESN3	NA	NA	NA	NA	NA	14555
chr9	128688417	128688696	-0.0558974	SET	NA	NA	NA	NA	introns_SET	NA
chr4	153788726	153793135	-0.061049	SFRP2	prom_SFRP2	5_UTR_SFRP2	NA	exons_SFRP2	NA	NA
chr17	80219388	80219624	0.0507	SGSH	NA	NA	NA	NA	introns_SGSH	NA
chr22	37639102	37639746	-0.0512288	SH3BP1	NA	5_UTR_SH3BP1	NA	exons_SH3BP1	NA	NA
chr11	70713417	70713511	-0.0578991	SHANK2	NA	NA	NA	NA	introns_SHANK2	NA
chr5	132825856	132826307	-0.0553121	SHROOM1	NA	5_UTR_SHROOM1	NA	exons_SHROOM1	NA	NA
chr5	132822654	132823311	-0.0659571	SHROOM1	NA	NA	3_UTR_SHROOM1	exons_SHROOM1	NA	NA
chr4	76585529	76586498	-0.0509823	SHROOM3	NA	NA	NA	exons_SHROOM3	NA	NA
chr4	76434664	76435354	0.0563401	SHROOM3	prom_SHROOM3	5_UTR_SHROOM3	NA	exons_SHROOM3	NA	NA
chr11	405846	406019	0.0714298	SIGIRR	NA	NA	3_UTR_SIGIRR	exons_SIGIRR	NA	NA
chr10	21507223	21507512	-0.124587	SKIDA1	NA	NA	NA	NA	NA	5962
chr8	133102590	133103417	0.0758691	SLA	prom_SLA	5_UTR_SLA	NA	exons_SLA	NA	NA
chr12	51009273	51009691	0.0902676	SLC11A2	NA	NA	NA	NA	introns_SLC11A2	NA
chr5	1118555	1118910	-0.0549217	SLC12A7	NA	NA	NA	NA	NA	5490
chr3	125141772	125142027	-0.0501591	SLC12A8	NA	NA	NA	NA	introns_SLC12A8	NA
chr3	121894097	121894144	0.0809233	SLC15A2	prom_SLC15A2	NA	NA	NA	NA	NA
chr17	82232086	82232278	-0.0502596	SLC16A3	NA	5_UTR_SLC16A3	NA	exons_SLC16A3	NA	NA
chr20	62952334	62952896	-0.0724376	SLC17A9	prom_SLC17A9	5_UTR_SLC17A9	NA	exons_SLC17A9	NA	NA
chr21	45534640	45535288	0.0720232	SLC19A1	NA	5_UTR_SLC19A1	NA	exons_SLC19A1	NA	NA
chr5	36662702	36662848	0.239838	SLC1A3	NA	NA	NA	NA	introns_SLC1A3	NA
chr8	42500963	42501581	0.0619422	SLC20A2	NA	5_UTR_SLC20A2	NA	exons_SLC20A2	NA	NA
chr17	81734448	81734580	0.0514137	SLC25A10	NA	NA	NA	NA	NA	13431
chr22	17562850	17564346	0.053046	SLC25A18	prom_SLC25A18	5_UTR_SLC25A18	NA	exons_SLC25A18	NA	NA
chr5	135491446	135492346	-0.118421	SLC25A48	NA	NA	NA	NA	introns_SLC25A48	NA
chr17	80219388	80219624	0.0507	SLC26A11	prom_SLC26A11	NA	NA	NA	NA	NA
chr1	43007301	43008169	-0.064023	SLC2A1	NA	NA	NA	NA	NA	47406
chr22	23856821	23857232	-0.0597195	SLC2A11	NA	5_UTR_SLC2A11	NA	exons_SLC2A11	NA	NA
chr20	46353342	46353394	0.0697245	SLC35C2	NA	NA	NA	NA	introns_SLC35C2	NA
chr20	46365131	46365378	0.144333	SLC35C2	prom_SLC35C2	NA	NA	NA	NA	NA
chr8	11368284	11368366	0.0720745	SLC35G5	NA	NA	NA	NA	NA	35923
chr17	81255137	81255585	0.0559247	SLC38A10	NA	NA	NA	NA	introns_SLC38A10	NA
chr12	46373349	46374233	-0.0539904	SLC38A2	prom_SLC38A2	NA	NA	NA	NA	NA
chr16	84040926	84041099	0.111154	SLC38A8	NA	5_UTR_SLC38A8	NA	exons_SLC38A8	NA	NA
chr2	195531820	195532315	0.0827249	SLC39A10	NA	NA	NA	NA	NA	42660
chr11	57427503	57428067	0.0515729	SLC43A3	prom_SLC43A3	5_UTR_SLC43A3	NA	exons_SLC43A3	NA	NA
chr14	22821589	22823068	-0.0503223	SLC7A7	NA	5_UTR_SLC7A7	NA	exons_SLC7A7	NA	NA
chr11	107719701	107720191	0.0910059	SLN	prom_SLN	NA	NA	NA	NA	NA
chr18	48974276	48975255	-0.0600955	SMAD7	NA	NA	NA	NA	NA	22309
chr9	2234405	2234861	0.136494	SMARCA2	NA	NA	NA	NA	NA	40780
chr22	23816115	23816317	0.0899031	SMARCB1	NA	NA	NA	exons_SMARCB1	NA	NA
chr17	63838473	63839547	0.0764313	SMARCD2	NA	5_UTR_SMARCD2	NA	exons_SMARCD2	NA	NA
chr11	69205184	69206148	0.0744745	SMIM38	NA	NA	NA	NA	NA	42743
chr19	7921038	7921321	0.0520091	SNAPC2	NA	5_UTR_SNAPC2	NA	exons_SNAPC2	NA	NA
chr15	24954566	24955259	0.0525123	SNRPN	NA	5_UTR_SNRPN_SNURF	NA	exons_SNRPN_SNURF	NA	NA
chr15	24955873	24956585	0.0606236	SNRPN	NA	NA	NA	NA	introns_SNRPN	NA
chr15	24773080	24773302	0.0506772	SNRPN	NA	NA	NA	NA	NA	49333
chr15	24954566	24955259	0.0525123	SNURF	prom_SNURF	5_UTR_SNRPN_SNURF	NA	exons_SNRPN_SNURF	NA	NA
chr15	24955873	24956585	0.0606236	SNURF	NA	NA	NA	NA	introns_SNURF	NA
chr16	12089932	12090450	-0.0726943	SNX29	NA	NA	NA	NA	introns_SNX29	NA
chr6	157830573	157831162	0.0694921	SNX9	NA	NA	NA	NA	introns_SNX9	NA
chr13	112065857	112066613	-0.0656111	SOX1	prom_SOX1	NA	NA	NA	NA	NA
chr13	112105405	112107426	-0.0559538	SOX1	NA	NA	NA	NA	NA	33698
chr13	112061140	112061711	-0.1794	SOX1	NA	NA	NA	NA	NA	4436
chr13	112058110	112058481	-0.106814	SOX1	NA	NA	NA	NA	NA	7666
chr13	112074035	112074650	-0.0545876	SOX1	NA	NA	NA	NA	NA	2328
chr13	94705384	94706949	-0.058048	SOX21	NA	NA	NA	NA	NA	2672
chr11	16610319	16611523	-0.0610471	SOX6	NA	NA	NA	NA	introns_SOX6	NA
chr11	16603742	16604204	-0.098356	SOX6	NA	NA	NA	NA	introns_SOX6	NA
chr17	72115909	72116166	-0.0792496	SOX9	NA	NA	NA	NA	NA	3852
chr2	170712622	170712871	-0.057382	SP5	NA	NA	NA	NA	NA	1464
chr7	20793889	20793966	0.0511436	SP8	NA	NA	NA	NA	NA	6001
chr2	174325947	174326646	-0.0524246	SP9	NA	NA	NA	NA	NA	7306
chr13	112330164	112330662	-0.0767834	SPACA7	NA	NA	NA	NA	NA	44691
chr17	50944514	50944951	-0.125095	SPAG9	NA	NA	NA	NA	NA	17222
chr4	87530956	87531107	0.059805	SPARCL1	prom_SPARCL1	5_UTR_SPARCL1	NA	exons_SPARCL1	NA	NA
chr13	36370157	36370512	0.0501585	SPART	prom_SPART	5_UTR_SPART	NA	exons_SPART	NA	NA
chr12	49389183	49389409	-0.0535171	SPATS2	NA	NA	NA	NA	introns_SPATS2	NA
chr2	168912991	168913294	0.06972	SPC25	NA	5_UTR_SPC25	NA	exons_SPC25	NA	NA
chr2	219448132	219449250	-0.076599	SPEG	NA	NA	3_UTR_SPEG	exons_SPEG	NA	NA
chr10	72068798	72069316	0.0509426	SPOCK2	NA	NA	NA	exons_SPOCK2	NA	NA
chr17	38563282	38563701	-0.0723252	SRCIN1	NA	5_UTR_SRCIN1	NA	exons_SRCIN1	NA	NA
chr17	17814488	17814653	0.0557209	SREBF1	NA	NA	3_UTR_SREBF1	exons_SREBF1	NA	NA
chr16	1030144	1030808	0.0542754	SSTR5	NA	NA	NA	NA	NA	40937
chr8	52413745	52414638	-0.0606507	ST18	NA	NA	NA	NA	introns_ST18	NA
chr10	88879592	88879989	0.0582517	STAMBPL1	prom_STAMBPL1	5_UTR_STAMBPL1	NA	exons_STAMBPL1	NA	NA
chr19	1207125	1207645	0.0593291	STK11	NA	NA	NA	exons_STK11	NA	NA
chr9	127578882	127579201	0.0635106	STXBP1	prom_STXBP1	NA	NA	NA	NA	NA
chr19	47886178	47886358	0.0534528	SULT2A1	prom_SULT2A1	5_UTR_SULT2A1	NA	exons_SULT2A1	NA	NA
chr6	152381195	152381525	0.0636206	SYNE1	NA	NA	NA	exons_SYNE1	NA	NA
chr19	36008424	36008937	-0.0565659	SYNE4	prom_SYNE4	5_UTR_SYNE4	NA	exons_SYNE4	NA	NA
chr15	99123844	99124317	0.083911	SYNM	NA	NA	NA	NA	introns_SYNM	NA
chr17	49845416	49846113	0.0835397	TAC4	NA	NA	NA	NA	introns_TAC4	NA
chr10	122149841	122149941	-0.0638424	TACC2	NA	NA	NA	NA	introns_TACC2	NA
chr4	38111722	38111825	-0.0569873	TBC1D1	NA	NA	NA	NA	introns_TBC1D1	NA
chr17	79977609	79978310	0.0655445	TBC1D16	NA	NA	NA	NA	introns_TBC1D16	NA
chr2	101026499	101026889	-0.0624986	TBC1D8	NA	NA	NA	NA	introns_TBC1D8	NA
chr17	82786623	82787359	0.0684101	TBCD	NA	NA	NA	NA	introns_TBCD	NA
chr17	82775080	82775291	-0.0570149	TBCD	NA	NA	NA	NA	introns_TBCD	NA
chr10	131311981	131312468	0.0507122	TCERG1L	prom_TCERG1L	NA	NA	NA	NA	NA
chr18	55585950	55586252	0.0534661	TCF4	NA	5_UTR_TCF4	NA	exons_TCF4	NA	NA
chr2	85258618	85259264	-0.0604037	TCF7L1	NA	NA	NA	NA	introns_TCF7L1	NA
chr2	85136067	85136433	-0.0547239	TCF7L1	NA	NA	NA	NA	introns_TCF7L1	NA
chr4	182807043	182807396	-0.0509724	TENM3	NA	NA	NA	NA	NA	4018
chr11	68749696	68750580	-0.0607898	TESMIN	NA	NA	NA	exons_TESMIN	NA	NA
chr8	133102590	133103417	0.0758691	TG	NA	NA	NA	NA	introns_TG	NA
chr20	36572805	36573397	-0.0566371	TGIF2	prom_TGIF2	NA	NA	NA	NA	NA
chr6	169229619	169229918	0.0501593	THBS2	NA	NA	3_UTR_THBS2	exons_THBS2	NA	NA
chr6	155013542	155013786	0.15538	TIAM2	NA	5_UTR_TIAM2	NA	exons_TIAM2	NA	NA
chr1	31588859	31589405	-0.0746721	TINAGL1	NA	NA	NA	NA	NA	1172
chr15	29675828	29675991	-0.0795444	TJP1	NA	NA	NA	NA	NA	23375
chr9	69120732	69120785	-0.0572988	TJP2	prom_TJP2	NA	NA	NA	NA	NA
chr4	38856229	38857002	0.0550571	TLR1	prom_TLR1	5_UTR_TLR1_TLR6	NA	exons_TLR1_TLR6	NA	NA
chr4	38856229	38857002	0.0550571	TLR6	prom_TLR6	5_UTR_TLR1_TLR6	NA	exons_TLR1_TLR6	NA	NA
chr3	149376866	149377496	0.0608599	TM4SF1	NA	NA	NA	exons_TM4SF1	NA	NA
chr15	81374052	81374506	0.0529201	TMC3	prom_TMC3	5_UTR_TMC3	NA	exons_TMC3	NA	NA
chr14	75147483	75148141	0.0904563	TMED10	NA	NA	NA	exons_TMED10	NA	NA
chr17	55722864	55723123	0.0618006	TMEM100	NA	5_UTR_TMEM100	NA	exons_TMEM100	NA	NA
chr7	98867142	98867591	0.0593166	TMEM130	NA	NA	NA	NA	introns_TMEM130	NA
chr12	125326142	125326618	-0.0524966	TMEM132B	NA	5_UTR_TMEM132B	NA	exons_TMEM132B	NA	NA
chr12	125185349	125185967	-0.0825565	TMEM132B	prom_TMEM132B	NA	NA	NA	NA	NA
chr11	87036888	87037199	-0.0521073	TMEM135	prom_TMEM135	NA	NA	NA	NA	NA
chr4	158209958	158210366	-0.0512432	TMEM144	NA	5_UTR_TMEM144	NA	exons_TMEM144	NA	NA
chr6	52664852	52665382	0.0610823	TMEM14A	NA	NA	NA	NA	NA	4729
chr4	152585115	152585400	0.0550139	TMEM154	NA	NA	NA	NA	NA	33227
chr2	134714427	134714958	-0.0583252	TMEM163	NA	NA	NA	NA	introns_TMEM163	NA
chr6	129860908	129861822	0.0568708	TMEM244	prom_TMEM244	5_UTR_TMEM244	NA	exons_TMEM244	NA	NA
chr1	15214686	15214853	-0.0601292	TMEM51	NA	NA	NA	NA	introns_TMEM51	NA
chr1	1425590	1426349	-0.0596199	TMEM88B	prom_TMEM88B	5_UTR_TMEM88B	NA	exons_TMEM88B	NA	NA
chr1	201170585	201171033	-0.0703973	TMEM9	NA	NA	NA	NA	introns_TMEM9	NA
chr12	29784652	29784815	-0.0635339	TMTC1	prom_TMTC1	5_UTR_TMTC1	NA	exons_TMTC1	NA	NA
chr14	103122926	103123858	-0.0564766	TNFAIP2	NA	5_UTR_TNFAIP2	NA	exons_TNFAIP2	NA	NA
chr7	5350866	5351838	-0.0502196	TNRC18	NA	NA	NA	exons_TNRC18	NA	NA
chr2	218033768	218034065	-0.0565428	TNS1	prom_TNS1	5_UTR_TNS1	NA	exons_TNS1	NA	NA
chr6	32058132	32059020	0.0808553	TNXB	NA	NA	NA	exons_TNXB	NA	NA
chr1	3698826	3699198	-0.0625845	TP73	NA	NA	NA	NA	introns_TP73	NA
chr1	47986793	47987068	0.101625	TRABD2B	NA	NA	NA	NA	introns_TRABD2B	NA
chr9	120929306	120929572	-0.0519872	TRAF1	prom_TRAF1	NA	NA	NA	NA	NA
chr14	22478753	22479078	0.0508651	TRAJ56	prom_TRAJ56	NA	NA	NA	NA	NA
chr14	22478753	22479078	0.0508651	TRAJ57	prom_TRAJ57	NA	NA	exons_TRAJ57	NA	NA
chr3	42090210	42091499	0.0660225	TRAK1	NA	5_UTR_TRAK1	NA	exons_TRAK1	NA	NA
chr2	3465383	3465758	-0.0595163	TRAPPC12	NA	NA	3_UTR_TRAPPC12	exons_TRAPPC12	NA	NA
chr2	3414709	3415060	-0.0657212	TRAPPC12	NA	NA	NA	NA	introns_TRAPPC12	NA
chr8	139925042	139925166	-0.0771206	TRAPPC9	NA	NA	NA	NA	introns_TRAPPC9	NA
chr8	140098508	140098952	0.0576829	TRAPPC9	NA	NA	NA	exons_TRAPPC9	NA	NA
chr14	22433234	22433413	0.127682	TRDD1	NA	NA	NA	NA	NA	4132
chr14	22448460	22449077	0.0744793	TRDD3	prom_TRDD3	NA	NA	NA	NA	NA
chr5	912318	912996	-0.0512308	TRIP13	NA	NA	NA	NA	introns_TRIP13	NA
chr5	913858	913896	-0.0549845	TRIP13	NA	NA	NA	NA	introns_TRIP13	NA
chr7	100466862	100467048	0.0723241	TSC22D4	NA	NA	3_UTR_TSC22D4	exons_TSC22D4	NA	NA
chr10	69494693	69494944	0.0806591	TSPAN15	NA	NA	NA	NA	introns_TSPAN15	NA
chr12	3252559	3252830	0.174781	TSPAN9	NA	NA	NA	NA	introns_TSPAN9	NA
chr21	37207828	37208501	0.0682847	TTC3	NA	NA	NA	NA	NA	4715
chr7	2639433	2639912	0.114804	TTYH3	NA	NA	NA	NA	introns_TTYH3	NA
chr7	2638299	2638629	0.0857484	TTYH3	NA	NA	NA	NA	introns_TTYH3	NA
chr19	10353152	10353644	-0.0645905	TYK2	NA	5_UTR_TYK2	3_UTR_TYK2	exons_TYK2	NA	NA
chr12	131912879	131913216	0.0610505	ULK1	NA	NA	NA	exons_ULK1	NA	NA
chr10	71217780	71218016	-0.0512802	UNC5B	NA	NA	NA	NA	introns_UNC5B	NA
chr15	63503463	63503931	-0.0604189	USP3	prom_USP3	NA	NA	NA	NA	NA
chr12	95534239	95534852	0.0538896	USP44	NA	5_UTR_USP44	NA	exons_USP44	NA	NA
chr11	75930616	75930817	0.100196	UVRAG	NA	NA	NA	NA	introns_UVRAG	NA
chr16	70725192	70726239	0.0681671	VAC14	NA	NA	NA	NA	introns_VAC14	NA
chr9	133861237	133862010	-0.0537532	VAV2	NA	NA	NA	exons_VAV2	NA	NA
chr9	133954117	133954572	-0.0755062	VAV2	NA	NA	NA	NA	introns_VAV2	NA
chr1	100719692	100719755	0.0608184	VCAM1	prom_VCAM1	5_UTR_VCAM1	NA	exons_VCAM1	NA	NA
chr10	133246971	133247045	-0.0511397	VENTX	NA	NA	NA	NA	NA	5042
chr7	159007856	159008197	0.0620634	VIPR2	NA	NA	NA	NA	NA	19977
chr7	159012511	159012953	0.0542544	VIPR2	NA	NA	NA	NA	NA	15221
chr1	1434086	1434848	0.0554339	VWA1	prom_VWA1	NA	NA	NA	NA	NA
chr1	1432917	1433466	-0.0659795	VWA1	NA	NA	NA	NA	NA	393
chr1	20290790	20290963	0.0551442	VWA5B1	prom_VWA5B1	5_UTR_VWA5B1	NA	exons_VWA5B1	NA	NA
chr13	26721791	26721873	0.0864951	WASF3	NA	NA	NA	NA	NA	32842
chr4	84804396	84804798	0.136117	WDFY3	NA	NA	NA	NA	introns_WDFY3	NA
chr14	100439401	100439657	-0.100524	WDR25	NA	NA	NA	NA	introns_WDR25	NA
chr17	1730420	1730724	0.0548168	WDR81	NA	NA	NA	exons_WDR81	NA	NA
chr3	55490906	55491939	0.0609692	WNT5A	prom_WNT5A	NA	NA	NA	NA	NA
chr12	1533479	1534087	-0.094781	WNT5B	NA	NA	NA	NA	introns_WNT5B	NA
chr12	1663064	1663338	-0.0599099	WNT5B	NA	NA	NA	NA	NA	15851
chr22	45972769	45973573	-0.0624918	WNT7B	NA	NA	NA	NA	introns_WNT7B	NA
chr17	6087025	6087275	-0.0958851	WSCD1	NA	NA	NA	NA	introns_WSCD1	NA
chr2	167187100	167187354	0.0612172	XIRP2	NA	5_UTR_XIRP2	NA	exons_XIRP2	NA	NA
chr8	80565937	80566099	-0.127572	ZBTB10	NA	NA	NA	NA	NA	39671
chr11	114058392	114058565	-0.0764984	ZBTB16	prom_ZBTB16	NA	NA	NA	NA	NA
chr11	114076314	114076637	-0.0568933	ZBTB16	NA	NA	NA	NA	introns_ZBTB16	NA
chr1	244055025	244055235	-0.066863	ZBTB18	NA	NA	3_UTR_ZBTB18	exons_ZBTB18	NA	NA
chr3	114383938	114384498	0.0751746	ZBTB20	NA	NA	NA	NA	introns_ZBTB20	NA
chr6	149481951	149482411	0.0508944	ZC3H12D	NA	NA	NA	NA	introns_ZC3H12D	NA
chr18	62596010	62596413	-0.0642942	ZCCHC2	NA	NA	NA	NA	NA	8300
chr6	157649934	157650512	0.08067	ZDHHC14	NA	NA	NA	NA	introns_ZDHHC14	NA
chr17	5077926	5078642	0.0509233	ZFP3	prom_ZFP3	5_UTR_ZFP3	NA	exons_ZFP3	NA	NA
chr5	32445323	32445708	-0.0626932	ZFR	prom_ZFR	NA	NA	NA	NA	NA
chr14	103724341	103724492	0.0775861	ZFYVE21	NA	NA	NA	NA	introns_ZFYVE21	NA
chr13	99996877	99998133	-0.052459	ZIC2	NA	NA	NA	NA	NA	10111
chr10	79274392	79275320	0.104378	ZMIZ1	NA	NA	NA	NA	introns_ZMIZ1	NA
chr19	53553954	53554831	0.0546514	ZNF331	NA	5_UTR_ZNF331	NA	exons_ZNF331	NA	NA
chr19	7515323	7515480	-0.0623711	ZNF358	NA	5_UTR_ZNF358	NA	exons_ZNF358	NA	NA
chr19	30224668	30224738	0.0515373	ZNF536	prom_ZNF536	NA	NA	NA	NA	NA
chr5	124745983	124746257	0.0998115	ZNF608	NA	5_UTR_ZNF608	NA	exons_ZNF608	NA	NA
chr8	80875677	80875952	-0.0643115	ZNF704	prom_ZNF704	NA	NA	NA	NA	NA
chr8	80918565	80918844	0.11993	ZNF704	NA	NA	NA	NA	NA	42782
chr16	30561418	30561692	-0.0624774	ZNF764	NA	NA	NA	NA	NA	2042
chr16	3098981	3099586	-0.0584241	ZSCAN10	prom_ZSCAN10	5_UTR_ZSCAN10	NA	exons_ZSCAN10	NA	NA

## Sheet: DNAme_DMGs_shared
ABR
ACSL6
ADCY2
AFAP1
AGAP1
ARHGEF10
ATP11A
BAHCC1
BCAN
BHLHE22
BIRC5
BLID
BLM
C1QTNF1
C7orf50
CACNA1H
CACNA2D4
CASZ1
CBX8
CD7
CDH2
CDH23
CLMN
CLMP
CLU
COL23A1
COL4A1
COL4A2
CRYAB
CSMD2
CTNND2
CYP26B1
CYP26C1
CYP7B1
DACT2
DENND2B
DKK3
DLL1
DLX2
DMRTA2
DOCK9
DPP6
DSCAML1
EBF2
ELFN1
EMX2
EPHB3
FAM20C
FEZF2
FOXK1
FOXP2
GAL3ST4
GALNT9
GNG7
GSE1
GSG1L
GTDC1
HDAC4
HRH2
HSPB2
HSPB2-C11orf52
IFITM5
IGF2BP1
IGF2BP3
JAK1
JUN
KBTBD11-OT1
KCNA3
KCNH2
KDM4B
KIAA0930
KRT8
LINC01101
LPIN1
LRTM2
LTBP4
LTBR
MACROD1
MAD1L1
MAFA
MAST4
MDFI
MEF2D
MEST
MN1
MSRA
MUC2
MYT1L
NFIC
NMT1
NPAS3
NR2F2
NRP2
OSBPL3
OTUB1
PAH
PAPOLA
PAX6
PBX1
PCDH1
PCDHGA1
PCDHGA10
PCDHGA11
PCDHGA12
PCDHGA2
PCDHGA3
PCDHGA4
PCDHGA5
PCDHGA6
PCDHGA7
PCDHGA8
PCDHGA9
PCDHGB1
PCDHGB2
PCDHGB3
PCDHGB4
PCDHGB5
PCDHGB6
PCDHGB7
PCDHGC3
PCDHGC4
PCDHGC5
PDE4D
PHACTR3
PIEZO2
PLAG1
PLCH2
PLXND1
POU2F1
POU3F2
PRDM16
PRICKLE2
PTPRN2
RABGAP1L
RBM24
RFX4
RGMA
RGS12
RNF135
RPH3AL
RPS6KA2
RPTOR
SALL3
SCNN1A
SDCCAG8
SEC14L1
SFRP2
SHANK2
SHROOM3
SLC12A7
SLC12A8
SLC16A3
SLC17A9
SLC19A1
SLC1A3
SLC20A2
SLC25A48
SLC35C2
SLC38A10
SLC7A7
SNX9
SOX1
SOX21
SOX6
SOX9
SP9
SPACA7
SPAG9
SPARCL1
SPART
SPC25
SPOCK2
SREBF1
SSTR5
ST18
TACC2
TBCD
TCF4
TCF7L1
TENM3
TG
THBS2
TJP1
TMEM132B
TNFAIP2
TNRC18
TNS1
TNXB
TP73
TRAK1
TRAPPC9
TSC22D4
TTC3
USP44
VIPR2
VWA1
WNT7B
ZBTB16
ZCCHC2
ZIC2
ZNF536
ZNF608
ZNF704

## Sheet: RNAseq_bulk_DE
Ensembl ID	Gene_names	baseMean	log2FoldChange	lfcSE	stat	pvalue	adjusted_pvalue
ENSG00000000003	TSPAN6	140.787	0.287826	0.256431	1.12243	0.261679	0.571203
ENSG00000000419	DPM1	513.101	-0.0113013	0.162104	-0.069716	0.94442	0.980667
ENSG00000000457	SCYL3	238.777	-0.0256354	0.166688	-0.153793	0.877773	0.957494
ENSG00000000460	FIRRM	178.2	-0.698135	0.342651	-2.03745	0.041605	0.229366
ENSG00000000938	FGR	313.084	-0.622686	0.456119	-1.36518	0.172195	0.469858
ENSG00000000971	CFH	695.8	-0.153146	0.315655	-0.485169	0.627556	0.84189
ENSG00000001036	FUCA2	363.86	0.0602036	0.200472	0.30031	0.763941	0.911172
ENSG00000001084	GCLC	1199.86	0.0648668	0.214436	0.302499	0.762272	0.910385
ENSG00000001167	NFYA	681.203	-0.349395	0.187725	-1.86121	0.0627143	0.284253
ENSG00000001460	STPG1	266.57	0.019229	0.193175	0.0995418	0.920708	0.971681
ENSG00000001461	NIPAL3	2942.31	0.376028	0.20536	1.83107	0.0670903	0.293396
ENSG00000001497	LAS1L	1167.46	-0.214764	0.150445	-1.42752	0.153429	0.446734
ENSG00000001561	ENPP4	651.805	0.328692	0.254067	1.29372	0.195761	0.500293
ENSG00000001617	SEMA3F	385.211	-0.744968	0.358981	-2.07523	0.0379655	0.217061
ENSG00000001626	CFTR	45.5864	0.39207	0.728027	0.538537	0.590206	0.820455
ENSG00000001629	ANKIB1	1956.98	0.378557	0.243727	1.5532	0.120374	0.3974
ENSG00000001630	CYP51A1	927.25	0.120267	0.207762	0.578868	0.562678	0.803517
ENSG00000001631	KRIT1	1182.4	-0.0609029	0.136147	-0.447332	0.654636	0.856522
ENSG00000002016	RAD52	268.066	-0.130831	0.261879	-0.499586	0.617366	0.835884
ENSG00000002079	MYH16	3.18482	-0.0588536	1.04975	-0.0560646	0.95529	NA
ENSG00000002330	BAD	765.376	0.397796	0.199704	1.99193	0.0463782	0.243972
ENSG00000002549	LAP3	851.176	0.269779	0.257268	1.04863	0.294349	0.603996
ENSG00000002587	HS3ST1	204.245	-0.662898	0.384784	-1.72278	0.0849286	0.331642
ENSG00000002745	WNT16	11.3481	1.03629	0.757155	1.36866	0.171105	0.468349
ENSG00000002746	HECW1	1387.26	0.208364	0.425873	0.489262	0.624656	0.840218
ENSG00000002822	MAD1L1	699.006	-0.0682031	0.183632	-0.371412	0.710331	0.884159
ENSG00000002834	LASP1	3735.89	-0.304905	0.171561	-1.77723	0.0755298	0.31317
ENSG00000002919	SNX11	555.8	0.144515	0.240457	0.601	0.54784	0.79425
ENSG00000002933	TMEM176A	381.603	0.401558	0.38238	1.05015	0.293647	0.603544
ENSG00000003056	M6PR	1086.84	0.278018	0.179697	1.54714	0.121828	0.399808
ENSG00000003096	KLHL13	61.3778	0.570704	0.368242	1.54981	0.121188	0.398526
ENSG00000003137	CYP26B1	428.022	0.575953	0.355463	1.62029	0.10517	0.372016
ENSG00000003147	ICA1	449.855	-0.834034	0.206854	-4.03199	5.53069e-05	0.00295561
ENSG00000003249	DBNDD1	614.756	0.0545427	0.280595	0.194382	0.845877	0.944491
ENSG00000003393	ALS2	1802.18	0.0690603	0.163161	0.423264	0.672103	0.865563
ENSG00000003400	CASP10	423.921	-0.547838	0.274377	-1.99666	0.0458622	0.242793
ENSG00000003402	CFLAR	7534.59	-0.474039	0.217004	-2.18447	0.0289278	0.191167
ENSG00000003436	TFPI	1147.29	-0.221442	0.181799	-1.21806	0.223201	0.532732
ENSG00000003509	NDUFAF7	223.375	0.129298	0.176773	0.731433	0.464515	0.739879
ENSG00000003756	RBM5	2365.53	-0.0285809	0.146315	-0.195338	0.845128	0.944491
ENSG00000003987	MTMR7	550.274	0.397054	0.220785	1.79837	0.0721187	0.304778
ENSG00000003989	SLC7A2	607.514	-0.21139	0.31503	-0.671015	0.502211	0.765835
ENSG00000004059	ARF5	1008.06	0.0558086	0.209166	0.266814	0.789612	0.922249
ENSG00000004139	SARM1	1366.56	0.180109	0.160356	1.12318	0.26136	0.570766
ENSG00000004142	POLDIP2	1142.98	-0.000647018	0.169563	-0.00381579	0.996955	0.999318
ENSG00000004399	PLXND1	7388	-0.171443	0.287147	-0.597057	0.55047	0.796553
ENSG00000004455	AK2	1771.99	-0.115041	0.2073	-0.554951	0.578928	0.813859
ENSG00000004468	CD38	252.673	-0.0140043	0.370544	-0.0377938	0.969852	0.988082
ENSG00000004478	FKBP4	1358.15	-0.195765	0.212035	-0.92327	0.355866	0.658815
ENSG00000004487	KDM1A	1519.15	0.194551	0.170485	1.14116	0.253802	0.562782
ENSG00000004534	RBM6	1564.94	-0.113897	0.146592	-0.776967	0.437178	0.721661
ENSG00000004660	CAMKK1	2366.22	0.449735	0.348672	1.28985	0.197103	0.501648
ENSG00000004700	RECQL	276.858	-0.162756	0.294198	-0.55322	0.580113	0.814687
ENSG00000004766	VPS50	411.409	-0.288801	0.186772	-1.54628	0.122037	0.400081
ENSG00000004776	HSPB6	316.792	0.926528	0.258633	3.58241	0.000340441	0.0111063
ENSG00000004777	ARHGAP33	2128.99	-0.222401	0.198709	-1.11923	0.263042	0.57255
ENSG00000004779	NDUFAB1	149.202	0.130747	0.262964	0.497205	0.619045	0.836895
ENSG00000004799	PDK4	1746.32	-0.0691063	0.456674	-0.151325	0.879719	0.958182
ENSG00000004838	ZMYND10	50.6386	-2.40667e-05	0.433122	-5.55657e-05	0.999956	0.999956
ENSG00000004846	ABCB5	69.1772	-0.22667	0.213759	-1.0604	0.288964	0.599391
ENSG00000004848	ARX	243.819	0.730807	0.31599	2.31275	0.0207362	0.159492
ENSG00000004864	SLC25A13	501.608	-0.124409	0.251456	-0.494755	0.620773	0.83778
ENSG00000004866	ST7	232.878	0.141971	0.237832	0.596937	0.55055	0.796553
ENSG00000004897	CDC27	778.871	0.0363813	0.15086	0.241159	0.809432	0.931079
ENSG00000004939	SLC4A1	114.729	-0.490918	0.360884	-1.36032	0.173729	0.471809
ENSG00000004948	CALCR	4.18988	-0.0104473	0.978373	-0.0106782	0.99148	NA
ENSG00000004961	HCCS	152.695	0.388386	0.266136	1.45935	0.144468	0.435789
ENSG00000004975	DVL2	887.161	-0.321941	0.182581	-1.76328	0.0778535	0.318459
ENSG00000005007	UPF1	3004.37	-0.272062	0.0886309	-3.06961	0.00214342	0.0396925
ENSG00000005020	SKAP2	419.074	-0.0366008	0.29668	-0.123368	0.901816	0.965579
ENSG00000005022	SLC25A5	1333.36	-0.19101	0.196175	-0.973669	0.330221	0.635405
ENSG00000005059	MCUB	157.306	0.0203734	0.373135	0.0546007	0.956457	0.984058
ENSG00000005075	POLR2J	192.785	0.14913	0.162097	0.920005	0.35757	0.660278
ENSG00000005100	DHX33	533.762	-0.171803	0.144622	-1.18794	0.234856	0.544072
ENSG00000005108	THSD7A	648.14	-0.211363	0.294828	-0.716904	0.473433	0.747411
ENSG00000005156	LIG3	1454.53	-0.94436	0.286268	-3.29887	0.000970752	0.023309
ENSG00000005175	RPAP3	269.983	0.110794	0.198644	0.557754	0.577012	0.812834
ENSG00000005187	ACSM3	34.3687	-2.17062	0.626127	-3.46675	0.000526795	0.0150425
ENSG00000005189	REXO5	66.8516	-0.592854	0.335218	-1.76856	0.076967	0.316101
ENSG00000005194	CIAPIN1	441.594	0.209391	0.182089	1.14994	0.250169	0.559673
ENSG00000005206	SPPL2B	2565.62	-0.568064	0.174065	-3.26352	0.00110037	0.0251614
ENSG00000005238	ATOSB	1052.99	0.121615	0.180878	0.67236	0.501355	0.765282
ENSG00000005243	COPZ2	145.518	0.711993	0.234993	3.02985	0.00244678	0.043304
ENSG00000005249	PRKAR2B	710.467	0.323186	0.271658	1.18968	0.234172	0.543239
ENSG00000005302	MSL3	555.661	0.179377	0.188495	0.951628	0.341286	0.646315
ENSG00000005339	CREBBP	4293.12	-0.214436	0.187925	-1.14108	0.253838	0.562783
ENSG00000005379	TSPOAP1	5185.87	0.0191377	0.284746	0.0672096	0.946415	0.981193
ENSG00000005381	MPO	32.5197	0.237402	0.364111	0.652005	0.514398	0.773896
ENSG00000005421	PON1	4.81159	-1.08921	0.877845	-1.24078	0.214686	NA
ENSG00000005436	GCFC2	219.45	-0.0292702	0.200672	-0.145861	0.884031	0.959556
ENSG00000005448	WDR54	166.769	0.143705	0.307608	0.46717	0.640378	0.848403
ENSG00000005469	CROT	176.821	0.177899	0.20287	0.87691	0.380536	0.677342
ENSG00000005471	ABCB4	24.1185	-0.71612	0.377973	-1.89463	0.0581412	0.272857
ENSG00000005483	KMT2E	1608.34	-0.174294	0.163648	-1.06506	0.28685	0.597331
ENSG00000005486	RHBDD2	2184.14	0.510127	0.230612	2.21206	0.0269626	0.183793
ENSG00000005513	SOX8	2539.47	0.5771	0.280206	2.05956	0.0394407	0.222093
ENSG00000005801	ZNF195	1011.74	-0.0697017	0.149785	-0.465344	0.641685	0.849212
ENSG00000005810	MYCBP2	8026.66	0.283922	0.223536	1.27014	0.204035	0.51056
ENSG00000005812	FBXL3	628.146	0.294683	0.127303	2.31482	0.0206228	0.159215
ENSG00000005844	ITGAL	645.808	-0.369068	0.357869	-1.03129	0.302403	0.610952
ENSG00000005882	PDK2	1445.63	0.388452	0.166649	2.33096	0.0197556	0.1561
ENSG00000005884	ITGA3	1895.23	-0.8325	0.359471	-2.3159	0.0205635	0.159077
ENSG00000005889	ZFX	984.704	-0.0529467	0.234603	-0.225686	0.821445	0.936723
ENSG00000005893	LAMP2	2946.28	0.653509	0.230045	2.84079	0.00450024	0.0652093
ENSG00000005961	ITGA2B	157.498	-0.804506	0.43349	-1.85588	0.0634708	0.286084
ENSG00000005981	ASB4	24.2446	0.406345	0.537729	0.755668	0.449848	0.731261
ENSG00000006007	GDE1	1100.74	0.219093	0.200758	1.09133	0.275128	0.58428
ENSG00000006015	REX1BD	1012.99	0.0518445	0.126857	0.408686	0.68277	0.870478
ENSG00000006016	CRLF1	393.14	0.693551	0.539525	1.28549	0.198623	0.503872
ENSG00000006025	OSBPL7	721.884	-0.673863	0.299826	-2.24752	0.0246071	0.175562
ENSG00000006042	TMEM98	1007.71	0.329516	0.275258	1.19712	0.231261	0.54045
ENSG00000006062	MAP3K14	663.585	-0.198408	0.245118	-0.809439	0.418263	0.706744
ENSG00000006071	ABCC8	1162.61	-0.336011	0.293339	-1.14547	0.252014	0.561116
ENSG00000006116	CACNG3	343.006	0.984536	0.514189	1.91474	0.055526	0.266984
ENSG00000006118	TMEM132A	4234.18	0.168567	0.259574	0.649399	0.51608	0.774666
ENSG00000006125	AP2B1	4673.85	0.491513	0.222584	2.20821	0.0272297	0.184921
ENSG00000006128	TAC1	49.9036	1.87661	0.717179	2.61666	0.00887948	0.0996798
ENSG00000006194	ZNF263	755.689	-0.353896	0.15458	-2.2894	0.022056	0.164905
ENSG00000006210	CX3CL1	1972.35	0.706051	0.260684	2.70846	0.00675968	0.084415
ENSG00000006282	SPATA20	1066.51	-0.280702	0.171012	-1.64142	0.100711	0.363321
ENSG00000006283	CACNA1G	1487.9	0.706853	0.4927	1.43465	0.151386	0.445045
ENSG00000006327	TNFRSF12A	373.971	-0.387149	0.51756	-0.748026	0.454445	0.734208
ENSG00000006377	DLX6	28.4153	-0.101085	0.643882	-0.156992	0.875251	0.956419
ENSG00000006432	MAP3K9	1700.43	0.094932	0.326786	0.290502	0.771432	0.915024
ENSG00000006451	RALA	436.165	-0.0718615	0.210011	-0.342179	0.732216	0.895321
ENSG00000006453	BAIAP2L1	229.324	-3.4506	0.504025	-6.84609	7.58975e-12	6.93378e-09
ENSG00000006459	KDM7A	666.044	-0.212989	0.223562	-0.952704	0.34074	0.645562
ENSG00000006468	ETV1	227.629	-0.671308	0.369311	-1.81773	0.0691055	0.298199
ENSG00000006530	AGK	443.951	-0.0328149	0.160658	-0.204254	0.838155	0.9424
ENSG00000006534	ALDH3B1	901.964	-1.0294	0.459799	-2.23882	0.0251679	0.177902
ENSG00000006555	TTC22	80.1886	-2.21698	0.595041	-3.72576	0.00019473	0.00741247
ENSG00000006576	PHTF2	325.09	0.101924	0.13021	0.782768	0.433763	0.718383
ENSG00000006607	FARP2	1450.51	-0.395888	0.247566	-1.59912	0.109794	0.379887
ENSG00000006611	USH1C	214.294	0.42698	0.455985	0.936389	0.349073	0.652322
ENSG00000006625	GGCT	226.489	-0.307472	0.277342	-1.10864	0.267587	0.577009
ENSG00000006634	DBF4	73.3128	-0.278177	0.353757	-0.786352	0.431661	0.716906
ENSG00000006638	TBXA2R	442.228	-0.213473	0.200147	-1.06658	0.286163	0.596613
ENSG00000006652	IFRD1	590.914	-0.127659	0.223893	-0.570181	0.568555	0.807621
ENSG00000006695	COX10	231.277	-0.0485977	0.246803	-0.196909	0.843899	0.944491
ENSG00000006704	GTF2IRD1	865.458	-0.390299	0.206345	-1.89149	0.0585589	0.274013
ENSG00000006712	PAF1	584.544	0.269715	0.234089	1.15219	0.249244	0.55867
ENSG00000006715	VPS41	1362.06	-0.021195	0.170428	-0.124363	0.901028	0.965117
ENSG00000006740	ARHGAP44	1076.36	0.463667	0.360848	1.28494	0.198814	0.503872
ENSG00000006744	ELAC2	1053.93	0.147006	0.133001	1.1053	0.269029	0.578493
ENSG00000006747	SCIN	778.465	0.0847128	0.410802	0.206213	0.836625	0.94233
ENSG00000006756	ARSD	641.084	-0.851245	0.317735	-2.6791	0.00738196	0.0895214
ENSG00000006757	PNPLA4	166.815	0.537557	0.271025	1.98342	0.04732	0.245754
ENSG00000006837	CDKL3	101.345	0.00420683	0.236769	0.0177677	0.985824	0.994722
ENSG00000007001	UPP2	20.2489	0.969469	0.563848	1.71938	0.0855451	0.33293
ENSG00000007047	MARK4	1670.1	0.144416	0.187087	0.771922	0.440161	0.723398
ENSG00000007062	PROM1	104.651	-1.57873	0.496164	-3.18187	0.00146329	0.0307377
ENSG00000007080	CCDC124	450.045	0.179758	0.201811	0.890726	0.373076	0.672441
ENSG00000007129	CEACAM21	12.996	0.838736	0.92484	0.906898	0.364461	0.666302
ENSG00000007168	PAFAH1B1	6596.41	0.272503	0.139797	1.94928	0.051262	0.255488
ENSG00000007171	NOS2	132.512	0.421887	0.416925	1.0119	0.311585	0.617829
ENSG00000007174	DNAH9	352.548	0.848703	0.226063	3.75428	0.000173842	0.00693381
ENSG00000007202	BLTP2	4584.04	-0.280014	0.113735	-2.46199	0.0138169	0.127995
ENSG00000007237	GAS7	11524.7	0.655769	0.200091	3.27736	0.00104784	0.024338
ENSG00000007255	TRAPPC6A	178.885	-0.0981679	0.209592	-0.468377	0.639515	0.848192
ENSG00000007264	MATK	548.425	0.485704	0.316235	1.5359	0.124564	0.404289
ENSG00000007312	CD79B	18.3951	0.00155798	0.590613	0.0026379	0.997895	0.999615
ENSG00000007314	SCN4A	20.1225	0.423673	0.565596	0.749073	0.453813	0.734161
ENSG00000007341	ST7L	268.617	0.0217275	0.233678	0.0929806	0.925919	0.97341
ENSG00000007350	TKTL1	4.52872	1.732	0.923576	1.87532	0.0607494	NA
ENSG00000007372	PAX6	550.949	0.851925	0.252891	3.36875	0.000755104	0.0196296
ENSG00000007376	RPUSD1	517.061	-0.471457	0.181952	-2.59111	0.00956677	0.104165
ENSG00000007384	RHBDF1	559.271	-1.74377	0.443627	-3.93071	8.46959e-05	0.00415573
ENSG00000007392	LUC7L	1489.25	-0.431649	0.159459	-2.70697	0.00679008	0.0845345
ENSG00000007402	CACNA2D2	383.73	-0.0697241	0.434073	-0.160628	0.872387	0.955048
ENSG00000007516	BAIAP3	2315.83	0.237129	0.328856	0.721073	0.470865	0.745399
ENSG00000007520	TSR3	719.959	0.150284	0.154551	0.972388	0.330857	0.636104
ENSG00000007541	PIGQ	2164.01	-0.49546	0.195719	-2.53149	0.011358	0.115343
ENSG00000007545	CRAMP1	1773.06	-0.555189	0.204572	-2.7139	0.00664957	0.0836973
ENSG00000007866	TEAD3	320.162	-1.419	0.388018	-3.65705	0.000255137	0.00906446
ENSG00000007908	SELE	26.1525	1.07743	0.72649	1.48307	0.138056	0.424797
ENSG00000007923	DNAJC11	1294.95	-0.0689023	0.122666	-0.561706	0.574316	0.810878
ENSG00000007933	FMO3	36.7963	-0.214108	0.37248	-0.574817	0.565415	0.805199
ENSG00000007944	MYLIP	454.468	-0.172581	0.243822	-0.707817	0.479059	0.752107
ENSG00000008018	PSMB1	386.253	0.279573	0.212087	1.3182	0.187437	0.489583
ENSG00000008056	SYN1	5922.67	0.821262	0.485261	1.69241	0.0905671	0.342636
ENSG00000008083	JARID2	991.043	-0.584635	0.167506	-3.49023	0.00048261	0.0141772
ENSG00000008086	CDKL5	2684.83	0.469398	0.170253	2.75707	0.00583221	0.0773261
ENSG00000008118	CAMK1G	374.149	0.777657	0.533674	1.45718	0.145068	0.436678
ENSG00000008128	CDK11A	555.953	-0.515578	0.288135	-1.78936	0.0735566	0.308513
ENSG00000008130	NADK	1243.28	-0.587969	0.220957	-2.66101	0.0077907	0.0926051
ENSG00000008226	DLEC1	168.037	0.831204	0.490306	1.69528	0.0900232	0.341661
ENSG00000008256	CYTH3	1268.81	-0.354088	0.201347	-1.75859	0.0786464	0.319459
ENSG00000008277	ADAM22	1582.44	0.361988	0.23899	1.51466	0.129859	0.412954
ENSG00000008282	SYPL1	344.601	-0.00625717	0.211565	-0.0295757	0.976405	0.99071
ENSG00000008283	CYB561	1257.64	-1.15692	0.352793	-3.27931	0.00104061	0.0242577
ENSG00000008294	SPAG9	5141.78	0.0889596	0.167621	0.53072	0.595613	0.823913
ENSG00000008300	CELSR3	2483.9	-0.0825667	0.317941	-0.259692	0.795101	0.925235
ENSG00000008311	AASS	1363.67	-0.060404	0.224461	-0.269107	0.787847	0.921693
ENSG00000008323	PLEKHG6	50.3644	-5.52511	0.827352	-6.67806	2.42119e-11	1.78656e-08
ENSG00000008324	SS18L2	108.514	0.706906	0.287315	2.46039	0.0138788	0.128382
ENSG00000008382	MPND	286.88	0.29539	0.192603	1.53367	0.125111	0.40529
ENSG00000008394	MGST1	504.844	-0.0353569	0.307692	-0.11491	0.908516	0.968118
ENSG00000008405	CRY1	362.425	0.000712943	0.1878	0.00379628	0.996971	0.999318
ENSG00000008441	NFIX	7800.5	0.545635	0.191356	2.85141	0.00435256	0.0638341
ENSG00000008513	ST3GAL1	1942.52	-0.554606	0.284911	-1.94659	0.0515837	0.256514
ENSG00000008516	MMP25	215.354	-1.02043	0.591618	-1.72482	0.0845599	0.330973
ENSG00000008517	IL32	240.066	0.600974	0.36674	1.63869	0.101277	0.364726
ENSG00000008710	PKD1	30247.7	-0.10505	0.205206	-0.511926	0.608703	0.830695
ENSG00000008735	MAPK8IP2	5281.75	0.49901	0.329129	1.51615	0.129481	0.412561
ENSG00000008838	MED24	1297.24	-0.331287	0.151785	-2.18261	0.0290645	0.19139
ENSG00000008853	RHOBTB2	2741.86	-0.06271	0.26358	-0.237917	0.811946	0.932027
ENSG00000008869	HEATR5B	1076.44	-0.0262085	0.207459	-0.126331	0.89947	0.964519
ENSG00000008952	SEC62	1557.37	0.464612	0.212066	2.19088	0.0284602	0.18949
ENSG00000008988	RPS20	3111.48	0.0506299	0.208436	0.242904	0.80808	0.930888
ENSG00000009307	CSDE1	5022.9	-0.0137796	0.232868	-0.0591736	0.952814	0.982788
ENSG00000009335	UBE3C	1629.77	-0.117811	0.121018	-0.973501	0.330304	0.635405
ENSG00000009413	REV3L	1687.55	-0.0378684	0.182068	-0.207991	0.835236	0.941702
ENSG00000009694	TENM1	403.724	0.608234	0.424742	1.43201	0.152141	0.445711
ENSG00000009709	PAX7	28.6847	0.498637	0.675641	0.73802	0.460502	0.73786
ENSG00000009724	MASP2	2.74711	0.315857	0.942435	0.33515	0.737512	NA
ENSG00000009765	IYD	98.0399	-0.458276	0.258715	-1.77136	0.0765014	0.31533
ENSG00000009780	FAM76A	293.787	0.166835	0.227672	0.732788	0.463688	0.739411
ENSG00000009790	TRAF3IP3	149.277	0.278447	0.380385	0.732013	0.46416	0.73959
ENSG00000009830	POMT2	1006.24	0.214516	0.260495	0.823492	0.410228	0.700951
ENSG00000009844	VTA1	351.981	0.146403	0.241204	0.60697	0.543871	0.792506
ENSG00000009950	MLXIPL	900.218	-0.151898	0.249682	-0.608367	0.542944	0.792121
ENSG00000009954	BAZ1B	2526.25	-0.0916619	0.0947616	-0.967289	0.333399	0.639051
ENSG00000010017	RANBP9	1193.6	0.200226	0.139493	1.43539	0.151176	0.444834
ENSG00000010030	ETV7	38.8854	-0.503884	0.514509	-0.979349	0.327408	0.632623
ENSG00000010072	SPRTN	171.245	-0.31605	0.204087	-1.5486	0.121477	0.3992
ENSG00000010165	METTL13	711.806	-0.397006	0.26708	-1.48647	0.137155	0.423499
ENSG00000010219	DYRK4	175.853	0.57632	0.148208	3.88859	0.000100828	0.00471799
ENSG00000010244	ZNF207	2942.55	-0.552047	0.194441	-2.83915	0.00452342	0.0653332
ENSG00000010256	UQCRC1	1379.88	0.101399	0.225052	0.450557	0.652309	0.855403
ENSG00000010270	STARD3NL	387.22	0.480939	0.177704	2.7064	0.00680162	0.0845684
ENSG00000010278	CD9	1417.1	0.447746	0.204288	2.19173	0.0283988	0.189375
ENSG00000010282	HHATL	1420.48	0.490623	0.359775	1.36369	0.172664	0.470266
ENSG00000010292	NCAPD2	826.794	-0.271153	0.22555	-1.20218	0.229292	0.539023
ENSG00000010295	IFFO1	1623.57	0.0316621	0.193051	0.164009	0.869724	0.954114
ENSG00000010310	GIPR	211.529	-0.688266	0.382794	-1.79801	0.0721757	0.304797
ENSG00000010318	PHF7	84.3897	0.142549	0.389509	0.365972	0.714386	0.886112
ENSG00000010319	SEMA3G	330.928	0.277326	0.336464	0.824238	0.409804	0.700784
ENSG00000010322	NISCH	5978.4	0.00354642	0.135811	0.0261129	0.979167	0.991638
ENSG00000010327	STAB1	14406.3	0.0558776	0.497384	0.112343	0.910551	0.968927
ENSG00000010361	FUZ	385.567	0.181159	0.176707	1.02519	0.305273	0.612359
ENSG00000010379	SLC6A13	182.505	0.169422	0.46646	0.363208	0.716449	0.887237
ENSG00000010404	IDS	11957.3	0.620631	0.263065	2.35923	0.0183131	0.149765
ENSG00000010438	PRSS3	80.6028	0.769684	0.538698	1.42879	0.153065	0.446157
ENSG00000010539	ZNF200	248.355	-0.208349	0.158924	-1.311	0.189858	0.493143
ENSG00000010610	CD4	1190.31	0.134551	0.414575	0.324552	0.74552	0.901248
ENSG00000010626	LRRC23	150.573	0.684417	0.295847	2.31342	0.0206997	0.159488
ENSG00000010671	BTK	353.214	-0.0884116	0.255337	-0.346254	0.729152	0.893619
ENSG00000010704	HFE	455.111	-0.0951848	0.213962	-0.444868	0.656415	0.857155
ENSG00000010803	SCMH1	625.995	-0.488755	0.185449	-2.63552	0.00840089	0.0972743
ENSG00000010810	FYN	2734.26	0.387236	0.140828	2.74972	0.00596468	0.0780411
ENSG00000010818	HIVEP2	2773.8	0.222008	0.212552	1.04449	0.29626	0.605684
ENSG00000011007	ELOA	859.453	-0.0817272	0.159854	-0.511261	0.609168	0.83095
ENSG00000011009	LYPLA2	570.017	-0.278018	0.175305	-1.58591	0.11276	0.384756
ENSG00000011021	CLCN6	1745.22	-0.0853964	0.132909	-0.642517	0.520537	0.777789
ENSG00000011028	MRC2	1610.6	-0.426956	0.373606	-1.1428	0.253122	0.561988
ENSG00000011052	NME1-NME2	39.3898	-0.133855	0.673932	-0.198619	0.842561	0.944491
ENSG00000011083	SLC6A7	646.551	0.463256	0.457447	1.0127	0.311204	0.617829
ENSG00000011105	TSPAN9	861.286	-0.60085	0.209533	-2.86757	0.00413637	0.0617559
ENSG00000011132	APBA3	554.531	-0.235037	0.298031	-0.788632	0.430327	0.715475
ENSG00000011143	MKS1	623.615	-0.124048	0.184706	-0.671598	0.50184	0.765593
ENSG00000011198	ABHD5	421.716	0.165078	0.222132	0.743153	0.457389	0.735876
ENSG00000011201	ANOS1	578.971	0.696782	0.24018	2.90108	0.00371875	0.0578805
ENSG00000011243	AKAP8L	2268.63	-0.37673	0.171414	-2.19778	0.0279651	0.187778
ENSG00000011258	MBTD1	426.235	-0.516475	0.208309	-2.47937	0.0131616	0.125312
ENSG00000011260	UTP18	337.256	-0.079243	0.158744	-0.499188	0.617647	0.835889
ENSG00000011275	RNF216	1784.88	0.0680991	0.14365	0.474064	0.635454	0.845645
ENSG00000011295	TTC19	946.748	0.17064	0.121483	1.40464	0.160128	0.455072
ENSG00000011304	PTBP1	1997.78	-0.683687	0.188651	-3.62408	0.000289989	0.00995247
ENSG00000011332	DPF1	706.098	0.470055	0.333904	1.40776	0.159203	0.453836
ENSG00000011347	SYT7	6041.64	0.432145	0.447131	0.966485	0.333802	0.639142
ENSG00000011376	LARS2	690.451	-0.145721	0.174269	-0.836186	0.40305	0.695595
ENSG00000011405	PIK3C2A	1322.04	0.320127	0.266581	1.20086	0.229805	0.539701
ENSG00000011422	PLAUR	548.492	-0.069725	0.580855	-0.120039	0.904453	0.966681
ENSG00000011426	ANLN	1821.79	0.630116	0.323567	1.94741	0.0514861	0.256295
ENSG00000011451	WIZ	1917.32	-0.167922	0.143218	-1.17249	0.241	0.551215
ENSG00000011454	RABGAP1	1550.4	0.291022	0.155246	1.87459	0.0608495	0.279896
ENSG00000011465	DCN	1539.12	-0.12378	0.388523	-0.318592	0.750036	0.90355
ENSG00000011478	QPCTL	304.202	-0.184377	0.164191	-1.12294	0.261463	0.570927
ENSG00000011485	PPP5C	999.492	0.0535354	0.168816	0.317123	0.75115	0.904386
ENSG00000011523	CEP68	1792.17	0.112371	0.129413	0.868308	0.385226	0.68152
ENSG00000011566	MAP4K3	636.484	0.065471	0.206479	0.317083	0.751181	0.904386
ENSG00000011590	ZBTB32	5.17814	-0.165258	0.987978	-0.167269	0.867159	NA
ENSG00000011600	TYROBP	760.684	0.402282	0.390606	1.02989	0.303061	0.611063
ENSG00000011638	LDAF1	163.206	-0.811785	0.425552	-1.90761	0.056442	0.269546
ENSG00000011677	GABRA3	222.161	0.60326	0.39235	1.53755	0.124158	0.403517
ENSG00000012048	BRCA1	331.822	-0.437269	0.200323	-2.18282	0.029049	0.19139
ENSG00000012061	ERCC1	1053.64	0.0464525	0.158944	0.292256	0.770091	0.914075
ENSG00000012124	CD22	1233.71	0.361951	0.341393	1.06022	0.289044	0.59944
ENSG00000012171	SEMA3B	3723.11	0.415555	0.318738	1.30375	0.192318	0.496219
ENSG00000012174	MBTPS2	378.291	0.193842	0.142053	1.36458	0.172385	0.469929
ENSG00000012211	PRICKLE3	124.768	-0.572692	0.42445	-1.34925	0.177255	0.476808
ENSG00000012223	LTF	915.122	1.66941	0.766053	2.17924	0.0293138	0.192213
ENSG00000012232	EXTL3	2555.75	-0.0835231	0.142835	-0.584752	0.558714	0.801607
ENSG00000012660	ELOVL5	810.932	-0.246223	0.211632	-1.16345	0.244646	0.554849
ENSG00000012779	ALOX5	266.483	0.644969	1.23329	0.522967	0.600997	0.826711
ENSG00000012817	KDM5D	657.14	-0.177619	1.90961	-0.093013	0.925893	0.97341
ENSG00000012822	CALCOCO1	2234.51	-0.0399641	0.115766	-0.345214	0.729934	0.893953
ENSG00000012963	UBR7	412.866	0.284775	0.272718	1.04421	0.296388	0.605753
ENSG00000012983	MAP4K5	959.884	0.165724	0.205015	0.808351	0.418888	0.70695
ENSG00000013016	EHD3	2210.2	0.707119	0.300448	2.35355	0.0185953	0.151165
ENSG00000013288	MAN2B2	1556.47	0.0767552	0.149951	0.511868	0.608743	0.830695
ENSG00000013293	SLC7A14	2189.46	1.19483	0.209929	5.69158	1.25869e-08	3.17738e-06
ENSG00000013297	CLDN11	5388.03	0.832298	0.347236	2.39692	0.0165334	0.140912
ENSG00000013306	SLC25A39	1184.88	-0.549395	0.157426	-3.48985	0.000483287	0.0141772
ENSG00000013364	MVP	2320.63	-0.189038	0.308633	-0.6125	0.540207	0.790456
ENSG00000013374	NUB1	685.59	-0.178504	0.145792	-1.22438	0.22081	0.529995
ENSG00000013375	PGM3	832.709	0.0641744	0.137912	0.46533	0.641695	0.849212
ENSG00000013392	RWDD2A	157.554	0.282361	0.215223	1.31195	0.189537	0.492627
ENSG00000013441	CLK1	1087.65	-0.28046	0.248945	-1.12659	0.259914	0.569621
ENSG00000013503	POLR3B	213.206	0.234924	0.294687	0.797201	0.425334	0.711502
ENSG00000013523	ANGEL1	1473.52	0.097009	0.159443	0.608423	0.542907	0.792121
ENSG00000013561	RNF14	1020.58	0.278782	0.138358	2.01494	0.0439114	0.236943
ENSG00000013563	DNASE1L1	376.087	0.0629839	0.191371	0.329119	0.742065	0.899168
ENSG00000013573	DDX11	745.965	-1.2149	0.220475	-5.51039	3.58041e-08	7.44483e-06
ENSG00000013583	HEBP1	309.677	0.430956	0.170198	2.53208	0.0113387	0.115218
ENSG00000013588	GPRC5A	734.804	-2.31847	0.635858	-3.64621	0.000266137	0.00938572
ENSG00000013619	MAMLD1	366.988	0.170717	0.262404	0.650588	0.515313	0.774448
ENSG00000013725	CD6	126.565	0.0954245	0.437025	0.21835	0.827156	0.938994
ENSG00000013810	TACC3	482.376	-0.958065	0.284781	-3.36422	0.000767598	0.0198468
ENSG00000014123	UFL1	418.337	0.202645	0.118444	1.7109	0.0871	0.335996
ENSG00000014138	POLA2	700.129	-0.439153	0.166821	-2.63248	0.0084765	0.0975535
ENSG00000014164	ZC3H3	546.032	-0.390759	0.21616	-1.80773	0.0706489	0.302022
ENSG00000014216	CAPN1	1945.64	-0.385732	0.218793	-1.763	0.0779009	0.318459
ENSG00000014257	ACP3	26.3752	-1.19121	0.597343	-1.99419	0.0461318	0.243312
ENSG00000014641	MDH1	1779.53	0.633933	0.303871	2.08619	0.0369611	0.214359
ENSG00000014824	SLC30A9	885.906	0.174138	0.154486	1.12721	0.259655	0.56934
ENSG00000014914	MTMR11	343.08	-0.7125	0.299915	-2.37567	0.0175171	0.145735
ENSG00000014919	COX15	646.051	-0.099699	0.225154	-0.442803	0.657908	0.858065
ENSG00000015133	CCDC88C	597.286	-1.07695	0.277225	-3.88474	0.000102438	0.00475777
ENSG00000015153	YAF2	581.254	0.0274765	0.250789	0.10956	0.912758	0.969525
ENSG00000015171	ZMYND11	3453.39	-0.121239	0.153411	-0.790289	0.429359	0.714953
ENSG00000015285	WAS	363.331	0.040161	0.388795	0.103296	0.917728	0.970952
ENSG00000015413	DPEP1	15.332	-1.09618	0.668712	-1.63924	0.101164	0.364612
ENSG00000015475	BID	288.165	-0.121158	0.214769	-0.56413	0.572666	0.809923
ENSG00000015479	MATR3	4069.2	0.38793	0.21309	1.8205	0.0686828	0.29731
ENSG00000015520	NPC1L1	8.65832	-1.33818	0.74866	-1.78743	0.0738674	0.30953
ENSG00000015532	XYLT2	561.305	-0.50576	0.191096	-2.64663	0.00812979	0.0955113
ENSG00000015568	RGPD5	2635.61	-0.18739	0.18632	-1.00574	0.31454	0.620062
ENSG00000015592	STMN4	1320.54	0.66987	0.271458	2.46767	0.0135995	0.127023
ENSG00000015676	NUDCD3	3629.31	0.171608	0.194976	0.88015	0.378778	0.676
ENSG00000016391	CHDH	902.387	-0.030364	0.196215	-0.154749	0.877019	0.957145
ENSG00000016402	IL20RA	44.2887	-0.958126	0.528543	-1.81277	0.0698676	0.299935
ENSG00000016602	CLCA4	88.1532	0.540329	0.469301	1.15135	0.249588	0.558995
ENSG00000016864	GLT8D1	239.446	0.0488522	0.123362	0.396007	0.6921	0.875046
ENSG00000017260	ATP2C1	1650.9	0.117035	0.14638	0.799526	0.423985	0.710671
ENSG00000017427	IGF1	327.754	1.16987	0.463351	2.5248	0.0115763	0.116412
ENSG00000017483	SLC38A5	326.469	-0.210842	0.313919	-0.671644	0.50181	0.765593
ENSG00000017797	RALBP1	1394.46	0.325842	0.12377	2.63265	0.00847216	0.0975535
ENSG00000018189	RUFY3	3084.87	0.13572	0.1032	1.31512	0.18847	0.491127
ENSG00000018236	CNTN1	2322.29	0.758067	0.437866	1.73128	0.0834024	0.329635
ENSG00000018280	SLC11A1	4097.24	-0.507494	0.536676	-0.945625	0.34434	0.648845
ENSG00000018408	WWTR1	1321.92	0.484185	0.294448	1.64438	0.100097	0.362566
ENSG00000018510	AGPS	986.821	0.0601258	0.154557	0.38902	0.697261	0.878387
ENSG00000018607	NA	3.69515	1.06527	0.827977	1.2866	0.198235	NA
ENSG00000018610	STEEP1	664.062	-0.00916744	0.176609	-0.0519081	0.958602	0.984692
ENSG00000018625	ATP1A2	14452.1	0.12453	0.345155	0.360794	0.718253	0.887764
ENSG00000018699	TTC27	169.615	-0.161516	0.217398	-0.74295	0.457512	0.735986
ENSG00000018869	ZNF582	68.8914	-0.109657	0.339331	-0.323156	0.746577	0.901758
ENSG00000019102	VSIG2	14.7605	-0.69545	0.497565	-1.39771	0.162201	0.457331
ENSG00000019144	PHLDB1	14062.2	0.363906	0.248551	1.46411	0.143163	0.433147
ENSG00000019169	MARCO	143.813	-0.65838	0.761074	-0.865066	0.387002	0.682704
ENSG00000019186	CYP24A1	23.9094	-2.00301	1.04494	-1.91687	0.0552543	0.266255
ENSG00000019485	PRDM11	815.71	-0.183243	0.15359	-1.19307	0.232843	0.541794
ENSG00000019505	SYT13	2077.38	0.222875	0.489463	0.455346	0.648861	0.853741
ENSG00000019549	SNAI2	63.5253	-0.93819	0.586189	-1.60049	0.10949	0.379644
ENSG00000019582	CD74	17595.5	0.562024	0.461889	1.21679	0.223683	0.533352
ENSG00000019991	HGF	176.632	0.488361	0.398796	1.22459	0.220731	0.529936
ENSG00000019995	ZRANB1	899.136	0.206978	0.150745	1.37303	0.169742	0.466648
ENSG00000020129	NCDN	9607.45	0.590927	0.336469	1.75626	0.0790436	0.320061
ENSG00000020181	ADGRA2	1659.21	-0.431978	0.227032	-1.90271	0.0570779	0.270791
ENSG00000020256	ZFP64	300.236	-0.330099	0.201986	-1.63427	0.102203	0.366155
ENSG00000020426	MNAT1	248.368	0.174265	0.298234	0.584325	0.559002	0.801796
ENSG00000020577	SAMD4A	2723.1	0.538049	0.279923	1.92213	0.0545894	0.264536
ENSG00000020633	RUNX3	239.496	-0.0877721	0.535754	-0.163829	0.869866	0.954114
ENSG00000020922	MRE11	667.651	0.0207818	0.183579	0.113203	0.909869	0.968733
ENSG00000021300	PLEKHB1	7720.53	0.888582	0.30277	2.93484	0.00333716	0.0541653
ENSG00000021355	SERPINB1	459.158	-0.317708	0.337626	-0.941008	0.346701	0.650509
ENSG00000021461	CYP3A43	22.1593	0.0877178	0.392112	0.223706	0.822986	0.937303
ENSG00000021488	SLC7A9	15.9116	0.0134792	0.49746	0.027096	0.978383	0.991497
ENSG00000021574	SPAST	1145.33	0.0508224	0.130933	0.388156	0.6979	0.878673
ENSG00000021645	NRXN3	2820.43	0.374294	0.290941	1.28649	0.198271	0.503417
ENSG00000021762	OSBPL5	1079.77	-0.783385	0.224408	-3.4909	0.000481391	0.0141649
ENSG00000021776	AQR	746.107	0.312467	0.176276	1.7726	0.0762957	0.314984
ENSG00000021826	CPS1	865.196	-0.347748	0.269363	-1.291	0.196703	0.501161
ENSG00000022267	FHL1	1351.95	0.710936	0.269034	2.64255	0.00822852	0.0961115
ENSG00000022277	RTF2	1065.75	0.317664	0.145237	2.18722	0.0287265	0.190372
ENSG00000022355	GABRA1	817.656	0.961824	0.553182	1.73871	0.0820853	0.326385
ENSG00000022567	SLC45A4	1293.55	-0.281698	0.234842	-1.19952	0.230325	0.540012
ENSG00000022840	RNF10	2881.92	0.0738197	0.132134	0.558672	0.576385	0.812533
ENSG00000022976	ZNF839	441.396	-0.315013	0.130276	-2.41805	0.015604	0.136565
ENSG00000023041	ZDHHC6	525.23	-0.0538709	0.116809	-0.461189	0.644663	0.851547
ENSG00000023171	GRAMD1B	2290.89	0.127283	0.224052	0.568095	0.56997	0.80823
ENSG00000023287	RB1CC1	1678.72	0.0560767	0.149461	0.375193	0.707517	0.883008
ENSG00000023318	ERP44	569.619	0.151383	0.0969184	1.56196	0.118297	0.3947
ENSG00000023330	ALAS1	611.608	0.0982888	0.179183	0.548539	0.583322	0.816032
ENSG00000023445	BIRC3	235.472	-0.720146	0.39291	-1.83285	0.0668246	0.293029
ENSG00000023516	AKAP11	3804.7	0.450412	0.240995	1.86897	0.0616268	0.281838
ENSG00000023572	GLRX2	266.601	0.152958	0.246443	0.620665	0.53482	0.786608
ENSG00000023608	SNAPC1	68.6179	-0.11576	0.311105	-0.372094	0.709823	0.883865
ENSG00000023697	DERA	146.173	-0.293977	0.216223	-1.3596	0.173956	0.472072
ENSG00000023734	STRAP	874.33	0.366518	0.180053	2.03561	0.0417897	0.229856
ENSG00000023839	ABCC2	51.1442	-0.930397	0.552341	-1.68446	0.0920929	0.345693
ENSG00000023892	DEF6	424.675	-0.378773	0.316939	-1.1951	0.232049	0.54072
ENSG00000023902	PLEKHO1	1371.8	0.208535	0.171527	1.21576	0.224077	0.533639
ENSG00000023909	GCLM	500.304	0.458938	0.204847	2.24039	0.0250656	0.177645
ENSG00000024048	UBR2	1518.69	-0.352977	0.127942	-2.75888	0.00579999	0.0771996
ENSG00000024422	EHD2	1067.78	-0.0539216	0.272316	-0.198011	0.843037	0.944491
ENSG00000024526	DEPDC1	69.3844	-0.882521	0.289426	-3.04922	0.00229439	0.0417627
ENSG00000024862	CCDC28A	123.774	0.161462	0.230705	0.699866	0.484011	0.755683
ENSG00000025039	RRAGD	818.657	0.538276	0.220765	2.43823	0.0147594	0.133377
ENSG00000025156	HSF2	106.541	0.169497	0.251738	0.673306	0.500752	0.764944
ENSG00000025293	PHF20	1477.78	-0.1398	0.101624	-1.37565	0.168929	0.465953
ENSG00000025423	HSD17B6	43.1512	0.238721	0.620409	0.384781	0.7004	0.879914
ENSG00000025434	NR1H3	297.943	-0.657824	0.30776	-2.13746	0.0325605	0.201572
ENSG00000025708	TYMP	2618.14	-0.795319	0.513029	-1.55024	0.121083	0.398317
ENSG00000025770	NCAPH2	1131.4	-0.0840496	0.107131	-0.784551	0.432717	0.717704
ENSG00000025772	TOMM34	347.858	0.323524	0.27224	1.18838	0.234684	0.543771
ENSG00000025796	SEC63	954.837	-0.0522309	0.173513	-0.301019	0.7634	0.910697
ENSG00000025800	KPNA6	2197.14	0.222282	0.133392	1.66638	0.0956375	0.352915
ENSG00000026025	VIM	14860.7	0.676133	0.378734	1.78524	0.074222	0.310057
ENSG00000026036	RTEL1-TNFRSF6B	1492.67	-0.480856	0.204172	-2.35515	0.0185154	0.15058
ENSG00000026103	FAS	1478.24	-0.0311378	0.348979	-0.0892253	0.928903	0.974944
ENSG00000026297	RNASET2	3398.34	-0.0672323	0.267613	-0.251229	0.801637	0.927814
ENSG00000026508	CD44	2587.51	0.474868	0.370289	1.28242	0.199694	0.504826
ENSG00000026559	KCNG1	183.633	0.271938	0.220794	1.23164	0.218085	0.526858
ENSG00000026652	AGPAT4	3061.04	0.44575	0.254956	1.74834	0.0804055	0.322906
ENSG00000026751	SLAMF7	54.4876	-0.551834	0.647208	-0.852637	0.393861	0.688118
ENSG00000026950	BTN3A1	832.675	-0.458303	0.337139	-1.35939	0.174023	0.472072
ENSG00000027001	MIPEP	244.612	-0.286094	0.230007	-1.24385	0.213555	0.521652
ENSG00000027075	PRKCH	605.35	-0.108583	0.2395	-0.453375	0.650278	0.854785
ENSG00000027644	INSRR	24.6412	-1.47914	0.672513	-2.19943	0.0278475	0.187578
ENSG00000027697	IFNGR1	740.529	-0.12532	0.243663	-0.514317	0.60703	0.83026
ENSG00000027847	B4GALT7	578.564	-0.0941364	0.198492	-0.474257	0.635316	0.845645
ENSG00000027869	SH2D2A	61.2856	0.242124	0.605863	0.399635	0.689426	0.874315
ENSG00000028116	VRK2	281.484	-0.0554776	0.292983	-0.189354	0.849815	0.945973
ENSG00000028137	TNFRSF1B	1746.2	-0.0909729	0.443324	-0.205206	0.837411	0.94233
ENSG00000028203	VEZT	884.659	0.293656	0.158704	1.85034	0.0642644	0.287795
ENSG00000028277	POU2F2	538.934	0.0799144	0.360391	0.221744	0.824513	0.938197
ENSG00000028310	BRD9	1671.18	-0.588353	0.188115	-3.12762	0.00176225	0.034837
ENSG00000028528	SNX1	2519.58	0.229547	0.144836	1.58487	0.112996	0.385116
ENSG00000028839	TBPL1	154.404	0.520057	0.340935	1.52539	0.127163	0.408168
ENSG00000029153	BMAL2	290.06	0.127244	0.286787	0.443689	0.657268	0.85786
ENSG00000029363	BCLAF1	2004.15	0.0616595	0.133223	0.462828	0.643488	0.850697
ENSG00000029364	SLC39A9	1038.65	0.0252959	0.115312	0.21937	0.826362	0.938647
ENSG00000029534	ANK1	881.845	0.103112	0.350333	0.294326	0.768509	0.913271
ENSG00000029559	IBSP	17.1442	0.885175	0.807765	1.09583	0.273152	0.582204
ENSG00000029639	TFB1M	141.396	-0.111474	0.262551	-0.424581	0.671142	0.865023
ENSG00000029725	RABEP1	2055.33	0.177328	0.180413	0.9829	0.325657	0.630644
ENSG00000029993	HMGB3	399.734	-2.23769	0.488057	-4.58489	4.54217e-06	0.00039077
ENSG00000030066	NUP160	524.291	-0.409683	0.169608	-2.41547	0.0157148	0.13699
ENSG00000030110	BAK1	400.54	-0.318626	0.16334	-1.95069	0.0510939	0.254903
ENSG00000030304	MUSK	8.44283	0.339911	0.798059	0.425923	0.670164	0.864388
ENSG00000030419	IKZF2	484.844	-0.0747739	0.25068	-0.298284	0.765486	0.912108
ENSG00000030582	GRN	4236.55	-0.31017	0.387684	-0.80006	0.423676	0.710671
ENSG00000031003	FAM13B	1056.48	0.322513	0.147439	2.18743	0.0287108	0.190372
ENSG00000031081	ARHGAP31	1472.17	-0.142775	0.207034	-0.689622	0.490432	0.759152
ENSG00000031691	CENPQ	46.7716	0.13083	0.312904	0.418115	0.675863	0.867668
ENSG00000031698	SARS1	1606.25	0.440869	0.185857	2.37209	0.0176877	0.146519
ENSG00000031823	RANBP3	1342.16	-0.156618	0.112277	-1.39493	0.163036	0.458313
ENSG00000032219	ARID4A	677.99	0.198161	0.144102	1.37515	0.169086	0.46608
ENSG00000032389	EIPR1	409.336	0.0215279	0.183011	0.117631	0.90636	0.967587
ENSG00000032444	PNPLA6	3224.68	0.13149	0.151223	0.869514	0.384566	0.680952
ENSG00000032742	IFT88	255.154	-0.10503	0.308903	-0.340011	0.733848	0.895622
ENSG00000033011	ALG1	1195.19	-0.0303699	0.141574	-0.214516	0.830144	0.939611
ENSG00000033030	ZCCHC8	620.614	-0.378918	0.14391	-2.63301	0.00846309	0.0975161
ENSG00000033050	ABCF2	695.941	0.211532	0.205335	1.03018	0.302924	0.611063
ENSG00000033100	CHPF2	2119.67	-0.205313	0.171673	-1.19596	0.231714	0.54072
ENSG00000033122	LRRC7	4053.49	0.500064	0.277906	1.7994	0.0719557	0.304672
ENSG00000033170	FUT8	1301.37	0.152235	0.186743	0.815209	0.414953	0.704377
ENSG00000033178	UBA6	858.865	-0.0373342	0.195717	-0.190756	0.848717	0.945675
ENSG00000033327	GAB2	3023.85	0.447129	0.265445	1.68445	0.0920947	0.345693
ENSG00000033627	ATP6V0A1	6638.65	0.35494	0.151186	2.34771	0.0188893	0.152194
ENSG00000033800	PIAS1	817.235	-0.134438	0.217966	-0.616784	0.537378	0.788556
ENSG00000033867	SLC4A7	949.566	0.437636	0.191588	2.28425	0.0223566	0.166262
ENSG00000034053	APBA2	908.958	0.491267	0.373375	1.31575	0.188259	0.49098
ENSG00000034152	MAP2K3	659.062	-0.315356	0.233899	-1.34826	0.177576	0.477074
ENSG00000034239	CLXN	32.5914	1.77415	0.496165	3.57572	0.000349265	0.011235
ENSG00000034510	TMSB10	6778.62	-0.342104	0.302463	-1.13106	0.25803	0.567956
ENSG00000034533	ASTE1	99.1183	0.0734756	0.343595	0.213844	0.830669	0.939693
ENSG00000034677	RNF19A	1382.5	0.215237	0.166118	1.29569	0.195083	0.499595
ENSG00000034693	PEX3	120.92	0.204173	0.267	0.764695	0.444453	0.727236
ENSG00000034713	GABARAPL2	1146.59	0.555934	0.22838	2.43425	0.0149226	0.134225
ENSG00000034971	MYOC	1.21243	0.914774	1.10558	0.827414	0.408002	NA
ENSG00000035115	SH3YL1	779.176	-0.0768856	0.150968	-0.509285	0.610553	0.831744
ENSG00000035141	FAM136A	236.913	-0.276802	0.213005	-1.29951	0.193769	0.49832
ENSG00000035403	VCL	2107.46	-0.201062	0.27309	-0.736247	0.46158	0.738321
ENSG00000035499	DEPDC1B	24.0778	-1.32381	0.495686	-2.67067	0.00757001	0.0909967
ENSG00000035664	DAPK2	619.177	-0.177201	0.239166	-0.740913	0.458746	0.736448
ENSG00000035681	NSMAF	382.196	0.114484	0.206026	0.555678	0.578431	0.8137
ENSG00000035687	ADSS2	649.935	-0.0575179	0.165281	-0.348	0.72784	0.8931
ENSG00000035862	TIMP2	7225.64	0.202068	0.253047	0.79854	0.424557	0.711179
ENSG00000035928	RFC1	733.758	-0.0445231	0.208479	-0.213562	0.830889	0.939783
ENSG00000036054	TBC1D23	347.541	-0.225318	0.169688	-1.32783	0.184233	0.485575
ENSG00000036257	CUL3	937.8	0.168556	0.161637	1.04281	0.297037	0.606304
ENSG00000036448	MYOM2	224.662	0.710047	0.527233	1.34674	0.178064	0.477576
ENSG00000036530	CYP46A1	1276.79	0.47813	0.311949	1.53272	0.125345	0.405329
ENSG00000036549	ZZZ3	797.065	0.0288149	0.146232	0.197049	0.843789	0.944491
ENSG00000036565	SLC18A1	33.1743	0.404313	0.447502	0.903489	0.366267	0.667256
ENSG00000036672	USP2	537.553	0.457185	0.222946	2.05066	0.0403003	0.224429
ENSG00000036828	CASR	3013.12	0.350611	0.228264	1.53599	0.124541	0.404285
ENSG00000037042	TUBG2	986.117	0.0030472	0.143551	0.0212272	0.983064	0.99363
ENSG00000037241	RPL26L1	76.2284	0.315009	0.431157	0.730613	0.465016	0.740543
ENSG00000037280	FLT4	350.65	-0.73996	0.365841	-2.02263	0.0431118	0.234838
ENSG00000037474	NSUN2	1043.75	-1.18936	0.254915	-4.66572	3.07544e-06	0.000287816
ENSG00000037749	MFAP3	476.366	-0.123292	0.175801	-0.701317	0.483106	0.755217
ENSG00000037757	MRI1	991.104	-0.258312	0.194	-1.3315	0.183023	0.484147
ENSG00000037897	METTL1	75.827	-0.215928	0.361558	-0.597217	0.550363	0.796553
ENSG00000038002	AGA	157.655	0.288278	0.310309	0.929002	0.352888	0.655801
ENSG00000038210	PI4K2B	212.852	-0.746478	0.248883	-2.99931	0.0027059	0.0460219
ENSG00000038219	BOD1L1	2396.07	0.0628603	0.126633	0.496396	0.619615	0.83724
ENSG00000038274	MAT2B	479.109	0.0287747	0.209589	0.137291	0.890801	0.962134
ENSG00000038295	TLL1	74.6275	0.664982	0.455292	1.46056	0.144136	0.435473
ENSG00000038358	EDC4	1520.4	-0.0633335	0.204253	-0.310073	0.756505	0.90725
ENSG00000038382	TRIO	6862.4	-0.204222	0.184073	-1.10946	0.26723	0.576824
ENSG00000038427	VCAN	3420.54	-0.126534	0.42091	-0.30062	0.763705	0.910947
ENSG00000038532	CLEC16A	1506.74	-0.142118	0.17577	-0.808542	0.418778	0.70695
ENSG00000038945	MSR1	802.945	0.367087	0.43899	0.836208	0.403038	0.695595
ENSG00000039068	CDH1	672.097	-2.23108	0.424366	-5.25743	1.46082e-07	2.39538e-05
ENSG00000039123	MTREX	842.365	-0.0188933	0.131669	-0.143491	0.885902	0.960356
ENSG00000039139	DNAH5	316.916	-0.60658	0.347525	-1.74543	0.08091	0.323943
ENSG00000039319	ZFYVE16	2450.15	0.240763	0.250133	0.962538	0.335779	0.640541
ENSG00000039523	RIPOR1	2931.75	0.119728	0.113199	1.05767	0.290204	0.600329
ENSG00000039537	C6	11.7124	0.906932	0.812076	1.11681	0.264077	0.573537
ENSG00000039560	RAI14	555.698	-0.135276	0.302546	-0.447125	0.654785	0.856526
ENSG00000039600	SOX30	2.64642	0.149932	0.912021	0.164395	0.86942	NA
ENSG00000039650	PNKP	902.74	-0.975769	0.20188	-4.83341	1.34216e-06	0.000154187
ENSG00000040199	PHLPP2	961.853	0.271122	0.191444	1.41619	0.15672	0.451859
ENSG00000040275	SPDL1	140.239	0.29645	0.291767	1.01605	0.309605	0.616607
ENSG00000040341	STAU2	863.314	0.108146	0.207872	0.520253	0.602887	0.828004
ENSG00000040487	SLC66A1	413.874	0.0330123	0.169724	0.194505	0.84578	0.944491
ENSG00000040531	CTNS	362.843	0.163915	0.290564	0.564127	0.572668	0.809923
ENSG00000040608	RTN4R	603.662	0.654678	0.403992	1.62052	0.10512	0.371954
ENSG00000040633	PHF23	435.802	0.0954157	0.172979	0.551602	0.581221	0.814779
ENSG00000040731	CDH10	191.415	0.4116	0.471588	0.872795	0.382775	0.679705
ENSG00000040933	INPP4A	2573.7	-0.106912	0.181659	-0.588532	0.556175	0.800418
ENSG00000041353	RAB27B	306.654	-0.49433	0.452871	-1.09155	0.275032	0.5842
ENSG00000041357	PSMA4	446.522	-0.196677	0.228083	-0.862305	0.38852	0.683881
ENSG00000041515	MYO16	228.757	0.353158	0.388907	0.908078	0.363837	0.66567
ENSG00000041802	LSG1	474.026	-0.187457	0.162653	-1.1525	0.249116	0.55867
ENSG00000041880	PARP3	323.984	-0.0515055	0.237728	-0.216657	0.828476	0.939456
ENSG00000041982	TNC	4927.14	0.967255	0.447461	2.16165	0.0306452	0.19578
ENSG00000041988	THAP3	202.617	-0.205149	0.231979	-0.884345	0.37651	0.675016
ENSG00000042062	RIPOR3	312.98	-0.586044	0.288118	-2.03404	0.0419471	0.230589
ENSG00000042088	TDP1	216.164	-0.169681	0.273752	-0.619833	0.535368	0.786892
ENSG00000042286	AIFM2	276.251	0.162351	0.25801	0.629245	0.529189	0.783475
ENSG00000042317	SPATA7	210.731	-0.138904	0.209118	-0.664236	0.506539	0.76834
ENSG00000042429	MED17	544.503	-0.161586	0.124473	-1.29815	0.194235	0.498781
ENSG00000042445	RETSAT	330.674	0.743532	0.386717	1.92268	0.0545206	0.264336
ENSG00000042493	CAPG	1128.41	-0.16546	0.347668	-0.475912	0.634137	0.845144
ENSG00000042753	AP2S1	918.035	0.181845	0.240467	0.756218	0.449519	0.730911
ENSG00000042781	USH2A	14.7577	0.825268	0.585705	1.40902	0.15883	0.453296
ENSG00000042832	TG	86.9341	-0.646326	0.529444	-1.22076	0.222176	0.531797
ENSG00000042980	ADAM28	484.356	-0.173457	0.358585	-0.483728	0.628579	0.842378
ENSG00000043039	BARX2	45.9604	-1.42172	0.450956	-3.15267	0.00161784	0.0328822
ENSG00000043093	DCUN1D1	476.877	0.198665	0.217221	0.914576	0.360414	0.663375
ENSG00000043143	JADE2	2492.46	-0.118411	0.153405	-0.771881	0.440185	0.723398
ENSG00000043355	ZIC2	358.297	0.0715699	0.276307	0.259024	0.795617	0.925371
ENSG00000043462	LCP2	715.46	-0.133186	0.401373	-0.331826	0.740021	0.898051
ENSG00000043514	TRIT1	294.276	-0.397716	0.179741	-2.21272	0.0269172	0.183629
ENSG00000043591	ADRB1	429.696	0.443783	0.287047	1.54603	0.122097	0.40021
ENSG00000044090	CUL7	1208.23	-1.02631	0.246124	-4.16989	3.04741e-05	0.00189206
ENSG00000044115	CTNNA1	3993.83	-0.0890866	0.195876	-0.454812	0.649244	0.853894
ENSG00000044446	PHKA2	870.363	-0.425679	0.199545	-2.13325	0.0329046	0.202722
ENSG00000044459	CNTLN	235.188	-0.320418	0.275383	-1.16354	0.244611	0.554849
ENSG00000044524	EPHA3	167.857	0.0491123	0.246137	0.199532	0.841846	0.944462
ENSG00000044574	HSPA5	3429.62	0.130785	0.269038	0.486121	0.626881	0.841526
ENSG00000046604	DSG2	560.51	-1.71714	0.365765	-4.69466	2.67049e-06	0.000256166
ENSG00000046647	GEMIN8	781.79	-0.15139	0.155014	-0.976622	0.328756	0.633825
ENSG00000046651	OFD1	757.166	-0.0257188	0.243203	-0.10575	0.91578	0.970504
ENSG00000046653	GPM6B	8221.08	0.796483	0.260117	3.06202	0.00219848	0.0404389
ENSG00000046889	PREX2	1577.07	0.405708	0.244054	1.66237	0.0964385	0.354439
ENSG00000047056	WDR37	1356.79	0.1602	0.147435	1.08658	0.277222	0.586384
ENSG00000047188	YTHDC2	791.304	-0.476462	0.192282	-2.47794	0.0132143	0.125433
ENSG00000047230	CTPS2	367.053	0.0884142	0.261547	0.338042	0.735331	0.896671
ENSG00000047249	ATP6V1H	934.166	0.551589	0.228748	2.41134	0.0158942	0.13804
ENSG00000047315	POLR2B	1158.21	-0.0236881	0.159733	-0.148298	0.882108	0.958644
ENSG00000047346	ATOSA	754.786	-0.228132	0.19414	-1.17509	0.23996	0.550147
ENSG00000047365	ARAP2	2063.58	0.294127	0.278892	1.05463	0.291595	0.601791
ENSG00000047410	TPR	1890.76	-0.226168	0.143656	-1.57437	0.115402	0.389442
ENSG00000047457	CP	523.063	1.03257	0.424953	2.42984	0.0151053	0.134739
ENSG00000047578	KATNIP	1254.37	-0.453638	0.218289	-2.07815	0.0376955	0.216737
ENSG00000047579	DTNBP1	299.879	0.212997	0.158013	1.34797	0.177668	0.477121
ENSG00000047597	XK	169.858	0.863231	0.437363	1.97372	0.0484138	0.24848
ENSG00000047617	ANO2	140.264	-0.0713478	0.407923	-0.174905	0.861154	0.950828
ENSG00000047621	C12orf4	557.223	-0.0112211	0.123825	-0.090621	0.927794	0.974445
ENSG00000047634	SCML1	118.744	-0.208535	0.249916	-0.834423	0.404043	0.695929
ENSG00000047644	WWC3	1318.35	0.00615048	0.170935	0.0359814	0.971297	0.988461
ENSG00000047648	ARHGAP6	231.286	0.24453	0.296006	0.826098	0.408749	0.699727
ENSG00000047662	FAM184B	121.604	0.0380263	0.277303	0.137129	0.890929	0.962134
ENSG00000047849	MAP4	12489.5	0.647424	0.179516	3.6065	0.000310351	0.010501
ENSG00000047932	GOPC	563.236	0.159035	0.141457	1.12426	0.260901	0.570545
ENSG00000047936	ROS1	108.099	-0.543532	0.442565	-1.22814	0.219394	0.528447
ENSG00000048028	USP28	305.361	-0.199088	0.185456	-1.07351	0.283043	0.592751
ENSG00000048052	HDAC9	483.489	0.299477	0.198422	1.50929	0.131224	0.414955
ENSG00000048140	TSPAN17	811.92	-0.0109436	0.216243	-0.0506076	0.959638	0.984896
ENSG00000048162	NOP16	80.629	-0.386347	0.310809	-1.24304	0.213853	0.521982
ENSG00000048342	CC2D2A	717.278	0.0343035	0.173756	0.197423	0.843496	0.944491
ENSG00000048392	RRM2B	495.857	0.491924	0.179135	2.7461	0.00603079	0.0784944
ENSG00000048405	ZNF800	680.951	-0.0712748	0.147667	-0.482671	0.629329	0.84276
ENSG00000048471	SNX29	2276.2	-0.194741	0.215804	-0.902399	0.366845	0.667734
ENSG00000048540	LMO3	779.934	0.729581	0.373728	1.95217	0.0509177	0.254536
ENSG00000048544	MRPS10	393.504	0.0792344	0.183271	0.432334	0.665498	0.862217
ENSG00000048545	GUCA1A	205.19	0.0495083	0.213799	0.231565	0.816876	0.934488
ENSG00000048649	RSF1	1649.28	0.114821	0.1686	0.681029	0.495853	0.762744
ENSG00000048707	VPS13D	5922.57	0.0564978	0.157358	0.359039	0.719566	0.88823
ENSG00000048740	CELF2	3600.04	0.388442	0.179466	2.16443	0.0304313	0.195259
ENSG00000048828	FAM120A	2586.35	-0.31748	0.148154	-2.14291	0.0321204	0.200317
ENSG00000048991	R3HDM1	1496.89	-0.0839883	0.233274	-0.360041	0.718817	0.887934
ENSG00000049089	COL9A2	1373.28	0.165638	0.311177	0.532296	0.594521	0.823529
ENSG00000049130	KITLG	278.806	0.0557608	0.292433	0.190679	0.848777	0.945688
ENSG00000049167	ERCC8	716.285	-0.141106	0.142288	-0.991692	0.321348	0.627231
ENSG00000049192	ADAMTS6	72.1097	-0.384213	0.329045	-1.16766	0.242944	0.553821
ENSG00000049239	H6PD	3074.44	-0.177491	0.254739	-0.696756	0.485955	0.756272
ENSG00000049245	VAMP3	963.576	0.610259	0.232005	2.63037	0.00852931	0.0978677
ENSG00000049246	PER3	1124.23	-0.0948293	0.196119	-0.48353	0.628719	0.842378
ENSG00000049249	TNFRSF9	60.578	-0.227203	0.325402	-0.698221	0.485039	0.756084
ENSG00000049283	EPN3	176.147	-1.04196	0.603451	-1.72667	0.0842264	0.330244
ENSG00000049323	LTBP1	1018.44	0.654541	0.257233	2.54455	0.010942	0.112965
ENSG00000049449	RCN1	822.809	-0.354212	0.289564	-1.22326	0.221232	0.530543
ENSG00000049540	ELN	849.893	0.136573	0.196015	0.696751	0.485959	0.756272
ENSG00000049541	RFC2	252.731	-0.385544	0.140632	-2.74151	0.00611569	0.0791163
ENSG00000049618	ARID1B	4427.64	-0.0899424	0.116462	-0.772289	0.439943	0.723186
ENSG00000049656	CLPTM1L	879.464	-0.678502	0.297496	-2.28071	0.0225656	0.166581
ENSG00000049759	NEDD4L	3080.03	0.0294029	0.26427	0.111261	0.911409	0.969095
ENSG00000049768	FOXP3	27.491	-0.226594	0.539493	-0.420013	0.674476	0.866825
ENSG00000049769	PPP1R3F	1168.66	0.417183	0.184151	2.26544	0.0234858	0.171191
ENSG00000049860	HEXB	562.968	0.125034	0.229158	0.545623	0.585325	0.817354
ENSG00000049883	PTCD2	405.568	0.338225	0.247511	1.3665	0.171781	0.46957
ENSG00000050030	NEXMIF	468.889	0.748639	0.484467	1.54529	0.122277	0.400459
ENSG00000050130	JKAMP	367.086	0.232082	0.147625	1.5721	0.115926	0.390613
ENSG00000050165	DKK3	8391.86	0.669228	0.292674	2.2866	0.0222191	0.165608
ENSG00000050327	ARHGEF5	122.159	-1.83128	0.577024	-3.17366	0.00150532	0.0313042
ENSG00000050344	NFE2L3	110.142	-0.418932	0.366651	-1.14259	0.253209	0.562053
ENSG00000050393	MCUR1	786.185	-0.0107009	0.131127	-0.0816075	0.934959	0.976574
ENSG00000050405	LIMA1	701.87	-0.294615	0.236173	-1.24745	0.212232	0.52069
ENSG00000050426	LETMD1	727.515	-0.237983	0.13658	-1.74244	0.0814309	0.32486
ENSG00000050438	SLC4A8	3748.88	0.0806213	0.212444	0.379494	0.704321	0.881458
ENSG00000050555	LAMC3	1187.42	-0.983746	0.358982	-2.74038	0.00613685	0.0792623
ENSG00000050628	PTGER3	46.5117	0.416666	0.679603	0.613102	0.539809	0.790311
ENSG00000050730	TNIP3	8.64712	0.8417	0.673899	1.249	0.211665	0.520148
ENSG00000050748	MAPK9	1395.29	0.171243	0.203361	0.842065	0.399752	0.693108
ENSG00000050767	COL23A1	152.906	0.576279	0.341457	1.6877	0.091468	0.344486
ENSG00000050820	BCAR1	3106.87	-0.164262	0.162302	-1.01207	0.311503	0.617829
ENSG00000051009	FHIP1B	950.178	-0.226109	0.142655	-1.58501	0.112965	0.385116
ENSG00000051108	HERPUD1	1277.54	-0.139472	0.2762	-0.504969	0.613581	0.833778
ENSG00000051128	HOMER3	517.492	-0.0370721	0.26529	-0.139742	0.888864	0.961493
ENSG00000051180	RAD51	23.5039	-1.63041	0.659277	-2.47302	0.0133977	0.126049
ENSG00000051341	POLQ	92.3781	-1.12295	0.444132	-2.52842	0.0114579	0.115755
ENSG00000051382	PIK3CB	741.943	0.0807514	0.197146	0.409601	0.682099	0.870229
ENSG00000051523	CYBA	1703.22	-0.228622	0.364911	-0.626515	0.530977	0.78457
ENSG00000051596	THOC3	500.007	0.138315	0.254042	0.544456	0.586128	0.817749
ENSG00000051620	HEBP2	465.349	-0.270608	0.330908	-0.817774	0.413486	0.703569
ENSG00000051825	MPHOSPH9	586.847	-0.359775	0.168186	-2.13915	0.0324237	0.201034
ENSG00000052126	PLEKHA5	1698.04	0.417716	0.184974	2.25824	0.0239307	0.172663
ENSG00000052344	PRSS8	480.294	-5.8153	1.26548	-4.59535	4.32027e-06	0.000375961
ENSG00000052723	SIKE1	444.797	0.346456	0.289074	1.1985	0.230721	0.540012
ENSG00000052749	RRP12	1154.23	-0.0299838	0.146588	-0.204544	0.837928	0.9424
ENSG00000052795	FNIP2	1875.12	0.248445	0.177852	1.39691	0.162439	0.457575
ENSG00000052802	MSMO1	266.922	0.109555	0.286508	0.38238	0.70218	0.880154
ENSG00000052841	TTC17	877.237	-0.31009	0.228302	-1.35824	0.174386	0.47236
ENSG00000052850	ALX4	33.6255	0.233383	0.423888	0.550577	0.581924	0.815027
ENSG00000053108	FSTL4	827.309	0.178974	0.154069	1.16165	0.245378	0.555473
ENSG00000053254	FOXN3	1656.64	0.0239016	0.175835	0.135932	0.891875	0.96235
ENSG00000053328	METTL24	59.3688	0.0920534	0.316298	0.291034	0.771025	0.914675
ENSG00000053371	AKR7A2	608.388	0.0400175	0.171461	0.233391	0.815458	0.933618
ENSG00000053372	MRTO4	391.762	0.130691	0.177298	0.737126	0.461046	0.738143
ENSG00000053438	NNAT	567.024	0.517956	0.490011	1.05703	0.290497	0.60056
ENSG00000053501	USE1	363.716	0.0675056	0.140573	0.480216	0.631074	0.84341
ENSG00000053524	MCF2L2	2116.54	0.204076	0.272667	0.748445	0.454192	0.734208
ENSG00000053702	NRIP2	250.369	0.413491	0.302305	1.3678	0.171376	0.468741
ENSG00000053747	LAMA3	430.072	-0.857824	0.430114	-1.99441	0.0461073	0.243312
ENSG00000053770	AP5M1	726.05	0.564884	0.237152	2.38195	0.0172214	0.144213
ENSG00000053900	ANAPC4	289.088	-0.22839	0.200018	-1.14185	0.253517	0.562424
ENSG00000053918	KCNQ1	328.836	-0.346746	0.346197	-1.00159	0.316544	0.622428
ENSG00000054116	TRAPPC3	485.868	0.197328	0.103714	1.90262	0.05709	0.270791
ENSG00000054118	THRAP3	2362.01	0.146096	0.092727	1.57555	0.115131	0.38927
ENSG00000054148	PHPT1	492.529	0.0233956	0.281297	0.0831707	0.933716	0.976407
ENSG00000054179	ENTPD2	230.743	-0.520138	0.334924	-1.553	0.120422	0.3974
ENSG00000054219	LY75	438.616	-0.400651	0.238819	-1.67763	0.093419	0.34855
ENSG00000054267	ARID4B	1841.95	-0.279153	0.194405	-1.43594	0.15102	0.444635
ENSG00000054277	OPN3	194.043	-0.324037	0.296399	-1.09325	0.274286	0.58323
ENSG00000054282	SDCCAG8	454.41	-0.0125932	0.192638	-0.0653722	0.947878	0.981284
ENSG00000054356	PTPRN	3986.46	0.752553	0.398305	1.88939	0.0588399	0.275126
ENSG00000054523	KIF1B	14311.5	0.438851	0.166617	2.63389	0.00844132	0.0975161
ENSG00000054598	FOXC1	229.507	-0.254899	0.287828	-0.885597	0.375835	0.674688
ENSG00000054611	TBC1D22A	1249.62	-0.122271	0.162553	-0.752189	0.451937	0.732918
ENSG00000054654	SYNE2	2466.56	-0.765734	0.207701	-3.68672	0.000227167	0.00836508
ENSG00000054690	PLEKHH1	8764.5	0.423204	0.342457	1.23578	0.216539	0.52473
ENSG00000054793	ATP9A	8447.76	0.649446	0.265492	2.4462	0.0144373	0.131644
ENSG00000054803	CBLN4	337.419	0.896862	0.562122	1.59549	0.110602	0.381362
ENSG00000054938	CHRDL2	12.5736	-0.102492	0.753584	-0.136006	0.891817	0.96235
ENSG00000054965	FAM168A	5855.91	0.439363	0.144228	3.0463	0.0023168	0.0419318
ENSG00000054967	RELT	1270.77	-0.000825036	0.300876	-0.00274211	0.997812	0.999584
ENSG00000054983	GALC	621.862	0.206016	0.200991	1.025	0.305363	0.612359
ENSG00000055044	NOP58	379.607	-0.71355	0.235306	-3.03243	0.00242592	0.0431738
ENSG00000055070	SZRD1	918.859	0.0836547	0.903814	0.0925574	0.926255	0.973603
ENSG00000055118	KCNH2	600.198	0.467394	0.380275	1.2291	0.219036	0.528181
ENSG00000055130	CUL1	666.387	0.0337735	0.1533	0.22031	0.82563	0.938529
ENSG00000055147	FAM114A2	227.214	0.0135348	0.224661	0.0602454	0.95196	0.982482
ENSG00000055163	CYFIP2	4174.57	0.410555	0.316378	1.29767	0.194399	0.49887
ENSG00000055208	TAB2	1075.97	0.511137	0.186552	2.73991	0.00614551	0.0792883
ENSG00000055211	GINM1	555.482	0.291382	0.122758	2.37363	0.0176144	0.146166
ENSG00000055332	EIF2AK2	1944.36	-0.164323	0.161207	-1.01933	0.308048	0.615032
ENSG00000055483	USP36	1713.17	-0.0618246	0.194837	-0.317315	0.751004	0.904288
ENSG00000055609	KMT2C	7526.94	-0.133801	0.127747	-1.04739	0.294919	0.604521
ENSG00000055732	MCOLN3	41.8302	-3.427	0.74882	-4.57654	4.72741e-06	0.00040309
ENSG00000055813	CCDC85A	667.986	0.508346	0.226713	2.24225	0.0249454	0.177126
ENSG00000055917	PUM2	1877.29	-0.0596356	0.130397	-0.457339	0.647427	0.853435
ENSG00000055950	MRPL43	456.664	0.0477425	0.154369	0.309275	0.757112	0.90751
ENSG00000055955	ITIH4	199.201	-0.223642	0.265635	-0.841916	0.399835	0.693113
ENSG00000056050	HPF1	87.928	0.461627	0.323641	1.42636	0.153765	0.447375
ENSG00000056097	ZFR	1720.72	0.218177	0.176358	1.23712	0.216041	0.52438
ENSG00000056277	ZNF280C	107.969	-0.33218	0.210131	-1.58082	0.113918	0.386682
ENSG00000056291	NPFFR2	4.99196	0.469893	0.662689	0.709069	0.478281	NA
ENSG00000056487	PHF21B	285.063	0.363248	0.355577	1.02158	0.306982	0.614188
ENSG00000056558	TRAF1	608.344	-0.073824	0.260052	-0.283882	0.776501	0.91754
ENSG00000056586	RC3H2	1490.13	0.0752785	0.0962841	0.781837	0.43431	0.718757
ENSG00000056736	IL17RB	159.707	-0.455089	0.364137	-1.24978	0.211381	0.519745
ENSG00000056972	TRAF3IP2	706.61	0.426671	0.229796	1.85674	0.063348	0.285861
ENSG00000056998	GYG2	268.323	0.326365	0.419898	0.777248	0.437013	0.721548
ENSG00000057019	DCBLD2	794.232	-0.309396	0.271541	-1.13941	0.254534	0.563492
ENSG00000057252	SOAT1	723.849	0.225521	0.302256	0.746125	0.455592	0.734681
ENSG00000057294	PKP2	249.854	-1.08436	0.509671	-2.12757	0.0333727	0.203695
ENSG00000057468	MSH4	23.2949	-0.178643	0.522643	-0.341807	0.732496	0.895321
ENSG00000057593	F7	41.6646	-2.16944	0.761928	-2.84731	0.00440909	0.0643747
ENSG00000057608	GDI2	1389.54	-0.045069	0.157266	-0.286577	0.774436	0.916757
ENSG00000057657	PRDM1	299.512	0.155483	0.338437	0.459416	0.645936	0.852523
ENSG00000057663	ATG5	277.92	0.154555	0.163894	0.943017	0.345672	0.649607
ENSG00000057704	TMCC3	883.818	0.0429398	0.268616	0.159856	0.872995	0.95515
ENSG00000057757	PITHD1	1119.64	0.778467	0.258524	3.0112	0.00260218	0.0448946
ENSG00000057935	MTA3	1428.41	-0.00247646	0.196414	-0.0126084	0.98994	0.996692
ENSG00000058056	USP13	876.998	-0.131248	0.182643	-0.718601	0.472387	0.746703
ENSG00000058063	ATP11B	724.395	-0.360633	0.188661	-1.91154	0.0559352	0.268179
ENSG00000058085	LAMC2	83.1421	-1.33089	0.523173	-2.54388	0.010963	0.112965
ENSG00000058091	CDK14	911.878	0.243107	0.294374	0.825846	0.408891	0.69984
ENSG00000058262	SEC61A1	2782.93	-0.253785	0.193407	-1.31218	0.18946	0.492586
ENSG00000058272	PPP1R12A	1545.83	-0.114603	0.167117	-0.685766	0.492861	0.760446
ENSG00000058335	RASGRF1	1331.74	0.331014	0.216292	1.5304	0.125917	0.406138
ENSG00000058404	CAMK2B	3627.94	0.464353	0.404781	1.14717	0.251312	0.56051
ENSG00000058453	CROCC	1739.77	-0.264597	0.170602	-1.55096	0.120911	0.398023
ENSG00000058600	POLR3E	845.804	-0.506672	0.203016	-2.49572	0.0125701	0.121981
ENSG00000058668	ATP2B4	4531.2	0.296536	0.153136	1.93641	0.0528171	0.259554
ENSG00000058673	ZC3H11A	1344.68	-0.336965	0.203677	-1.6544	0.0980454	0.357741
ENSG00000058729	RIOK2	174.139	-0.0869185	0.225372	-0.385667	0.699743	0.879723
ENSG00000058799	YIPF1	190.83	-0.0254103	0.198548	-0.127981	0.898164	0.964311
ENSG00000058804	NDC1	187.15	-0.165049	0.279524	-0.590466	0.554879	0.7995
ENSG00000058866	DGKG	1106.39	0.199069	0.292823	0.679828	0.496613	0.763082
ENSG00000059122	FLYWCH1	3486.57	0.0289981	0.166944	0.1737	0.862101	0.950958
ENSG00000059145	UNKL	1214.62	-0.438017	0.223234	-1.96214	0.0497462	0.251949
ENSG00000059377	TBXAS1	622.094	-0.0798415	0.356074	-0.224227	0.82258	0.937238
ENSG00000059378	PARP12	578.088	-0.687048	0.314808	-2.18244	0.0290774	0.19139
ENSG00000059573	ALDH18A1	622.22	-0.281473	0.279642	-1.00655	0.314152	0.619632
ENSG00000059588	TARBP1	2121.34	-0.171822	0.178875	-0.960575	0.336766	0.641683
ENSG00000059691	GATB	423.227	0.492052	0.190301	2.58566	0.0097194	0.105111
ENSG00000059728	MXD1	493.957	-0.232564	0.288956	-0.804845	0.420909	0.708241
ENSG00000059758	CDK17	1331.11	0.136293	0.14162	0.962385	0.335856	0.640625
ENSG00000059769	DNAJC25	114.223	-0.279358	0.185149	-1.50883	0.131343	0.415193
ENSG00000059804	SLC2A3	1987.57	0.261089	0.350296	0.745338	0.456067	0.735018
ENSG00000059915	PSD	3928.58	0.479275	0.350907	1.36582	0.171996	0.46957
ENSG00000060069	CTDP1	776.916	-0.125016	0.190759	-0.655362	0.512234	0.772034
ENSG00000060138	YBX3	1421.61	-0.153787	0.262914	-0.584934	0.558592	0.801549
ENSG00000060140	STYK1	79.7159	0.285934	0.48373	0.591104	0.554451	0.799253
ENSG00000060237	WNK1	13999.9	0.342502	0.195725	1.74991	0.0801334	0.322469
ENSG00000060339	CCAR1	986.684	-0.0549155	0.179114	-0.306595	0.759151	0.908623
ENSG00000060491	OGFR	2370.64	-0.308044	0.140632	-2.19044	0.0284926	0.189539
ENSG00000060558	GNA15	248.917	0.162894	0.389357	0.418365	0.67568	0.867633
ENSG00000060566	CREB3L3	6.22326	0.833486	1.04549	0.797217	0.425325	0.711502
ENSG00000060642	PIGV	332.137	0.197409	0.166005	1.18917	0.234371	0.543372
ENSG00000060656	PTPRU	932.358	-0.275789	0.249984	-1.10323	0.269927	0.579043
ENSG00000060688	SNRNP40	296.408	-0.0211774	0.216066	-0.0980136	0.921922	0.972123
ENSG00000060709	RIMBP2	1236.19	0.241972	0.436652	0.554152	0.579475	0.81427
ENSG00000060718	COL11A1	513.755	0.0151196	0.260956	0.0579393	0.953797	0.982978
ENSG00000060749	QSER1	807.248	0.107452	0.195016	0.55099	0.581641	0.814961
ENSG00000060762	MPC1	244.801	0.521898	0.400517	1.30306	0.192554	0.496391
ENSG00000060971	ACAA1	937.466	0.139962	0.107459	1.30248	0.192753	0.496431
ENSG00000060982	BCAT1	967.835	0.61696	0.272521	2.26389	0.0235806	0.171443
ENSG00000061273	HDAC7	2483.52	-0.280913	0.227466	-1.23496	0.216844	0.525205
ENSG00000061337	LZTS1	1439.78	0.0587067	0.251611	0.233323	0.81551	0.933618
ENSG00000061455	PRDM6	48.2952	0.221288	0.42298	0.523163	0.600861	0.826641
ENSG00000061656	SPAG4	64.6661	-0.525931	0.388034	-1.35537	0.175299	0.473477
ENSG00000061676	NCKAP1	2475.34	0.184636	0.251087	0.735348	0.462128	0.738602
ENSG00000061794	MRPS35	279.251	0.0485561	0.247469	0.196211	0.844445	0.944491
ENSG00000061918	GUCY1B1	568.639	0.735458	0.350395	2.09894	0.0358224	0.210555
ENSG00000061936	SFSWAP	1656.73	-0.241212	0.197648	-1.22041	0.22231	0.531797
ENSG00000061938	TNK2	7224.99	-0.162889	0.148067	-1.1001	0.271288	0.580486
ENSG00000061987	MON2	2176.81	-0.381856	0.173052	-2.2066	0.0273423	0.185354
ENSG00000062038	CDH3	341.287	-0.442627	0.235901	-1.87632	0.0606109	0.279323
ENSG00000062096	ARSF	27.548	1.69634	0.510628	3.32207	0.000893515	0.0219208
ENSG00000062194	GPBP1	1134.65	0.116916	0.104176	1.12229	0.261738	0.571203
ENSG00000062282	DGAT2	148.036	-0.472207	0.412011	-1.1461	0.251753	0.560961
ENSG00000062370	ZNF112	154.123	-0.139055	0.175857	-0.790728	0.429102	0.714781
ENSG00000062485	CS	1729.32	0.00710209	0.134443	0.0528259	0.957871	0.984692
ENSG00000062524	LTK	61.3048	-0.726528	0.58367	-1.24476	0.21322	0.521534
ENSG00000062582	MRPS24	298.897	0.00999485	0.247511	0.0403815	0.967789	0.987345
ENSG00000062598	ELMO2	1231.23	0.262583	0.14129	1.85847	0.0631017	0.285251
ENSG00000062650	WAPL	1011.65	-0.230079	0.134556	-1.70992	0.0872815	0.336514
ENSG00000062716	VMP1	3487.07	-0.417351	0.288873	-1.44476	0.148526	0.44089
ENSG00000062725	APPBP2	1189.32	-0.0342029	0.200908	-0.170241	0.86482	0.951711
ENSG00000062822	POLD1	536.628	-0.792034	0.27899	-2.83893	0.00452649	0.0653332
ENSG00000063015	SEZ6	604.451	0.177841	0.382435	0.465022	0.641916	0.849321
ENSG00000063046	EIF4B	6752.07	0.0222712	0.145064	0.153527	0.877983	0.957494
ENSG00000063127	SLC6A16	41.4611	-0.620303	0.427942	-1.4495	0.147197	0.439873
ENSG00000063169	BICRA	1349.32	-0.354171	0.128786	-2.75007	0.00595823	0.0780411
ENSG00000063176	SPHK2	1276.41	0.158446	0.119849	1.32205	0.18615	0.487924
ENSG00000063177	RPL18	2761.9	-0.137318	0.174109	-0.78869	0.430293	0.715475
ENSG00000063180	CA11	2105.54	0.737556	0.387064	1.90551	0.0567133	0.269986
ENSG00000063241	ISOC2	363.026	-0.227673	0.151362	-1.50417	0.132538	0.416093
ENSG00000063244	U2AF2	1628.22	-0.361584	0.145108	-2.49183	0.0127086	0.122562
ENSG00000063245	EPN1	5634.16	0.148172	0.131545	1.1264	0.259997	0.569655
ENSG00000063322	MED29	1434.27	0.347061	0.134608	2.57831	0.00992857	0.106464
ENSG00000063438	AHRR	186.363	0.0684642	0.462216	0.148122	0.882247	0.958655
ENSG00000063587	ZNF275	706.803	-0.133193	0.117878	-1.12992	0.25851	0.568427
ENSG00000063601	MTMR1	626.107	0.082179	0.127927	0.642388	0.520621	0.777789
ENSG00000063660	GPC1	4436.97	0.180526	0.199876	0.903192	0.366424	0.667402
ENSG00000063761	ADCK1	243.665	0.191245	0.308035	0.620855	0.534695	0.786545
ENSG00000063854	HAGH	1236.75	0.0782407	0.165027	0.474108	0.635423	0.845645
ENSG00000063978	RNF4	1079.65	0.0267099	0.118339	0.225707	0.82143	0.936723
ENSG00000064012	CASP8	189.137	-1.10523	0.376667	-2.93422	0.00334385	0.0541822
ENSG00000064042	LIMCH1	3214.43	0.362373	0.132998	2.72466	0.0064368	0.0821078
ENSG00000064102	INTS13	211.846	-0.0453425	0.233562	-0.194135	0.84607	0.944504
ENSG00000064115	TM7SF3	1096.83	-0.392903	0.170567	-2.30351	0.0212502	0.161908
ENSG00000064195	DLX3	11.8906	-0.583852	0.877637	-0.665255	0.505888	0.768061
ENSG00000064199	SPA17	61.548	0.180295	0.349364	0.516067	0.605808	0.829868
ENSG00000064201	TSPAN32	57.7554	-0.00107462	0.504109	-0.00213173	0.998299	0.999635
ENSG00000064205	CCN5	46.0707	-0.394064	0.744887	-0.529025	0.596788	0.824386
ENSG00000064218	DMRT3	6.17074	-0.469408	1.17695	-0.398833	0.690016	0.874508
ENSG00000064225	ST3GAL6	289.506	-0.274926	0.29309	-0.938025	0.348231	0.651787
ENSG00000064270	ATP2C2	196.695	-2.31893	0.616274	-3.76282	0.000168008	0.00678573
ENSG00000064300	NGFR	1785.12	1.00796	0.543213	1.85555	0.0635174	0.28618
ENSG00000064309	CDON	352.421	0.0316695	0.314809	0.100599	0.919869	0.971521
ENSG00000064313	TAF2	2558.11	-0.150676	0.13485	-1.11736	0.263839	0.573504
ENSG00000064393	HIPK2	24231.6	0.432446	0.290431	1.48898	0.136493	0.422572
ENSG00000064419	TNPO3	817.085	0.000383297	0.1054	0.0036366	0.997098	0.999348
ENSG00000064489	NA	53.0823	-0.388722	0.57929	-0.671031	0.502201	0.765835
ENSG00000064490	RFXANK	341.353	-0.351506	0.290348	-1.21064	0.226034	0.535317
ENSG00000064545	TMEM161A	336.62	-0.243473	0.200434	-1.21472	0.224471	0.533971
ENSG00000064547	LPAR2	222.589	-0.827904	0.398501	-2.07755	0.037751	0.216782
ENSG00000064601	CTSA	1940.06	-0.157818	0.240245	-0.656905	0.511242	0.771144
ENSG00000064607	SUGP2	5072.55	-0.127182	0.119999	-1.05987	0.289206	0.59944
ENSG00000064651	SLC12A2	2625.82	0.113036	0.195298	0.578786	0.562734	0.803517
ENSG00000064652	SNX24	189.55	0.450101	0.151513	2.9707	0.00297119	0.0494958
ENSG00000064655	EYA2	162.494	-0.35992	0.367827	-0.978504	0.327825	0.633161
ENSG00000064666	CNN2	670.139	-1.11325	0.420681	-2.6463	0.0081378	0.095547
ENSG00000064687	ABCA7	1483.05	-1.36651	0.285314	-4.7895	1.67202e-06	0.000183301
ENSG00000064692	SNCAIP	134.425	0.149791	0.320401	0.467512	0.640133	0.84832
ENSG00000064703	DDX20	147.529	-0.124529	0.219341	-0.56774	0.570212	0.808239
ENSG00000064726	BTBD1	1095.14	0.30245	0.141023	2.14469	0.0319776	0.199967
ENSG00000064763	FAR2	310.294	-0.440852	0.183257	-2.40564	0.016144	0.139309
ENSG00000064787	BCAS1	3714.82	0.356727	0.335433	1.06348	0.287563	0.598138
ENSG00000064886	CHI3L2	1385.2	1.13294	0.628558	1.80244	0.0714764	0.30385
ENSG00000064932	SBNO2	2547.44	-1.1842	0.377142	-3.13994	0.00168984	0.0338788
ENSG00000064933	PMS1	240.853	-0.0831171	0.231222	-0.35947	0.719244	0.888156
ENSG00000064961	HMG20B	1019.53	-0.768378	0.217238	-3.53703	0.000404646	0.0124865
ENSG00000064989	CALCRL	134.477	0.314453	0.245109	1.28291	0.199523	0.504461
ENSG00000064995	TAF11	431.731	-0.298683	0.150319	-1.98699	0.0469237	0.245219
ENSG00000064999	ANKS1A	2575.83	-0.415324	0.160981	-2.57996	0.00988113	0.106173
ENSG00000065000	AP3D1	4292.48	-0.150121	0.10672	-1.40668	0.159522	0.454406
ENSG00000065029	ZNF76	823.43	-0.473641	0.220057	-2.15236	0.0313692	0.198454
ENSG00000065054	NHERF2	1713.08	-0.632101	0.276574	-2.28547	0.0222852	0.166035
ENSG00000065057	NTHL1	187.989	-0.693928	0.216201	-3.20964	0.00132903	0.0288223
ENSG00000065060	BLTP3A	974.709	-0.234607	0.154734	-1.5162	0.12947	0.412561
ENSG00000065135	GNAI3	807.604	-0.0820572	0.162763	-0.504152	0.614155	0.833904
ENSG00000065150	IPO5	1578.07	0.105108	0.147117	0.71445	0.474949	0.748902
ENSG00000065154	OAT	888.293	0.150535	0.201504	0.747057	0.455029	0.734619
ENSG00000065183	WDR3	350.086	0.0255758	0.295815	0.0864589	0.931102	0.975554
ENSG00000065243	PKN2	716.102	-0.340401	0.275965	-1.23349	0.217393	0.525719
ENSG00000065268	WDR18	365.066	-0.572803	0.228731	-2.50426	0.0122707	0.120293
ENSG00000065308	TRAM2	810.703	-0.619514	0.29445	-2.10397	0.0353811	0.209956
ENSG00000065320	NTN1	540.635	0.454947	0.250331	1.81738	0.069159	0.298295
ENSG00000065325	GLP2R	140.911	1.16808	0.604664	1.93179	0.0533854	0.260743
ENSG00000065328	MCM10	47.5207	-2.58282	0.672751	-3.83919	0.000123443	0.00538238
ENSG00000065357	DGKA	637.667	-0.0517295	0.228968	-0.225925	0.82126	0.936723
ENSG00000065361	ERBB3	2818.71	-0.203312	0.345478	-0.588493	0.556201	0.800418
ENSG00000065413	ANKRD44	1053.44	0.0521807	0.199719	0.26127	0.793884	0.924593
ENSG00000065427	KARS1	673.46	0.0957894	0.134484	0.712271	0.476297	0.75035
ENSG00000065457	ADAT1	941.782	-0.307058	0.156524	-1.96173	0.0497944	0.251996
ENSG00000065485	PDIA5	205.927	-0.3961	0.298703	-1.32607	0.184818	0.485731
ENSG00000065491	TBC1D22B	271.466	-0.258442	0.18663	-1.38478	0.166119	0.46232
ENSG00000065518	NDUFB4	299.614	0.0474153	0.187575	0.252781	0.800437	0.927318
ENSG00000065526	SPEN	4974.62	-0.178775	0.124303	-1.43822	0.150372	0.443829
ENSG00000065534	MYLK	2411.39	0.85161	0.185052	4.602	4.18456e-06	0.000368261
ENSG00000065548	ZC3H15	372.375	0.0473384	0.166128	0.28495	0.775682	0.9171
ENSG00000065559	MAP2K4	933.989	0.583476	0.246655	2.36556	0.0180028	0.148043
ENSG00000065600	PACC1	379.312	0.439877	0.285585	1.54027	0.123495	0.402422
ENSG00000065609	SNAP91	1755.08	0.637819	0.40987	1.55615	0.119672	0.396052
ENSG00000065613	SLK	1501.96	-0.0159226	0.123256	-0.129183	0.897213	0.963951
ENSG00000065615	CYB5R4	1080.59	-0.0686141	0.177846	-0.385806	0.69964	0.879709
ENSG00000065618	COL17A1	33.9136	-1.12123	0.91846	-1.22077	0.222173	0.531797
ENSG00000065621	GSTO2	327.279	-0.205572	0.290272	-0.708205	0.478818	0.752107
ENSG00000065665	SEC61A2	365.567	0.623097	0.212757	2.92868	0.00340409	0.0549264
ENSG00000065675	PRKCQ	183.688	0.552279	0.278846	1.98059	0.0476373	0.246739
ENSG00000065717	TLE2	529.249	-0.735702	0.274578	-2.6794	0.00737552	0.0894999
ENSG00000065802	ASB1	1565.7	0.180175	0.168264	1.07079	0.284265	0.5944
ENSG00000065809	FAM107B	1680.86	0.60821	0.277162	2.19442	0.0282054	0.188609
ENSG00000065833	ME1	238.276	0.545396	0.232534	2.34545	0.0190042	0.152655
ENSG00000065882	TBC1D1	1314.09	0.00681426	0.162754	0.0418686	0.966603	0.986974
ENSG00000065883	CDK13	2942.97	-0.248832	0.135527	-1.83603	0.0663527	0.292638
ENSG00000065911	MTHFD2	661.016	-1.08917	0.24584	-4.43039	9.40617e-06	0.000702169
ENSG00000065923	SLC9A7	1235.59	0.141228	0.301933	0.467746	0.639966	0.848298
ENSG00000065970	FOXJ2	741.15	0.243792	0.120784	2.0184	0.0435491	0.236033
ENSG00000065978	YBX1	2736.25	-0.0177313	0.206354	-0.0859266	0.931525	0.975589
ENSG00000065989	PDE4A	1447.28	0.145219	0.213963	0.678712	0.49732	0.763165
ENSG00000066027	PPP2R5A	849.937	-0.442527	0.17339	-2.5522	0.0107045	0.111369
ENSG00000066032	CTNNA2	1667.32	0.692278	0.337659	2.05023	0.0403419	0.224531
ENSG00000066044	ELAVL1	1824.72	-0.0873498	0.135954	-0.642495	0.520552	0.777789
ENSG00000066056	TIE1	762.211	-0.225421	0.167151	-1.34861	0.177463	0.476905
ENSG00000066084	DIP2B	3888.41	0.251839	0.155825	1.61616	0.106059	0.374171
ENSG00000066117	SMARCD1	975.757	-0.016866	0.125572	-0.134313	0.893155	0.962686
ENSG00000066135	KDM4A	1071.09	-0.21573	0.157543	-1.36935	0.170891	0.468162
ENSG00000066136	NFYC	579.214	-0.0873665	0.197964	-0.441324	0.658978	0.85856
ENSG00000066185	ZMYND12	19.7549	0.717427	0.530767	1.35168	0.176478	0.475523
ENSG00000066230	SLC9A3	341.649	-0.939194	0.259917	-3.61344	0.000302161	0.0102966
ENSG00000066248	NGEF	2442.55	0.296136	0.439312	0.674091	0.500254	0.764753
ENSG00000066279	ASPM	193.203	-2.68128	0.446667	-6.00287	1.93858e-09	7.01731e-07
ENSG00000066294	CD84	1341.73	0.344753	0.38908	0.886071	0.375579	0.674418
ENSG00000066322	ELOVL1	1267.13	0.518258	0.268227	1.93216	0.05334	0.260654
ENSG00000066336	SPI1	772.301	0.099917	0.399787	0.249926	0.802645	0.928082
ENSG00000066379	POLR1H	27.8587	-0.523404	0.759884	-0.688795	0.490952	0.759441
ENSG00000066382	MPPED2	227.607	0.00387094	0.322594	0.0119994	0.990426	0.9968
ENSG00000066422	ZBTB11	862.532	-0.105312	0.118647	-0.887609	0.374751	0.673499
ENSG00000066427	ATXN3	761.192	0.0769391	0.177767	0.432808	0.665154	0.861995
ENSG00000066455	GOLGA5	408.891	0.0324019	0.164136	0.197409	0.843507	0.944491
ENSG00000066468	FGFR2	4676.54	0.632493	0.284607	2.22234	0.0262603	0.181851
ENSG00000066557	LRRC40	151.303	0.250376	0.133751	1.87196	0.0612121	0.280766
ENSG00000066583	ISOC1	116.002	-0.265085	0.311372	-0.851346	0.394577	0.688844
ENSG00000066629	EML1	511.211	0.1843	0.232732	0.791897	0.428421	0.714264
ENSG00000066651	TRMT11	181.822	-0.319213	0.210444	-1.51686	0.129303	0.412484
ENSG00000066654	THUMPD1	553.283	-0.131354	0.16301	-0.805803	0.420357	0.70785
ENSG00000066697	MSANTD3	279.312	0.490182	0.246683	1.98709	0.0469125	0.245219
ENSG00000066735	KIF26A	412.597	-0.255915	0.213407	-1.19919	0.230455	0.540012
ENSG00000066739	ATG2B	1717.88	0.241666	0.265119	0.911539	0.362012	0.664866
ENSG00000066777	ARFGEF1	1653.54	-0.191493	0.110393	-1.73465	0.0828029	0.328353
ENSG00000066813	ACSM2B	29.558	0.369137	0.406893	0.907208	0.364297	0.666194
ENSG00000066827	ZFAT	376.075	-0.216451	0.297308	-0.728035	0.466592	0.741825
ENSG00000066855	MTFR1	184.453	-0.736972	0.257303	-2.86421	0.00418047	0.0622688
ENSG00000066923	STAG3	154.157	-0.249172	0.166502	-1.4965	0.134522	0.419371
ENSG00000066926	FECH	599.009	0.0441028	0.204549	0.21561	0.829292	0.939472
ENSG00000066933	MYO9A	2406.63	-0.24688	0.250145	-0.986947	0.323669	0.628946
ENSG00000067057	PFKP	3047.63	0.447856	0.258936	1.7296	0.0837013	0.329635
ENSG00000067064	IDI1	566.804	-0.165742	0.239012	-0.693448	0.488028	0.75757
ENSG00000067066	SP100	858.448	-0.592395	0.349948	-1.69281	0.0904915	0.342636
ENSG00000067082	KLF6	3520.22	-0.672265	0.414713	-1.62104	0.105009	0.371896
ENSG00000067113	PLPP1	640.31	0.328853	0.19679	1.67109	0.0947047	0.351337
ENSG00000067141	NEO1	2396.71	0.507582	0.183308	2.76902	0.00562257	0.0754857
ENSG00000067167	TRAM1	727.938	-0.13757	0.175594	-0.783453	0.433361	0.718211
ENSG00000067177	PHKA1	550.54	-0.0353727	0.265748	-0.133106	0.894109	0.963246
ENSG00000067182	TNFRSF1A	1709.04	-0.210243	0.319152	-0.658757	0.510052	0.770635
ENSG00000067191	CACNB1	1701.35	0.217695	0.25877	0.841269	0.400197	0.693441
ENSG00000067208	EVI5	1037.59	0.264947	0.160052	1.65538	0.0978466	0.357423
ENSG00000067221	STOML1	806.075	0.373654	0.209671	1.78209	0.0747341	0.311216
ENSG00000067225	PKM	14374.9	-0.297116	0.319332	-0.93043	0.352148	0.65541
ENSG00000067248	DHX29	471.888	-0.0867892	0.119578	-0.725793	0.467966	0.74299
ENSG00000067334	DNTTIP2	960.969	0.285994	0.162249	1.76269	0.0779526	0.318467
ENSG00000067365	METTL22	601.962	-0.633913	0.295627	-2.1443	0.0320086	0.200028
ENSG00000067369	TP53BP1	2693.53	-0.0471305	0.158816	-0.296761	0.766649	0.912557
ENSG00000067445	TRO	787.806	0.0743258	0.223726	0.332217	0.739725	0.898034
ENSG00000067533	RRP15	323.57	-0.429138	0.22609	-1.89809	0.0576845	0.271869
ENSG00000067560	RHOA	4454.18	0.172997	0.197104	0.877695	0.380109	0.677065
ENSG00000067596	DHX8	1000.34	0.139841	0.187339	0.746461	0.455389	0.734619
ENSG00000067601	NA	22.9056	-0.519662	0.333244	-1.55941	0.1189	0.395072
ENSG00000067606	PRKCZ	1602.3	0.37031	0.212233	1.74483	0.081014	0.324276
ENSG00000067704	IARS2	929.978	-0.255048	0.258149	-0.987986	0.32316	0.628557
ENSG00000067715	SYT1	5627.13	0.794357	0.482106	1.64768	0.0994183	0.361121
ENSG00000067798	NAV3	1626.22	0.0672481	0.182874	0.367729	0.713075	0.885694
ENSG00000067829	IDH3G	461.005	0.0247475	0.179629	0.13777	0.890422	0.962031
ENSG00000067836	ROGDI	1838.19	0.370568	0.191301	1.93709	0.0527342	0.259554
ENSG00000067840	PDZD4	5034.59	0.301112	0.321582	0.936346	0.349095	0.652322
ENSG00000067842	ATP2B3	1528.92	0.637265	0.468244	1.36097	0.173524	0.471538
ENSG00000067900	ROCK1	2385.54	-0.460423	0.177991	-2.58678	0.0096877	0.104947
ENSG00000067955	CBFB	618.464	0.00294804	0.272536	0.0108171	0.991369	0.99693
ENSG00000067992	PDK3	2005.83	0.456196	0.212522	2.14658	0.0318269	0.199598
ENSG00000068001	HYAL2	965.018	-0.203081	0.266071	-0.763259	0.445309	0.727705
ENSG00000068024	HDAC4	2543.47	-0.10264	0.167084	-0.614299	0.539018	0.789454
ENSG00000068028	RASSF1	514.173	-0.227549	0.261065	-0.871616	0.383418	0.680197
ENSG00000068078	FGFR3	3156.89	-0.154224	0.359238	-0.429309	0.667698	0.862961
ENSG00000068079	IFI35	280.399	-0.590209	0.341817	-1.72668	0.0842245	0.330244
ENSG00000068097	HEATR6	397.169	0.0680231	0.239426	0.28411	0.776326	0.917506
ENSG00000068120	COASY	712.432	-0.207762	0.189049	-1.09898	0.271775	0.580817
ENSG00000068137	PLEKHH3	750.348	-0.643652	0.234748	-2.74189	0.00610864	0.0790784
ENSG00000068305	MEF2A	1625.46	0.427086	0.116403	3.66902	0.000243482	0.00878047
ENSG00000068354	TBC1D25	554.204	0.277527	0.143971	1.92765	0.0538981	0.262445
ENSG00000068366	ACSL4	923.308	0.591135	0.231358	2.55507	0.0106168	0.110697
ENSG00000068383	INPP5A	827.55	0.26834	0.186987	1.43507	0.151267	0.444964
ENSG00000068438	FTSJ1	269.613	-0.274419	0.23817	-1.1522	0.24924	0.55867
ENSG00000068489	PRR11	425.965	-0.80368	0.19846	-4.04958	5.13086e-05	0.00280443
ENSG00000068615	REEP1	591.322	0.515485	0.355296	1.45086	0.146819	0.439284
ENSG00000068650	ATP11A	3644.95	-0.257941	0.247663	-1.0415	0.297643	0.606895
ENSG00000068654	POLR1A	2366.99	-0.0240386	0.199092	-0.120741	0.903896	0.966298
ENSG00000068697	LAPTM4A	690.548	0.147325	0.199112	0.73991	0.459355	0.736603
ENSG00000068724	TTC7A	1928.42	-0.268266	0.280533	-0.956275	0.338933	0.643851
ENSG00000068745	IP6K2	838.893	-0.215447	0.0990767	-2.17455	0.0296638	0.193423
ENSG00000068781	STON1-GTF2A1L	21.4009	-0.454126	0.771887	-0.588332	0.55631	0.800418
ENSG00000068784	SRBD1	191.922	0.083135	0.216997	0.383117	0.701633	0.880138
ENSG00000068796	KIF2A	1820.1	0.461083	0.183449	2.51341	0.011957	0.118428
ENSG00000068831	RASGRP2	615.499	-0.372069	0.204112	-1.82287	0.0683237	0.296224
ENSG00000068878	PSME4	1486.96	-0.143987	0.193002	-0.746038	0.455644	0.734681
ENSG00000068885	IFT80	636.038	0.128584	0.185909	0.691651	0.489157	0.758341
ENSG00000068912	ERLEC1	819.917	0.0915572	0.131741	0.69498	0.487068	0.75706
ENSG00000068971	PPP2R5B	1443.48	0.368772	0.152209	2.4228	0.0154015	0.135789
ENSG00000068976	PYGM	389.807	0.424229	0.365285	1.16137	0.245493	0.555596
ENSG00000069011	PITX1	114.553	-4.69091	0.966546	-4.85327	1.21443e-06	0.000142938
ENSG00000069018	TRPC7	1.60317	-0.497507	1.16047	-0.428711	0.668134	NA
ENSG00000069020	MAST4	2355.84	-0.243688	0.224214	-1.08686	0.277101	0.586192
ENSG00000069122	ADGRF5	716.677	-0.108579	0.262331	-0.413903	0.678945	0.869009
ENSG00000069188	SDK2	789.279	0.207494	0.275539	0.753048	0.451421	0.732463
ENSG00000069248	NUP133	821.531	0.0102515	0.130014	0.0788489	0.937153	0.977475
ENSG00000069275	NUCKS1	6022.73	0.483423	0.27286	1.77169	0.0764465	0.315268
ENSG00000069329	VPS35	1550.68	0.332217	0.241155	1.37761	0.168323	0.464913
ENSG00000069345	DNAJA2	557.865	0.361304	0.208434	1.73343	0.0830201	0.328875
ENSG00000069399	BCL3	551.582	-0.816974	0.397187	-2.0569	0.0396959	0.222615
ENSG00000069424	KCNAB2	7106.23	0.445851	0.260352	1.71249	0.0868064	0.335658
ENSG00000069431	ABCC9	1236.33	0.318961	0.14673	2.1738	0.0297203	0.193562
ENSG00000069482	GAL	21.2499	0.784192	0.83101	0.943661	0.345343	0.649461
ENSG00000069493	CLEC2D	328.594	-0.212385	0.338458	-0.627507	0.530327	0.784235
ENSG00000069509	FUNDC1	109.644	0.307846	0.248851	1.23707	0.216062	0.52438
ENSG00000069535	MAOB	1604.84	1.30232	0.277987	4.68481	2.80219e-06	0.000264828
ENSG00000069667	RORA	895.604	-0.161119	0.239233	-0.673483	0.50064	0.764894
ENSG00000069696	DRD4	26.965	-0.0431312	0.84109	-0.0512802	0.959102	0.984755
ENSG00000069702	TGFBR3	509.25	0.184941	0.252448	0.732587	0.46381	0.739533
ENSG00000069812	HES2	178.723	-0.064045	0.264878	-0.24179	0.808943	0.931044
ENSG00000069849	ATP1B3	628.955	0.16135	0.261393	0.617269	0.537057	0.788267
ENSG00000069869	NEDD4	1264.04	-0.0867252	0.225928	-0.383863	0.70108	0.880013
ENSG00000069943	PIGB	62.6829	-0.697263	0.289343	-2.40981	0.0159608	0.138305
ENSG00000069956	MAPK6	810.251	0.404651	0.209397	1.93246	0.0533023	0.260604
ENSG00000069966	GNB5	1446.95	0.283938	0.245589	1.15615	0.247621	0.557339
ENSG00000069974	RAB27A	610.991	-0.314477	0.238237	-1.32002	0.186829	0.48906
ENSG00000069998	HDHD5	532.46	-0.298564	0.15806	-1.88893	0.0589006	0.275343
ENSG00000070010	UFD1	640.509	-0.050997	0.153411	-0.332422	0.739571	0.898032
ENSG00000070047	PHRF1	634.542	0.285179	1.75689	0.16232	0.871054	0.954485
ENSG00000070061	ELP1	1952.61	0.0240991	0.186647	0.129116	0.897266	0.963951
ENSG00000070081	NUCB2	429.107	-0.396463	0.302857	-1.30907	0.190509	0.494042
ENSG00000070087	PFN2	1969.53	0.789164	0.379336	2.08038	0.0374904	0.216382
ENSG00000070159	PTPN3	351.843	-0.471913	0.362338	-1.30241	0.192776	0.496431
ENSG00000070182	SPTB	2027.23	0.125499	0.27709	0.452918	0.650608	0.854822
ENSG00000070190	DAPP1	130.818	-0.427484	0.273729	-1.5617	0.118358	0.394783
ENSG00000070193	FGF10	11.0944	-0.193405	0.75446	-0.256348	0.797682	0.926364
ENSG00000070214	SLC44A1	5111.22	0.507481	0.273895	1.85283	0.0639063	0.287258
ENSG00000070269	TMEM260	390.45	0.022869	0.250641	0.091242	0.9273	0.974217
ENSG00000070366	SMG6	1893.75	0.0932189	0.182015	0.512149	0.608546	0.830695
ENSG00000070367	EXOC5	791.269	0.233993	0.156308	1.497	0.134393	0.419307
ENSG00000070371	CLTCL1	313.796	-0.215272	0.245264	-0.877717	0.380097	0.677065
ENSG00000070388	FGF22	102.091	0.00581475	0.24306	0.0239231	0.980914	0.99245
ENSG00000070404	FSTL3	662.925	-0.548435	0.31438	-1.7445	0.0810719	0.324304
ENSG00000070413	DGCR2	3658.38	-0.0277912	0.130989	-0.212164	0.831979	0.94026
ENSG00000070423	RNF126	747.392	-0.0377439	0.146212	-0.258146	0.796294	0.92564
ENSG00000070444	MNT	2456.89	-0.200558	0.135845	-1.47638	0.139843	0.427919
ENSG00000070476	ZXDC	1610.8	-0.178866	0.144598	-1.23699	0.216092	0.52438
ENSG00000070495	JMJD6	643.493	-0.221736	0.181562	-1.22127	0.221983	0.531611
ENSG00000070501	POLB	321.537	0.0412129	0.253964	0.162278	0.871087	0.954485
ENSG00000070526	ST6GALNAC1	63.9671	0.255164	0.543172	0.469767	0.638522	0.847402
ENSG00000070540	WIPI1	353.973	-0.266902	0.238589	-1.11867	0.263282	0.572813
ENSG00000070601	FRMPD1	573.855	0.0283087	0.19408	0.145861	0.884031	0.959556
ENSG00000070610	GBA2	1845.98	-0.226508	0.151487	-1.49523	0.134854	0.419672
ENSG00000070614	NDST1	6124.13	-0.0426111	0.184538	-0.230907	0.817387	0.934929
ENSG00000070669	ASNS	455.038	-0.0607453	0.244808	-0.248135	0.80403	0.928956
ENSG00000070718	AP3M2	682.481	0.282048	0.18634	1.51362	0.130123	0.413398
ENSG00000070729	CNGB1	115.023	0.621184	0.685632	0.906002	0.364935	0.666547
ENSG00000070731	ST6GALNAC2	145.336	-2.34454	0.574228	-4.08295	4.4468e-05	0.00250181
ENSG00000070756	PABPC1	5388.7	-0.142276	0.189564	-0.750543	0.452928	0.733718
ENSG00000070759	TESK2	262.697	0.351744	0.302256	1.16373	0.244534	0.554849
ENSG00000070761	CFAP20	202.682	0.290838	0.265773	1.09431	0.273819	0.582702
ENSG00000070770	CSNK2A2	806.283	0.179849	0.101154	1.77798	0.0754069	0.312864
ENSG00000070778	PTPN21	666.457	-0.0117177	0.214517	-0.0546235	0.956438	0.984058
ENSG00000070785	EIF2B3	247.239	-0.35487	0.251828	-1.40917	0.158784	0.453296
ENSG00000070808	CAMK2A	15902	0.508387	0.45544	1.11626	0.264313	0.573689
ENSG00000070814	TCOF1	1342.73	-0.270608	0.144203	-1.87658	0.0605761	0.279229
ENSG00000070831	CDC42	2917.91	0.23847	0.157031	1.51862	0.128859	0.411376
ENSG00000070882	OSBPL3	676.624	-0.386137	0.286708	-1.3468	0.178046	0.477576
ENSG00000070886	EPHA8	64.2862	1.16944	0.516907	2.26237	0.0236745	0.171762
ENSG00000070915	SLC12A3	8.5103	1.06337	0.850526	1.25025	0.211209	0.519685
ENSG00000070950	RAD18	195.093	-0.734797	0.327704	-2.24226	0.0249449	0.177126
ENSG00000070961	ATP2B1	2640.72	0.466118	0.288525	1.61552	0.106198	0.374453
ENSG00000070985	TRPM5	6.48324	0.551393	1.04306	0.528631	0.597062	0.824386
ENSG00000071051	NCK2	1401.93	0.100951	0.164899	0.612202	0.540404	0.790579
ENSG00000071054	MAP4K4	8971.24	0.390109	0.249717	1.56221	0.118239	0.394577
ENSG00000071073	MGAT4A	2006.07	-0.227356	0.212085	-1.07201	0.283717	0.593643
ENSG00000071082	RPL31	1735.66	0.0466955	0.168408	0.277276	0.781568	0.919408
ENSG00000071127	WDR1	3761.59	0.112424	0.180118	0.624168	0.532517	0.785389
ENSG00000071189	SNX13	949.205	-0.0416561	0.128147	-0.325064	0.745133	0.901036
ENSG00000071205	ARHGAP10	513.501	-0.700366	0.24334	-2.87814	0.00400031	0.0608334
ENSG00000071242	RPS6KA2	3777.08	0.435896	0.169779	2.56743	0.0102456	0.108617
ENSG00000071243	ING3	87.4947	0.148125	0.324668	0.456235	0.648221	0.853526
ENSG00000071246	VASH1	3677.78	0.128653	0.24404	0.527178	0.59807	0.82505
ENSG00000071282	LMCD1	296.701	0.0994117	0.375436	0.26479	0.791171	0.923049
ENSG00000071462	BUD23	295.165	-0.144969	0.193072	-0.750852	0.452742	0.733586
ENSG00000071537	SEL1L	1456.18	0.0245595	0.190907	0.128647	0.897637	0.963962
ENSG00000071539	TRIP13	103.688	-0.946375	0.290852	-3.25381	0.0011387	0.0257617
ENSG00000071553	ATP6AP1	1950.26	0.19875	0.186869	1.06358	0.28752	0.598138
ENSG00000071564	TCF3	1026.8	-0.699172	0.184827	-3.78284	0.000155047	0.00638322
ENSG00000071575	TRIB2	1361.54	-1.13789	0.364295	-3.12355	0.00178682	0.0351953
ENSG00000071626	DAZAP1	2522.69	-0.321077	0.154282	-2.08111	0.0374241	0.216129
ENSG00000071655	MBD3	2611.49	-0.141341	0.113546	-1.24479	0.213209	0.521534
ENSG00000071794	HLTF	666.084	0.0864695	0.17046	0.507271	0.611965	0.832781
ENSG00000071859	FAM50A	672.038	-0.308795	0.153159	-2.01617	0.0437821	0.236731
ENSG00000071889	FAM3A	720.927	0.168432	0.134405	1.25317	0.210142	0.518546
ENSG00000071909	MYO3B	30.1717	0.574254	0.447504	1.28324	0.199408	0.504436
ENSG00000071967	CYBRD1	872.306	0.418433	0.246116	1.70015	0.0891034	0.339581
ENSG00000071991	CDH19	304.64	0.888577	0.402086	2.20991	0.0271111	0.184507
ENSG00000071994	PDCD2	331.716	-0.211359	0.150546	-1.40395	0.160334	0.455431
ENSG00000072041	SLC6A15	520.872	0.658184	0.26934	2.44369	0.0145378	0.132246
ENSG00000072042	RDH11	727.648	0.26628	0.270894	0.982966	0.325624	0.630644
ENSG00000072062	PRKACA	486.052	0.021837	0.259523	0.084143	0.932943	0.9762
ENSG00000072071	ADGRL1	1458.03	0.354773	1.28557	0.275965	0.782575	0.919635
ENSG00000072080	SPP2	16.2632	0.460974	0.496649	0.928169	0.35332	0.656158
ENSG00000072110	ACTN1	4451.22	0.239624	0.271163	0.883692	0.376862	0.675354
ENSG00000072121	ZFYVE26	2203.73	-0.151356	0.181559	-0.833646	0.40448	0.695938
ENSG00000072133	RPS6KA6	178.571	0.585993	0.335724	1.74546	0.0809047	0.323943
ENSG00000072134	EPN2	2865.93	0.0296414	0.171891	0.172442	0.86309	0.951412
ENSG00000072135	PTPN18	1096.73	-0.65702	0.238511	-2.75467	0.00587506	0.0774128
ENSG00000072163	LIMS2	799.236	-0.326415	0.240001	-1.36006	0.173812	0.47192
ENSG00000072182	ASIC4	195.455	-0.0575101	0.385924	-0.149019	0.881538	0.958644
ENSG00000072195	SPEG	3530.66	0.277105	0.192438	1.43997	0.149875	0.442974
ENSG00000072201	LNX1	370.852	0.0686422	0.452483	0.151701	0.879422	0.958066
ENSG00000072210	ALDH3A2	2174.39	0.145325	0.153863	0.944504	0.344912	0.649174
ENSG00000072274	TFRC	3274.71	0.0241741	0.362834	0.0666259	0.94688	0.981243
ENSG00000072310	SREBF1	6525.87	-0.431509	0.365736	-1.17984	0.238064	0.54816
ENSG00000072315	TRPC5	178.584	0.510992	0.488108	1.04688	0.295154	0.604694
ENSG00000072364	AFF4	2936.65	-0.0881564	0.156369	-0.563772	0.572909	0.809982
ENSG00000072401	UBE2D1	140.206	0.346545	0.16327	2.12252	0.0337939	0.205012
ENSG00000072415	PALS1	966.165	-0.01476	0.132523	-0.111377	0.911317	0.969095
ENSG00000072422	RHOBTB1	486.308	-0.117358	0.278217	-0.421823	0.673154	0.866383
ENSG00000072501	SMC1A	1777.34	-0.246193	0.143903	-1.71083	0.0871121	0.335996
ENSG00000072506	HSD17B10	401.559	-0.109588	0.230191	-0.476074	0.634022	0.845115
ENSG00000072518	MARK2	2405.49	-0.160997	0.10488	-1.53506	0.124769	0.404681
ENSG00000072571	HMMR	33.7532	-1.50818	0.74701	-2.01896	0.0434912	0.236033
ENSG00000072609	CHFR	2081.02	-0.20964	0.18222	-1.15048	0.249946	0.559582
ENSG00000072657	TRHDE	390.055	0.318951	0.506408	0.629829	0.528806	0.783228
ENSG00000072682	P4HA2	702.898	-0.260601	0.227541	-1.14529	0.252088	0.56118
ENSG00000072694	FCGR2B	616.939	0.792988	0.43167	1.83702	0.0662066	0.292395
ENSG00000072736	NFATC3	979.429	-0.0314322	0.172512	-0.182203	0.855424	0.948082
ENSG00000072756	TRNT1	5890.08	0.0582535	0.131631	0.442552	0.65809	0.858232
ENSG00000072778	ACADVL	3736.1	-0.289689	0.188454	-1.53719	0.124246	0.40367
ENSG00000072786	STK10	1139.39	-0.270604	0.23887	-1.13285	0.257277	0.567056
ENSG00000072803	FBXW11	1636.95	0.290753	0.159831	1.81913	0.0688916	0.297878
ENSG00000072832	CRMP1	1425.76	0.335305	0.343245	0.976869	0.328634	0.633825
ENSG00000072840	EVC	645.393	-0.396774	0.350682	-1.13144	0.257871	0.567932
ENSG00000072849	DERL2	306.067	-0.184204	0.173465	-1.06191	0.288279	0.598766
ENSG00000072858	SIDT1	433.843	-0.493756	0.335721	-1.47073	0.141364	0.429881
ENSG00000072864	NDE1	823.308	-0.559808	0.377177	-1.48421	0.137754	0.424411
ENSG00000072952	IRAG1	2381.65	0.258086	0.194658	1.32584	0.184891	0.485777
ENSG00000072954	TMEM38A	600.713	0.685188	0.276581	2.47735	0.013236	0.125433
ENSG00000072958	AP1M1	2244.1	0.281014	0.189793	1.48063	0.138705	0.4257
ENSG00000073008	PVR	1229.76	-0.37432	0.233379	-1.60392	0.108733	0.378604
ENSG00000073050	XRCC1	482.641	-0.253826	0.127865	-1.98511	0.0471326	0.245517
ENSG00000073060	SCARB1	2163.48	-0.0716658	0.164964	-0.434434	0.663973	0.86163
ENSG00000073067	CYP2W1	4.37622	0.383193	0.836294	0.458203	0.646806	NA
ENSG00000073111	MCM2	296.764	-1.36409	0.254662	-5.3565	8.48493e-08	1.56523e-05
ENSG00000073146	MOV10L1	74.161	-0.335595	0.311563	-1.07713	0.281421	0.5909
ENSG00000073150	PANX2	972.814	0.208257	0.379668	0.548524	0.583332	0.816032
ENSG00000073169	SELENOO	634.39	-0.389198	0.245509	-1.58527	0.112906	0.385015
ENSG00000073282	TP63	17.5742	-0.341881	0.531141	-0.643673	0.519788	0.777251
ENSG00000073331	ALPK1	459.841	-0.141498	0.341176	-0.414736	0.678335	0.868786
ENSG00000073350	LLGL2	742.831	-2.43458	0.409026	-5.95213	2.64668e-09	8.60621e-07
ENSG00000073417	PDE8A	1525.24	0.0490854	0.24123	0.20348	0.83876	0.942905
ENSG00000073464	CLCN4	2119.58	0.709288	0.277491	2.55608	0.010586	0.110497
ENSG00000073536	NLE1	381.93	-0.184321	0.29852	-0.617449	0.536938	0.788153
ENSG00000073578	SDHA	2931.96	-0.318873	0.144793	-2.20227	0.0276461	0.186771
ENSG00000073584	SMARCE1	783.455	-0.209047	0.155941	-1.34055	0.180067	0.480073
ENSG00000073605	GSDMB	587.069	-0.503	0.257643	-1.95231	0.0509013	0.254536
ENSG00000073614	KDM5A	2311.28	-0.077372	0.161118	-0.48022	0.631071	0.84341
ENSG00000073670	ADAM11	1349.55	0.364685	0.38829	0.939206	0.347625	0.651421
ENSG00000073711	PPP2R3A	411.499	0.137499	0.196884	0.698375	0.484942	0.756084
ENSG00000073712	FERMT2	1433.49	0.408799	0.204354	2.00045	0.0454521	0.241819
ENSG00000073734	ABCB11	634.82	-0.0465009	0.229684	-0.202456	0.83956	0.943251
ENSG00000073737	DHRS9	26.6061	-0.466876	0.603119	-0.774103	0.43887	0.722776
ENSG00000073754	CD5L	27.595	-2.00798	1.13681	-1.76633	0.0773401	0.317045
ENSG00000073756	PTGS2	227.364	0.0182393	0.432872	0.0421355	0.966391	0.986974
ENSG00000073792	IGF2BP2	113.699	-1.27187	0.543433	-2.34044	0.0192612	0.154033
ENSG00000073803	MAP3K13	591.356	0.0441181	0.126061	0.349974	0.726358	0.892638
ENSG00000073849	ST6GAL1	2747.34	-0.115671	0.203072	-0.569606	0.568945	0.807625
ENSG00000073861	TBX21	30.2933	0.0828144	0.622846	0.132961	0.894224	0.963301
ENSG00000073910	FRY	1795.72	-0.159451	0.209041	-0.762773	0.445599	0.727931
ENSG00000073921	PICALM	1946.23	0.116663	0.156384	0.746	0.455667	0.734681
ENSG00000073969	NSF	746.944	0.573878	0.367556	1.56134	0.118445	0.394783
ENSG00000074047	GLI2	186.101	-0.112548	0.360556	-0.312153	0.754925	0.906303
ENSG00000074054	CLASP1	2463.42	-0.156147	0.148655	-1.0504	0.293536	0.603544
ENSG00000074071	MRPS34	505.937	-0.260694	0.208594	-1.24977	0.211384	0.519745
ENSG00000074181	NOTCH3	6181.54	-0.568913	0.248475	-2.28962	0.0220434	0.164905
ENSG00000074201	CLNS1A	498.984	0.0945684	0.117194	0.806936	0.419703	0.707322
ENSG00000074211	PPP2R2C	3806.21	0.641278	0.29544	2.17059	0.0299623	0.193871
ENSG00000074219	TEAD2	256.118	-1.71604	0.482551	-3.55618	0.000376287	0.0118374
ENSG00000074266	EED	147.828	-0.232786	0.152956	-1.52191	0.12803	0.410037
ENSG00000074276	CDHR2	27.9906	-0.293242	0.507902	-0.577359	0.563697	0.804078
ENSG00000074317	SNCB	2906.13	0.757813	0.568545	1.3329	0.182565	0.483438
ENSG00000074319	TSG101	279.058	0.174954	0.156525	1.11774	0.263677	0.573282
ENSG00000074356	NCBP3	2432.3	-0.12545	0.170443	-0.736022	0.461717	0.738373
ENSG00000074370	ATP2A3	1171.61	-2.21234	0.446129	-4.95896	7.08699e-07	8.81534e-05
ENSG00000074410	CA12	348.263	-0.83388	0.582119	-1.43249	0.152003	0.445627
ENSG00000074416	MGLL	4311.42	0.0691049	0.170616	0.405032	0.685454	0.872214
ENSG00000074527	NTN4	766.08	-1.71642	0.455754	-3.76611	0.000165812	0.00672538
ENSG00000074582	BCS1L	297.31	-0.192052	0.164497	-1.16752	0.243002	0.553838
ENSG00000074590	NUAK1	2486.29	0.659839	0.205466	3.21143	0.00132076	0.0287025
ENSG00000074603	DPP8	1162.28	0.0270549	0.167171	0.161839	0.871432	0.954684
ENSG00000074621	SLC24A1	216.459	0.0273035	0.272434	0.10022	0.920169	0.971659
ENSG00000074657	ZNF532	2982.42	0.0965326	0.13276	0.727121	0.467152	0.742262
ENSG00000074695	LMAN1	787.315	-0.291127	0.174856	-1.66495	0.0959221	0.353421
ENSG00000074696	HACD3	1321.98	0.367004	0.169007	2.17154	0.0298907	0.193562
ENSG00000074706	IPCEF1	724.385	0.197335	0.394768	0.499876	0.617162	0.835763
ENSG00000074755	ZZEF1	4661.44	-0.114645	0.127719	-0.897636	0.36938	0.669933
ENSG00000074800	ENO1	6854.8	0.230716	0.229887	1.00361	0.315568	0.621589
ENSG00000074803	SLC12A1	30.4985	0.571829	0.607077	0.941938	0.346224	0.650173
ENSG00000074842	MYDGF	392.929	-0.251318	0.234856	-1.07009	0.284577	0.594613
ENSG00000074855	ANO8	1584.1	-0.18152	0.162304	-1.1184	0.263398	0.572925
ENSG00000074935	TUBE1	228.354	0.139256	0.289511	0.481005	0.630513	0.843233
ENSG00000074964	ARHGEF10L	1701.51	-0.248442	0.224077	-1.10874	0.267543	0.57698
ENSG00000074966	TXK	36.0014	0.100184	0.339927	0.294722	0.768206	0.913251
ENSG00000075035	WSCD2	649.935	0.722783	0.483156	1.49596	0.134663	0.419448
ENSG00000075043	KCNQ2	7890.74	0.545959	0.424342	1.2866	0.198233	0.503417
ENSG00000075073	TACR2	9.27654	-0.361266	0.38319	-0.942786	0.34579	0.64969
ENSG00000075089	ACTR6	163.167	-0.0133578	0.266462	-0.0501301	0.960019	0.984974
ENSG00000075131	TIPIN	90.7799	-0.0349586	0.160621	-0.217646	0.827705	0.939227
ENSG00000075142	SRI	921.213	0.484897	0.262828	1.84492	0.0650489	0.289801
ENSG00000075151	EIF4G3	2985.17	0.154961	0.0994256	1.55857	0.119099	0.3954
ENSG00000075188	NUP37	63.2607	-0.399755	0.281299	-1.4211	0.155287	0.450096
ENSG00000075213	SEMA3A	167.065	0.420795	0.459753	0.915264	0.360053	0.662919
ENSG00000075218	GTSE1	119.187	-1.74933	0.557626	-3.1371	0.00170626	0.0340648
ENSG00000075223	SEMA3C	584.061	-0.275789	0.317966	-0.867354	0.385748	0.681955
ENSG00000075234	TTC38	414.931	-0.596386	0.236025	-2.52679	0.011511	0.116048
ENSG00000075239	ACAT1	389.834	0.0355611	0.172133	0.206591	0.83633	0.942326
ENSG00000075240	GRAMD4	2143.04	-0.314368	0.211739	-1.4847	0.137624	0.424214
ENSG00000075275	CELSR1	1089.23	-2.40854	0.460828	-5.22654	1.72708e-07	2.76116e-05
ENSG00000075292	ZNF638	2589.36	0.0363676	0.137254	0.264965	0.791037	0.923049
ENSG00000075303	SLC25A40	201.731	0.00658259	0.224959	0.0292612	0.976656	0.990859
ENSG00000075336	TIMM21	163.782	-0.0746221	0.228832	-0.326101	0.744348	0.900519
ENSG00000075340	ADD2	3564.83	0.645051	0.428784	1.50437	0.132485	0.416093
ENSG00000075391	RASAL2	2671.21	0.0179379	0.163388	0.109787	0.912578	0.969525
ENSG00000075399	VPS9D1	1054.17	-0.0749985	0.179059	-0.418847	0.675328	0.867387
ENSG00000075407	ZNF37A	953.144	-0.0942494	0.240664	-0.391623	0.695337	0.877345
ENSG00000075413	MARK3	4222.03	-0.0060145	0.157413	-0.0382085	0.969521	0.987986
ENSG00000075415	SLC25A3	3408.58	0.214175	0.159157	1.34568	0.178407	0.477717
ENSG00000075420	FNDC3B	1180.84	-0.718183	0.283024	-2.53754	0.0111635	0.114351
ENSG00000075426	FOSL2	5024.07	-0.2285	0.352853	-0.647578	0.517258	0.775494
ENSG00000075429	CACNG5	672.675	0.233446	0.222274	1.05026	0.293597	0.603544
ENSG00000075461	CACNG4	307.099	-0.307253	0.433947	-0.708043	0.478918	0.752107
ENSG00000075539	FRYL	2555.7	0.12951	0.227216	0.569986	0.568687	0.807625
ENSG00000075618	FSCN1	5278.69	0.36702	0.22393	1.63899	0.101214	0.364726
ENSG00000075624	ACTB	37686.1	0.201697	0.198594	1.01563	0.309807	0.616871
ENSG00000075643	MOCOS	305.348	-0.385978	0.223059	-1.73039	0.0835609	0.329635
ENSG00000075651	PLD1	608.972	0.225241	0.275958	0.816216	0.414376	0.704081
ENSG00000075673	ATP12A	2.3941	-0.161823	1.13717	-0.142303	0.886841	NA
ENSG00000075702	WDR62	508.95	-0.517553	0.165722	-3.12302	0.00179008	0.035204
ENSG00000075711	DLG1	3066.25	0.25256	0.2207	1.14435	0.252477	0.561401
ENSG00000075785	RAB7A	2209.42	0.336909	0.177093	1.90245	0.057113	0.270791
ENSG00000075790	BCAP29	587.427	0.209724	0.111705	1.87748	0.0604525	0.278794
ENSG00000075826	SEC31B	828.238	-0.516549	0.237793	-2.17227	0.0298356	0.193562
ENSG00000075856	SART3	1118.26	-0.0617393	0.122981	-0.502023	0.615651	0.834702
ENSG00000075884	ARHGAP15	90.0904	-0.125656	0.415443	-0.302464	0.762299	0.910385
ENSG00000075891	PAX2	15.3003	-0.413879	0.955821	-0.433009	0.665008	0.861995
ENSG00000075914	EXOSC7	322.863	-0.000838128	0.158376	-0.00529202	0.995778	0.998764
ENSG00000075945	KIFAP3	924.237	0.494843	0.248138	1.99422	0.0461277	0.243312
ENSG00000075975	MKRN2	675.492	0.213717	0.147693	1.44703	0.147887	0.440699
ENSG00000076003	MCM6	307.562	-0.808708	0.247461	-3.26802	0.00108302	0.0247945
ENSG00000076043	REXO2	254.902	0.256506	0.152237	1.68492	0.0920048	0.345693
ENSG00000076053	RBM7	533.886	-0.170011	0.199529	-0.852058	0.394182	0.688502
ENSG00000076067	RBMS2	1405.05	-0.301618	0.17152	-1.7585	0.0786617	0.319459
ENSG00000076108	BAZ2A	3229.51	-0.475135	0.169667	-2.80039	0.00510408	0.0710092
ENSG00000076201	PTPN23	2382.34	-0.185666	0.132408	-1.40222	0.160849	0.455715
ENSG00000076242	MLH1	919.04	-0.107945	0.160952	-0.670667	0.502433	0.765982
ENSG00000076248	UNG	407.984	-0.177075	0.17457	-1.01435	0.310416	0.617465
ENSG00000076258	FMO4	41.9707	0.442097	0.371046	1.19149	0.233462	0.54238
ENSG00000076321	KLHL20	294.196	-0.17611	0.186186	-0.945884	0.344208	0.648845
ENSG00000076344	RGS11	1693.7	-0.0249181	0.276594	-0.090089	0.928217	0.97465
ENSG00000076351	SLC46A1	826.1	-0.417085	0.245094	-1.70173	0.0888052	0.338937
ENSG00000076356	PLXNA2	4181.48	-0.112305	0.222566	-0.504592	0.613845	0.833836
ENSG00000076382	SPAG5	318.658	-0.935984	0.301793	-3.10141	0.00192603	0.0368682
ENSG00000076513	ANKRD13A	926.425	0.0816668	0.161547	0.505529	0.613187	0.83368
ENSG00000076554	TPD52	922.084	0.0322028	0.199846	0.161138	0.871985	0.954744
ENSG00000076555	ACACB	1861.01	-0.188658	0.23463	-0.804065	0.42136	0.70842
ENSG00000076604	TRAF4	1055.91	-1.02838	0.296645	-3.4667	0.000526897	0.0150425
ENSG00000076641	PAG1	1248.13	-0.174355	0.290525	-0.600138	0.548414	0.794842
ENSG00000076650	GPATCH1	324.152	0.106622	0.213521	0.49935	0.617533	0.835889
ENSG00000076662	ICAM3	100.375	-0.781635	0.360498	-2.16821	0.0301427	0.194002
ENSG00000076685	NT5C2	993.972	0.0482653	0.131421	0.367258	0.713426	0.885694
ENSG00000076706	MCAM	2059.88	0.090956	0.262022	0.347131	0.728493	0.893413
ENSG00000076716	GPC4	266.764	-0.174548	0.27298	-0.639415	0.522553	0.778555
ENSG00000076770	MBNL3	259.641	-0.469639	0.306452	-1.5325	0.125398	0.405353
ENSG00000076826	CAMSAP3	778.537	-0.451944	0.452614	-0.998519	0.318028	0.623747
ENSG00000076864	RAP1GAP	3727.8	0.50111	0.355134	1.41104	0.158232	0.45295
ENSG00000076924	XAB2	741.951	-0.250858	0.143677	-1.74599	0.0808125	0.323807
ENSG00000076928	ARHGEF1	3539.81	-0.408885	0.295318	-1.38456	0.166188	0.46232
ENSG00000076944	STXBP2	690.753	-1.10384	0.328522	-3.36001	0.000779386	0.0200436
ENSG00000076984	MAP2K7	1087.75	-0.218408	0.117333	-1.86143	0.0626835	0.284231
ENSG00000077044	DGKD	2023.12	-0.518675	0.243972	-2.12596	0.0335065	0.204135
ENSG00000077063	CTTNBP2	1261.37	0.212645	0.24082	0.883002	0.377235	0.675745
ENSG00000077080	ACTL6B	270.574	0.600444	0.500925	1.19867	0.230657	0.540012
ENSG00000077092	RARB	257.805	0.14472	0.236114	0.612922	0.539928	0.790364
ENSG00000077097	TOP2B	2348.71	0.0888916	0.13527	0.657143	0.511089	0.771066
ENSG00000077147	TM9SF3	1520	0.156653	0.191994	0.815929	0.414541	0.704081
ENSG00000077150	NFKB2	499.309	-0.331241	0.314768	-1.05233	0.292647	0.60301
ENSG00000077152	UBE2T	45.8041	-1.69558	0.451951	-3.75169	0.000175644	0.00697667
ENSG00000077157	PPP1R12B	3916.9	0.276997	0.155942	1.77628	0.0756865	0.313481
ENSG00000077232	DNAJC10	2546.2	-0.398864	0.180425	-2.21069	0.0270571	0.184271
ENSG00000077235	GTF3C1	4211.48	0.171282	0.183993	0.930918	0.351896	0.655268
ENSG00000077238	IL4R	1383.64	-0.541468	0.362776	-1.49257	0.135551	0.420867
ENSG00000077254	USP33	1356.84	0.0252923	0.129993	0.194566	0.845733	0.944491
ENSG00000077264	PAK3	1412.58	0.839183	0.387126	2.16772	0.0301796	0.194099
ENSG00000077279	DCX	254.99	0.911632	0.478202	1.90637	0.0566016	0.269856
ENSG00000077312	SNRPA	283.72	-0.450391	0.215232	-2.09258	0.0363864	0.212374
ENSG00000077327	SPAG6	27.1241	-0.407643	0.449752	-0.906372	0.364739	0.666399
ENSG00000077348	EXOSC5	300.091	0.0193466	0.167476	0.115519	0.908034	0.968118
ENSG00000077420	APBB1IP	453.929	0.264915	0.316833	0.836136	0.403078	0.695595
ENSG00000077454	LRCH4	2168.23	-0.740375	0.210088	-3.52412	0.000424894	0.0128981
ENSG00000077458	FAM76B	214.568	-0.0675389	0.182044	-0.371003	0.710636	0.884262
ENSG00000077463	SIRT6	342.971	-0.126688	0.170959	-0.741046	0.458666	0.736448
ENSG00000077514	POLD3	198.724	-0.218125	0.215691	-1.01128	0.311881	0.617995
ENSG00000077522	ACTN2	1960.35	0.683658	0.290672	2.35199	0.0186731	0.151507
ENSG00000077549	CAPZB	4397.18	0.151074	0.134341	1.12455	0.260778	0.570341
ENSG00000077585	GPR137B	441.543	0.102635	0.199773	0.513759	0.60742	0.83026
ENSG00000077684	JADE1	899.304	-0.329115	0.168209	-1.95658	0.0503963	0.253097
ENSG00000077713	SLC25A43	158.91	-0.547441	0.386105	-1.41785	0.156233	0.451338
ENSG00000077721	UBE2A	435.4	-0.0976368	0.203523	-0.479734	0.631417	0.843633
ENSG00000077782	FGFR1	2864.87	-0.0825866	0.234833	-0.351683	0.725076	0.891705
ENSG00000077800	FKBP6	2.2307	-0.222692	0.794663	-0.280234	0.779298	NA
ENSG00000077935	SMC1B	8.51726	-2.57619	0.861646	-2.98985	0.00279115	0.0472695
ENSG00000077942	FBLN1	1703.1	-0.134548	0.288352	-0.466609	0.64078	0.848531
ENSG00000077943	ITGA8	233.838	-0.196255	0.337463	-0.58156	0.560863	0.802473
ENSG00000077984	CST7	18.6466	0.735522	0.71725	1.02548	0.305139	0.612359
ENSG00000078018	MAP2	11661	0.631813	0.376936	1.67618	0.0937031	0.349087
ENSG00000078043	PIAS2	1156.65	0.243234	0.160039	1.51985	0.12855	0.410791
ENSG00000078053	AMPH	1311.11	0.564962	0.460835	1.22595	0.220217	0.529428
ENSG00000078061	ARAF	548.44	-0.333816	0.233349	-1.43054	0.152561	0.4459
ENSG00000078070	MCCC1	508.088	-0.312291	0.173582	-1.7991	0.0720035	0.304724
ENSG00000078081	LAMP3	26.7834	-0.498981	0.420542	-1.18652	0.235418	0.545075
ENSG00000078098	FAP	64.863	-0.132113	0.487398	-0.271058	0.786346	0.921558
ENSG00000078114	NEBL	2480.36	-0.123495	0.25586	-0.482666	0.629333	0.84276
ENSG00000078124	ACER3	2300.72	0.0946281	0.177428	0.533334	0.593803	0.823042
ENSG00000078140	UBE2K	915.953	0.207531	0.235929	0.879634	0.379058	0.67613
ENSG00000078142	PIK3C3	1336.19	0.132088	0.137682	0.959368	0.337373	0.642114
ENSG00000078177	N4BP2	386.482	-0.338079	0.240221	-1.40737	0.159319	0.45403
ENSG00000078237	TIGAR	408.024	-0.515912	0.243434	-2.11931	0.0340643	0.205752
ENSG00000078246	TULP3	271.548	0.0267363	0.226837	0.117865	0.906174	0.967497
ENSG00000078269	SYNJ2	4038.38	0.421819	0.228187	1.84857	0.0645206	0.288605
ENSG00000078295	ADCY2	2150.34	0.747377	0.256657	2.91197	0.00359155	0.0567577
ENSG00000078304	PPP2R5C	1738.26	0.0291131	0.126686	0.229805	0.818243	0.935295
ENSG00000078319	NA	80.1607	-0.153558	0.255276	-0.601535	0.547484	0.79425
ENSG00000078328	RBFOX1	2190.13	0.430288	0.381045	1.12923	0.258801	0.568454
ENSG00000078369	GNB1	6083.71	0.270279	0.138754	1.9479	0.0514263	0.25613
ENSG00000078401	EDN1	169.284	-0.474724	0.57173	-0.830328	0.406353	0.697494
ENSG00000078403	MLLT10	645.274	-0.248726	0.133279	-1.8662	0.0620132	0.282595
ENSG00000078487	ZCWPW1	77.4705	0.0613511	0.283731	0.21623	0.828808	0.939456
ENSG00000078549	ADCYAP1R1	3213.07	0.78952	0.328752	2.40157	0.016325	0.140039
ENSG00000078579	FGF20	8.25554	0.909763	0.700201	1.29929	0.193845	0.498383
ENSG00000078589	P2RY10	39.1921	0.246414	0.376636	0.654249	0.512952	0.77269
ENSG00000078596	ITM2A	465.39	-0.0991691	0.274011	-0.361916	0.717415	0.887632
ENSG00000078618	NRDC	1656.38	-0.111986	0.119943	-0.933655	0.350482	0.654021
ENSG00000078668	VDAC3	846.476	0.27723	0.230248	1.20405	0.228572	0.537857
ENSG00000078674	PCM1	3007.86	0.0659439	0.14013	0.470592	0.637932	0.846854
ENSG00000078687	TNRC6C	2593.86	0.271534	0.20564	1.32043	0.186691	0.488849
ENSG00000078699	CBFA2T2	2019.33	-0.240143	0.153671	-1.56271	0.118122	0.394495
ENSG00000078725	BRINP1	1030.22	0.515474	0.308857	1.66897	0.095123	0.351928
ENSG00000078747	ITCH	1395.7	0.0984226	0.167542	0.587449	0.556902	0.800722
ENSG00000078795	PKD2L2	252.411	0.135502	0.240354	0.563758	0.572919	0.809982
ENSG00000078804	TP53INP2	8192.02	0.515119	0.358636	1.43633	0.150909	0.444526
ENSG00000078808	SDF4	2469.2	-0.147688	0.154952	-0.953122	0.340528	0.645366
ENSG00000078814	MYH7B	1238.64	-0.00846547	0.187775	-0.0450831	0.964041	0.986196
ENSG00000078900	TP73	68.3793	-3.69279	0.599259	-6.16226	7.1712e-10	3.3556e-07
ENSG00000078967	UBE2D4	414.611	0.205758	0.178857	1.1504	0.249978	0.559582
ENSG00000079101	CLUL1	37.7775	1.21183	0.629851	1.924	0.0543547	0.263803
ENSG00000079102	RUNX1T1	612.891	-0.00508324	0.269204	-0.0188825	0.984935	0.994473
ENSG00000079134	THOC1	358.226	-0.198621	0.194762	-1.01981	0.307817	0.615017
ENSG00000079150	FKBP7	33.214	-0.294888	0.434009	-0.679451	0.496852	0.763082
ENSG00000079156	OSBPL6	519.946	-0.0115087	0.27398	-0.0420055	0.966494	0.986974
ENSG00000079215	SLC1A3	12988.3	0.303613	0.213401	1.42273	0.154814	0.449266
ENSG00000079246	XRCC5	2439.52	0.147702	0.167284	0.88294	0.377269	0.675745
ENSG00000079257	LXN	22.2128	-0.849919	0.505148	-1.68252	0.0924688	0.34669
ENSG00000079263	SP140	96.3233	-0.156148	0.393281	-0.39704	0.691338	0.874844
ENSG00000079277	MKNK1	1426.82	0.0722606	0.228532	0.316195	0.751855	0.904581
ENSG00000079308	TNS1	9163.82	-0.0454218	0.217776	-0.208571	0.834783	0.941357
ENSG00000079313	REXO1	2523.38	-0.128845	0.144053	-0.894429	0.371092	0.671703
ENSG00000079332	SAR1A	1611.15	0.0621428	0.166267	0.373752	0.708589	0.883261
ENSG00000079335	CDC14A	195.524	-0.052412	0.244079	-0.214734	0.829975	0.939607
ENSG00000079337	RAPGEF3	3290.42	-0.283629	0.223807	-1.26729	0.20505	0.512024
ENSG00000079385	CEACAM1	159.478	-0.719935	0.474126	-1.51844	0.128902	0.411411
ENSG00000079387	SENP1	321.319	0.312271	0.269134	1.16028	0.245934	0.556232
ENSG00000079432	CIC	7390.41	0.219039	0.123516	1.77337	0.0761677	0.314667
ENSG00000079435	LIPE	763.07	0.662814	0.336886	1.96747	0.0491287	0.250674
ENSG00000079459	FDFT1	96.2693	-0.385751	0.307568	-1.2542	0.20977	0.518084
ENSG00000079462	PAFAH1B3	237.208	-0.311928	0.323422	-0.964461	0.334815	0.63972
ENSG00000079482	OPHN1	3553.17	-0.0240985	0.166151	-0.14504	0.884679	0.959837
ENSG00000079616	KIF22	915.804	-0.354237	0.136046	-2.6038	0.00921954	0.102281
ENSG00000079689	SCGN	26.0807	-2.76082	0.824325	-3.34919	0.000810468	0.0205996
ENSG00000079691	CARMIL1	761.887	-0.126205	0.255749	-0.493473	0.621678	0.838415
ENSG00000079739	PGM1	594.451	0.0383918	0.180129	0.213135	0.831222	0.93997
ENSG00000079785	DDX1	1073.72	0.193165	0.189123	1.02137	0.307077	0.614251
ENSG00000079805	DNM2	5705.71	-0.0443582	0.198181	-0.223827	0.822892	0.937303
ENSG00000079819	EPB41L2	2746.93	0.216501	0.193774	1.11729	0.263871	0.57351
ENSG00000079841	RIMS1	1616.78	0.215371	0.422375	0.509906	0.610118	0.831541
ENSG00000079931	MOXD1	196.338	0.816544	0.471746	1.7309	0.08347	0.329635
ENSG00000079950	STX7	1463.69	0.359316	0.212658	1.68964	0.0910965	0.343897
ENSG00000079974	RABL2B	797.68	-0.195493	0.203816	-0.959162	0.337477	0.642184
ENSG00000079999	KEAP1	1039.71	0.252426	0.120247	2.09923	0.0357964	0.210533
ENSG00000080007	DDX43	7.18208	-0.455426	0.811911	-0.560931	0.574845	0.811441
ENSG00000080031	PTPRH	400.231	0.135525	0.445713	0.304062	0.76108	0.909712
ENSG00000080166	DCT	45.6536	0.566838	0.430617	1.31634	0.18806	0.490542
ENSG00000080189	SLC35C2	802.282	-0.473928	0.172711	-2.74405	0.00606855	0.0787721
ENSG00000080200	CRYBG3	1382.44	0.119824	0.265042	0.452095	0.6512	0.854822
ENSG00000080224	EPHA6	825.21	0.294115	0.340369	0.864108	0.387528	0.683145
ENSG00000080293	SCTR	4.87566	-0.691047	1.05246	-0.656599	0.511439	NA
ENSG00000080298	RFX3	773.284	-0.0540889	0.229626	-0.235552	0.81378	0.933196
ENSG00000080345	RIF1	2252	-0.0901358	0.105345	-0.855621	0.392207	0.68698
ENSG00000080371	RAB21	1264.38	0.44667	0.209225	2.13487	0.0327714	0.202486
ENSG00000080493	SLC4A4	1609.48	0.26915	0.433904	0.620299	0.535061	0.786701
ENSG00000080503	SMARCA2	3466.81	-0.060688	0.14275	-0.425134	0.670739	0.864677
ENSG00000080546	SESN1	533.014	0.0673845	0.217787	0.309405	0.757013	0.90751
ENSG00000080561	MID2	213.543	-0.0400557	0.420613	-0.0952316	0.924131	0.97289
ENSG00000080572	DNAAF6	5.5442	0.283162	0.705514	0.401356	0.688158	NA
ENSG00000080573	COL5A3	3906.27	0.0754373	0.208574	0.36168	0.717591	0.887632
ENSG00000080603	SRCAP	5129.53	-0.212465	0.128402	-1.65469	0.0979865	0.357662
ENSG00000080608	PUM3	242.677	-0.196989	0.194896	-1.01074	0.312142	0.618175
ENSG00000080618	CPB2	79.5838	0.189888	0.278815	0.681052	0.495838	0.762744
ENSG00000080644	CHRNA3	19.0857	1.62372	0.859728	1.88865	0.058939	0.275426
ENSG00000080709	KCNN2	177.344	0.0136404	0.379942	0.0359012	0.971361	0.988467
ENSG00000080802	CNOT4	691.377	-0.00521559	0.111506	-0.0467741	0.962693	0.985883
ENSG00000080815	PSEN1	3039.11	0.324786	0.222852	1.45741	0.145004	0.436582
ENSG00000080819	CPOX	852.018	-0.0427503	0.333653	-0.128128	0.898047	0.964294
ENSG00000080822	CLDND1	3802	0.660947	0.307886	2.14673	0.0318148	0.199598
ENSG00000080823	MOK	555.45	-0.342443	0.245223	-1.39646	0.162577	0.457807
ENSG00000080824	HSP90AA1	9347.41	0.328154	0.216374	1.5166	0.129367	0.412526
ENSG00000080839	RBL1	337.032	-0.410677	0.189262	-2.16988	0.0300156	0.193877
ENSG00000080845	DLGAP4	2435.63	-0.0657267	0.18306	-0.359044	0.719562	0.88823
ENSG00000080854	IGSF9B	6288.52	0.336468	0.303173	1.10982	0.267075	0.576824
ENSG00000080910	CFHR2	56.8955	-0.183936	0.565901	-0.325032	0.745157	0.901036
ENSG00000080947	NA	255.556	-0.731015	0.495408	-1.47558	0.140056	0.428193
ENSG00000080986	NDC80	43.0753	-1.63294	0.422425	-3.86563	0.000110802	0.00502537
ENSG00000081014	AP4E1	339.431	0.093476	0.149998	0.623181	0.533165	0.785559
ENSG00000081019	RSBN1	497.282	-0.0785653	0.155892	-0.503973	0.614281	0.833904
ENSG00000081026	MAGI3	993.869	-0.479784	0.287215	-1.67047	0.0948262	0.35134
ENSG00000081041	CXCL2	170.117	-0.788203	0.529363	-1.48897	0.136496	0.422572
ENSG00000081052	COL4A4	360.572	-0.197564	0.24014	-0.822705	0.410676	0.701059
ENSG00000081059	TCF7	143.874	-0.0120927	0.392058	-0.0308441	0.975394	0.990316
ENSG00000081087	OSTM1	861.586	0.0985342	0.217251	0.45355	0.650153	0.854737
ENSG00000081138	CDH7	217.045	0.342474	0.313885	1.09108	0.275237	0.584376
ENSG00000081148	IMPG2	53.8279	0.0686604	0.2461	0.278994	0.78025	0.918766
ENSG00000081154	PCNP	877.085	0.362549	0.155168	2.3365	0.0194651	0.154815
ENSG00000081177	EXD2	690.717	0.404131	0.142709	2.83185	0.00462791	0.0662092
ENSG00000081181	ARG2	60.3346	0.0547741	0.544274	0.100637	0.919839	0.971521
ENSG00000081189	MEF2C	1973.09	0.506252	0.276233	1.8327	0.0668478	0.293029
ENSG00000081237	PTPRC	784.582	-0.0638736	0.413941	-0.154306	0.877368	0.957361
ENSG00000081248	CACNA1S	23.1987	0.537744	0.585867	0.917861	0.358692	0.661317
ENSG00000081277	PKP1	277.068	-2.28121	0.666832	-3.42096	0.000624001	0.0170049
ENSG00000081307	UBA5	958.243	0.0837102	0.168174	0.497758	0.618654	0.836696
ENSG00000081320	STK17B	458.985	-0.44017	0.356446	-1.23489	0.216873	0.52521
ENSG00000081377	CDC14B	1130.55	-0.0548458	0.205501	-0.266889	0.789555	0.922249
ENSG00000081386	ZNF510	441.347	-0.163539	0.205292	-0.796616	0.425674	0.71157
ENSG00000081479	LRP2	2548.68	0.394354	0.362019	1.08932	0.276013	0.58499
ENSG00000081665	ZNF506	780.248	-0.0560431	0.140884	-0.397794	0.690782	0.874686
ENSG00000081692	JMJD4	587.836	-0.340283	0.205876	-1.65285	0.0983609	0.358483
ENSG00000081721	DUSP12	127.256	-0.454471	0.23925	-1.89957	0.0574902	0.271462
ENSG00000081760	AACS	2237.93	-0.0193781	0.211348	-0.0916881	0.926946	0.974116
ENSG00000081791	DELE1	1321.79	-0.156913	0.171824	-0.91322	0.361127	0.664007
ENSG00000081800	SLC13A1	6.64117	-0.0871115	0.542426	-0.160596	0.872412	0.955048
ENSG00000081803	CADPS2	942.961	-0.162629	0.32099	-0.506648	0.612402	0.833139
ENSG00000081853	PCDHGA2	317.484	0.370209	0.171175	2.16275	0.0305605	0.195448
ENSG00000081870	IFT25	172.788	-0.0582941	0.277697	-0.20992	0.83373	0.940998
ENSG00000081913	PHLPP1	4563.04	0.308926	0.224421	1.37655	0.168653	0.465554
ENSG00000081923	ATP8B1	270.751	-1.6959	0.38945	-4.35461	1.33302e-05	0.000933355
ENSG00000081985	IL12RB2	79.8874	0.100046	0.413474	0.241963	0.808808	0.931044
ENSG00000082014	SMARCD3	1520.9	0.54231	0.215242	2.51954	0.0117508	0.117426
ENSG00000082068	WDR70	399.572	-0.487944	0.226708	-2.1523	0.0313734	0.198454
ENSG00000082074	FYB1	984.111	0.121168	0.43851	0.276318	0.782304	0.919582
ENSG00000082126	MPP4	61.9614	-0.0356091	0.363441	-0.0979776	0.92195	0.972123
ENSG00000082146	STRADB	307.426	-0.0975274	0.217961	-0.447454	0.654547	0.856487
ENSG00000082153	BZW1	1310.79	-0.411559	0.234748	-1.75319	0.0795687	0.321109
ENSG00000082175	PGR	77.5923	0.169493	0.435786	0.388936	0.697323	0.878407
ENSG00000082196	C1QTNF3	170.983	-0.634849	0.312983	-2.02838	0.0425212	0.232811
ENSG00000082212	ME2	1158.14	0.445697	0.156551	2.84697	0.00441372	0.0643934
ENSG00000082213	C5orf22	245.632	0.0928998	0.262773	0.353537	0.723686	0.891025
ENSG00000082258	CCNT2	687.888	-0.348022	0.235454	-1.47809	0.139383	0.427029
ENSG00000082269	FAM135A	845.867	0.0654653	0.180591	0.362506	0.716974	0.887486
ENSG00000082293	COL19A1	145.995	0.137235	0.326906	0.419798	0.674633	0.866825
ENSG00000082397	EPB41L3	2210.24	0.415787	0.17558	2.36808	0.0178808	0.147609
ENSG00000082438	COBLL1	662.92	-1.07854	0.150098	-7.18559	6.69195e-13	9.34127e-10
ENSG00000082458	DLG3	995.734	-0.0318739	0.323851	-0.0984217	0.921597	0.972123
ENSG00000082482	KCNK2	104.86	0.517849	0.382909	1.35241	0.176244	0.47529
ENSG00000082512	TRAF5	393.855	-0.979006	0.346816	-2.82284	0.00476009	0.0675461
ENSG00000082515	MRPL22	125.235	-0.0981656	0.271017	-0.362212	0.717194	0.887632
ENSG00000082516	GEMIN5	448.231	0.0308568	0.214658	0.143749	0.885699	0.960299
ENSG00000082556	OPRK1	92.7569	0.602644	0.381116	1.58126	0.113818	0.386547
ENSG00000082641	NFE2L1	5915.08	0.261116	0.16415	1.59072	0.111673	0.382398
ENSG00000082684	SEMA5B	561.539	0.315193	0.225138	1.4	0.161514	0.456488
ENSG00000082701	GSK3B	1842.27	-0.18627	0.154285	-1.20731	0.227314	0.536478
ENSG00000082781	ITGB5	1717.59	-0.446717	0.300878	-1.48471	0.13762	0.424214
ENSG00000082805	ERC1	2318.43	0.0535903	0.215699	0.24845	0.803786	0.92873
ENSG00000082898	XPO1	2386.31	-0.195562	0.144852	-1.35008	0.17699	0.476302
ENSG00000082996	RNF13	732.817	0.434123	0.179725	2.41549	0.0157141	0.13699
ENSG00000083067	TRPM3	1267.52	0.0121217	0.189787	0.06387	0.949074	0.981404
ENSG00000083093	PALB2	255.008	-0.313914	0.198223	-1.58364	0.113276	0.385459
ENSG00000083097	DOP1A	1066.39	0.063454	0.207835	0.305309	0.760131	0.909285
ENSG00000083099	LYRM2	819.218	0.121032	0.138913	0.871275	0.383604	0.680308
ENSG00000083123	BCKDHB	379.736	-0.00563541	0.206646	-0.0272708	0.978244	0.991421
ENSG00000083168	KAT6A	2698.09	-0.0695667	0.122241	-0.569095	0.569292	0.807771
ENSG00000083223	TUT7	798.511	-0.37285	0.230018	-1.62096	0.105027	0.371896
ENSG00000083290	ULK2	1503.99	0.453976	0.154391	2.94044	0.00327747	0.0535663
ENSG00000083307	GRHL2	99.9817	-3.61171	0.647375	-5.579	2.41902e-08	5.45987e-06
ENSG00000083312	TNPO1	1624.53	0.210374	0.212706	0.989041	0.322643	0.6283
ENSG00000083444	PLOD1	1182.45	-0.288718	0.221197	-1.30525	0.191806	0.495853
ENSG00000083454	P2RX5	95.9731	0.0145943	0.292893	0.0498282	0.960259	0.984999
ENSG00000083457	ITGAE	133.913	-0.0257506	0.162203	-0.158755	0.873862	0.955599
ENSG00000083520	DIS3	538.341	-0.101194	0.214947	-0.470786	0.637794	0.846845
ENSG00000083535	PIBF1	209.556	0.0519082	0.305064	0.170155	0.864888	0.951711
ENSG00000083544	TDRD3	429.844	0.13757	0.217377	0.632863	0.526823	0.781618
ENSG00000083635	NUFIP1	127.474	0.394046	0.174482	2.25838	0.0239223	0.172663
ENSG00000083642	PDS5B	989.007	0.0699294	0.225453	0.310173	0.75643	0.90725
ENSG00000083720	OXCT1	871.282	0.225904	0.270806	0.834193	0.404172	0.695929
ENSG00000083750	RRAGB	279.367	0.0695738	0.212174	0.327909	0.742981	0.899748
ENSG00000083799	CYLD	1961.28	0.51415	0.136081	3.77826	0.000157926	0.00646017
ENSG00000083807	SLC27A5	724.939	0.0685012	0.136453	0.502014	0.615658	0.834702
ENSG00000083812	ZNF324	763.209	-0.177753	0.127669	-1.3923	0.163833	0.459238
ENSG00000083814	ZNF671	291.402	0.375639	0.279048	1.34614	0.178256	0.477698
ENSG00000083817	ZNF416	126.518	-0.181925	0.119011	-1.52864	0.126353	0.406725
ENSG00000083828	ZNF586	695.563	-0.380084	0.166153	-2.28756	0.0221634	0.165421
ENSG00000083838	ZNF446	410.019	-0.25201	0.217145	-1.16056	0.245822	0.556209
ENSG00000083844	ZNF264	2003.36	0.164218	0.130889	1.25463	0.209613	0.517959
ENSG00000083845	RPS5	1515.64	-0.254696	0.24858	-1.0246	0.305551	0.612359
ENSG00000083857	FAT1	3680.9	0.0684999	0.299297	0.228869	0.81897	0.935354
ENSG00000083937	CHMP2B	413.358	0.548288	0.170652	3.21289	0.00131405	0.0286478
ENSG00000084070	SMAP2	2142.57	0.197645	0.228854	0.863628	0.387792	0.683365
ENSG00000084072	PPIE	535.049	-0.149614	0.172127	-0.869207	0.384734	0.681076
ENSG00000084073	ZMPSTE24	560.027	0.21423	0.253799	0.844091	0.398619	0.692165
ENSG00000084090	STARD7	2396.85	0.411146	0.149242	2.7549	0.00587107	0.0774128
ENSG00000084092	NOA1	374.107	-0.319215	0.181915	-1.75475	0.0793025	0.320568
ENSG00000084093	REST	788.556	-0.074088	0.170492	-0.434555	0.663885	0.861621
ENSG00000084110	HAL	59.5874	-2.88496	0.830039	-3.47568	0.000509551	0.0147003
ENSG00000084112	SSH1	2356.97	-0.131309	0.21233	-0.61842	0.536299	0.787515
ENSG00000084207	GSTP1	1307.23	-0.572197	0.361196	-1.58417	0.113154	0.385459
ENSG00000084234	APLP2	6904.2	0.232922	0.185654	1.2546	0.209623	0.517959
ENSG00000084444	FAM234B	1050.73	0.397746	0.328029	1.21253	0.225309	0.534826
ENSG00000084453	SLCO1A2	1585.11	0.0209409	0.209815	0.0998065	0.920498	0.971681
ENSG00000084463	WBP11	806.84	0.241537	0.139659	1.72947	0.0837247	0.329635
ENSG00000084623	EIF3I	1094.58	0.061737	0.123674	0.499193	0.617643	0.835889
ENSG00000084628	NKAIN1	334.207	0.635779	0.275813	2.30511	0.0211604	0.161518
ENSG00000084636	COL16A1	4032.39	0.103791	0.249025	0.416789	0.676833	0.868153
ENSG00000084652	TXLNA	1705.64	-0.0976581	0.130469	-0.748514	0.45415	0.734208
ENSG00000084674	APOB	16.9029	1.91939	0.688162	2.78915	0.0052846	0.0727296
ENSG00000084676	NCOA1	2176.64	0.131905	0.130335	1.01205	0.311515	0.617829
ENSG00000084693	AGBL5	278.573	-0.388055	0.184909	-2.09863	0.0358495	0.210609
ENSG00000084710	EFR3B	3337.29	0.692959	0.275873	2.51188	0.0120092	0.1187
ENSG00000084731	KIF3C	4055.04	0.648079	0.307375	2.10843	0.0349936	0.208754
ENSG00000084733	RAB10	2613.66	-0.104514	0.189848	-0.550513	0.581968	0.815027
ENSG00000084734	GCKR	23.4307	0.255902	0.374657	0.683029	0.494589	0.761524
ENSG00000084754	HADHA	1364.77	-0.0811477	0.139857	-0.58022	0.561766	0.802851
ENSG00000084764	MAPRE3	1501.27	0.701665	0.256508	2.73545	0.0062295	0.0801562
ENSG00000084774	CAD	1504.34	-0.519918	0.214724	-2.42133	0.0154638	0.136151
ENSG00000085063	CD59	4643.46	0.454147	0.21894	2.0743	0.0380515	0.217203
ENSG00000085117	CD82	1223.12	0.300069	0.2024	1.48256	0.138192	0.424943
ENSG00000085185	BCORL1	623.781	-0.0941987	0.188426	-0.499925	0.617128	0.835763
ENSG00000085224	ATRX	2681.11	0.236385	0.124255	1.90241	0.0571177	0.270791
ENSG00000085231	AK6	25.7108	0.121018	0.930108	0.130112	0.896478	0.963647
ENSG00000085265	FCN1	106.917	-0.815072	0.54508	-1.49532	0.13483	0.419672
ENSG00000085274	MYNN	178.521	-0.204663	0.183859	-1.11315	0.265643	0.57547
ENSG00000085276	MECOM	208.291	-0.213121	0.303241	-0.702811	0.482173	0.75423
ENSG00000085365	SCAMP1	905.633	0.508797	0.199441	2.55112	0.0107379	0.111475
ENSG00000085377	PREP	522.385	-0.0369407	0.237081	-0.155814	0.876179	0.95677
ENSG00000085382	HACE1	620.583	0.297456	0.209898	1.41715	0.15644	0.451572
ENSG00000085415	SEH1L	899.138	-0.00886565	0.143824	-0.0616423	0.950848	0.982195
ENSG00000085433	WDR47	1084.06	0.561815	0.223661	2.51191	0.0120081	0.1187
ENSG00000085449	WDFY1	740.924	-0.400399	0.282871	-1.41548	0.156927	0.451993
ENSG00000085465	OVGP1	79.2879	-0.54954	0.317783	-1.72929	0.0837569	0.329635
ENSG00000085511	MAP3K4	751.844	-0.254525	0.19538	-1.30271	0.192673	0.496391
ENSG00000085514	PILRA	205.583	-0.217123	0.330266	-0.657418	0.510912	0.771066
ENSG00000085552	IGSF9	289.006	-4.66825	0.685923	-6.80579	1.00497e-11	8.76381e-09
ENSG00000085563	ABCB1	387.284	0.148214	0.332967	0.445132	0.656224	0.856964
ENSG00000085644	ZNF213	544.02	-0.126208	0.149714	-0.842991	0.399234	0.692773
ENSG00000085662	AKR1B1	1847.13	0.0696805	0.159362	0.437247	0.661932	0.860507
ENSG00000085719	CPNE3	759.134	-0.0803537	0.178598	-0.449912	0.652774	0.855661
ENSG00000085741	WNT11	36.0043	-3.36891	0.722665	-4.66179	3.13475e-06	0.000291942
ENSG00000085760	MTIF2	266.295	0.0962772	0.174411	0.552012	0.58094	0.814687
ENSG00000085788	DDHD2	1404.06	0.466982	0.171448	2.72375	0.00645445	0.0822066
ENSG00000085831	TTC39A	222.633	-0.932521	0.459852	-2.02787	0.0425735	0.232881
ENSG00000085832	EPS15	2593.48	0.259655	0.164863	1.57498	0.115262	0.38927
ENSG00000085840	ORC1	34.4163	-1.99755	0.401692	-4.97283	6.5983e-07	8.27376e-05
ENSG00000085871	MGST2	100.708	0.0852201	0.222189	0.383548	0.701314	0.880013
ENSG00000085872	CHERP	1118.3	-0.115442	0.142407	-0.810646	0.417569	0.706194
ENSG00000085982	USP40	1083.21	-0.258221	0.232431	-1.11096	0.266586	0.576416
ENSG00000085998	POMGNT1	2137.96	-0.0174788	0.138614	-0.126096	0.899656	0.964617
ENSG00000085999	RAD54L	70.1658	-1.40527	0.441722	-3.18133	0.00146599	0.0307377
ENSG00000086015	MAST2	1672.08	-0.580416	0.17665	-3.28569	0.00101734	0.0239437
ENSG00000086061	DNAJA1	1322.3	0.367942	0.218827	1.68143	0.0926787	0.346999
ENSG00000086062	B4GALT1	1528.22	-1.63449	0.466962	-3.50025	0.000464819	0.0138471
ENSG00000086065	CHMP5	536.025	0.0952312	0.213125	0.446833	0.654996	0.856526
ENSG00000086102	NFX1	1119.12	-0.0441023	0.11948	-0.369119	0.712039	0.88509
ENSG00000086159	AQP6	161.754	0.029864	0.188786	0.15819	0.874307	0.955868
ENSG00000086189	DIMT1	208.626	-0.211176	0.166797	-1.26606	0.205492	0.512627
ENSG00000086200	IPO11	253.821	0.338066	0.25527	1.32435	0.185387	0.486525
ENSG00000086205	FOLH1	744.822	0.643092	0.398648	1.61318	0.106705	0.374767
ENSG00000086232	EIF2AK1	1082.97	-0.477554	0.153607	-3.10893	0.00187763	0.0362034
ENSG00000086288	NME8	3.9028	0.466567	1.03823	0.449387	0.653153	NA
ENSG00000086289	EPDR1	642.457	0.593434	0.299754	1.97974	0.047733	0.246901
ENSG00000086300	SNX10	644.274	0.795053	0.277848	2.86147	0.00421683	0.0624907
ENSG00000086475	SEPHS1	380.863	0.0594443	0.184675	0.321886	0.747539	0.902382
ENSG00000086504	MRPL28	501.88	0.355869	0.189872	1.87426	0.0608951	0.27996
ENSG00000086506	HBQ1	7.52707	-0.222484	0.820588	-0.271128	0.786293	0.921558
ENSG00000086544	ITPKC	1016.72	-0.25397	0.3481	-0.729588	0.465642	0.74111
ENSG00000086570	FAT2	6.62174	-0.746413	0.695719	-1.07287	0.283331	0.593094
ENSG00000086589	RBM22	424.574	0.169667	0.144065	1.17771	0.238911	0.549084
ENSG00000086598	TMED2	1118.79	0.0272058	0.206621	0.13167	0.895245	0.963603
ENSG00000086619	ERO1B	557.485	-0.376411	0.218948	-1.71919	0.0855807	0.33293
ENSG00000086666	ZFAND6	367.546	-0.172155	0.147711	-1.16548	0.243824	0.554303
ENSG00000086696	HSD17B2	26.1464	-1.12479	0.523193	-2.14985	0.0315672	0.198832
ENSG00000086712	TXLNG	289.405	0.111902	0.170919	0.654708	0.512656	0.772426
ENSG00000086717	PPEF1	37.5331	1.04142	0.510544	2.03983	0.0413675	0.228384
ENSG00000086730	LAT2	400.256	0.0524768	0.261083	0.200997	0.840701	0.943925
ENSG00000086758	HUWE1	11434.1	0.187068	0.155206	1.20529	0.228092	0.537413
ENSG00000086827	ZW10	147.683	0.103546	0.294204	0.351953	0.724873	0.891619
ENSG00000086848	ALG9	333.854	0.079618	0.250209	0.318206	0.750329	0.903701
ENSG00000086967	MYBPC2	12.5108	0.625814	0.890651	0.702648	0.482275	0.754317
ENSG00000086991	NOX4	96.931	0.155336	0.451706	0.343888	0.730931	0.894473
ENSG00000087008	ACOX3	581.096	0.299413	0.187051	1.60071	0.109441	0.379644
ENSG00000087053	MTMR2	649.782	0.478378	0.229119	2.0879	0.0368067	0.213916
ENSG00000087074	PPP1R15A	1776.7	0.0257781	0.272344	0.0946528	0.924591	0.972893
ENSG00000087076	HSD17B14	230.334	0.175516	0.360211	0.487259	0.626075	0.841124
ENSG00000087077	TRIP6	790.712	-0.0876308	0.254008	-0.344993	0.7301	0.894007
ENSG00000087085	ACHE	470.987	0.965396	0.341059	2.83058	0.00464635	0.066374
ENSG00000087086	FTL	28821	0.322229	0.439545	0.733096	0.4635	0.739239
ENSG00000087087	SRRT	1302.12	-0.380647	0.166797	-2.28209	0.0224838	0.166349
ENSG00000087088	BAX	577.334	-0.124642	0.263692	-0.472681	0.636441	0.846143
ENSG00000087095	NLK	814.677	0.18006	0.21593	0.833884	0.404347	0.695938
ENSG00000087111	PIGS	945.698	0.0572154	0.125033	0.457604	0.647237	0.853302
ENSG00000087116	ADAMTS2	1073.69	-0.656272	0.562193	-1.16734	0.243072	0.553905
ENSG00000087152	ATXN7L3	3154.61	0.0925279	0.150113	0.61639	0.537637	0.788697
ENSG00000087157	PGS1	1390.52	-0.327745	0.16462	-1.99092	0.0464894	0.244413
ENSG00000087191	PSMC5	911.76	0.302619	0.174876	1.73047	0.0835455	0.329635
ENSG00000087206	UIMC1	476.068	-0.174384	0.187588	-0.929615	0.35257	0.655559
ENSG00000087237	CETP	18.9757	0.636764	0.585318	1.08789	0.276642	0.585823
ENSG00000087245	MMP2	850.138	0.723923	0.46065	1.57153	0.116061	0.390705
ENSG00000087250	MT3	1734.68	0.420885	0.302328	1.39215	0.163878	0.459238
ENSG00000087253	LPCAT2	411.303	0.401639	0.316976	1.2671	0.20512	0.512133
ENSG00000087258	GNAO1	9292.61	0.598966	0.202553	2.95709	0.00310557	0.0513182
ENSG00000087263	OGFOD1	525.001	0.294073	0.224851	1.30786	0.190922	0.494738
ENSG00000087266	SH3BP2	3462.34	-0.413405	0.301815	-1.36973	0.17077	0.468086
ENSG00000087269	NOP14	452.178	-0.153805	0.106421	-1.44524	0.14839	0.44089
ENSG00000087274	ADD1	7955.27	0.0991933	0.113737	0.872129	0.383138	0.680029
ENSG00000087299	L2HGDH	919.045	0.195299	0.191822	1.01813	0.308618	0.615763
ENSG00000087301	TXNDC16	243.042	-0.00586374	0.211334	-0.0277463	0.977865	0.991246
ENSG00000087302	RTRAF	356.608	0.0695032	0.27568	0.252116	0.800951	0.927466
ENSG00000087303	NID2	493.793	-0.162068	0.404372	-0.400789	0.688576	0.873929
ENSG00000087338	GMCL1	246.25	-0.315033	0.22241	-1.41645	0.156643	0.451841
ENSG00000087365	SF3B2	2746.2	-0.0851659	0.111289	-0.76527	0.44411	0.726985
ENSG00000087448	KLHL42	1778.24	0.0364961	0.139757	0.261139	0.793985	0.924593
ENSG00000087460	GNAS	11526.2	0.299024	0.24569	1.21708	0.223575	0.533227
ENSG00000087470	DNM1L	1489.32	0.4689	0.232995	2.01249	0.0441678	0.237788
ENSG00000087494	PTHLH	35.7898	1.07718	0.427965	2.51698	0.0118364	0.117598
ENSG00000087495	PHACTR3	1205.48	0.185098	0.261172	0.708718	0.4785	0.752069
ENSG00000087502	ERGIC2	367.61	0.297698	0.205844	1.44623	0.148113	0.440777
ENSG00000087510	TFAP2C	115.128	-3.41423	0.681323	-5.01118	5.40966e-07	7.10852e-05
ENSG00000087586	AURKA	74.4537	-2.2062	0.625699	-3.52597	0.000421928	0.0128449
ENSG00000087589	CASS4	132.564	-0.0968092	0.501089	-0.193198	0.846804	0.944543
ENSG00000087842	PIR	129.099	-0.514851	0.358869	-1.43465	0.151387	0.445045
ENSG00000087884	AAMDC	90.6544	-0.067363	0.24657	-0.2732	0.784699	0.920424
ENSG00000087903	RFX2	373.885	-0.192863	0.243747	-0.791243	0.428802	0.714552
ENSG00000087995	METTL2A	554.712	0.111492	0.236807	0.470814	0.637773	0.846845
ENSG00000088002	SULT2B1	40.1672	-3.97918	0.722306	-5.50899	3.60891e-08	7.44483e-06
ENSG00000088035	ALG6	71.6615	0.0573037	0.333107	0.172028	0.863415	0.951436
ENSG00000088038	CNOT3	631.146	-0.271574	0.177777	-1.52761	0.126608	0.407043
ENSG00000088179	PTPN4	1220.37	0.115316	0.261269	0.441368	0.658946	0.85856
ENSG00000088205	DDX18	763.552	-0.325113	0.158591	-2.05001	0.0403636	0.224587
ENSG00000088247	KHSRP	3316.32	-0.0335313	0.098631	-0.339967	0.733881	0.895622
ENSG00000088256	GNA11	2504	0.00565793	0.141164	0.0400806	0.968029	0.98738
ENSG00000088298	EDEM2	268.07	-0.279055	0.276523	-1.00916	0.3129	0.618609
ENSG00000088305	DNMT3B	114.408	-0.912148	0.379564	-2.40314	0.0162548	0.139842
ENSG00000088320	REM1	23.2187	-0.444109	0.443064	-1.00236	0.316171	0.622127
ENSG00000088325	TPX2	186.765	-1.93309	0.404858	-4.77473	1.79949e-06	0.000192867
ENSG00000088340	FER1L4	346.988	-0.980532	0.337133	-2.90844	0.00363239	0.0571742
ENSG00000088356	PDRG1	224.791	0.237257	0.190789	1.24356	0.213662	0.521706
ENSG00000088367	EPB41L1	6042.68	0.463141	0.215508	2.14906	0.0316293	0.198832
ENSG00000088386	SLC15A1	46.3597	-0.0784217	0.362565	-0.216297	0.828756	0.939456
ENSG00000088387	DOCK9	3450.42	0.0234223	0.22138	0.105801	0.91574	0.970504
ENSG00000088448	ANKRD10	1301.21	-0.311817	0.244813	-1.2737	0.202771	0.509183
ENSG00000088451	TGDS	43.8455	0.0626437	0.35631	0.175812	0.860441	0.950593
ENSG00000088538	DOCK3	3341.8	0.475122	0.231543	2.05198	0.0401712	0.224101
ENSG00000088543	C3orf18	403.072	0.550586	0.225655	2.43995	0.0146893	0.133057
ENSG00000088682	COQ9	421.341	-0.261091	0.16705	-1.56296	0.118063	0.394495
ENSG00000088726	TMEM40	15.1877	-0.815536	0.563454	-1.44739	0.147789	0.440473
ENSG00000088727	KIF9	88.7691	0.119444	0.332569	0.359154	0.71948	0.88823
ENSG00000088756	ARHGAP28	112.291	0.636435	0.354986	1.79285	0.0729976	0.306916
ENSG00000088766	CRLS1	331.908	-0.215784	0.194539	-1.10921	0.267341	0.576851
ENSG00000088808	PPP1R13B	997.928	0.28154	0.279494	1.00732	0.313782	0.619377
ENSG00000088812	ATRN	2303.63	0.196803	0.138595	1.41999	0.155612	0.450493
ENSG00000088826	SMOX	740.963	0.375424	0.18322	2.04904	0.0404587	0.22492
ENSG00000088827	SIGLEC1	2218.4	-0.161446	0.508288	-0.317627	0.750768	0.904173
ENSG00000088832	FKBP1A	2242.59	0.292974	0.185169	1.5822	0.113604	0.386183
ENSG00000088833	NSFL1C	896.318	0.262032	0.12512	2.09425	0.0362375	0.212
ENSG00000088836	SLC4A11	250.073	-1.08066	0.502158	-2.15204	0.0313946	0.198454
ENSG00000088854	DNAAF9	2546.52	0.251865	0.136804	1.84107	0.065612	0.291111
ENSG00000088876	ZNF343	226.963	0.0955841	0.20656	0.462742	0.643549	0.85072
ENSG00000088881	EBF4	449.33	-0.390335	0.25864	-1.50918	0.131253	0.414978
ENSG00000088882	CPXM1	231.216	-0.0275734	0.629742	-0.0437852	0.965076	0.986601
ENSG00000088888	MAVS	5313.98	-0.249241	0.131996	-1.88824	0.0589931	0.275507
ENSG00000088899	LZTS3	4297.87	0.290566	0.351943	0.825604	0.409029	0.699895
ENSG00000088926	F11	5.26119	-0.577138	0.999748	-0.577284	0.563748	NA
ENSG00000088930	XRN2	576.001	-0.0867986	0.137782	-0.629973	0.528712	0.783149
ENSG00000088970	KIZ	407.942	-0.000346032	0.204607	-0.0016912	0.998651	0.999635
ENSG00000088986	DYNLL1	1526.01	0.428463	0.247798	1.72908	0.0837946	0.329635
ENSG00000088992	TESC	225.827	0.374501	0.315262	1.1879	0.234871	0.544072
ENSG00000089006	SNX5	1264.61	-0.271798	0.144076	-1.88649	0.0592295	0.276118
ENSG00000089009	RPL6	2530.37	0.0274772	0.157403	0.174566	0.86142	0.950828
ENSG00000089012	SIRPG	12.7042	0.658079	0.759704	0.866231	0.386364	0.682433
ENSG00000089022	MAPKAPK5	1605	0.0196722	0.140196	0.140319	0.888408	0.96126
ENSG00000089041	P2RX7	1544.89	0.246172	0.262204	0.938858	0.347804	0.651622
ENSG00000089048	ESF1	392.822	0.236516	0.166963	1.41658	0.156607	0.451806
ENSG00000089050	RBBP9	261.845	-0.126568	0.136348	-0.928268	0.353268	0.656158
ENSG00000089053	ANAPC5	2794.37	-0.106382	0.134535	-0.790739	0.429096	0.714781
ENSG00000089057	SLC23A2	3093.26	0.41486	0.161657	2.5663	0.0102791	0.108803
ENSG00000089060	SLC8B1	953.156	-0.26397	0.272772	-0.967733	0.333178	0.638874
ENSG00000089063	TMEM230	586.817	0.240739	0.169172	1.42305	0.154723	0.449071
ENSG00000089091	DZANK1	210.899	0.0297236	0.169025	0.175853	0.860409	0.950593
ENSG00000089094	KDM2B	1111.48	-0.0818926	0.189671	-0.431761	0.665915	0.862343
ENSG00000089101	CFAP61	35.6827	0.328904	0.468418	0.70216	0.482579	0.75467
ENSG00000089123	TASP1	141.132	-0.111012	0.245301	-0.452552	0.650872	0.854822
ENSG00000089127	OAS1	1781.89	-0.404428	0.215377	-1.87776	0.0604135	0.278718
ENSG00000089154	GCN1	3304.24	-0.749695	0.209518	-3.57818	0.000345989	0.0111936
ENSG00000089157	RPLP0	3240.49	-0.555236	0.233919	-2.37362	0.0176145	0.146166
ENSG00000089159	PXN	2316.64	-0.57133	0.257419	-2.21946	0.0264557	0.181853
ENSG00000089163	SIRT4	18.3524	0.319945	0.397771	0.804344	0.421198	0.708273
ENSG00000089169	RPH3A	1557.81	0.178749	0.496131	0.360286	0.718633	0.887764
ENSG00000089177	KIF16B	666.122	-0.0830363	0.152442	-0.544708	0.585954	0.817685
ENSG00000089195	TRMT6	147.627	-0.0408158	0.234363	-0.174156	0.861743	0.950958
ENSG00000089199	CHGB	1164.26	0.0859997	0.582593	0.147615	0.882646	0.958812
ENSG00000089220	PEBP1	5609.63	0.576718	0.218121	2.64403	0.00819257	0.0959551
ENSG00000089234	BRAP	415.129	0.228312	0.163349	1.39769	0.162205	0.457331
ENSG00000089248	ERP29	533.058	-0.210235	0.143576	-1.46428	0.143117	0.433144
ENSG00000089250	NOS1	935.727	0.508586	0.187008	2.7196	0.00653617	0.0827153
ENSG00000089280	FUS	3822.46	-0.547506	0.164997	-3.31827	0.000905764	0.0221117
ENSG00000089289	IGBP1	328.688	0.0730465	0.195874	0.372927	0.709203	0.883533
ENSG00000089327	FXYD5	320.43	-0.0210424	0.343512	-0.0612568	0.951155	0.982265
ENSG00000089335	ZNF302	529.23	0.220536	0.143193	1.54013	0.123528	0.402422
ENSG00000089351	GRAMD1A	1611.31	-0.633838	0.233223	-2.71773	0.00657316	0.0829646
ENSG00000089356	FXYD3	170.814	-4.75727	0.660718	-7.20015	6.01484e-13	9.34127e-10
ENSG00000089472	HEPH	695.774	0.372054	0.190337	1.95471	0.0506175	0.253815
ENSG00000089486	CDIP1	888.319	0.454047	0.227227	1.99821	0.0456938	0.242344
ENSG00000089505	CMTM1	55.8117	-0.198353	0.303711	-0.653099	0.513692	0.773344
ENSG00000089558	KCNH4	99.1443	0.0374058	0.521772	0.07169	0.942849	0.980144
ENSG00000089597	GANAB	2952.04	-0.123978	0.1498	-0.827625	0.407883	0.699181
ENSG00000089639	GMIP	991.415	-0.397668	0.30622	-1.29863	0.19407	0.498781
ENSG00000089682	RBM41	531.182	-0.05037	0.231149	-0.217911	0.827498	0.939149
ENSG00000089685	BIRC5	466.108	-0.270469	0.181837	-1.48743	0.136902	0.423337
ENSG00000089692	LAG3	48.519	-0.819724	0.431877	-1.89805	0.0576897	0.271869
ENSG00000089693	MLF2	2507.76	0.309144	0.197384	1.5662	0.117301	0.392674
ENSG00000089723	OTUB2	28.866	0.148521	0.596788	0.248867	0.803463	0.928581
ENSG00000089737	DDX24	191.595	-0.112634	0.329896	-0.341424	0.732784	0.895526
ENSG00000089775	ZBTB25	1028.64	0.33938	0.182773	1.85684	0.0633344	0.285861
ENSG00000089818	NECAP1	1701.26	0.481029	0.273563	1.75838	0.0786821	0.319474
ENSG00000089820	ARHGAP4	1400.21	-0.191162	0.364546	-0.524384	0.600011	0.826184
ENSG00000089847	ANKRD24	815.437	0.216162	0.273195	0.791237	0.428806	0.714552
ENSG00000089876	DHX32	302.503	-0.134683	0.222193	-0.606154	0.544413	0.792827
ENSG00000089902	RCOR1	524.839	-0.753407	0.232511	-3.24031	0.00119401	0.0266983
ENSG00000089916	GPATCH2L	2524.43	0.0187681	0.140604	0.133483	0.893812	0.963085
ENSG00000090006	LTBP4	2391.58	-0.264852	0.219356	-1.20741	0.227276	0.536453
ENSG00000090013	BLVRB	348.205	-0.220121	0.385112	-0.571576	0.567609	0.807054
ENSG00000090020	SLC9A1	1336.75	-0.0401143	0.167756	-0.239123	0.811011	0.931635
ENSG00000090054	SPTLC1	769.492	-0.0185796	0.164707	-0.112804	0.910186	0.968761
ENSG00000090060	PAPOLA	1523.95	-0.0522846	0.0970512	-0.538733	0.590071	0.820448
ENSG00000090061	CCNK	691.254	-0.113114	0.218971	-0.516572	0.605455	0.829631
ENSG00000090097	PCBP4	2073.67	0.42675	0.20297	2.10253	0.035507	0.210312
ENSG00000090104	RGS1	1344.29	0.437105	0.444647	0.983037	0.325589	0.630644
ENSG00000090238	YPEL3	1811.44	0.194775	0.160408	1.21425	0.224653	0.534116
ENSG00000090263	MRPS33	283.584	0.255283	0.163687	1.55958	0.118858	0.395061
ENSG00000090266	NDUFB2	654.559	0.399688	0.209981	1.90345	0.0569818	0.27066
ENSG00000090273	NUDC	949.127	0.145127	0.1648	0.880622	0.378522	0.675846
ENSG00000090316	MAEA	1600.95	-0.0942386	0.15566	-0.605415	0.544903	0.793049
ENSG00000090339	ICAM1	698.723	0.283584	0.413201	0.68631	0.492517	0.760219
ENSG00000090372	STRN4	2217.64	-0.159951	0.102179	-1.5654	0.11749	0.39317
ENSG00000090376	IRAK3	629.437	-0.589411	0.391262	-1.50643	0.131956	0.415898
ENSG00000090382	LYZ	1064.19	-0.226401	0.398337	-0.568364	0.569788	0.808218
ENSG00000090432	MUL1	579.663	0.141392	0.119467	1.18352	0.236604	0.546699
ENSG00000090447	TFAP4	365.049	-0.363374	0.199821	-1.8185	0.0689883	0.297965
ENSG00000090470	PDCD7	808.616	0.0148364	0.144238	0.10286	0.918074	0.971015
ENSG00000090487	SPG21	792.975	-0.0410735	0.125403	-0.327533	0.743265	0.89994
ENSG00000090512	FETUB	3.02068	1.40497	0.836445	1.67969	0.0930183	NA
ENSG00000090520	DNAJB11	491.419	-0.043559	0.164037	-0.265543	0.790591	0.922821
ENSG00000090530	P3H2	181.669	0.473901	0.343444	1.37985	0.167633	0.463942
ENSG00000090534	THPO	50.3998	-0.498709	0.422462	-1.18048	0.237809	0.548018
ENSG00000090539	CHRD	1421.3	0.0424174	0.255641	0.165925	0.868216	0.953387
ENSG00000090554	FLT3LG	170.397	0.144635	0.262472	0.551049	0.5816	0.814961
ENSG00000090565	RAB11FIP3	2669.17	0.156834	0.152277	1.02993	0.303045	0.611063
ENSG00000090581	GNPTG	2069.04	0.116661	0.123407	0.945333	0.344489	0.648863
ENSG00000090612	ZNF268	769.661	0.178484	0.228303	0.781783	0.434342	0.718757
ENSG00000090615	GOLGA3	5002.04	-0.200536	0.145422	-1.37899	0.167897	0.464251
ENSG00000090621	PABPC4	2327.98	-0.1274	0.183086	-0.695846	0.486525	0.756745
ENSG00000090659	CD209	147.474	0.638962	0.748739	0.853384	0.393447	0.687716
ENSG00000090661	CERS4	1095.74	-0.0332081	0.196219	-0.16924	0.865608	0.951891
ENSG00000090674	MCOLN1	494.435	-0.124111	0.284145	-0.436788	0.662265	0.860635
ENSG00000090686	USP48	946.153	0.0711494	0.193908	0.366923	0.713676	0.885694
ENSG00000090776	EFNB1	392.661	0.0292848	0.225865	0.129656	0.896839	0.963805
ENSG00000090857	PDPR	2137.59	-0.296673	0.149813	-1.98029	0.047671	0.246757
ENSG00000090861	AARS1	3921.62	0.237325	0.160429	1.47931	0.139057	0.426371
ENSG00000090863	GLG1	4557.45	0.236809	0.1022	2.31712	0.0204972	0.15882
ENSG00000090889	KIF4A	96.0656	-2.15546	0.437342	-4.92854	8.28459e-07	0.000100595
ENSG00000090905	TNRC6A	2531.48	-0.13226	0.176912	-0.747608	0.454697	0.734413
ENSG00000090924	PLEKHG2	1794.51	-0.870579	0.457521	-1.90282	0.0570645	0.270791
ENSG00000090932	DLL3	145.229	-1.92437	0.609725	-3.15612	0.00159883	0.0326314
ENSG00000090971	NAT14	487.248	0.112104	0.241962	0.463312	0.643141	0.850348
ENSG00000090975	PITPNM2	1839.32	0.0117248	0.210836	0.055611	0.955652	0.98391
ENSG00000090989	EXOC1	588.73	-0.09609	0.187209	-0.513277	0.607757	0.830302
ENSG00000091009	RBM27	513.438	-0.00948164	0.24877	-0.038114	0.969597	0.987986
ENSG00000091010	POU4F3	4.1081	-0.715627	0.630119	-1.1357	0.256081	NA
ENSG00000091039	OSBPL8	1677.43	0.139632	0.246655	0.5661	0.571326	0.809021
ENSG00000091073	DTX2	756.98	-0.922426	0.314918	-2.9291	0.00339945	0.0548976
ENSG00000091106	NLRC4	62.9706	-0.269245	0.501313	-0.537079	0.591213	0.821557
ENSG00000091127	PUS7	167.197	-0.134608	0.244753	-0.549972	0.582338	0.815248
ENSG00000091128	LAMB4	200.14	0.0229186	0.200305	0.114418	0.908906	0.968366
ENSG00000091129	NRCAM	4107.26	0.887506	0.267328	3.31992	0.000900431	0.0220623
ENSG00000091136	LAMB1	2135.98	-0.713708	0.401098	-1.77939	0.0751765	0.31211
ENSG00000091137	SLC26A4	197.688	-0.0163338	0.22341	-0.0731114	0.941717	0.979683
ENSG00000091140	DLD	427.179	0.0824047	0.141331	0.58306	0.559853	0.802209
ENSG00000091157	WDR7	1922.44	0.246332	0.179245	1.37428	0.169356	0.466513
ENSG00000091164	TXNL1	894.79	0.339448	0.221734	1.53088	0.1258	0.406112
ENSG00000091262	ABCC6	46.4286	-0.546251	0.671453	-0.813536	0.415911	0.704702
ENSG00000091317	CMTM6	457.63	-0.29789	0.238912	-1.24686	0.212448	0.520841
ENSG00000091409	ITGA6	1260.54	-0.341638	0.264218	-1.29301	0.196006	0.500583
ENSG00000091428	RAPGEF4	2394.19	0.21886	0.255349	0.857104	0.391388	0.686171
ENSG00000091436	MAP3K20	862.4	0.0341165	0.122938	0.27751	0.781388	0.919407
ENSG00000091482	SMPX	4.49139	0.15342	1.07865	0.142234	0.886895	NA
ENSG00000091483	FH	515.414	-0.22512	0.275409	-0.817402	0.413699	0.703615
ENSG00000091490	SEL1L3	605.01	-0.0334448	0.327737	-0.102048	0.918719	0.971254
ENSG00000091513	TF	14602.3	0.587258	0.318882	1.84161	0.0655318	0.291002
ENSG00000091527	CDV3	1632.34	0.182874	0.157707	1.15958	0.246221	0.556337
ENSG00000091536	MYO15A	151.084	-0.304971	0.322871	-0.944558	0.344885	0.649174
ENSG00000091542	ALKBH5	2993.65	0.223969	0.125	1.79176	0.073172	0.307515
ENSG00000091592	NLRP1	1281.92	-0.251075	0.342095	-0.733935	0.462989	0.738955
ENSG00000091622	PITPNM3	2276.73	0.320868	0.304363	1.05423	0.29178	0.602043
ENSG00000091640	SPAG7	416.154	0.099088	0.131412	0.754028	0.450832	0.732089
ENSG00000091651	ORC6	5178.31	-0.0549063	0.125564	-0.437277	0.661911	0.860507
ENSG00000091656	ZFHX4	1181.93	0.415568	0.250453	1.65927	0.0970622	0.355777
ENSG00000091664	SLC17A6	51.0468	0.128294	0.717361	0.178842	0.858062	0.949605
ENSG00000091732	ZC3HC1	135.637	-0.143472	0.199434	-0.719393	0.471899	0.74624
ENSG00000091831	ESR1	113.733	-1.61193	0.562182	-2.86727	0.00414028	0.0617661
ENSG00000091844	RGS17	147.926	-0.0936459	0.363101	-0.257906	0.796479	0.92564
ENSG00000091879	ANGPT2	230.237	0.078089	0.355241	0.21982	0.826011	0.938529
ENSG00000091947	TMEM101	252.488	-0.0623639	0.173813	-0.358799	0.719746	0.888395
ENSG00000091972	CD200	381.592	0.172464	0.174374	0.989048	0.32264	0.6283
ENSG00000091986	CCDC80	881.469	0.54021	0.519336	1.0402	0.298249	0.607615
ENSG00000092020	PPP2R3C	183.335	0.127494	0.180938	0.704631	0.48104	0.753419
ENSG00000092036	HAUS4	229.433	-0.4136	0.27954	-1.47957	0.138988	0.426296
ENSG00000092051	JPH4	6592.78	0.356395	0.404667	0.880711	0.378474	0.675846
ENSG00000092054	MYH7	50.7117	0.207574	0.493061	0.42099	0.673762	0.866691
ENSG00000092067	CEBPE	4.25444	0.0458176	0.897483	0.0510512	0.959285	NA
ENSG00000092068	SLC7A8	1183.68	-0.0233997	0.197756	-0.118326	0.905809	0.967338
ENSG00000092096	SLC22A17	5114.62	0.601549	0.255238	2.35682	0.0184324	0.150231
ENSG00000092098	RNF31	732.71	-0.294315	0.228767	-1.28653	0.198259	0.503417
ENSG00000092108	SCFD1	946.882	-0.12416	0.162053	-0.766168	0.443576	0.726488
ENSG00000092140	G2E3	321.668	0.230069	0.248938	0.9242	0.355382	0.658299
ENSG00000092148	HECTD1	4468.73	-0.0765758	0.122364	-0.625801	0.531445	0.784756
ENSG00000092199	HNRNPC	3370.6	0.0308822	0.156417	0.197435	0.843487	0.944491
ENSG00000092200	RPGRIP1	15.377	0.184618	0.68992	0.267593	0.789013	0.922213
ENSG00000092201	SUPT16H	1117.98	-0.0176137	0.13759	-0.128016	0.898136	0.964311
ENSG00000092203	TOX4	1118.2	0.165937	0.172521	0.961835	0.336133	0.640926
ENSG00000092208	GEMIN2	68.6289	-0.0566952	0.300772	-0.188499	0.850486	0.946363
ENSG00000092330	TINF2	428.176	0.0554008	0.26541	0.208737	0.834653	0.941322
ENSG00000092421	SEMA6A	1892.94	-0.115171	0.304456	-0.378284	0.705219	0.88182
ENSG00000092439	TRPM7	1359.81	-0.0232089	0.142333	-0.16306	0.870471	0.954176
ENSG00000092445	TYRO3	4842.17	0.603137	0.153375	3.93244	8.40865e-05	0.00413641
ENSG00000092470	WDR76	142.796	-0.196062	0.173533	-1.12983	0.258549	0.568427
ENSG00000092529	CAPN3	2655.32	0.734034	0.316477	2.31939	0.0203741	0.158539
ENSG00000092531	SNAP23	376.124	-0.0471476	0.186869	-0.252302	0.800808	0.927466
ENSG00000092607	TBX15	128.901	-0.780819	0.418134	-1.86739	0.0618474	0.282309
ENSG00000092621	PHGDH	1307.18	0.37892	0.30713	1.23374	0.217299	0.525719
ENSG00000092758	COL9A3	2148.68	0.477507	0.311325	1.53379	0.125081	0.40529
ENSG00000092820	EZR	1780.95	-0.267797	0.193204	-1.38608	0.165722	0.461783
ENSG00000092841	MYL6	3676.61	0.19244	0.205749	0.935313	0.349627	0.653061
ENSG00000092847	AGO1	2549.28	0.0466583	0.137142	0.340219	0.733691	0.895622
ENSG00000092850	TEKT2	26.051	-0.379363	0.376268	-1.00823	0.313346	0.619047
ENSG00000092853	CLSPN	343.029	-0.496098	0.210404	-2.35784	0.0183817	0.150048
ENSG00000092871	RFFL	2653.45	0.199063	0.220541	0.902611	0.366732	0.667592
ENSG00000092929	UNC13D	1076.58	-0.723194	0.322334	-2.24361	0.0248573	0.176848
ENSG00000092931	MFSD11	614.358	-0.072851	0.125419	-0.580862	0.561334	0.802772
ENSG00000092964	DPYSL2	23356.6	0.728103	0.201607	3.61151	0.000304422	0.0103431
ENSG00000092969	TGFB2	605.045	0.888628	0.268839	3.30543	0.0009483	0.0229422
ENSG00000092978	GPATCH2	413.896	-0.386737	0.194701	-1.98631	0.0469989	0.245236
ENSG00000093000	NUP50	922.309	-0.219836	0.161189	-1.36384	0.172618	0.470266
ENSG00000093009	CDC45	29.2897	-1.93268	0.66579	-2.90283	0.00369808	0.0577937
ENSG00000093010	COMT	1381.12	0.138453	0.214664	0.644976	0.518943	0.776727
ENSG00000093072	ADA2	1182.12	0.109752	0.293809	0.373549	0.70874	0.88338
ENSG00000093134	VNN3P	8.84751	-1.68599	0.701058	-2.40492	0.0161758	0.139413
ENSG00000093144	ECHDC1	307.279	0.361282	0.221398	1.63182	0.102718	0.366699
ENSG00000093167	LRRFIP2	1152.4	0.392404	0.165083	2.37701	0.0174535	0.145396
ENSG00000093183	SEC22C	972.698	0.37335	0.148216	2.51896	0.0117703	0.117426
ENSG00000093217	XYLB	251.477	-0.0602722	0.164463	-0.36648	0.714007	0.885814
ENSG00000094631	HDAC6	1942.1	-0.0960669	0.139283	-0.689724	0.490368	0.759121
ENSG00000094661	OR1I1	192.836	0.00139042	0.239974	0.00579404	0.995377	0.998764
ENSG00000094755	GABRP	510.815	0.0478488	0.203886	0.234684	0.814454	0.933324
ENSG00000094804	CDC6	130.702	-0.603595	0.42252	-1.42856	0.153131	0.446157
ENSG00000094841	UPRT	141.703	0.141086	0.265271	0.531857	0.594825	0.823625
ENSG00000094880	CDC23	202.843	0.191901	0.216371	0.886906	0.37513	0.6738
ENSG00000094916	CBX5	5060.28	0.16621	0.18378	0.904396	0.365785	0.667035
ENSG00000094963	FMO2	55.4567	0.265064	0.515787	0.513901	0.607321	0.83026
ENSG00000094975	SUCO	673.174	-0.894063	0.265869	-3.3628	0.000771561	0.0199177
ENSG00000095002	MSH2	638.432	-0.125978	0.181111	-0.695584	0.486689	0.756761
ENSG00000095015	MAP3K1	666.922	-0.958842	0.272488	-3.51884	0.000433436	0.0130952
ENSG00000095059	DHPS	545.762	-0.312849	0.235493	-1.32848	0.184019	0.485478
ENSG00000095066	HOOK2	860.275	-0.742739	0.237967	-3.12119	0.00180124	0.035204
ENSG00000095139	ARCN1	1537.01	0.059505	0.141732	0.419841	0.674602	0.866825
ENSG00000095203	EPB41L4B	484.657	0.022515	0.349464	0.0644271	0.94863	0.981284
ENSG00000095209	TMEM38B	116.621	-0.0199121	0.296732	-0.0671046	0.946498	0.981194
ENSG00000095261	PSMD5	329.999	-0.340431	0.255074	-1.33464	0.181995	0.482928
ENSG00000095303	PTGS1	437.024	0.130493	0.280342	0.465477	0.64159	0.849212
ENSG00000095319	NUP188	1066.37	-0.0729905	0.19363	-0.376959	0.706204	0.882254
ENSG00000095321	CRAT	911.156	0.240159	0.149256	1.60904	0.107608	0.376605
ENSG00000095370	SH2D3C	434.629	-0.023446	0.192676	-0.121686	0.903148	0.966286
ENSG00000095380	NANS	431.396	-0.56357	0.237807	-2.36986	0.0177948	0.147089
ENSG00000095383	TBC1D2	1070.04	-0.0389459	0.369625	-0.105366	0.916086	0.970517
ENSG00000095397	WHRN	1313.61	-0.271818	0.246116	-1.10443	0.269405	0.578783
ENSG00000095485	CWF19L1	511.736	0.147491	0.145693	1.01234	0.311376	0.617829
ENSG00000095539	SEMA4G	185.187	-0.285196	0.341253	-0.835731	0.403306	0.695717
ENSG00000095564	BTAF1	1292.5	-0.420179	0.16051	-2.61777	0.00885056	0.0995299
ENSG00000095574	IKZF5	354.357	0.152302	0.197538	0.770999	0.440707	0.724006
ENSG00000095585	BLNK	246.831	-0.308678	0.29691	-1.03963	0.29851	0.607616
ENSG00000095587	TLL2	224.153	0.17452	0.254724	0.685133	0.49326	0.76062
ENSG00000095596	CYP26A1	13.9204	0.589656	0.651755	0.90472	0.365614	0.666995
ENSG00000095627	TDRD1	84.1359	-0.392625	0.27433	-1.43121	0.152369	0.445765
ENSG00000095637	SORBS1	5305.15	0.773708	0.180725	4.28114	1.85937e-05	0.00124727
ENSG00000095713	CRTAC1	400.882	0.362298	0.46551	0.778282	0.436403	0.720972
ENSG00000095739	BAMBI	300.482	-0.213451	0.34398	-0.620534	0.534906	0.786624
ENSG00000095752	IL11	57.7843	0.340022	0.388361	0.87553	0.381285	0.678108
ENSG00000095777	MYO3A	13.8622	0.796802	0.989725	0.805074	0.420777	0.708185
ENSG00000095787	WAC	2175.89	-0.0926515	0.130833	-0.708168	0.478841	0.752107
ENSG00000095794	CREM	306.911	-0.107071	0.25504	-0.41982	0.674617	0.866825
ENSG00000095906	NUBP2	915.663	-0.385102	0.183916	-2.09389	0.0362693	0.212
ENSG00000095917	TPSD1	11.7862	1.36595	0.979016	1.39523	0.162947	0.458281
ENSG00000095932	SMIM24	25.1316	-0.403595	0.670611	-0.601832	0.547286	0.794172
ENSG00000095951	HIVEP1	839.841	-0.160245	0.18175	-0.881674	0.377953	0.675845
ENSG00000095970	TREM2	470.299	0.305659	0.325612	0.938723	0.347873	0.651676
ENSG00000096060	FKBP5	3399.17	-0.606068	0.450802	-1.34442	0.178812	0.478253
ENSG00000096063	SRPK1	556.669	-0.198192	0.257224	-0.770504	0.441001	0.724181
ENSG00000096070	BRPF3	1578.84	-0.67035	0.210326	-3.1872	0.00143657	0.0302532
ENSG00000096080	MRPS18A	218.425	-0.169856	0.200281	-0.848087	0.39639	0.690184
ENSG00000096092	TMEM14A	194.513	0.225435	0.280624	0.803336	0.42178	0.708755
ENSG00000096093	EFHC1	618.977	0.11064	0.244244	0.45299	0.650556	0.854822
ENSG00000096155	BAG6	298.43	0.574025	1.42658	0.402379	0.687405	0.873195
ENSG00000096171	VARS1	12.936	-0.942345	0.681617	-1.38251	0.166814	0.463232
ENSG00000096384	HSP90AB1	9430.69	0.261804	0.250669	1.04442	0.296291	0.605684
ENSG00000096401	CDC5L	692.019	-0.0102204	0.119389	-0.0856055	0.93178	0.975653
ENSG00000096433	ITPR3	1856.44	-2.49624	0.401916	-6.21084	5.2701e-10	2.59248e-07
ENSG00000096654	ZNF184	233.844	-0.113464	0.254378	-0.446047	0.655563	0.856715
ENSG00000096696	DSP	2385.42	-3.63873	0.618541	-5.88276	4.03488e-09	1.20952e-06
ENSG00000096717	SIRT1	321.479	-0.0119932	0.137253	-0.0873802	0.930369	0.975554
ENSG00000096746	HNRNPH3	1018.36	0.0420356	0.189168	0.222214	0.824148	0.93788
ENSG00000096872	IFT74	138.171	0.345141	0.301006	1.14663	0.251536	0.560736
ENSG00000096968	JAK2	794.474	-0.42394	0.182501	-2.32295	0.020182	0.157593
ENSG00000096996	IL12RB1	155.572	-0.0723957	0.306687	-0.236057	0.813389	0.932859
ENSG00000097007	ABL1	3584.87	-0.0758697	0.166536	-0.455575	0.648696	0.853687
ENSG00000097021	ACOT7	1117.07	0.51731	0.270336	1.91358	0.0556742	0.267362
ENSG00000097033	SH3GLB1	1217.22	0.251047	0.185778	1.35133	0.17659	0.475692
ENSG00000097046	CDC7	115.349	-0.331025	0.255545	-1.29537	0.195194	0.499595
ENSG00000097096	SYDE2	185.023	-0.317264	0.291208	-1.08947	0.275945	0.58499
ENSG00000099139	PCSK5	511.125	0.277542	0.235084	1.18061	0.237759	0.548018
ENSG00000099194	SCD	16125.6	-0.0873649	0.333875	-0.261669	0.793576	0.92445
ENSG00000099203	TMED1	214.776	-0.0617896	0.239431	-0.258069	0.796354	0.92564
ENSG00000099204	ABLIM1	4005.41	0.227784	0.219089	1.03969	0.298485	0.607616
ENSG00000099219	ERMP1	1680.22	0.013169	0.136785	0.0962753	0.923302	0.972588
ENSG00000099246	RAB18	1142.28	0.189576	0.177136	1.07023	0.284516	0.594613
ENSG00000099250	NRP1	1305.32	0.10931	0.307659	0.355294	0.722369	0.890201
ENSG00000099251	NA	17.7762	-0.280818	0.515638	-0.544604	0.586026	0.817725
ENSG00000099256	PRTFDC1	168.614	0.517494	0.270016	1.91653	0.0552973	0.266256
ENSG00000099260	PALMD	209.066	-0.0952184	0.32502	-0.292961	0.769552	0.913911
ENSG00000099282	TSPAN15	916.47	-0.364973	0.28148	-1.29662	0.19476	0.499129
ENSG00000099284	MACROH2A2	355.314	-0.0469139	0.247005	-0.189931	0.849363	0.945956
ENSG00000099290	WASHC2A	1022.11	0.376233	0.205051	1.83483	0.0665307	0.292731
ENSG00000099308	MAST3	6907.87	0.494074	0.190674	2.59119	0.00956434	0.104165
ENSG00000099326	MZF1	1373.77	-0.306601	0.160741	-1.90742	0.0564663	0.269546
ENSG00000099330	OCEL1	158.177	0.0499356	0.189563	0.263425	0.792223	0.923658
ENSG00000099331	MYO9B	7188.58	-0.294365	0.273035	-1.07812	0.280979	0.590421
ENSG00000099337	KCNK6	1032.23	-0.295535	0.221943	-1.33158	0.182999	0.484147
ENSG00000099338	CATSPERG	200.268	-0.0955557	0.212844	-0.448946	0.653471	0.855865
ENSG00000099341	PSMD8	888.044	0.323272	0.205559	1.57265	0.1158	0.390306
ENSG00000099364	FBXL19	1740.71	0.0138975	0.190611	0.07291	0.941878	0.979687
ENSG00000099365	STX1B	5378.37	0.808635	0.412115	1.96216	0.0497442	0.251949
ENSG00000099377	HSD3B7	304.119	-0.595396	0.416761	-1.42863	0.153112	0.446157
ENSG00000099381	SETD1A	1292.36	-0.114621	0.186521	-0.614518	0.538873	0.789423
ENSG00000099385	BCL7C	404.281	-0.154995	0.227129	-0.682411	0.494979	0.761816
ENSG00000099617	EFNA2	19.7224	0.155322	0.444349	0.349551	0.726676	0.892689
ENSG00000099622	CIRBP	5683.59	0.0430965	0.153855	0.280111	0.779393	0.918693
ENSG00000099624	ATP5F1D	1053.76	0.26953	0.202129	1.33346	0.182382	0.483139
ENSG00000099625	CBARP	957.734	0.371343	0.276108	1.34492	0.178651	0.478088
ENSG00000099715	PCDH11Y	670.516	0.180198	0.278265	0.647577	0.517258	0.775494
ENSG00000099725	PRKY	170.205	-0.694892	0.932288	-0.745362	0.456053	0.735018
ENSG00000099769	IGFALS	24.3429	0.0803971	0.549497	0.14631	0.883676	0.959441
ENSG00000099783	HNRNPM	2282.48	-0.146587	0.111949	-1.30941	0.190395	0.493812
ENSG00000099785	MARCHF2	1089.68	0.115705	0.179011	0.646356	0.518049	0.775981
ENSG00000099795	NDUFB7	538.158	0.331661	0.201001	1.65005	0.0989329	0.359748
ENSG00000099797	TECR	1740.44	0.335047	0.14647	2.28748	0.0221677	0.165421
ENSG00000099800	TIMM13	587.962	0.00465261	0.164062	0.0283588	0.977376	0.99111
ENSG00000099804	CDC34	999.731	0.0346536	0.136229	0.254378	0.799204	0.927174
ENSG00000099810	MTAP	655.084	-0.286487	0.136429	-2.0999	0.0357374	0.210493
ENSG00000099812	MISP	179.01	-3.99548	0.858338	-4.65491	3.24128e-06	0.000300406
ENSG00000099814	CEP170B	6494.79	0.121127	0.230953	0.524465	0.599955	0.826165
ENSG00000099817	POLR2E	1572.15	0.176601	0.18986	0.930162	0.352287	0.655482
ENSG00000099821	POLRMT	1752.82	-0.327656	0.145739	-2.24824	0.0245609	0.175298
ENSG00000099822	HCN2	4063.21	0.792014	0.193433	4.09452	4.2305e-05	0.00241996
ENSG00000099840	IZUMO4	113.487	-0.0136621	0.335765	-0.0406895	0.967543	0.987255
ENSG00000099849	RASSF7	305.756	-1.46146	0.424606	-3.44191	0.000577625	0.0160778
ENSG00000099860	GADD45B	1650.94	0.410842	0.32616	1.25963	0.207802	0.515874
ENSG00000099864	PALM	5082.56	0.540917	0.22268	2.42913	0.0151351	0.134739
ENSG00000099866	MADCAM1	83.7368	0.72702	0.375817	1.9345	0.0530512	0.259894
ENSG00000099875	MKNK2	3048.46	-0.799934	0.200705	-3.98562	6.73035e-05	0.00343409
ENSG00000099889	ARVCF	1062.9	0.0327205	0.161934	0.20206	0.83987	0.943323
ENSG00000099899	TRMT2A	766.75	-0.167593	0.167569	-1.00014	0.317242	0.62302
ENSG00000099901	RANBP1	412.265	-0.011703	0.216686	-0.0540089	0.956928	0.984221
ENSG00000099904	ZDHHC8	1700.95	0.048044	0.125273	0.383515	0.701338	0.880013
[truncated: 18,371 more rows]

## Sheet: DNA_DNA_bulk_concordant
	Overlapping_genes	log2FoldChange	adjusted_pvalue	Seqname_DMRs	Start_DMRs	End_DMRs	meandiff_DMRs	type	Overlapping_promoters	Overlapping_promoters.1	Overlapping_exons	Overlapping_3_UTR	Overlapping_introns	Distance_intergenic	concordant
2628	SLC47A2	3.11203	2.20749e-05	chr17	19724699	19725108	0.093777	pos.cor	NA	NA	NA	NA	NA	4718	yes
2334	PTX3	2.32297	0.0256576	chr3	157436717	157437413	-0.100777	anti.cor	prom_PTX3	prom_PTX3	exons_PTX3	NA	NA	NA	yes
414	CNGA3	1.76037	0.0441212	chr2	98345981	98347119	-0.109673	anti.cor	prom_CNGA3	prom_CNGA3	exons_CNGA3	NA	NA	NA	yes
3051	TSPAN2	1.66476	0.0243419	chr1	115089417	115089955	-0.0561722	anti.cor	prom_TSPAN2	prom_TSPAN2	exons_TSPAN2	NA	NA	NA	yes
1783	NPY	1.63961	0.0279381	chr7	24283254	24284320	-0.108788	anti.cor	prom_NPY	prom_NPY	exons_NPY	NA	NA	NA	yes
1784	NPY	1.63961	0.0279381	chr7	24284816	24285752	-0.170209	anti.cor	NA	NA	exons_NPY	NA	NA	NA	yes
633	ECRG4	1.63771	0.0321034	chr2	106065375	106066432	-0.14026	anti.cor	NA	NA	exons_ECRG4	NA	NA	NA	yes
169	B3GAT2	1.26315	0.043476	chr6	70956579	70957402	-0.0742277	anti.cor	prom_B3GAT2	prom_B3GAT2	exons_B3GAT2	NA	NA	NA	yes
1828	NXPH1	1.26278	0.0396555	chr7	8434360	8435070	-0.181737	anti.cor	NA	NA	exons_NXPH1	NA	NA	NA	yes
1830	NXPH1	1.26278	0.0396555	chr7	8433246	8433948	-0.0801963	anti.cor	prom_NXPH1	prom_NXPH1	exons_NXPH1	NA	NA	NA	yes
3308	ZNF835	1.19224	0.00206573	chr19	56671448	56671974	-0.126694	anti.cor	prom_ZNF835	prom_ZNF835	exons_ZNF835	NA	NA	NA	yes
409	CLU	1.07843	0.000608189	chr8	27611167	27611821	-0.073436	anti.cor	NA	NA	exons_CLU	NA	NA	NA	yes
813	FIBIN	1.00032	0.00560491	chr11	26993926	26994444	-0.0929118	anti.cor	prom_FIBIN	prom_FIBIN	exons_FIBIN	NA	NA	NA	yes
461	CRYAB	0.987818	0.0106176	chr11	111912543	111913846	-0.125904	anti.cor	NA	NA	exons_CRYAB	NA	NA	NA	yes
821	FLNC	0.956557	0.0108526	chr7	128830176	128830560	-0.0841159	anti.cor	prom_FLNC	prom_FLNC	exons_FLNC	NA	NA	NA	yes
3252	ZNF285	0.93413	0.034837	chr19	44401601	44401622	-0.128068	anti.cor	prom_ZNF285	prom_ZNF285	exons_ZNF285	NA	NA	NA	yes
44	ADCY8	0.931542	0.0291821	chr8	131040344	131041016	-0.128194	anti.cor	prom_ADCY8	prom_ADCY8	exons_ADCY8	NA	NA	NA	yes
45	ADCY8	0.931542	0.0291821	chr8	131041534	131041864	-0.129971	anti.cor	prom_ADCY8	prom_ADCY8	NA	NA	NA	NA	yes
585	DNAJC6	0.889276	0.00892902	chr1	65264408	65264811	-0.0840776	anti.cor	NA	NA	exons_DNAJC6	NA	NA	NA	yes
980	GPR27	0.872304	0.00990477	chr3	71753269	71754407	-0.0805794	anti.cor	prom_GPR27	prom_GPR27	exons_GPR27	NA	NA	NA	yes
981	GPR27	0.872304	0.00990477	chr3	71754851	71754991	-0.0797256	anti.cor	NA	NA	exons_GPR27	NA	NA	NA	yes
609	DTNA	0.855775	0.0212842	chr18	34818060	34818487	-0.130191	anti.cor	NA	NA	exons_DTNA	3_UTR_DTNA	NA	NA	yes
1972	PAX6	0.851925	0.0196296	chr11	31805536	31806492	-0.0930024	anti.cor	NA	NA	exons_PAX6	NA	NA	NA	yes
1974	PAX6	0.851925	0.0196296	chr11	31801593	31801734	-0.083643	anti.cor	NA	NA	exons_PAX6	NA	NA	NA	yes
3153	VSTM2B	0.826271	0.0106176	chr19	29524875	29525571	-0.10677	anti.cor	prom_VSTM2B	prom_VSTM2B	NA	NA	NA	NA	yes
1808	NRXN2	0.792664	0.0275756	chr11	64645932	64646232	0.111024	pos.cor	NA	NA	NA	NA	introns_NRXN2	NA	yes
2382	RFX4	0.769253	0.0225246	chr12	106585284	106586768	-0.0889111	anti.cor	NA	NA	exons_RFX4	NA	NA	NA	yes
2358	RASGRF2	0.759358	0.0206807	chr5	80959974	80961048	-0.0758408	anti.cor	prom_RASGRF2	prom_RASGRF2	exons_RASGRF2	NA	NA	NA	yes
2260	PRCD	0.758954	0.0230563	chr17	76537157	76538618	-0.113041	anti.cor	NA	NA	exons_PRCD	NA	NA	NA	yes
778	FEZ1	0.753495	0.0312555	chr11	125494715	125495912	-0.0894274	anti.cor	NA	NA	exons_FEZ1	NA	NA	NA	yes
803	FGF2	0.739208	0.00845327	chr4	122826292	122827231	-0.0936274	anti.cor	prom_FGF2	prom_FGF2	exons_FGF2	NA	NA	NA	yes
602	DPYSL2	0.728103	0.0103431	chr8	26512591	26513201	-0.0926877	anti.cor	prom_DPYSL2	prom_DPYSL2	NA	NA	NA	NA	yes
2916	TMEFF2	0.694396	0.0394463	chr2	192194504	192195173	-0.0506996	anti.cor	prom_TMEFF2	prom_TMEFF2	exons_TMEFF2	NA	NA	NA	yes
2630	SLC48A1	0.658794	0.0260773	chr12	47758007	47758732	-0.0778164	anti.cor	NA	NA	exons_SLC48A1	NA	NA	NA	yes
1306	ITPKB	0.610245	0.00664943	chr1	226737038	226737480	-0.117531	anti.cor	NA	NA	exons_ITPKB	NA	NA	NA	yes
168	B3GAT1	0.567723	0.043304	chr11	134436111	134437063	0.107817	pos.cor	NA	NA	NA	NA	NA	22867	yes
2476	SCHIP1	0.567081	0.0108503	chr3	159839704	159840465	-0.0983617	anti.cor	prom_SCHIP1	prom_SCHIP1	exons_IQCJ-SCHIP1_SCHIP1	NA	NA	NA	yes
3045	TSC2	-0.528716	0.0448523	chr16	2082244	2082722	0.109601	anti.cor	NA	NA	exons_TSC2	3_UTR_TSC2	NA	NA	yes
2494	SEPTIN9	-0.565646	0.0417641	chr17	77474728	77475023	-0.0705485	pos.cor	NA	NA	NA	NA	introns_SEPTIN9	NA	yes
3199	ZBED4	-0.58485	0.0472695	chr22	49848435	49848844	-0.0685553	pos.cor	NA	NA	NA	NA	NA	3998	yes
1321	KAT2A	-0.644141	0.0371647	chr17	42122167	42122793	0.136259	anti.cor	prom_KAT2A	prom_KAT2A	NA	NA	NA	NA	yes
1105	HOOK2	-0.742739	0.035204	chr19	12867441	12867991	-0.126194	pos.cor	NA	NA	NA	NA	introns_HOOK2	NA	yes
2584	SLC19A1	-0.80066	0.00531737	chr21	45589812	45591213	-0.110775	pos.cor	NA	NA	NA	NA	NA	15445	yes
2621	SLC37A1	-0.828506	0.015138	chr21	42561941	42562450	0.204693	anti.cor	NA	NA	exons_SLC37A1	NA	NA	NA	yes
1013	GSE1	-0.843514	0.0154907	chr16	85309675	85310044	-0.0593949	pos.cor	NA	NA	NA	NA	introns_GSE1	NA	yes
3315	ZSCAN9	-0.873052	0.0446481	chr6	28207505	28208452	-0.128722	pos.cor	NA	NA	NA	NA	NA	15432	yes
2607	SLC2A4RG	-0.928352	0.00995247	chr20	63741070	63741397	0.104284	anti.cor	NA	NA	exons_SLC2A4RG	NA	NA	NA	yes
2530	SHROOM3	-1.05156	0.035204	chr4	76801904	76802262	-0.115234	pos.cor	NA	NA	NA	NA	NA	18650	yes
1834	OBSCN	-1.0679	0.0222842	chr1	228371286	228371620	0.116507	anti.cor	NA	NA	exons_OBSCN	NA	NA	NA	yes
2822	TBX2	-1.09034	0.0252431	chr17	61400707	61401218	-0.11731	pos.cor	NA	NA	NA	NA	introns_TBX2	NA	yes
2823	TBX2	-1.09034	0.0252431	chr17	61395763	61396717	-0.153367	pos.cor	NA	NA	NA	NA	NA	2124	yes
2824	TBX2	-1.09034	0.0252431	chr17	61410755	61411082	-0.108049	pos.cor	NA	NA	NA	NA	NA	1288	yes
2432	RPH3AL	-1.10017	0.0370942	chr17	246881	247271	0.0507273	anti.cor	NA	NA	exons_RPH3AL	NA	NA	NA	yes
1793	NR2F2	-1.11159	0.0196214	chr15	96360947	96361731	-0.107702	pos.cor	NA	NA	NA	NA	NA	20683	yes
1794	NR2F2	-1.11159	0.0196214	chr15	96344232	96344795	-0.137406	pos.cor	NA	NA	NA	NA	NA	3968	yes
1795	NR2F2	-1.11159	0.0196214	chr15	96366093	96366587	-0.113356	pos.cor	NA	NA	NA	NA	NA	25829	yes
3266	ZNF467	-1.13166	0.0288223	chr7	149790250	149790661	-0.112944	pos.cor	NA	NA	NA	NA	NA	15660	yes
1809	NSUN2	-1.18936	0.000287816	chr5	6625767	6625867	-0.0656082	pos.cor	NA	NA	NA	NA	introns_NSUN2	NA	yes
519	DDX11	-1.2149	7.44483e-06	chr12	31119178	31119185	-0.158347	pos.cor	NA	NA	NA	NA	NA	14378	yes
2994	TRAF2	-1.23968	0.00123354	chr9	136923910	136924131	0.220569	anti.cor	NA	NA	exons_TRAF2	NA	NA	NA	yes
1066	HCAR1	-1.28859	0.00193124	chr12	122730463	122731393	0.07822	anti.cor	prom_HCAR1	prom_HCAR1	exons_HCAR1	NA	NA	NA	yes
120	ANXA2R	-1.29847	0.034837	chr5	42994607	42995495	-0.132448	pos.cor	NA	NA	NA	NA	NA	43737	yes
1402	KRT15	-1.31835	0.00322166	chr17	41518902	41519162	0.117349	anti.cor	NA	NA	exons_KRT15	NA	NA	NA	yes
306	CBX8	-1.33018	0.000905883	chr17	79799243	79799755	-0.11019	pos.cor	NA	NA	NA	NA	introns_CBX8	NA	yes
691	EPHB3	-1.33349	0.0423852	chr3	184583423	184583680	-0.11667	pos.cor	NA	NA	NA	NA	NA	1014	yes
244	C1orf210	-1.36127	0.0260773	chr1	43285599	43286112	0.121974	anti.cor	prom_C1orf210	prom_C1orf210	exons_C1orf210	NA	NA	NA	yes
3	ABCA7	-1.36651	0.000183301	chr19	1065185	1065861	0.0971605	anti.cor	NA	NA	exons_ABCA7	3_UTR_ABCA7	NA	NA	yes
2572	SLC12A7	-1.40851	0.0294538	chr5	1064018	1064518	0.0656546	anti.cor	NA	NA	exons_SLC12A7	NA	NA	NA	yes
2737	SPINT2	-1.41791	0.0117087	chr19	38255898	38257248	-0.0903503	pos.cor	NA	NA	NA	NA	introns_SPINT2	NA	yes
188	BARX2	-1.42172	0.0328822	chr11	129374210	129374628	-0.107315	pos.cor	NA	NA	NA	NA	NA	218	yes
878	FSCN2	-1.54801	0.0135557	chr17	81527602	81528927	0.106091	anti.cor	prom_FSCN2	prom_FSCN2	exons_FSCN2	NA	NA	NA	yes
885	FZD10	-1.57815	0.0318075	chr12	130160878	130161100	-0.123526	pos.cor	NA	NA	NA	NA	NA	357	yes
1421	LAMA5	-1.6901	0.000375961	chr20	62330866	62331145	0.107159	anti.cor	NA	NA	exons_LAMA5	NA	NA	NA	yes
2399	RIBC2	-1.7089	0.0448748	chr22	45413438	45414162	0.0503844	anti.cor	prom_RIBC2	prom_RIBC2	exons_RIBC2	NA	NA	NA	yes
792	FFAR2	-1.7798	0.0198468	chr19	35449272	35449960	0.145475	anti.cor	NA	NA	exons_FFAR2	NA	NA	NA	yes
3170	WFDC2	-1.80209	0.035204	chr20	45468669	45469091	0.157925	anti.cor	prom_WFDC2	prom_WFDC2	NA	NA	NA	NA	yes
736	F11R	-1.83126	3.5574e-05	chr1	160981885	160982336	-0.116958	pos.cor	NA	NA	NA	NA	NA	12874	yes
2949	TMEM45B	-1.96139	0.00030823	chr11	129852559	129852617	0.109589	anti.cor	NA	NA	exons_TMEM45B	NA	NA	NA	yes
2832	TBX3	-1.97224	0.00362999	chr12	114696396	114698503	-0.114799	pos.cor	NA	NA	NA	NA	NA	11219	yes
2833	TBX3	-1.97224	0.00362999	chr12	114694655	114695930	-0.103556	pos.cor	NA	NA	NA	NA	NA	9478	yes
2834	TBX3	-1.97224	0.00362999	chr12	114668683	114669735	-0.113258	pos.cor	NA	NA	NA	NA	NA	519	yes
2835	TBX3	-1.97224	0.00362999	chr12	114693050	114694210	-0.0986704	pos.cor	NA	NA	NA	NA	NA	7873	yes
2836	TBX3	-1.97224	0.00362999	chr12	114666155	114667714	-0.127279	pos.cor	NA	NA	NA	NA	NA	2540	yes
2837	TBX3	-1.97224	0.00362999	chr12	114699723	114700961	-0.108474	pos.cor	NA	NA	NA	NA	NA	14546	yes
1140	HOXB7	-2.0517	0.029023	chr17	48619299	48620338	-0.104813	pos.cor	NA	NA	NA	NA	introns_HOXB7	NA	yes
1142	HOXB7	-2.0517	0.029023	chr17	48617830	48618152	-0.108611	pos.cor	NA	NA	NA	NA	introns_HOXB7	NA	yes
1144	HOXB7	-2.0517	0.029023	chr17	48628215	48628664	-0.112688	pos.cor	NA	NA	NA	NA	introns_HOXB7	NA	yes
1146	HOXB7	-2.0517	0.029023	chr17	48641914	48643024	-0.137952	pos.cor	NA	NA	NA	NA	NA	7340	yes
1147	HOXB7	-2.0517	0.029023	chr17	48636106	48636807	-0.165682	pos.cor	NA	NA	NA	NA	NA	1532	yes
1849	ONECUT1	-2.05846	0.00789609	chr15	52783521	52784038	-0.0921916	pos.cor	NA	NA	NA	NA	introns_ONECUT1	NA	yes
1850	ONECUT1	-2.05846	0.00789609	chr15	52794433	52795402	-0.106101	pos.cor	NA	NA	NA	NA	NA	2353	yes
1851	ONECUT1	-2.05846	0.00789609	chr15	52797833	52798610	-0.168113	pos.cor	NA	NA	NA	NA	NA	5753	yes
1852	ONECUT1	-2.05846	0.00789609	chr15	52805452	52805643	-0.0896797	pos.cor	NA	NA	NA	NA	NA	13372	yes
1853	ONECUT1	-2.05846	0.00789609	chr15	52806060	52806357	-0.0505936	pos.cor	NA	NA	NA	NA	NA	13980	yes
1854	ONECUT1	-2.05846	0.00789609	chr15	52800810	52801510	-0.107855	pos.cor	NA	NA	NA	NA	NA	8730	yes
759	FAM83H	-2.09641	0.0108526	chr8	143738513	143738656	0.171383	anti.cor	prom_FAM83H	prom_FAM83H	NA	NA	NA	NA	yes
3139	VAX2	-2.12716	0.000192867	chr2	70888657	70889635	-0.113418	pos.cor	NA	NA	NA	NA	NA	9939	yes
3140	VAX2	-2.12716	0.000192867	chr2	70887655	70888240	-0.0939752	pos.cor	NA	NA	NA	NA	NA	11334	yes
3141	VAX2	-2.12716	0.000192867	chr2	70897340	70897632	-0.144867	pos.cor	NA	NA	NA	NA	NA	1942	yes
928	GATA6	-2.15368	0.0448748	chr18	22172331	22172512	-0.113646	pos.cor	NA	NA	NA	NA	introns_GATA6	NA	yes
929	GATA6	-2.15368	0.0448748	chr18	22167790	22168174	-0.0823007	pos.cor	NA	NA	NA	NA	NA	413	yes
2802	TAS1R3	-2.16109	0.00471015	chr1	1331737	1333089	0.123745	anti.cor	NA	NA	exons_TAS1R3	NA	NA	NA	yes
742	FAM111B	-2.30748	0.00725497	chr11	59102382	59102602	-0.144333	pos.cor	NA	NA	NA	NA	NA	3581	yes
371	CFB	-2.3207	0.013444	chr6	31948906	31948934	0.158579	anti.cor	NA	NA	exons_CFB	NA	NA	NA	yes
357	CDKN2A	-2.45799	1.29898e-05	chr9	21974872	21975623	-0.0713317	pos.cor	NA	NA	NA	NA	introns_CDKN2A	NA	yes
2550	SIX2	-2.50892	0.0216929	chr2	45001195	45001577	-0.161718	pos.cor	NA	NA	NA	NA	NA	3604	yes
2551	SIX2	-2.50892	0.0216929	chr2	45013234	45014439	-0.125962	pos.cor	NA	NA	NA	NA	NA	2780	yes
293	CAPN13	-2.53038	0.000626348	chr2	30807413	30807866	0.145504	anti.cor	NA	NA	exons_CAPN13	NA	NA	NA	yes
1968	PAX5	-2.56555	0.0016948	chr9	36986383	36986791	-0.154768	pos.cor	NA	NA	NA	NA	introns_PAX5	NA	yes
1969	PAX5	-2.56555	0.0016948	chr9	37029808	37030265	-0.0915287	pos.cor	NA	NA	NA	NA	introns_PAX5	NA	yes
1971	PAX5	-2.56555	0.0016948	chr9	37037529	37038056	-0.155752	pos.cor	NA	NA	NA	NA	NA	2259	yes
2659	SMC1B	-2.57619	0.0472695	chr22	45413438	45414162	0.0503844	anti.cor	prom_SMC1B	prom_SMC1B	exons_SMC1B	NA	NA	NA	yes
2480	SCNN1A	-2.63643	8.97721e-08	chr12	6375053	6375726	0.0805595	anti.cor	NA	NA	exons_SCNN1A	NA	NA	NA	yes
1162	HOXC4	-2.67601	0.00246393	chr12	54046611	54047725	-0.147915	pos.cor	NA	NA	NA	NA	introns_HOXC4	NA	yes
1163	HOXC4	-2.67601	0.00246393	chr12	54030895	54031850	-0.127423	pos.cor	NA	NA	NA	NA	introns_HOXC4	NA	yes
1167	HOXC4	-2.67601	0.00246393	chr12	54027053	54027551	-0.123432	pos.cor	NA	NA	NA	NA	introns_HOXC4	NA	yes
1168	HOXC4	-2.67601	0.00246393	chr12	54060379	54060661	-0.0988513	pos.cor	NA	NA	NA	NA	NA	4348	yes
938	GDF15	-2.68402	0.00619794	chr19	18385946	18386391	0.090821	anti.cor	NA	NA	exons_GDF15	NA	NA	NA	yes
2152	PF4	-2.69366	0.0441212	chr4	73944195	73944593	-0.203984	pos.cor	NA	NA	NA	NA	NA	36217	yes
2291	PRLR	-2.80283	0.00612426	chr5	35229686	35230241	-0.0528001	pos.cor	NA	NA	NA	NA	introns_PRLR	NA	yes
2292	PRLR	-2.80283	0.00612426	chr5	35047841	35049323	0.109183	anti.cor	NA	NA	exons_PRLR	3_UTR_PRLR	NA	NA	yes
2548	SIX1	-2.83053	7.93553e-05	chr14	60642089	60642827	-0.189413	pos.cor	NA	NA	NA	NA	NA	593	yes
2344	RAB17	-2.92117	3.55944e-06	chr2	237590280	237591746	0.107807	anti.cor	NA	NA	exons_RAB17	NA	NA	NA	yes
1622	MST1R	-3.19217	6.85213e-05	chr3	49903420	49903724	0.108718	anti.cor	NA	NA	exons_MST1R	NA	NA	NA	yes
3065	TTC6	-3.21637	0.00126686	chr14	37602080	37602563	-0.158241	pos.cor	NA	NA	NA	NA	introns_TTC6	NA	yes
3197	ZACN	-3.26204	0.00957205	chr17	76074176	76074617	-0.111794	pos.cor	NA	NA	NA	NA	introns_ZACN	NA	yes
2952	TMPRSS4	-3.37597	1.43238e-07	chr11	118076499	118077162	0.118953	anti.cor	prom_TMPRSS4	prom_TMPRSS4	exons_TMPRSS4	NA	NA	NA	yes
118	ANO9	-3.58465	2.20749e-05	chr11	429779	430123	0.139276	anti.cor	NA	NA	exons_ANO9	NA	NA	NA	yes
2781	SULT2B1	-3.97918	7.44483e-06	chr19	48551651	48552186	0.101045	anti.cor	prom_SULT2B1	prom_SULT2B1	exons_SULT2B1	NA	NA	NA	yes
1587	MISP	-3.99548	0.000300406	chr19	750564	751241	0.107389	anti.cor	prom_MISP	prom_MISP	exons_MISP	NA	NA	NA	yes
1282	IRX3	-4.23844	9.65855e-07	chr16	54291217	54292017	-0.138707	pos.cor	NA	NA	NA	NA	NA	3428	yes
1283	IRX3	-4.23844	9.65855e-07	chr16	54290434	54290685	-0.128441	pos.cor	NA	NA	NA	NA	NA	2645	yes
1284	IRX3	-4.23844	9.65855e-07	chr16	54289026	54289586	-0.0931534	pos.cor	NA	NA	NA	NA	NA	1237	yes
1285	IRX3	-4.23844	9.65855e-07	chr16	54287936	54288582	-0.118832	pos.cor	NA	NA	NA	NA	NA	147	yes
1083	HLA-A	-4.24777	3.06972e-05	chr6	29926273	29927427	-0.141528	pos.cor	NA	NA	NA	NA	NA	12831	yes
1396	KLK11	-4.26021	0.00145542	chr19	51026372	51026974	0.115987	anti.cor	NA	NA	exons_KLK11	NA	NA	NA	yes
1397	KLK11	-4.26021	0.00145542	chr19	51027495	51028228	0.0564486	anti.cor	prom_KLK11	prom_KLK11	exons_KLK11	NA	NA	NA	yes
1410	KRT7	-4.38944	0.00127803	chr12	52243050	52243645	0.173672	anti.cor	NA	NA	exons_KRT7	NA	NA	NA	yes
1515	MAB21L4	-4.63633	0.000183301	chr2	240896958	240897087	0.1206	anti.cor	prom_MAB21L4	prom_MAB21L4	NA	NA	NA	NA	yes
2874	TFAP2A	-4.66199	6.53761e-05	chr6	10390578	10391179	-0.132053	pos.cor	NA	NA	NA	NA	NA	2006	yes
2176	PITX1	-4.69091	0.000142938	chr5	135040195	135041368	-0.139919	pos.cor	NA	NA	NA	NA	NA	4380	yes
884	FXYD3	-4.75727	9.34127e-10	chr19	35115630	35116317	0.129115	anti.cor	prom_FXYD3	prom_FXYD3	exons_FXYD3	NA	NA	NA	yes
1139	HOXB6	-4.75738	1.59764e-07	chr17	48601773	48602154	-0.156902	pos.cor	NA	NA	NA	NA	introns_HOXB6	NA	yes
1412	KRT8	-4.86132	1.9768e-16	chr12	52904599	52905526	0.123156	anti.cor	NA	NA	exons_KRT8	NA	NA	NA	yes
1413	KRT8	-4.86132	1.9768e-16	chr12	52949730	52950065	0.151516	anti.cor	prom_KRT8	prom_KRT8	exons_KRT8	NA	NA	NA	yes
1414	KRT8	-4.86132	1.9768e-16	chr12	52950575	52951007	0.141663	anti.cor	prom_KRT8	prom_KRT8	NA	NA	NA	NA	yes
1291	IRX5	-4.8776	4.92137e-06	chr16	54937686	54937788	-0.129305	pos.cor	NA	NA	NA	NA	NA	3200	yes
1403	KRT18	-5.15789	2.41099e-08	chr12	52949730	52950065	0.151516	anti.cor	NA	NA	exons_KRT18	NA	NA	NA	yes
1404	KRT18	-5.15789	2.41099e-08	chr12	52950575	52951007	0.141663	anti.cor	NA	NA	exons_KRT18	NA	NA	NA	yes
1405	KRT18	-5.15789	2.41099e-08	chr12	52965371	52965722	-0.183236	pos.cor	NA	NA	NA	NA	NA	12464	yes
653	ELF3	-5.16858	2.26612e-11	chr1	202010636	202011311	0.143342	anti.cor	NA	NA	exons_ELF3	NA	NA	NA	yes
1137	HOXB3	-5.18327	6.38343e-13	chr17	48601773	48602154	-0.156902	pos.cor	NA	NA	NA	NA	introns_HOXB3	NA	yes
399	CLDN4	-5.26747	2.26612e-11	chr7	73830950	73831732	0.131521	anti.cor	NA	NA	exons_CLDN4	NA	NA	NA	yes
1169	HOXC6	-5.66023	7.67747e-06	chr12	54015423	54015873	-0.156827	pos.cor	NA	NA	NA	NA	introns_HOXC6	NA	yes
1170	HOXC6	-5.66023	7.67747e-06	chr12	54014307	54014880	-0.107587	pos.cor	NA	NA	NA	NA	introns_HOXC6	NA	yes
1171	HOXC6	-5.66023	7.67747e-06	chr12	53990882	53991328	-0.1116	pos.cor	NA	NA	NA	NA	introns_HOXC6	NA	yes
1175	HOXC6	-5.66023	7.67747e-06	chr12	54027053	54027551	-0.123432	pos.cor	NA	NA	NA	NA	introns_HOXC6	NA	yes
1280	IRX2	-6.28179	3.63282e-06	chr5	2754639	2755262	-0.0931086	pos.cor	NA	NA	NA	NA	NA	1960	yes
2259	PRAME	-6.40278	0.000825175	chr22	22559162	22559831	0.100129	anti.cor	prom_PRAME	prom_PRAME	exons_PRAME	NA	NA	NA	yes

## Sheet: ST_cluster markers
3790	Cluster 1	Cluster 1 p-value	Cluster 1 fold change	Cluster 2	Cluster 2 p-value	Cluster 2 fold change	Cluster 3	Cluster 3 p-value	Cluster 3 fold change	Cluster 4	Cluster 4 p-value	Cluster 4 fold change	Cluster 5	Cluster 5 p-value	Cluster 5 fold change	Cluster 6	Cluster 6 p-value	Cluster 6 fold change	Cluster 7	Cluster 7 p-value	Cluster 7 fold change	Cluster 8	Cluster 8 p-value	Cluster 8 fold change	Cluster 9	Cluster 9 p-value	Cluster 9 fold change	Cluster 10	Cluster 10 p-value	Cluster 10 fold change	Cluster 11	Cluster 11 p-value	Cluster 11 fold change	Cluster 12	Cluster 12 p-value	Cluster 12 fold change	Cluster 13	Cluster 13 p-value	Cluster 13 fold change	Cluster 14	Cluster 14 p-value	Cluster 14 fold change	Cluster 15	Cluster 15 p-value	Cluster 15 fold change	Cluster 16	Cluster 16 p-value	Cluster 16 fold change	Cluster 17
3790	DLK1	0	7.95809	DIRAS2	0	3.11241	SLC1A2	0	2.14108	SCGB2A1	0	6.10019	CCL3L1	0	8.43114	PI3	0	31.1205	SLC7A13	0	5.28313	KIF5A	2.18333e-296	3.04105	SCGB3A1	0	398.849	PDYN	0	3.18174	GRP	0	29.1875	DLX5	0	8.14314	TFF1	0	63.148	SLN	0	22.0819	TOMM7	0	1.51718	SFRP2	0	20.3311	TIMP1
3790	PENK	0	7.78712	RXFP1	0	3.02341	CAMK2A	0	1.86408	MUCL1	0	5.51454	TNF	0	5.86733	PTX3	0	22.6997	HLA-DRB5	0	5.20855	HBA1	2.26464e-246	9.96881	SLC34A2	0	323.4	NECAB2	0	2.62869	AOC1	0	27.9437	GFAP	0	3.12505	GATA3	0	56.1309	NPTX2	0	21.3018	GFAP	8.06047e-286	4.37947	OGN	0	17.2723	IGFBP4
3790	TAC1	0	6.97422	B3GALT2	0	2.91558	PDZD4	0	1.85832	SCGB2A2	0	5.04155	DLX5	0	5.54635	CHI3L2	0	12.7623	HLA-DRB1	0	4.93581	CAMK2A	2.44162e-184	1.91271	IGLC1	0	203.087	GAD2	0	2.55631	HOXD11	0	24.9329	ARRDC4	4.68432e-284	4.99218	AGTR1	0	42.0735	VGF	0	20.3132	PFDN5	2.28686e-270	1.53772	SLC13A4	0	13.9932	TGFBI
3790	MEPE	0	4.58302	EPHA5	0	2.81344	NRGN	0	1.79942	PIP	0	4.7602	CCL4	0	5.09713	SAA1	0	12.648	ABCA8	0	4.88818	SLC1A2	4.03675e-175	2.25517	IGHG1	0	175.323	HPCA	0	2.49451	SLC35D3	0	24.2575	MBP	8.76136e-284	2.44554	CRABP2	0	39.0024	BDNF	0	15.4773	UQCRB	5.12373e-267	1.63316	SLC47A2	0	11.7896	VGF
3790	CBLN1	0	4.0566	TMEM155	0	2.80823	PACSIN1	0	1.79937	SCGB1D2	0	4.41654	EGR2	0	5.09695	CHI3L1	0	12.2838	KIF19	0	4.52348	ATRNL1	5.10981e-154	1.79367	SFTPB	0	153.977	CXCL14	0	2.39254	MS4A8	0	23.9436	FAM107A	2.33808e-272	3.05453	NECTIN4	0	32.9384	INHBA	0	15.0275	MAP4	1.3763e-260	1.58651	GBX2	0	9.41044	COL4A2
3790	SYT2	0	4.00008	TBR1	0	2.78995	AGAP2	0	1.75018	GRB7	0	4.07848	PI16	0	4.47136	FCGBP	0	11.9861	TAF11L13	0	4.4093	HBA2	1.46521e-152	9.1982	FGG	0	121.559	NSG2	0	2.23323	DDC	0	23.4566	PLP1	2.84602e-241	2.54196	TFAP2A	0	32.9271	SV2C	0	12.9071	AHCYL1	1.91572e-223	1.54665	FAM81B	0	9.08154	PNOC
3790	NPPA	0	3.95041	PRKCG	0	2.75465	SNCB	0	1.74511	MOBP	0	2.27523	NFKBID	0	4.2121	SAA2	0	10.3132	TAF11L4	0	4.35491	OLFM1	2.86526e-149	1.51512	PGC	0	120.088	RAB3C	0	2.18155	HOXD10	0	23.388	CRYAB	1.232e-238	2.3814	PRLR	0	30.0518	PNOC	0	12.8948	YY1AP1	5.56757e-219	1.58083	SBSPON	0	8.80858	NPTX2
3790	PDYN	0	3.92675	CABP1	0	2.71055	NRXN1	0	1.73224	SLC31A2	0	2.26197	CCL4L2	0	4.11558	HP	0	10.0824	ADAMTS18	0	4.30639	CST3	4.45557e-144	1.62468	SFTA3	0	120.071	CPNE5	0	2.13579	SCGN	0	22.2929	FTL	2.2007e-229	1.56353	FAM177B	0	29.6823	FNDC9	0	12.2733	AURKAIP1	3.54605e-210	1.63911	SFRP4	0	8.51013	SOCS3
3790	GAD2	0	3.83773	TESPA1	0	2.71012	DMTN	0	1.69619	PLEKHH1	0	2.25116	ARRDC4	0	3.90654	HAMP	0	9.52685	TAF11L2	0	4.26651	NDRG2	2.96067e-140	1.69565	NAPSA	0	101.965	GAD1	0	2.13558	CRISP3	0	21.9859	PTGDS	4.02302e-200	1.73788	FGF10	0	27.5411	ADCYAP1	0	11.9436	DYNC1LI2	1.65758e-209	1.70863	CRLF1	0	7.86301	TGM2
3790	HPCA	0	3.8251	CAMKV	0	2.69008	SLC17A7	0	1.68335	CAPN3	0	2.22526	KLK6	0	3.81748	MMP7	0	9.4883	TMPRSS5	0	3.93667	MT3	8.66304e-124	1.6623	IGKC	0	97.3941	CRYM	0	2.132	KRT20	0	21.5234	GSN	3.35203e-172	2.16371	BNIPL	0	27.4575	TNFRSF8	0	9.94724	C4orf3	2.29556e-209	1.85522	C10orf105	0	7.66069	ANXA2
3790	CBLN4	0	3.72376	SOHLH1	0	2.67036	CPLX2	0	1.66142	TMEM144	0	2.14727	CHADL	0	3.77458	SPOCD1	0	9.4742	CDKN1C	0	3.91987	HBG2	9.07766e-124	11.9985	SCGB3A2	0	91.4669	CREG2	0	2.02445	INSM1	0	21.2107	S100B	1.72931e-170	1.91792	ZG16B	0	26.9448	PDYN	0	9.89757	SAP18	2.83142e-197	1.65454	ANGPT1	0	7.13922	TNFRSF12A
3790	ARHGAP36	0	3.71577	RBFOX3	0	2.64031	VSNL1	0	1.61202	ERMN	0	2.13295	CERCAM	0	3.66087	IL21R	0	9.23244	FAM107B	0	3.81177	PDZD4	3.59567e-118	2.29664	IGLV3-1	0	69.0545	C1QL3	0	1.99357	FOXA2	0	20.3766	CCL3L1	1.20902e-138	4.99945	PRSS8	0	25.9153	NAT16	0	9.66001	S100A1	4.27136e-193	1.57192	ECM2	0	7.13569	HMOX1
3790	GABRA1	0	3.5286	SLIT1	0	2.62988	NEFL	0	1.59848	HAPLN2	0	2.10326	COL16A1	0	3.4465	CXCL8	0	9.06871	TMEM235	0	3.80102	CPLX2	2.13006e-109	1.78518	NKX2-1	0	62.8169	SYT5	0	1.957	CLNK	0	19.8364	CERCAM	1.21867e-134	2.51256	LYPD3	0	25.2229	TIMP1	0	9.58423	SYNM	9.5072e-193	1.60724	EFEMP1	0	6.92383	INHBA
3790	KCNV1	0	3.47694	KCNQ5	0	2.60294	STMN2	0	1.59418	CNP	0	2.10262	CARNS1	0	3.43811	HK2	0	7.62296	HHATL	0	3.77144	IDS	2.1581e-102	1.68751	DMBT1	0	61.3916	SYN1	0	1.91517	HOXD8	0	19.0186	QKI	2.53193e-131	1.66215	TMC5	0	23.4921	MTNR1B	0	9.42976	CBX5	1.43147e-187	1.59855	CAPS	0	6.58585	SPP1
3790	NEFH	0	3.4126	MPPED1	0	2.57592	DNM1	0	1.57637	CLDND1	0	2.09831	ITPKB	0	3.43514	CCL2	0	7.60242	IP6K3	0	3.72472	RAPGEF4	1.4436e-91	2.85651	SFTA2	0	54.563	NMNAT2	0	1.87008	GPX2	0	18.7514	APLNR	3.02518e-126	3.02432	TACSTD2	0	22.5694	IGSF22	0	8.58919	DBI	1.54465e-184	1.92812	B3GAT2	0	6.56424	COL4A1
3790	RAB3C	0	3.40725	BCL11A	0	2.57588	EEF1A2	0	1.56462	MBP	0	2.07975	COL4A5	0	3.3581	GPR84	0	6.73665	TMEM144	0	3.68155	AGAP2	2.64809e-84	1.85568	AQP3	0	51.0967	GABBR2	0	1.86761	KLK1	0	18.667	MOG	5.02057e-122	2.10511	ANXA9	0	20.4741	FATE1	0	8.53817	DDRGK1	3.96659e-183	1.78552	ECRG4	0	6.51407	CCL2
3790	GAD1	0	3.34635	HLF	0	2.56974	SEPTIN5	8.5E-322	1.80539	MAG	0	1.96276	ABCA2	0	3.30807	MYO1G	0	6.48425	EFS	0	3.63501	ATP1A2	8.32944e-77	1.64394	JCHAIN	0	42.2414	ATP1A3	0	1.86047	SLITRK6	0	18.5072	ABCA2	5.90406e-117	2.39338	S100A14	0	19.7787	TRIM54	0	8.51748	MRFAP1L1	1.15068e-177	1.84179	CP	0	6.03782	MARCO
3790	PCP4L1	0	3.33092	NPTX1	0	2.54402	OLFM1	3.0123E-320	1.65347	MOG	0	1.9426	FAM102A	0	3.22935	VENTX	0	6.44515	ERMN	0	3.57486	KIF5C	7.89359e-71	1.9609	SLC22A31	0	40.5985	PTPN5	0	1.85255	FAM3B	0	18.1267	DBNDD2	4.92885e-108	2.29301	C6orf132	0	19.3313	WNT2	0	8.26128	C1orf61	1.63474e-173	1.51511	GSTM1	0	5.9188	SPOCD1
3790	NSG2	0	3.27165	HS3ST4	0	2.54323	SYN1	1.05567E-319	1.53991	PLP1	0	1.92933	ADAMTS4	0	3.20578	IL4I1	0	6.24618	GPIHBP1	0	3.52175	COX6A1	6.77126e-67	1.55092	IGKV4-1	0	38.4551	FRRS1L	0	1.85149	OR51E1	0	18.0399	CNP	1.06409e-99	1.87366	TNS4	0	18.2775	SECTM1	0	7.84463	PRDX6	3.4454e-171	1.96158	CCDC163	0	5.81239	CTSL
3790	TMEM35A	0	3.27069	SYT1	0	2.49732	HPCAL4	1.6785067E-316	1.82499	NKX6-2	0	1.88111	FA2H	0	3.18615	NGFR	0	6.23543	KCNH8	0	3.4954	PPBP	1.59886e-63	5.48705	IGHA1	0	38.3958	GNG3	0	1.84037	ASCL1	0	17.3277	CARNS1	2.22305e-96	2.40224	IGSF9	0	17.981	GPR68	0	7.19112	SCRG1	2.28236e-169	1.64214	GFAP	0	5.73423	PNP
3790	C1QL3	0	3.26186	SYT16	0	2.48328	NEFM	1.94626771122E-312	1.53646	CARNS1	0	1.75587	SEMA4D	0	3.14682	SOD2	0	6.05822	CLDND1	0	3.49219	SEPTIN5	1.36976e-55	1.82025	GFRA3	0	36.6594	GABRA1	0	1.80744	AGR3	0	17.1102	APOE	9.3719e-95	1.85344	PROM2	0	17.6218	KISS1R	0	7.17758	KIF1C	2.82616e-164	1.83506	WDR49	0	5.54344	THBS1
3790	SLC32A1	0	3.25788	SH3GL2	0	2.47943	CHN1	5.603427432016E-312	1.53808	QKI	0	1.70109	CRYAB	0	3.10518	IL1B	0	5.99985	CD22	0	3.47855	NCS1	7.5281e-54	1.6742	C1orf116	0	35.7048	NGEF	0	1.78724	CSAG3	0	16.8534	MAG	2.30006e-90	2.08172	SLC44A4	0	17.571	GAL	0	6.98937	ETFB	3.83712e-161	1.64991	SYNPO2	0	5.41622	LRRC32
3790	GJD2	0	3.25649	RAB26	0	2.47023	TSPAN7	3.636863953981E-310	1.63789	RNASE1	4.422E-320	1.93435	CDC42EP1	0	3.09677	EMILIN2	0	5.91854	SLCO1A2	0	3.44565	MAP2	6.05812e-51	1.71936	MMP9	0	33.5723	INA	0	1.77144	HOXD4	0	16.7934	TNF	2.30608e-90	4.07696	FOXI1	0	17.4998	RFLNB	0	6.7377	PLXNB2	3.89062e-155	1.57754	GMPR	0	5.36568	ACTB
3790	KCNC2	0	3.2362	ZDHHC22	0	2.45644	ATP2B2	0	1.56855	PTGDS	4.68628706E-316	1.54982	BOK	0	3.04608	AQP9	0	5.84109	LRP2	0	3.38833	ACBD7	9.72224e-48	2.41362	CXCL17	0	32.829	GABRG2	0	1.75522	KLK11	0	16.3526	SPARC	9.55595e-85	2.01889	MLPH	0	16.485	HS3ST2	0	6.59789	APC	5.08315e-153	1.5809	IGHA1	0	4.96967	ENG
3790	PNOC	0	3.19226	NELL2	0	2.43932	PNMA2	1.07833e-306	1.60651	PPP1R14A	4.9066070845E-314	1.86228	DDR1	0	2.95858	HK3	0	5.72049	TMEM88B	0	3.38521	PACSIN1	2.28114e-44	1.69338	CCL18	0	28.3025	SULT4A1	0	1.74691	RASSF6	0	16.337	MYRF	5.54293e-79	2.27874	SMIM22	0	16.0324	SCN5A	0	6.57524	S100A13	5.23727e-153	1.71626	CLU	0	2.88324	TMSB4X
3790	CREG2	0	3.19175	SVOP	0	2.43529	CABP1	2.54717e-305	1.57225	DBNDD2	2.075491399059E-311	1.90026	PLP1	0	2.94922	UBD	0	5.67299	GPR62	0	3.37053	AKT3	4.02185e-43	1.70848	SCTR	0	26.9576	SH3GL2	0	1.70833	TMEM176A	0	15.9075	MOBP	1.25876e-77	1.91956	RASEF	0	15.9691	PPP1R17	0	6.43825	ADD3	1.59529e-151	1.83164	ITIH2	1.5E-323	14.8132	ITGA5
3790	CRYM	0	3.15929	GRIN1	0	2.42813	GNG3	3.95733e-305	1.59001	CERCAM	1.53559e-301	1.71131	CNTN2	0	2.94866	LILRB1	0	5.42841	SLC5A11	0	3.36731	SLC1A3	5.24866e-30	1.55094	IGHD	0	26.0059	SYNGR3	2.37E-322	1.74208	LARGE2	0	15.4117	ERICH6	1.81576e-75	7.87124	BMPR1B	0	15.4121	RRAD	0	6.36149	CENPB	6.98034e-149	1.59816	ANTXR1	5.45711E-318	4.36001	IFI30
3790	GABRG2	0	3.13619	CHN1	0	2.42084	PRKAR1B	4.12698e-305	1.57724	CLDN11	7.99113e-282	1.75378	MYRF	0	2.92112	TIMP1	0	5.3528	SH3TC2	0	3.36225	FBXL16	2.48138e-29	2.1435	C4BPA	0	25.9577	NPTX1	4.35E-322	1.85708	CD24	0	15.1801	PPP1R14A	4.61394e-75	2.01126	ABCC12	0	15.2696	LOXHD1	0	6.31713	C7orf50	3.845e-147	1.62537	CST3	8.08378E-318	2.89027	AQP9
3790	MYPN	0	3.11723	KRT222	0	2.42022	MAP2	1.1444e-303	1.70532	TMEM63A	2.24822e-280	1.91844	PHLDB1	0	2.85254	RGS16	0	5.33689	CLCA4	0	3.3606	CA11	8.33679e-25	1.6489	FGA	0	24.7996	MT1G	4.3794E-320	2.19779	HEPACAM2	0	14.9375	PLEKHB1	1.55648e-74	1.87876	IRX5	0	15.0674	ITK	0	6.26602	PTN	8.70443e-140	1.87261	ARRDC4	5.852791198873E-312	3.60918	GADD45B
3790	LGI2	0	3.1118	RASGRP1	0	2.40516	KIF5A	2.35267e-301	1.8074	ENPP2	2.00821e-274	1.93772	APLNR	0	2.80528	TYMP	0	5.24135	KCNJ2	0	3.35788	DDN	2.00127e-22	2.28865	FOLR1	0	24.1668	CLSTN3	9.701E-320	1.81574	PBK	0	14.5017	CNTN2	1.2346e-70	2.33015	BCHE	0	14.6417	ACTC1	0	6.05703	COPS9	4.93715e-135	1.94825	WWTR1	1.14259e-307	4.43329	FN1
3790	HRK	0	3.09597	SCN2A	0	2.40014	CA11	2.44325e-296	1.74397	CDK18	2.0749e-272	1.77397	EGR1	0	2.77249	LSP1	0	5.159	LGR5	0	3.34597	UNC13C	5.37428e-21	2.98915	ROS1	0	23.499	GABRA2	1.7900083985E-314	1.88816	GLYATL3	0	14.5015	APOD	2.53172e-70	2.0638	HOXC10	0	14.6025	HOMER1	0	5.96478	KLHL5	8.48698e-135	1.52965	PRG4	4.93613e-299	11.3662	NAMPT
3790	HS6ST3	0	3.09281	NEFL	0	2.39281	GPM6A	6.0877e-294	1.69482	MYRF	2.33755e-270	1.61946	DBNDD2	0	2.75832	IRF1	0	5.106	ENPP2	0	3.33953	NET1	1.50144e-18	1.51322	VEPH1	0	23.265	SEPTIN3	1.3984692362E-313	1.67934	TFF3	0	14.4286	FOS	4.76171e-68	2.01075	PRSS22	0	14.3643	NPTXR	0	5.85698	PPP1R1B	1.49474e-133	1.51058	APLNR	4.55632e-290	3.32903	HMGA2
3790	TUBB2A	0	3.08267	CLSTN2	0	2.38554	TMEM59L	6.69463e-287	1.54772	SELENOP	7.44061e-263	1.87333	AATK	0	2.7189	OSM	0	4.97324	C21orf91	0	3.29411	CCK	3.28634e-17	1.52157	IL2RA	0	23.0163	ICAM5	1.9737290677E-313	2.02558	SIX2	0	14.4079	TF	7.02542e-66	1.64534	FOXA1	0	14.3097	MADCAM1	0	5.68706	DPYSL3	3.3491e-130	1.65119	TNC	1.49727e-288	3.83909	CD93
3790	RGS4	0	3.06807	SLC4A10	0	2.38194	NDRG4	1.85182e-280	1.51224	FAM107B	1.00461e-259	2.04939	HAPLN2	0	2.71261	SOCS3	0	4.92366	TF	0	3.28015	MNAT1	3.39955e-17	1.50974	IRX1	0	22.2969	GRIN2B	7.57701588926E-312	1.86272	NLRP11	0	14.3852	EGR2	2.76836e-65	3.33522	ANKRD30B	0	13.9486	KCNK9	0	5.63045	TNIK	9.23949e-129	1.50624	COLEC12	1.34291e-284	3.91983	VIM
3790	SH3GL2	0	3.05769	SV2B	0	2.37932	ATRNL1	9.15959e-275	1.58282	COL4A5	9.75038e-255	1.74136	MOG	0	2.69829	NAMPT	0	4.90511	OPALIN	0	3.25876	RYR2	1.26745e-16	1.52069	CHIT1	0	21.7812	ATP2B2	3.0261969983255E-311	1.64735	MAGEC2	0	14.3021	KLK6	1.69989e-64	2.76151	LMX1B	0	13.2203	TEAD4	0	5.3821	TRAK2	7.83226e-128	1.55772	ITGB4	2.30015e-283	4.14607	PLAUR
3790	MAP7D2	0	3.04822	RPH3A	0	2.37435	NCS1	3.46307e-274	1.60979	CNTN2	1.40341e-254	1.62487	MBP	0	2.6956	TREM1	0	4.83183	ADARB2	0	3.24169	ZNF358	2.01801e-16	1.50133	MZB1	0	21.3978	TAC1	6.8152781989833E-311	3.66666	SCNN1A	0	14.2911	SCD	1.21135e-58	1.6197	MUC1	0	13.2035	PCSK1	0	5.37467	CTNND2	1.15686e-125	1.59906	PLEKHA4	1.90338e-277	4.4589	RDH10
3790	FGF9	0	3.01977	RGS7BP	0	2.37269	CCK	1.88641e-270	1.71346	VSIG4	1.93506e-254	1.88483	NKX6-2	0	2.68367	PLAUR	0	4.82608	ASPA	0	3.23784	C1orf61	9.02898e-16	1.50888	CLDN2	0	20.7344	NAP1L3	7.5119404028847E-311	1.73699	MAGEA10	0	14.1802	CCL4	2.93692e-58	2.89301	MAGEA1	0	13.0482	VSTM2L	0	5.31783	SETD3	9.13912e-125	1.77758	DTNA	6.73013e-274	3.83066	STC1
3790	ELAVL2	0	3.01624	UBE2QL1	0	2.36992	CAMKV	9.53723e-268	1.8476	BCAS1	2.52719e-254	1.92799	MAL	0	2.66757	KDM5D	0	4.80348	ST18	0	3.22204	MCF2L2	1.98443e-15	2.3744	CTSE	0	20.5244	HPCAL4	9.1827054349057E-311	1.75802	OR51E2	0	14.117	CLDN11	1.1569e-52	1.93163	ESPN	0	12.9893	RAB15	0	5.24375	DDX23	2.81266e-123	1.53251	CFAP126	2.42807e-267	7.07463	EMP1
3790	RTN1	0	3.0003	SEZ6L	0	2.36871	LMO3	1.86253e-264	1.61329	SOX10	9.81529e-254	1.86554	AMER2	0	2.65352	DDX3Y	0	4.66728	PIEZO2	0	3.21743	PPFIA3	4.05192e-15	1.53106	IGHG2	0	19.9378	L1CAM	1.34212872463025E-310	1.72459	HOXB5	0	14.0872	DDR1	2.27849e-51	2.2393	FAM83B	0	12.9827	ADAD2	0	5.20788	SEPTIN11	3.48562e-123	1.57352	MLC1	1.09487e-265	4.2112	IFITM3
3790	TLL1	0	2.99296	CACNG3	0	2.36622	RIMS3	2.40281e-259	1.88244	SCD	5.92228e-253	1.63789	FOS	0	2.59389	BCL2A1	0	4.63909	TRIM59	0	3.20312	ALDOC	4.35041e-15	1.54585	C5orf38	0	19.8716	HS6ST3	6.23960668477456E-310	2.16076	CEACAM5	0	13.6015	AQP1	8.21167e-51	2.47537	HOXC11	0	12.7887	C2CD4C	0	5.20611	PINK1	9.0596e-123	1.61067	GMNC	3.3094e-263	8.24907	TNFRSF6B
3790	GALNT17	0	2.99229	CAP2	0	2.3551	DLG4	5.56983e-259	1.77233	SLAIN1	7.13605e-253	1.8025	HSPA2	0	2.57759	GBP2	0	4.62935	MAL	0	3.19684	KLF16	4.56837e-15	1.54857	MUC21	0	19.594	RGS4	0	1.53606	PERP	0	13.3678	CCL4L2	4.03937e-49	3.07769	CREB3L4	0	12.4712	EFNB3	0	5.19356	BCAS1	2.17672e-114	1.81842	CD99	7.40439e-262	4.34961	HSPG2
3790	GNG13	0	2.98353	CDH10	0	2.34971	IDS	2.07481e-257	1.70557	SEPTIN4	1.4698e-251	1.76899	MAG	0	2.50338	SERPINA1	0	4.58107	LIPE	0	3.16271	SYTL2	7.22483e-14	1.57001	IGHJ6	0	19.0087	SCN2A	3.13273e-306	1.70631	TPH1	0	13.1726	CHADL	2.04062e-47	3.00535	SPDEF	0	11.9626	RTN4RL2	0	5.11914	MID1IP1	9.89873e-114	1.62217	STON2	4.89311e-261	3.84778	S100A9
3790	SYT1	0	2.97402	IPCEF1	0	2.34367	NAPB	3.15034e-249	1.50911	TMEM88B	4.66504e-251	2.10368	PPP1R14A	0	2.495	PDPN	0	4.50618	EVI2A	0	3.15383	DCUN1D4	7.56177e-14	1.55382	SLPI	0	18.4083	PHYHIP	4.55358e-306	1.69099	ANO9	0	13.1158	COL4A5	2.90298e-43	2.53395	ANO1	0	11.9473	TCERG1L	0	5.08977	METAP2	7.93334e-113	1.54555	MASP1	2.62766e-256	5.06038	FTL
3790	ENC1	0	2.97028	SCN8A	0	2.34299	NELL2	8.98038e-249	1.62496	PLXNB3	2.59418e-247	1.82781	CNP	0	2.44605	LTF	0	4.48025	MYOT	0	3.13877	NALCN	1.7232e-13	1.55279	CXCL9	0	18.1091	GRIN1	7.76495e-306	1.60379	TSPAN1	0	12.8218	PAQR6	9.70042e-43	2.07168	LRRC31	0	11.8003	C1QL2	0	5.06526	SMARCC1	3.82977e-112	1.5304	HYDIN	4.74081e-255	6.767	ID1
3790	INA	0	2.95976	RAB3A	0	2.33731	PSD	2.0699e-248	1.76863	OPALIN	7.88247e-246	2.11394	CDK18	0	2.42806	HLA-C	0	4.31791	LDB3	0	3.12146	PSD	6.65238e-13	1.77414	IGHM	0	17.1185	CALY	4.7585e-305	1.69632	NR0B1	0	12.7887	NKX6-2	4.73884e-42	2.07026	SHROOM1	0	11.7357	NNMT	0	4.81719	PITPNC1	1.68248e-108	1.6403	PDLIM3	9.55271e-252	4.15234	SELE
3790	AKAP5	0	2.95526	ISLR2	0	2.33529	ATP6V1G2	6.40273e-247	1.5812	TTYH2	1.79646e-245	1.83804	GSN	0	2.41345	SLC16A3	0	4.25073	RNF220	0	3.09564	OPHN1	9.28854e-13	1.54073	TMPRSS2	0	16.848	TMEM130	8.24319e-305	1.76832	NR0B2	0	12.6685	AGT	2.34649e-41	2.40633	LAD1	0	11.3882	SPOCD1	0	4.7351	ERC1	2.76247e-108	1.80197	AEBP1	1.02248e-251	3.5688	CCL7
3790	PCDH8	0	2.95385	CADPS	0	2.32388	ARHGDIG	4.37817e-245	1.54546	ABCA2	5.68504e-238	1.57357	APOE	0	2.33407	ADGRE2	0	4.2115	S1PR5	0	3.08568	RIMBP2	1.55852e-12	1.51467	IGHG3	0	15.766	NSG1	1.34192e-304	1.81982	JSRP1	0	12.324	FAM102A	3.45061e-38	2.45674	SCUBE3	0	11.2725	SYT12	0	4.72473	HIPK2	4.27836e-107	1.93945	RARRES2	6.19664e-251	4.02746	LIF
[truncated: 3,743 more rows]
[truncated: 8 more columns]

## Sheet: STD_cell-type
	IGKC	IGHG2	NPY	SST	COL1A1	CHI3L1	COL1A2	COL3A1	LYZ	IL7R	HBA2	TAGLN	CHI3L2	HBA1	HMOX1	DCN	FN1	COL6A3	AQP1	GPNMB	CORT	ADAMTS1	CXCR4	TGFBI	CTSD	PVALB	APLNR	ZFP36L2	TRBC1	SERPINA3	S100A6	TNC	VWF	TRAC	SERPINE1	FLNA	TIMP1	SPOCD1	IFI30	BIRC3	CCN2	AEBP1	COL6A2	S100A10	LUM	SFRP4	C1R	TIMP3	COL4A1
[truncated: 9 more rows]
[truncated: 2,561 more columns]

[truncated: 14 more sheets: ST _DE_Glial, ST_DE_Neu, ST_all_concord_Neu, ST_concord_up_Neu, ST_R-L_Glial_Rec, ST_R-L_Glial_Send, ST_R-L_Neu_Rec, ST_R-L_Neu_send, scRNAseq_DE_CR, scRNAseq_DE_cycRG, scRNAseq_DE_Ex.Neu, scRNAseq_DE_IP, scRNAseq_DE_OPC_GP, scRNAseq_DE_RG]
