# Supplementary material for: Disruption of DNA methylation underpins the neuroinflammation induced by targeted CNS radiotherapy
Source: Brain. 2025 Apr 29;148(9):3137–52. doi: 10.1093/brain/awaf163 (PMC12404709; doi:10.1093/brain/awaf163)
Supplement: awaf163_Supplementary_Data [file awaf163_supplementary_data.zip › brain-2024-01691-File012.xlsx]

## Sheet: FFPE_top_150_hyper_DMGs
ONTOLOGY	ID	Description	GeneRatio	BgRatio	RichFactor	FoldEnrichment	zScore	pvalue	p.adjust	qvalue	geneID	Count
BP	GO:0050907	detection of chemical stimulus involved in sensory perception	15/130	476/18888	0.0315126	4.57854	6.58292	1.00342e-06	0.00181919	0.00175756	OR8B8/OR9Q2/OR51B5/OR51I1/OR8B4/OR1M1/OR2Y1/OR10H2/OR9A2/OR51B4/OR51T1/OR51B2/TAS1R3/TAS2R40/OR52B6	15
BP	GO:0050911	detection of chemical stimulus involved in sensory perception of smell	13/130	431/18888	0.0301624	4.38237	5.91342	8.83901e-06	0.00801256	0.00774111	OR8B8/OR9Q2/OR51B5/OR51I1/OR8B4/OR1M1/OR2Y1/OR10H2/OR9A2/OR51B4/OR51T1/OR51B2/OR52B6	13
BP	GO:0007608	sensory perception of smell	13/130	456/18888	0.0285088	4.14211	5.65427	1.60727e-05	0.00971324	0.00938417	OR8B8/OR9Q2/OR51B5/OR51I1/OR8B4/OR1M1/OR2Y1/OR10H2/OR9A2/OR51B4/OR51T1/OR51B2/OR52B6	13
BP	GO:0031424	keratinization	6/130	83/18888	0.0722892	10.5031	7.22313	2.31573e-05	0.010496	0.0101405	SPRR3/CASP14/KRT7/SPRR2D/SPRR1A/TMEM79	6
BP	GO:0006956	complement activation	5/130	67/18888	0.0746269	10.8427	6.71878	9.81015e-05	0.0353392	0.034142	CFB/CD5L/FCN2/C3/IGHM	5
BP	GO:0015670	carbon dioxide transport	3/130	15/18888	0.2	29.0585	9.05001	0.000136445	0.0353392	0.034142	HBE1/HBG2/HBD	3
BP	GO:0015671	oxygen transport	3/130	15/18888	0.2	29.0585	9.05001	0.000136445	0.0353392	0.034142	HBE1/HBG2/HBD	3
CC	GO:0072562	blood microparticle	8/140	144/19894	0.0555556	7.89444	6.9901	8.28104e-06	0.00187151	0.00174338	HBE1/HBG2/HBD/CFB/CD5L/FCN2/C3/IGHM	8
CC	GO:0045095	keratin filament	6/140	92/19894	0.0652174	9.26739	6.69105	4.73334e-05	0.0032379	0.00301621	FBF1/CASP14/KRT7/FAM83H/KRT18/KRT8	6
CC	GO:0031838	haptoglobin-hemoglobin complex	3/140	11/19894	0.272727	38.7545	10.5441	5.40046e-05	0.0032379	0.00301621	HBE1/HBG2/HBD	3
CC	GO:0001533	cornified envelope	5/140	60/19894	0.0833333	11.8417	7.08032	6.42927e-05	0.0032379	0.00301621	SPRR3/CASP14/SPRR2D/SPRR1A/DSG1	5
CC	GO:0005833	hemoglobin complex	3/140	12/19894	0.25	35.525	10.0712	7.16351e-05	0.0032379	0.00301621	HBE1/HBG2/HBD	3
CC	GO:0034702	monoatomic ion channel complex	9/140	344/19894	0.0261628	3.71773	4.28055	0.0007498	0.0282425	0.0263088	TRPV6/KCNMB2/KCNK16/CACNA1E/ANO2/HTR3A/CLDN4/KCNQ2/KCNJ8	9
MF	GO:0004984	olfactory receptor activity	13/135	429/18522	0.030303	4.15758	5.66984	1.55789e-05	0.0050164	0.00446048	OR8B8/OR9Q2/OR51B5/OR51I1/OR8B4/OR1M1/OR2Y1/OR10H2/OR9A2/OR51B4/OR51T1/OR51B2/OR52B6	13
MF	GO:0031720	haptoglobin binding	3/135	10/18522	0.3	41.16	10.8846	4.37722e-05	0.00704732	0.00626634	HBE1/HBG2/HBD	3
MF	GO:0005344	oxygen carrier activity	3/135	14/18522	0.214286	29.4	9.10849	0.000129967	0.0139498	0.0124038	HBE1/HBG2/HBD	3
MF	GO:0005216	monoatomic ion channel activity	11/135	441/18522	0.0249433	3.42222	4.41129	0.00039045	0.0314312	0.027948	TRPV6/KCNMB2/KCNK16/CACNA1E/ANO2/HTR3A/ANO9/CLDN4/KCNQ2/FXYD3/KCNJ8	11
MF	GO:0004601	peroxidase activity	4/135	57/18522	0.0701754	9.62807	5.59011	0.000790499	0.048334	0.0429776	HBE1/HBG2/HBD/GPX6	4
MF	GO:0016684	oxidoreductase activity, acting on peroxide as acceptor	4/135	59/18522	0.0677966	9.30169	5.47249	0.000900634	0.048334	0.0429776	HBE1/HBG2/HBD/GPX6	4

## Sheet: FFPE_top_150_hypo_DMGs
ONTOLOGY	ID	Description	GeneRatio	BgRatio	RichFactor	FoldEnrichment	zScore	pvalue	p.adjust	qvalue	geneID	Count
BP	GO:0007389	pattern specification process	29/142	474/18888	0.0611814	8.13799	13.6982	1.6577e-18	3.67014e-15	3.17056e-15	HOXD3/LHX1/NKX2-2/HOXB7/BARX1/DMRT3/CDX2/OTX1/FOXA2/HOXA3/ZIC1/DLX1/HOXA10/HOXA9/TBX3/CYP26B1/HOXD9/IRX1/PITX2/TBX2/TBX1/NR2F2/SIX3/HOXC4/IRX4/NKX2-1/DBX1/RAX/FEZF2	29
BP	GO:0003002	regionalization	26/142	429/18888	0.0606061	8.06146	12.8763	1.51581e-16	1.678e-13	1.44959e-13	HOXD3/LHX1/NKX2-2/HOXB7/BARX1/DMRT3/CDX2/OTX1/FOXA2/HOXA3/DLX1/HOXA10/HOXA9/TBX3/CYP26B1/HOXD9/IRX1/PITX2/TBX2/TBX1/NR2F2/SIX3/HOXC4/NKX2-1/DBX1/FEZF2	26
BP	GO:0048568	embryonic organ development	25/142	455/18888	0.0549451	7.30847	11.855	5.95545e-15	4.39512e-12	3.79686e-12	HOXD3/LHX1/PAX5/HOXB7/TBX4/CDX2/HOXA1/OTX1/HOXA3/ZIC1/TFAP2A/HOXA9/TBX3/HOXD9/SHOX2/PITX2/TBX2/RYR2/TBX1/NR2F2/SIX3/NKX2-6/HOXC4/HLX/PRRX1	25
BP	GO:0048562	embryonic organ morphogenesis	20/142	297/18888	0.0673401	8.95718	12.0298	9.01199e-14	4.98814e-11	4.30915e-11	HOXD3/LHX1/PAX5/HOXB7/HOXA1/OTX1/HOXA3/ZIC1/TFAP2A/HOXA9/TBX3/HOXD9/SHOX2/TBX2/RYR2/TBX1/SIX3/HOXC4/HLX/PRRX1	20
BP	GO:0048704	embryonic skeletal system morphogenesis	13/142	94/18888	0.138298	18.3956	14.7151	2.51203e-13	1.11233e-10	9.60916e-11	HOXD3/LHX1/PAX5/HOXB7/HOXA1/HOXA3/TFAP2A/HOXA9/HOXD9/SHOX2/TBX1/HOXC4/PRRX1	13
BP	GO:0045165	cell fate commitment	19/142	289/18888	0.0657439	8.74487	11.5475	6.02757e-13	2.22417e-10	1.92142e-10	NKX2-2/TBX4/GATA6/DMRT3/PRDM14/FOXA2/NKX6-2/DLX1/BHLHE22/TBX3/CYP26B1/TBX2/TBX1/NR2F2/NKX2-1/DBX1/FEZF2/PRRX1/HOXA13	19
BP	GO:0048706	embryonic skeletal system development	14/142	128/18888	0.109375	14.5484	13.3859	8.04484e-13	2.54447e-10	2.19812e-10	HOXD3/LHX1/PAX5/HOXB7/HOXA1/HOXA3/DLX1/TFAP2A/HOXA9/HOXD9/SHOX2/TBX1/HOXC4/PRRX1	14
BP	GO:0007156	homophilic cell adhesion via plasma membrane adhesion molecules	15/142	168/18888	0.0892857	11.8763	12.324	2.36346e-12	6.54088e-10	5.65054e-10	CDH10/PCDHGA1/PCDHGA2/PCDHGA3/PCDHGA4/PCDHGA5/PCDHGA6/PCDHGA7/PCDHGA8/PCDHGA9/PCDHGB1/PCDHGB2/PCDHGB3/PCDHGB4/PCDHGB5	15
BP	GO:0009952	anterior/posterior pattern specification	16/142	219/18888	0.0730594	9.71792	11.294	9.21912e-12	2.08223e-09	1.7988e-09	HOXD3/LHX1/HOXB7/BARX1/CDX2/OTX1/FOXA2/HOXA3/HOXA10/HOXA9/TBX3/HOXD9/TBX1/NR2F2/HOXC4/FEZF2	16
BP	GO:0048736	appendage development	15/142	186/18888	0.0806452	10.7269	11.6027	1.03453e-11	2.08223e-09	1.7988e-09	TBX4/B9D1/TFAP2A/HOXA10/HOXA9/TBX3/CYP26B1/HOXD9/SHOX2/PITX2/EVX2/TBX2/RAX/PRRX1/HOXA13	15
BP	GO:0060173	limb development	15/142	186/18888	0.0806452	10.7269	11.6027	1.03453e-11	2.08223e-09	1.7988e-09	TBX4/B9D1/TFAP2A/HOXA10/HOXA9/TBX3/CYP26B1/HOXD9/SHOX2/PITX2/EVX2/TBX2/RAX/PRRX1/HOXA13	15
BP	GO:0048705	skeletal system morphogenesis	16/142	229/18888	0.069869	9.29356	10.9897	1.81269e-11	3.3444e-09	2.88917e-09	HOXD3/LHX1/PAX5/HOXB7/TBX4/HOXA1/HOXA3/TFAP2A/HOXA9/CYP26B1/HOXD9/SHOX2/ALPL/TBX1/HOXC4/PRRX1	16
BP	GO:0035107	appendage morphogenesis	13/142	150/18888	0.0866667	11.5279	11.2667	1.06801e-10	1.68899e-08	1.45908e-08	TBX4/B9D1/TFAP2A/HOXA10/HOXA9/TBX3/CYP26B1/HOXD9/SHOX2/EVX2/TBX2/PRRX1/HOXA13	13
BP	GO:0035108	limb morphogenesis	13/142	150/18888	0.0866667	11.5279	11.2667	1.06801e-10	1.68899e-08	1.45908e-08	TBX4/B9D1/TFAP2A/HOXA10/HOXA9/TBX3/CYP26B1/HOXD9/SHOX2/EVX2/TBX2/PRRX1/HOXA13	13
BP	GO:0030326	embryonic limb morphogenesis	12/142	122/18888	0.0983607	13.0834	11.6534	1.30515e-10	1.806e-08	1.56017e-08	TBX4/B9D1/TFAP2A/HOXA10/HOXA9/TBX3/CYP26B1/HOXD9/SHOX2/TBX2/PRRX1/HOXA13	12
BP	GO:0035113	embryonic appendage morphogenesis	12/142	122/18888	0.0983607	13.0834	11.6534	1.30515e-10	1.806e-08	1.56017e-08	TBX4/B9D1/TFAP2A/HOXA10/HOXA9/TBX3/CYP26B1/HOXD9/SHOX2/TBX2/PRRX1/HOXA13	12
BP	GO:0098742	cell-cell adhesion via plasma-membrane adhesion molecules	15/142	279/18888	0.0537634	7.15129	9.00904	3.05272e-09	3.97572e-07	3.43455e-07	CDH10/PCDHGA1/PCDHGA2/PCDHGA3/PCDHGA4/PCDHGA5/PCDHGA6/PCDHGA7/PCDHGA8/PCDHGA9/PCDHGB1/PCDHGB2/PCDHGB3/PCDHGB4/PCDHGB5	15
BP	GO:0048663	neuron fate commitment	9/142	74/18888	0.121622	16.1774	11.3853	4.33899e-09	5.33696e-07	4.61049e-07	NKX2-2/DMRT3/NKX6-2/DLX1/BHLHE22/NKX2-1/DBX1/FEZF2/PRRX1	9
BP	GO:0009954	proximal/distal pattern formation	7/142	34/18888	0.205882	27.3853	13.402	5.31107e-09	6.18879e-07	5.34637e-07	DLX1/HOXA10/HOXA9/CYP26B1/HOXD9/IRX1/SIX3	7
BP	GO:0035270	endocrine system development	11/142	137/18888	0.080292	10.68	9.89676	6.92465e-09	7.66559e-07	6.62215e-07	HOXD3/NKX2-2/GATA6/FOXA2/HOXA3/NKX6-2/PITX2/TBX1/SIX3/NKX2-1/PDX1	11
BP	GO:0001708	cell fate specification	10/142	110/18888	0.0909091	12.0922	10.1545	1.03646e-08	1.09272e-06	9.43983e-07	NKX2-2/TBX4/DMRT3/PRDM14/FOXA2/TBX3/TBX2/TBX1/DBX1/HOXA13	10
BP	GO:0021545	cranial nerve development	8/142	64/18888	0.125	16.6268	10.8987	2.59734e-08	2.61386e-06	2.25807e-06	HOXD3/KCNC2/NKX2-2/PHOX2A/HOXA1/HOXA3/TFAP2A/TBX1	8
BP	GO:0007626	locomotory behavior	12/142	202/18888	0.0594059	7.90183	8.58327	4.16613e-08	4.01036e-06	3.46447e-06	C1QL1/DMRT3/FOXA2/ZIC1/LMX1A/FGF12/DRD4/HOXD9/NKX2-1/BSX/FEZF2/DMBX1	12
BP	GO:0048732	gland development	17/142	449/18888	0.0378619	5.03617	7.53347	4.81998e-08	4.29343e-06	3.70901e-06	HOXD3/GATA6/HOXA3/HOXA10/HOXA9/TBX3/HOXD9/PITX2/TBX2/TBX1/SIX3/HLX/HOXB13/NKX2-1/PDX1/BSX/HOXA13	17
BP	GO:0021675	nerve development	9/142	97/18888	0.0927835	12.3415	9.7466	4.84804e-08	4.29343e-06	3.70901e-06	HOXD3/KCNC2/NKX2-2/PHOX2A/HOXA1/HOXA3/TFAP2A/ITGA4/TBX1	9
BP	GO:0030900	forebrain development	16/142	408/18888	0.0392157	5.21624	7.49334	7.60712e-08	6.47775e-06	5.59601e-06	KCNC2/LHX1/PAX5/OTX1/ZIC1/DLX1/LMX1A/NPY/TBX3/PITX2/NR2F2/SIX3/NKX2-6/NKX2-1/RAX/FEZF2	16
BP	GO:0021602	cranial nerve morphogenesis	6/142	31/18888	0.193548	25.7447	12.0004	1.02413e-07	8.39783e-06	7.25472e-06	HOXD3/PHOX2A/HOXA1/HOXA3/TFAP2A/TBX1	6
BP	GO:0055123	digestive system development	10/142	145/18888	0.0689655	9.17339	8.5988	1.45766e-07	1.1526e-05	9.95704e-06	NKX2-2/BARX1/GATA6/CDX2/NPY/SHOX2/NKX2-6/HLX/PDX1/HOXA13	10
BP	GO:0035115	embryonic forelimb morphogenesis	6/142	33/18888	0.181818	24.1844	11.6014	1.52164e-07	1.1617e-05	1.00357e-05	TFAP2A/HOXA9/TBX3/HOXD9/SHOX2/HOXA13	6
BP	GO:0090596	sensory organ morphogenesis	13/142	278/18888	0.0467626	6.22008	7.63129	1.84401e-07	1.36088e-05	1.17564e-05	LHX1/HOXA1/OTX1/ZIC1/TFAP2A/TBX3/CYP26B1/PITX2/TBX2/TBX1/SIX3/VSX1/PRRX1	13
BP	GO:0035136	forelimb morphogenesis	6/142	41/18888	0.146341	19.4655	10.3016	5.87959e-07	4.19916e-05	3.62757e-05	TFAP2A/HOXA9/TBX3/HOXD9/SHOX2/HOXA13	6
BP	GO:0001709	cell fate determination	6/142	42/18888	0.142857	19.002	10.165	6.8173e-07	4.71672e-05	4.07468e-05	NKX2-2/GATA6/CYP26B1/TBX2/FEZF2/PRRX1	6
BP	GO:0048565	digestive tract development	9/142	133/18888	0.0676692	9.00095	8.05899	7.3455e-07	4.92816e-05	4.25734e-05	NKX2-2/GATA6/CDX2/NPY/SHOX2/NKX2-6/HLX/PDX1/HOXA13	9
BP	GO:0021953	central nervous system neuron differentiation	10/142	178/18888	0.0561798	7.4727	7.55144	9.74853e-07	6.34801e-05	5.48393e-05	LHX1/NKX2-2/PHOX2A/DMRT3/DLX1/LMX1A/NPY/NKX2-1/DBX1/FEZF2	10
BP	GO:0048701	embryonic cranial skeleton morphogenesis	6/142	45/18888	0.133333	17.7352	9.78214	1.03909e-06	6.57299e-05	5.67828e-05	LHX1/PAX5/HOXA1/TFAP2A/TBX1/PRRX1	6
BP	GO:0042472	inner ear morphogenesis	8/142	106/18888	0.0754717	10.0388	8.12202	1.35762e-06	8.34935e-05	7.21284e-05	HOXA1/OTX1/ZIC1/TFAP2A/TBX3/TBX2/TBX1/PRRX1	8
BP	GO:0030534	adult behavior	9/142	144/18888	0.0625	8.31338	7.66725	1.43114e-06	8.56363e-05	7.39796e-05	PAX5/DMRT3/FOXA2/ZIC1/FGF12/NPY/DRD4/HOXD9/DMBX1	9
BP	GO:0021536	diencephalon development	7/142	80/18888	0.0875	11.6387	8.29918	2.3517e-06	0.000137017	0.000118367	KCNC2/OTX1/PITX2/SIX3/NKX2-6/NKX2-1/RAX	7
BP	GO:0008344	adult locomotory behavior	7/142	81/18888	0.0864198	11.495	8.23831	2.55812e-06	0.000145222	0.000125455	DMRT3/FOXA2/ZIC1/FGF12/DRD4/HOXD9/DMBX1	7
BP	GO:0021761	limbic system development	8/142	125/18888	0.064	8.5129	7.33471	4.69713e-06	0.000259986	0.000224597	ZIC1/DLX1/LMX1A/TBX3/NKX2-6/NKX2-1/RAX/FEZF2	8
BP	GO:0042471	ear morphogenesis	8/142	127/18888	0.0629921	8.37884	7.26162	5.28573e-06	0.000285429	0.000246577	HOXA1/OTX1/ZIC1/TFAP2A/TBX3/TBX2/TBX1/PRRX1	8
BP	GO:0060537	muscle tissue development	14/142	438/18888	0.0319635	4.25159	5.99248	5.69377e-06	0.000300143	0.000259288	PAX5/GATA6/TBX3/CYP26B1/HOXD9/ACTA1/SHOX2/EFNB2/TBX2/RYR2/TBX1/NR2F2/NKX2-6/HLX	14
BP	GO:0009798	axis specification	7/142	99/18888	0.0707071	9.40504	7.29754	9.78753e-06	0.000503944	0.000435347	LHX1/CDX2/FOXA2/TBX3/PITX2/SIX3/IRX4	7
BP	GO:1904888	cranial skeletal system development	6/142	72/18888	0.0833333	11.0845	7.46154	1.68758e-05	0.000849159	0.000733572	LHX1/PAX5/HOXA1/TFAP2A/TBX1/PRRX1	6
BP	GO:0048839	inner ear development	9/142	196/18888	0.0459184	6.10779	6.25611	1.76781e-05	0.000869761	0.000751369	HOXA1/OTX1/ZIC1/TFAP2A/TBX3/TBX2/TBX1/PRRX1/HOXA13	9
BP	GO:0031018	endocrine pancreas development	5/142	44/18888	0.113636	15.1152	8.15829	1.91958e-05	0.0009239	0.000798139	NKX2-2/GATA6/FOXA2/NKX6-2/PDX1	5
BP	GO:0021517	ventral spinal cord development	5/142	45/18888	0.111111	14.7793	8.05436	2.14653e-05	0.00101115	0.000873516	LHX1/NKX2-2/PHOX2A/DMRT3/DBX1	5
BP	GO:0021871	forebrain regionalization	4/142	24/18888	0.166667	22.169	9.03152	2.89457e-05	0.00133512	0.00115338	LHX1/SIX3/NKX2-1/FEZF2	4
BP	GO:0048844	artery morphogenesis	6/142	81/18888	0.0740741	9.8529	6.94927	3.31658e-05	0.00149855	0.00129457	HOXA1/EFNB2/TBX2/TBX1/PRRX1/HOXA13	6
BP	GO:0021515	cell differentiation in spinal cord	5/142	50/18888	0.1	13.3014	7.58043	3.61193e-05	0.00159936	0.00138166	LHX1/NKX2-2/PHOX2A/DMRT3/DBX1	5
BP	GO:0007519	skeletal muscle tissue development	8/142	170/18888	0.0470588	6.25949	5.99528	4.40361e-05	0.00189801	0.00163965	PAX5/CYP26B1/HOXD9/ACTA1/SHOX2/TBX1/NR2F2/HLX	8
BP	GO:0002065	columnar/cuboidal epithelial cell differentiation	7/142	125/18888	0.056	7.44879	6.29584	4.45784e-05	0.00189801	0.00163965	NKX2-2/GATA6/CDX2/NKX6-2/B9D1/NPY/PDX1	7
BP	GO:0003310	pancreatic A cell differentiation	3/142	10/18888	0.3	39.9042	10.71	4.80304e-05	0.00192563	0.00166351	NKX2-2/GATA6/NKX6-2	3
BP	GO:0021892	cerebral cortex GABAergic interneuron differentiation	3/142	10/18888	0.3	39.9042	10.71	4.80304e-05	0.00192563	0.00166351	DLX1/NKX2-1/FEZF2	3
BP	GO:0048664	neuron fate determination	3/142	10/18888	0.3	39.9042	10.71	4.80304e-05	0.00192563	0.00166351	NKX2-2/FEZF2/PRRX1	3
BP	GO:0043583	ear development	9/142	223/18888	0.0403587	5.36828	5.71111	4.87061e-05	0.00192563	0.00166351	HOXA1/OTX1/ZIC1/TFAP2A/TBX3/TBX2/TBX1/PRRX1/HOXA13	9
BP	GO:0009953	dorsal/ventral pattern formation	6/142	90/18888	0.0666667	8.86761	6.51147	6.02016e-05	0.00233836	0.00202006	LHX1/NKX2-2/DMRT3/SIX3/NKX2-1/DBX1	6
BP	GO:0021603	cranial nerve formation	3/142	11/18888	0.272727	36.2766	10.1856	6.5678e-05	0.00240139	0.00207451	PHOX2A/HOXA1/TFAP2A	3
BP	GO:0060579	ventral spinal cord interneuron fate commitment	3/142	11/18888	0.272727	36.2766	10.1856	6.5678e-05	0.00240139	0.00207451	NKX2-2/DMRT3/DBX1	3
BP	GO:0060581	cell fate commitment involved in pattern specification	3/142	11/18888	0.272727	36.2766	10.1856	6.5678e-05	0.00240139	0.00207451	NKX2-2/DMRT3/DBX1	3
BP	GO:0042476	odontogenesis	7/142	133/18888	0.0526316	7.00074	6.04427	6.6163e-05	0.00240139	0.00207451	GATA6/DMRT3/DLX1/TFAP2A/PITX2/ALPL/TBX1	7
BP	GO:0060538	skeletal muscle organ development	8/142	182/18888	0.043956	5.84677	5.71833	7.12664e-05	0.0025449	0.00219849	PAX5/CYP26B1/HOXD9/ACTA1/SHOX2/TBX1/NR2F2/HLX	8
BP	GO:0030878	thyroid gland development	4/142	31/18888	0.129032	17.1631	7.83864	8.22813e-05	0.0028916	0.002498	HOXD3/HOXA3/TBX1/NKX2-1	4
BP	GO:0003163	sinoatrial node development	3/142	12/18888	0.25	33.2535	9.72712	8.70886e-05	0.00301272	0.00260263	GATA6/TBX3/SHOX2	3
BP	GO:0021510	spinal cord development	6/142	98/18888	0.0612245	8.14372	6.17086	9.68982e-05	0.0033005	0.00285124	LHX1/NKX2-2/PHOX2A/DMRT3/ZIC1/DBX1	6
BP	GO:0021514	ventral spinal cord interneuron differentiation	3/142	13/18888	0.230769	30.6956	9.32161	0.000112592	0.00372058	0.00321414	NKX2-2/DMRT3/DBX1	3
BP	GO:0036302	atrioventricular canal development	3/142	13/18888	0.230769	30.6956	9.32161	0.000112592	0.00372058	0.00321414	GATA6/TBX3/TBX2	3
BP	GO:0001655	urogenital system development	5/142	66/18888	0.0757576	10.0768	6.42901	0.000138359	0.00450479	0.0038916	LHX1/HOXA10/HOXA9/HOXB13/HOXA13	5
BP	GO:1904936	interneuron migration	3/142	14/18888	0.214286	28.503	8.9595	0.000142511	0.00457273	0.00395029	NR2F2/NKX2-1/FEZF2	3
BP	GO:0035883	enteroendocrine cell differentiation	4/142	36/18888	0.111111	14.7793	7.20232	0.000149613	0.00473205	0.00408793	NKX2-2/GATA6/NKX6-2/PDX1	4
BP	GO:0001763	morphogenesis of a branching structure	8/142	206/18888	0.038835	5.1656	5.23203	0.000168184	0.00524451	0.00453063	LHX1/HOXB7/TBX3/SHOX2/TBX2/HOXB13/NKX2-1/HOXA13	8
BP	GO:0072148	epithelial cell fate commitment	3/142	15/18888	0.2	26.6028	8.63345	0.000177158	0.00544762	0.00470609	NKX2-2/NR2F2/HOXA13	3
BP	GO:0060840	artery development	6/142	113/18888	0.0530973	7.06269	5.62583	0.00021213	0.00643363	0.00555789	HOXA1/EFNB2/TBX2/TBX1/PRRX1/HOXA13	6
BP	GO:0021513	spinal cord dorsal/ventral patterning	3/142	16/18888	0.1875	24.9401	8.33775	0.000216842	0.00648768	0.00560458	NKX2-2/DMRT3/DBX1	3
BP	GO:0045665	negative regulation of neuron differentiation	5/142	73/18888	0.0684932	9.11055	6.0427	0.000222958	0.00658172	0.00568582	NKX2-2/DLX1/LMX1A/SIX3/FEZF2	5
BP	GO:0021537	telencephalon development	9/142	275/18888	0.0327273	4.35319	4.87514	0.000238596	0.00695069	0.00600456	LHX1/PAX5/ZIC1/DLX1/LMX1A/NPY/SIX3/NKX2-1/FEZF2	9
BP	GO:0035051	cardiocyte differentiation	7/142	165/18888	0.0424242	5.64302	5.21346	0.000253105	0.00727758	0.00628696	GATA6/TBX3/SHOX2/PITX2/EFNB2/TBX2/NKX2-6	7
BP	GO:0021783	preganglionic parasympathetic fiber development	3/142	17/18888	0.176471	23.4731	8.06791	0.000261861	0.00733874	0.0063398	PHOX2A/TFAP2A/TBX1	3
BP	GO:0042693	muscle cell fate commitment	3/142	17/18888	0.176471	23.4731	8.06791	0.000261861	0.00733874	0.0063398	TBX3/TBX2/TBX1	3
BP	GO:0003205	cardiac chamber development	7/142	168/18888	0.0416667	5.54225	5.14688	0.000282486	0.00781781	0.00675365	GATA6/TBX3/SHOX2/TBX2/RYR2/TBX1/HOXA13	7
BP	GO:0031016	pancreas development	5/142	77/18888	0.0649351	8.63728	5.84453	0.000286318	0.00782602	0.00676074	NKX2-2/GATA6/FOXA2/NKX6-2/PDX1	5
BP	GO:0021511	spinal cord patterning	3/142	18/18888	0.166667	22.169	7.82028	0.000312507	0.00843768	0.00728915	NKX2-2/DMRT3/DBX1	3
BP	GO:0007548	sex differentiation	9/142	288/18888	0.03125	4.15669	4.69833	0.000335105	0.00889567	0.00768479	LHX1/GATA6/DMRT3/HOXA10/HOXA9/TBX3/NR2F2/NKX2-1/HOXA13	9
BP	GO:0046661	male sex differentiation	7/142	173/18888	0.0404624	5.38207	5.0394	0.000337505	0.00889567	0.00768479	GATA6/DMRT3/HOXA10/HOXA9/TBX3/NKX2-1/HOXA13	7
BP	GO:0010463	mesenchymal cell proliferation	4/142	45/18888	0.0888889	11.8235	6.32658	0.000359123	0.00918097	0.00793126	SHOX2/TBX2/TBX1/PRRX1	4
BP	GO:0033574	response to testosterone	4/142	45/18888	0.0888889	11.8235	6.32658	0.000359123	0.00918097	0.00793126	HOXA10/HOXA9/HOXB13/HOXA13	4
BP	GO:0003151	outflow tract morphogenesis	5/142	81/18888	0.0617284	8.21075	5.66023	0.000362483	0.00918097	0.00793126	GATA6/TBX3/PITX2/TBX2/TBX1	5
BP	GO:0048486	parasympathetic nervous system development	3/142	19/18888	0.157895	21.0022	7.59193	0.000369063	0.00918097	0.00793126	PHOX2A/TFAP2A/TBX1	3
BP	GO:0097154	GABAergic neuron differentiation	3/142	19/18888	0.157895	21.0022	7.59193	0.000369063	0.00918097	0.00793126	DLX1/NKX2-1/FEZF2	3
BP	GO:0003407	neural retina development	5/142	82/18888	0.0609756	8.11061	5.61613	0.000383711	0.00938226	0.00810516	LHX1/DLX1/TFAP2A/SIX3/VSX1	5
BP	GO:0048483	autonomic nervous system development	4/142	46/18888	0.0869565	11.5664	6.24476	0.000391045	0.00938226	0.00810516	PHOX2A/TFAP2A/TBX1/HLX	4
BP	GO:0007517	muscle organ development	10/142	359/18888	0.0278552	3.70513	4.50381	0.00039177	0.00938226	0.00810516	PAX5/CYP26B1/HOXD9/ACTA1/SHOX2/RYR2/TBX1/NR2F2/HLX/MKX	10
BP	GO:0042692	muscle cell differentiation	11/142	428/18888	0.0257009	3.41859	4.40493	0.000397493	0.00938226	0.00810516	GATA6/LBX2/TBX3/CYP26B1/ACTA1/SHOX2/EFNB2/TBX2/TBX1/NKX2-6/CAPN2	11
BP	GO:0003206	cardiac chamber morphogenesis	6/142	127/18888	0.0472441	6.28413	5.20018	0.000398344	0.00938226	0.00810516	GATA6/TBX3/SHOX2/TBX2/RYR2/TBX1	6
BP	GO:0035050	embryonic heart tube development	5/142	86/18888	0.0581395	7.73338	5.44693	0.000478148	0.0111434	0.00962654	TBX3/PITX2/TBX2/RYR2/NKX2-6	5
BP	GO:0030850	prostate gland development	4/142	49/18888	0.0816327	10.8583	6.01371	0.000498951	0.0114354	0.00987886	HOXA10/HOXA9/HOXB13/HOXA13	4
BP	GO:0043586	tongue development	3/142	21/18888	0.142857	19.002	7.18374	0.000501011	0.0114354	0.00987886	CYP26B1/TBX1/NKX2-6	3
BP	GO:0048593	camera-type eye morphogenesis	6/142	133/18888	0.0451128	6.00064	5.03691	0.000509306	0.0115062	0.00993995	LHX1/TFAP2A/PITX2/TBX2/SIX3/VSX1	6
BP	GO:0048608	reproductive structure development	9/142	307/18888	0.029316	3.89944	4.45779	0.000532432	0.0119071	0.0102863	LHX1/GATA6/HOXA10/HOXA9/TBX3/NR2F2/HOXB13/NKX2-1/HOXA13	9
BP	GO:0061138	morphogenesis of a branching epithelium	7/142	189/18888	0.037037	4.92645	4.72164	0.000573649	0.0125579	0.0108485	LHX1/HOXB7/TBX3/TBX2/HOXB13/NKX2-1/HOXA13	7
BP	GO:0003228	atrial cardiac muscle tissue development	3/142	22/18888	0.136364	18.1383	7.00019	0.000576935	0.0125579	0.0108485	GATA6/TBX3/SHOX2	3
BP	GO:0048863	stem cell differentiation	8/142	248/18888	0.0322581	4.29078	4.54018	0.000583906	0.0125579	0.0108485	GATA6/CDX2/TBX3/PITX2/TBX2/ITCH/TBX1/PDX1	8
BP	GO:0061458	reproductive system development	9/142	311/18888	0.0289389	3.84928	4.4096	0.00058422	0.0125579	0.0108485	LHX1/GATA6/HOXA10/HOXA9/TBX3/NR2F2/HOXB13/NKX2-1/HOXA13	9
BP	GO:0021543	pallium development	7/142	191/18888	0.0366492	4.87486	4.68445	0.00061063	0.0128965	0.011141	PAX5/ZIC1/DLX1/LMX1A/NPY/NKX2-1/FEZF2	7
BP	GO:0051146	striated muscle cell differentiation	9/142	313/18888	0.028754	3.82469	4.3858	0.000611622	0.0128965	0.011141	GATA6/TBX3/CYP26B1/ACTA1/SHOX2/EFNB2/TBX1/NKX2-6/CAPN2	9
BP	GO:0060021	roof of mouth development	5/142	91/18888	0.0549451	7.30847	5.25015	0.000619632	0.0129421	0.0111804	TFAP2A/TBX3/TBX2/TBX1/PRRX1	5
BP	GO:0051155	positive regulation of striated muscle cell differentiation	4/142	52/18888	0.0769231	10.2319	5.80186	0.000626526	0.0129638	0.0111992	CYP26B1/SHOX2/EFNB2/TBX1	4
BP	GO:0045664	regulation of neuron differentiation	7/142	196/18888	0.0357143	4.7505	4.59368	0.000711415	0.0144584	0.0124903	HOXD3/NKX2-2/DLX1/LMX1A/SIX3/VWC2/FEZF2	7
BP	GO:0021766	hippocampus development	5/142	94/18888	0.0531915	7.07522	5.1391	0.000718349	0.0144584	0.0124903	ZIC1/DLX1/LMX1A/NKX2-1/FEZF2	5
BP	GO:0045666	positive regulation of neuron differentiation	5/142	94/18888	0.0531915	7.07522	5.1391	0.000718349	0.0144584	0.0124903	HOXD3/NKX2-2/DLX1/VWC2/FEZF2	5
BP	GO:0003148	outflow tract septum morphogenesis	3/142	24/18888	0.125	16.6268	6.66698	0.000749962	0.0148251	0.0128072	GATA6/TBX2/TBX1	3
BP	GO:0090103	cochlea morphogenesis	3/142	24/18888	0.125	16.6268	6.66698	0.000749962	0.0148251	0.0128072	HOXA1/TBX2/TBX1	3
BP	GO:0001654	eye development	10/142	393/18888	0.0254453	3.38458	4.1577	0.000789279	0.0154643	0.0133593	SIX6/LHX1/DLX1/B9D1/TFAP2A/PITX2/TBX2/SIX3/VSX1/RAX	10
BP	GO:2000648	positive regulation of stem cell proliferation	4/142	56/18888	0.0714286	9.50101	5.54482	0.000830501	0.0160113	0.0138319	HOXA3/TBX3/SHOX2/PRRX1	4
BP	GO:0007224	smoothened signaling pathway	6/142	146/18888	0.0410959	5.46633	4.7151	0.000831663	0.0160113	0.0138319	NKX2-2/ZIC1/B9D1/SHOX2/PDX1/PRRX1	6
BP	GO:0150063	visual system development	10/142	397/18888	0.0251889	3.35048	4.11949	0.000852545	0.0162719	0.0140569	SIX6/LHX1/DLX1/B9D1/TFAP2A/PITX2/TBX2/SIX3/VSX1/RAX	10
BP	GO:0002053	positive regulation of mesenchymal cell proliferation	3/142	26/18888	0.115385	15.3478	6.3716	0.000952859	0.0174783	0.0150992	SHOX2/TBX1/PRRX1	3
BP	GO:0021895	cerebral cortex neuron differentiation	3/142	26/18888	0.115385	15.3478	6.3716	0.000952859	0.0174783	0.0150992	DLX1/NKX2-1/FEZF2	3
BP	GO:0048596	embryonic camera-type eye morphogenesis	3/142	26/18888	0.115385	15.3478	6.3716	0.000952859	0.0174783	0.0150992	TFAP2A/TBX2/SIX3	3
BP	GO:0060065	uterus development	3/142	26/18888	0.115385	15.3478	6.3716	0.000952859	0.0174783	0.0150992	LHX1/HOXA10/HOXA9	3
BP	GO:0048880	sensory system development	10/142	403/18888	0.0248139	3.3006	4.06307	0.00095523	0.0174783	0.0150992	SIX6/LHX1/DLX1/B9D1/TFAP2A/PITX2/TBX2/SIX3/VSX1/RAX	10
BP	GO:0003007	heart morphogenesis	8/142	269/18888	0.0297398	3.95581	4.24958	0.000989886	0.017964	0.0155187	GATA6/FLRT2/TBX3/SHOX2/PITX2/TBX2/RYR2/TBX1	8
BP	GO:0009948	anterior/posterior axis specification	4/142	59/18888	0.0677966	9.0179	5.3684	0.00101137	0.0182046	0.0157266	LHX1/CDX2/FOXA2/TBX3	4
BP	GO:0021854	hypothalamus development	3/142	28/18888	0.107143	14.2515	6.10724	0.00118749	0.0210328	0.0181698	NKX2-6/NKX2-1/RAX	3
BP	GO:0060575	intestinal epithelial cell differentiation	3/142	28/18888	0.107143	14.2515	6.10724	0.00118749	0.0210328	0.0181698	GATA6/CDX2/NPY	3
BP	GO:0043010	camera-type eye development	9/142	346/18888	0.0260116	3.4599	4.01929	0.00123833	0.0217591	0.0187973	LHX1/DLX1/B9D1/TFAP2A/PITX2/TBX2/SIX3/VSX1/RAX	9
BP	GO:1901654	response to ketone	7/142	217/18888	0.0322581	4.29078	4.24342	0.00128729	0.0224413	0.0193866	NKX2-2/HOXA10/HOXA9/TBX2/PTGDR/HOXB13/HOXA13	7
BP	GO:0003309	type B pancreatic cell differentiation	3/142	29/18888	0.103448	13.7601	5.985	0.00131725	0.0227844	0.019683	NKX2-2/GATA6/PDX1	3
BP	GO:0003279	cardiac septum development	5/142	108/18888	0.0462963	6.15806	4.67866	0.00134157	0.0230251	0.0198909	GATA6/TBX3/TBX2/TBX1/HOXA13	5
BP	GO:0048592	eye morphogenesis	6/142	162/18888	0.037037	4.92645	4.36824	0.0014224	0.0242245	0.0209271	LHX1/TFAP2A/PITX2/TBX2/SIX3/VSX1	6
BP	GO:1905330	regulation of morphogenesis of an epithelium	4/142	65/18888	0.0615385	8.18548	5.05056	0.00145311	0.0244145	0.0210912	LHX1/HOXB7/LBX2/TBX2	4
BP	GO:0060037	pharyngeal system development	3/142	30/18888	0.1	13.3014	5.86866	0.00145561	0.0244145	0.0210912	TBX2/TBX1/NKX2-6	3
BP	GO:0001945	lymph vessel development	3/142	31/18888	0.0967742	12.8723	5.75774	0.00160275	0.0266803	0.0230486	EFNB2/TBX1/NR2F2	3
BP	GO:0034505	tooth mineralization	3/142	32/18888	0.09375	12.4701	5.65181	0.00175888	0.0290609	0.0251051	TFAP2A/ALPL/TBX1	3
BP	GO:0044344	cellular response to fibroblast growth factor stimulus	5/142	116/18888	0.0431034	5.73337	4.45056	0.00184029	0.0301807	0.0260725	LHX1/PRDM14/FLRT2/TBX2/TBX1	5
BP	GO:0010464	regulation of mesenchymal cell proliferation	3/142	33/18888	0.0909091	12.0922	5.5505	0.00192419	0.0313247	0.0270608	SHOX2/TBX1/PRRX1	3
BP	GO:0007411	axon guidance	7/142	234/18888	0.0299145	3.97905	3.99091	0.00197897	0.0317495	0.0274278	LHX1/FLRT2/LMX1A/EFNB2/CHN1/NKX2-1/FEZF2	7
BP	GO:0097485	neuron projection guidance	7/142	234/18888	0.0299145	3.97905	3.99091	0.00197897	0.0317495	0.0274278	LHX1/FLRT2/LMX1A/EFNB2/CHN1/NKX2-1/FEZF2	7
BP	GO:0002067	glandular epithelial cell differentiation	4/142	72/18888	0.0555556	7.38967	4.72773	0.00212046	0.0335335	0.028969	NKX2-2/GATA6/NKX6-2/PDX1	4
BP	GO:0060411	cardiac septum morphogenesis	4/142	72/18888	0.0555556	7.38967	4.72773	0.00212046	0.0335335	0.028969	GATA6/TBX3/TBX2/TBX1	4
BP	GO:0030510	regulation of BMP signaling pathway	5/142	121/18888	0.0413223	5.49645	4.31853	0.00221388	0.0347626	0.0300308	GATA6/DLX1/SKOR1/VWC2/HOXA13	5
BP	GO:0048048	embryonic eye morphogenesis	3/142	35/18888	0.0857143	11.4012	5.36042	0.0022831	0.035597	0.0307516	TFAP2A/TBX2/SIX3	3
BP	GO:0008343	adult feeding behavior	2/142	10/18888	0.2	26.6028	7.04825	0.00242769	0.0363192	0.0313754	NPY/DMBX1	2
BP	GO:0043587	tongue morphogenesis	2/142	10/18888	0.2	26.6028	7.04825	0.00242769	0.0363192	0.0313754	CYP26B1/TBX1	2
BP	GO:0048703	embryonic viscerocranium morphogenesis	2/142	10/18888	0.2	26.6028	7.04825	0.00242769	0.0363192	0.0313754	LHX1/TBX1	2
BP	GO:0060430	lung saccule development	2/142	10/18888	0.2	26.6028	7.04825	0.00242769	0.0363192	0.0313754	GATA6/NKX2-1	2
BP	GO:0097050	type B pancreatic cell apoptotic process	2/142	10/18888	0.2	26.6028	7.04825	0.00242769	0.0363192	0.0313754	RYR2/PDX1	2
BP	GO:0071774	response to fibroblast growth factor	5/142	124/18888	0.0403226	5.36347	4.24279	0.00246296	0.0363192	0.0313754	LHX1/PRDM14/FLRT2/TBX2/TBX1	5
BP	GO:0035137	hindlimb morphogenesis	3/142	36/18888	0.0833333	11.0845	5.27107	0.00247705	0.0363192	0.0313754	TBX4/TBX3/HOXD9	3
BP	GO:0048665	neuron fate specification	3/142	36/18888	0.0833333	11.0845	5.27107	0.00247705	0.0363192	0.0313754	NKX2-2/DMRT3/DBX1	3
BP	GO:1905332	positive regulation of morphogenesis of an epithelium	3/142	36/18888	0.0833333	11.0845	5.27107	0.00247705	0.0363192	0.0313754	LHX1/HOXB7/LBX2	3
BP	GO:0022612	gland morphogenesis	5/142	125/18888	0.04	5.32056	4.21809	0.00255034	0.0371477	0.0320912	TBX3/TBX2/HOXB13/BSX/HOXA13	5
BP	GO:0003161	cardiac conduction system development	3/142	37/18888	0.0810811	10.7849	5.18516	0.0026809	0.0385423	0.0332959	GATA6/TBX3/SHOX2	3
BP	GO:0031076	embryonic camera-type eye development	3/142	37/18888	0.0810811	10.7849	5.18516	0.0026809	0.0385423	0.0332959	TFAP2A/TBX2/SIX3	3
BP	GO:0048738	cardiac muscle tissue development	7/142	248/18888	0.0282258	3.75443	3.8002	0.00274027	0.0391416	0.0338137	GATA6/TBX3/SHOX2/EFNB2/TBX2/RYR2/NKX2-6	7
BP	GO:0098727	maintenance of cell number	6/142	186/18888	0.0322581	4.29078	3.92538	0.00284993	0.0404471	0.0349415	CDX2/PRDM14/ZIC1/TBX3/TBX1/PRRX1	6
BP	GO:0035909	aorta morphogenesis	3/142	38/18888	0.0789474	10.5011	5.10249	0.00289481	0.0406026	0.0350758	EFNB2/TBX2/TBX1	3
BP	GO:0060920	cardiac pacemaker cell differentiation	2/142	11/18888	0.181818	24.1844	6.69417	0.00295258	0.0406026	0.0350758	TBX3/SHOX2	2
BP	GO:0061140	lung secretory cell differentiation	2/142	11/18888	0.181818	24.1844	6.69417	0.00295258	0.0406026	0.0350758	GATA6/NKX2-1	2
BP	GO:0072178	nephric duct morphogenesis	2/142	11/18888	0.181818	24.1844	6.69417	0.00295258	0.0406026	0.0350758	LHX1/EFNB2	2
BP	GO:0090009	primitive streak formation	2/142	11/18888	0.181818	24.1844	6.69417	0.00295258	0.0406026	0.0350758	LHX1/FOXA2	2
BP	GO:0055007	cardiac muscle cell differentiation	5/142	130/18888	0.0384615	5.11593	4.09843	0.00302133	0.0412914	0.0356709	GATA6/TBX3/SHOX2/EFNB2/NKX2-6	5
BP	GO:0014902	myotube differentiation	5/142	133/18888	0.037594	5.00053	4.02955	0.00333237	0.045263	0.0391018	CYP26B1/ACTA1/SHOX2/TBX1/CAPN2	5
BP	GO:0030432	peristalsis	2/142	12/18888	0.166667	22.169	6.38422	0.00352568	0.0464635	0.0401389	TBX3/TBX2	2
BP	GO:0060442	branching involved in prostate gland morphogenesis	2/142	12/18888	0.166667	22.169	6.38422	0.00352568	0.0464635	0.0401389	HOXB13/HOXA13	2
BP	GO:0060788	ectodermal placode formation	2/142	12/18888	0.166667	22.169	6.38422	0.00352568	0.0464635	0.0401389	TBX3/TBX2	2
BP	GO:0071697	ectodermal placode morphogenesis	2/142	12/18888	0.166667	22.169	6.38422	0.00352568	0.0464635	0.0401389	TBX3/TBX2	2
BP	GO:0098528	skeletal muscle fiber differentiation	2/142	12/18888	0.166667	22.169	6.38422	0.00352568	0.0464635	0.0401389	CYP26B1/TBX1	2
BP	GO:0030879	mammary gland development	5/142	135/18888	0.037037	4.92645	3.98476	0.00355214	0.0465351	0.0402008	HOXA9/TBX3/HOXD9/TBX2/BSX	5
BP	GO:0071542	dopaminergic neuron differentiation	3/142	41/18888	0.0731707	9.73274	4.87184	0.00359845	0.0468646	0.0404854	PHOX2A/FOXA2/LMX1A	3
BP	GO:0021983	pituitary gland development	3/142	42/18888	0.0714286	9.50101	4.80017	0.00385414	0.0492909	0.0425814	PITX2/SIX3/NKX2-1	3
BP	GO:0007492	endoderm development	4/142	85/18888	0.0470588	6.25949	4.22971	0.00387173	0.0492909	0.0425814	LHX1/GATA6/ITGA4/NKX2-1	4
BP	GO:0051149	positive regulation of muscle cell differentiation	4/142	85/18888	0.0470588	6.25949	4.22971	0.00387173	0.0492909	0.0425814	CYP26B1/SHOX2/EFNB2/TBX1	4
BP	GO:0060562	epithelial tube morphogenesis	8/142	335/18888	0.0238806	3.17646	3.49813	0.00387381	0.0492909	0.0425814	LHX1/HOXB7/TBX3/IRX1/EFNB2/TBX2/RYR2/NKX2-1	8
BP	GO:0014706	striated muscle tissue development	7/142	265/18888	0.0264151	3.51358	3.58643	0.00394672	0.0499316	0.043135	GATA6/TBX3/SHOX2/EFNB2/TBX2/RYR2/NKX2-6	7
MF	GO:0001228	DNA-binding transcription activator activity, RNA polymerase II-specific	20/144	476/18522	0.0420168	5.40441	8.61718	8.49078e-10	1.19677e-07	1.13766e-07	HOXD3/NKX2-2/PAX5/PHOX2A/HOXB7/HOXA1/OTX1/ZIC1/LMX1A/TFAP2A/HOXA10/HOXA9/TBX3/SIX3/NKX2-6/HOXC4/RAX/FEZF2/PRRX1/HOXA13	20
MF	GO:0001216	DNA-binding transcription activator activity	20/144	482/18522	0.0414938	5.33714	8.54029	1.05442e-09	1.19677e-07	1.13766e-07	HOXD3/NKX2-2/PAX5/PHOX2A/HOXB7/HOXA1/OTX1/ZIC1/LMX1A/TFAP2A/HOXA10/HOXA9/TBX3/SIX3/NKX2-6/HOXC4/RAX/FEZF2/PRRX1/HOXA13	20
MF	GO:0001227	DNA-binding transcription repressor activity, RNA polymerase II-specific	11/144	262/18522	0.0419847	5.40029	6.34959	6.54868e-06	0.000495517	0.000471045	CDX2/NKX6-2/TFAP2A/TBX3/HOXD9/IRX1/TBX2/HOXB13/FEZF2/PRRX1/DMBX1	11
MF	GO:0001217	DNA-binding transcription repressor activity	11/144	271/18522	0.0405904	5.22094	6.19605	9.01167e-06	0.000511412	0.000486156	CDX2/NKX6-2/TFAP2A/TBX3/HOXD9/IRX1/TBX2/HOXB13/FEZF2/PRRX1/DMBX1	11
MF	GO:0071837	HMG box domain binding	3/144	13/18522	0.230769	29.6827	9.15724	0.000124316	0.00564395	0.00536522	HOXA3/HOXC4/PRRX1	3

## Sheet: FFPE_top_150_all_DMGs
ONTOLOGY	ID	Description	GeneRatio	BgRatio	RichFactor	FoldEnrichment	zScore	pvalue	p.adjust	qvalue	geneID	Count
BP	GO:0007389	pattern specification process	25/138	474/18888	0.0527426	7.21886	11.7638	7.59618e-15	1.66128e-11	1.43448e-11	HOXD3/LHX1/NKX2-2/HOXB7/BARX1/DMRT3/CDX2/OTX1/FOXA2/HOXA3/ZIC1/DLX1/HOXA10/HOXA9/TBX3/CYP26B1/HOXD9/IRX1/PITX2/TBX2/TBX1/NR2F2/SIX3/HOXC4/IRX4	25
BP	GO:0048568	embryonic organ development	24/138	455/18888	0.0527473	7.21949	11.5208	2.78662e-14	3.04717e-11	2.63116e-11	HOXD3/LHX1/PAX5/HOXB7/TBX4/CDX2/HOXA1/OTX1/HOXA3/ZIC1/TFAP2A/HOXA9/TBX3/HOXD9/SHOX2/PITX2/TBX2/RYR2/TBX1/NR2F2/SIX3/NKX2-6/HOXC4/HLX	24
BP	GO:0003002	regionalization	23/138	429/18888	0.0536131	7.338	11.3919	7.22981e-14	5.27053e-11	4.55097e-11	HOXD3/LHX1/NKX2-2/HOXB7/BARX1/DMRT3/CDX2/OTX1/FOXA2/HOXA3/DLX1/HOXA10/HOXA9/TBX3/CYP26B1/HOXD9/IRX1/PITX2/TBX2/TBX1/NR2F2/SIX3/HOXC4	23
BP	GO:0048562	embryonic organ morphogenesis	19/138	297/18888	0.0639731	8.75597	11.558	5.79434e-13	3.16806e-10	2.73554e-10	HOXD3/LHX1/PAX5/HOXB7/HOXA1/OTX1/HOXA3/ZIC1/TFAP2A/HOXA9/TBX3/HOXD9/SHOX2/TBX2/RYR2/TBX1/SIX3/HOXC4/HLX	19
BP	GO:0048704	embryonic skeletal system morphogenesis	12/138	94/18888	0.12766	17.4727	13.7354	4.08233e-12	1.78561e-09	1.54183e-09	HOXD3/LHX1/PAX5/HOXB7/HOXA1/HOXA3/TFAP2A/HOXA9/HOXD9/SHOX2/TBX1/HOXC4	12
BP	GO:0048706	embryonic skeletal system development	13/138	128/18888	0.101562	13.9008	12.5639	9.86137e-12	3.59447e-09	3.10374e-09	HOXD3/LHX1/PAX5/HOXB7/HOXA1/HOXA3/DLX1/TFAP2A/HOXA9/HOXD9/SHOX2/TBX1/HOXC4	13
BP	GO:0009952	anterior/posterior pattern specification	15/138	219/18888	0.0684932	9.37463	10.6942	7.04698e-11	2.20168e-08	1.9011e-08	HOXD3/LHX1/HOXB7/BARX1/CDX2/OTX1/FOXA2/HOXA3/HOXA10/HOXA9/TBX3/HOXD9/TBX1/NR2F2/HOXC4	15
BP	GO:0048705	skeletal system morphogenesis	15/138	229/18888	0.0655022	8.96526	10.4038	1.32321e-10	3.61734e-08	3.12348e-08	HOXD3/LHX1/PAX5/HOXB7/TBX4/HOXA1/HOXA3/TFAP2A/HOXA9/CYP26B1/HOXD9/SHOX2/ALPL/TBX1/HOXC4	15
BP	GO:0035107	appendage morphogenesis	12/138	150/18888	0.08	10.9496	10.4956	1.04231e-09	1.97778e-07	1.70777e-07	TBX4/B9D1/TFAP2A/HOXA10/HOXA9/TBX3/CYP26B1/COL6A1/HOXD9/SHOX2/EVX2/TBX2	12
BP	GO:0035108	limb morphogenesis	12/138	150/18888	0.08	10.9496	10.4956	1.04231e-09	1.97778e-07	1.70777e-07	TBX4/B9D1/TFAP2A/HOXA10/HOXA9/TBX3/CYP26B1/COL6A1/HOXD9/SHOX2/EVX2/TBX2	12
BP	GO:0048736	appendage development	13/138	186/18888	0.0698925	9.56615	10.0721	1.0852e-09	1.97778e-07	1.70777e-07	TBX4/B9D1/TFAP2A/HOXA10/HOXA9/TBX3/CYP26B1/COL6A1/HOXD9/SHOX2/PITX2/EVX2/TBX2	13
BP	GO:0060173	limb development	13/138	186/18888	0.0698925	9.56615	10.0721	1.0852e-09	1.97778e-07	1.70777e-07	TBX4/B9D1/TFAP2A/HOXA10/HOXA9/TBX3/CYP26B1/COL6A1/HOXD9/SHOX2/PITX2/EVX2/TBX2	13
BP	GO:0045165	cell fate commitment	15/138	289/18888	0.0519031	7.10396	8.9709	3.31078e-09	5.56975e-07	4.80934e-07	NKX2-2/TBX4/GATA6/DMRT3/PRDM14/FOXA2/NKX6-2/DLX1/BHLHE22/TBX3/CYP26B1/MYT1L/TBX2/TBX1/NR2F2	15
BP	GO:0009954	proximal/distal pattern formation	7/138	34/18888	0.205882	28.179	13.6079	4.35089e-09	6.79671e-07	5.8688e-07	DLX1/HOXA10/HOXA9/CYP26B1/HOXD9/IRX1/SIX3	7
BP	GO:0021545	cranial nerve development	8/138	64/18888	0.125	17.1087	11.0743	2.07622e-08	2.76081e-06	2.38389e-06	HOXD3/KCNC2/NKX2-2/PHOX2A/HOXA1/HOXA3/TFAP2A/TBX1	8
BP	GO:0030326	embryonic limb morphogenesis	10/138	122/18888	0.0819672	11.2188	9.71438	2.14603e-08	2.76081e-06	2.38389e-06	TBX4/B9D1/TFAP2A/HOXA10/HOXA9/TBX3/CYP26B1/HOXD9/SHOX2/TBX2	10
BP	GO:0035113	embryonic appendage morphogenesis	10/138	122/18888	0.0819672	11.2188	9.71438	2.14603e-08	2.76081e-06	2.38389e-06	TBX4/B9D1/TFAP2A/HOXA10/HOXA9/TBX3/CYP26B1/HOXD9/SHOX2/TBX2	10
BP	GO:0021675	nerve development	9/138	97/18888	0.0927835	12.6992	9.91035	3.78323e-08	4.59662e-06	3.96907e-06	HOXD3/KCNC2/NKX2-2/PHOX2A/HOXA1/HOXA3/TFAP2A/ITGA4/TBX1	9
BP	GO:0021602	cranial nerve morphogenesis	6/138	31/18888	0.193548	26.4909	12.1857	8.63994e-08	9.94502e-06	8.58728e-06	HOXD3/PHOX2A/HOXA1/HOXA3/TFAP2A/TBX1	6
BP	GO:0001708	cell fate specification	9/138	110/18888	0.0818182	11.1984	9.2029	1.13461e-07	1.2407e-05	1.07131e-05	NKX2-2/TBX4/DMRT3/PRDM14/FOXA2/TBX3/MYT1L/TBX2/TBX1	9
BP	GO:0060537	muscle tissue development	16/138	438/18888	0.0365297	4.9998	7.26604	1.33969e-07	1.39519e-05	1.20471e-05	PAX5/GATA6/TBX3/KEL/CYP26B1/COL6A1/HOXD9/ACTA1/SHOX2/EFNB2/TBX2/RYR2/TBX1/NR2F2/NKX2-6/HLX	16
BP	GO:0007519	skeletal muscle tissue development	10/138	170/18888	0.0588235	8.05115	7.92274	4.91035e-07	4.88133e-05	4.21491e-05	PAX5/KEL/CYP26B1/COL6A1/HOXD9/ACTA1/SHOX2/TBX1/NR2F2/HLX	10
BP	GO:0035270	endocrine system development	9/138	137/18888	0.0656934	8.99143	8.05366	7.41313e-07	7.04892e-05	6.08657e-05	HOXD3/NKX2-2/GATA6/FOXA2/HOXA3/NKX6-2/PITX2/TBX1/SIX3	9
BP	GO:0060538	skeletal muscle organ development	10/138	182/18888	0.0549451	7.52031	7.58287	9.18375e-07	8.3687e-05	7.22616e-05	PAX5/KEL/CYP26B1/COL6A1/HOXD9/ACTA1/SHOX2/TBX1/NR2F2/HLX	10
BP	GO:0035115	embryonic forelimb morphogenesis	5/138	33/18888	0.151515	20.7378	9.73561	3.89743e-06	0.000340947	0.000294399	TFAP2A/HOXA9/TBX3/HOXD9/SHOX2	5
BP	GO:0090596	sensory organ morphogenesis	11/138	278/18888	0.0395683	5.4157	6.36311	6.35448e-06	0.00053451	0.000461536	LHX1/HOXA1/OTX1/ZIC1/TFAP2A/TBX3/CYP26B1/PITX2/TBX2/TBX1/SIX3	11
BP	GO:0009798	axis specification	7/138	99/18888	0.0707071	9.67765	7.42657	8.11493e-06	0.000657309	0.00056757	LHX1/CDX2/FOXA2/TBX3/PITX2/SIX3/IRX4	7
BP	GO:0030900	forebrain development	13/138	408/18888	0.0318627	4.36104	5.88807	9.46092e-06	0.000738965	0.000638079	KCNC2/LHX1/PAX5/OTX1/ZIC1/DLX1/LMX1A/NPY/TBX3/PITX2/NR2F2/SIX3/NKX2-6	13
BP	GO:0030534	adult behavior	8/138	144/18888	0.0555556	7.60386	6.82447	1.08161e-05	0.000815679	0.000704319	PAX5/DMRT3/FOXA2/ZIC1/FGF12/NPY/DRD4/HOXD9	8
BP	GO:0055123	digestive system development	8/138	145/18888	0.0551724	7.55142	6.79392	1.13779e-05	0.000828406	0.000715308	NKX2-2/BARX1/GATA6/CDX2/NPY/SHOX2/NKX2-6/HLX	8
BP	GO:0035136	forelimb morphogenesis	5/138	41/18888	0.121951	16.6914	8.62886	1.17424e-05	0.000828406	0.000715308	TFAP2A/HOXA9/TBX3/HOXD9/SHOX2	5
BP	GO:0042472	inner ear morphogenesis	7/138	106/18888	0.0660377	9.03856	7.12001	1.27327e-05	0.000870198	0.000751395	HOXA1/OTX1/ZIC1/TFAP2A/TBX3/TBX2/TBX1	7
BP	GO:0048663	neuron fate commitment	6/138	74/18888	0.0810811	11.0975	7.46639	1.68044e-05	0.00111367	0.000961627	NKX2-2/DMRT3/NKX6-2/DLX1/BHLHE22/MYT1L	6
BP	GO:0048701	embryonic cranial skeleton morphogenesis	5/138	45/18888	0.111111	15.2077	8.18609	1.87004e-05	0.00120288	0.00103866	LHX1/PAX5/HOXA1/TFAP2A/TBX1	5
BP	GO:0048732	gland development	13/138	449/18888	0.0289532	3.96282	5.45104	2.59384e-05	0.00162078	0.00139951	HOXD3/GATA6/CADM1/HOXA3/HOXA10/HOXA9/TBX3/HOXD9/PITX2/TBX2/TBX1/SIX3/HLX	13
BP	GO:0008344	adult locomotory behavior	6/138	81/18888	0.0740741	10.1385	7.07094	2.82339e-05	0.00171521	0.00148104	DMRT3/FOXA2/ZIC1/FGF12/DRD4/HOXD9	6
BP	GO:0060065	uterus development	4/138	26/18888	0.153846	21.0569	8.77963	3.59937e-05	0.00212752	0.00183706	LHX1/HOXA10/HOXA9/COL6A1	4
BP	GO:0042471	ear morphogenesis	7/138	127/18888	0.0551181	7.54399	6.348	4.11147e-05	0.00236626	0.00204321	HOXA1/OTX1/ZIC1/TFAP2A/TBX3/TBX2/TBX1	7
BP	GO:0003310	pancreatic A cell differentiation	3/138	10/18888	0.3	41.0609	10.8708	4.41066e-05	0.00247336	0.00213569	NKX2-2/GATA6/NKX6-2	3
BP	GO:0042476	odontogenesis	7/138	133/18888	0.0526316	7.20366	6.15936	5.51987e-05	0.00294438	0.0025424	GATA6/DMRT3/DLX1/TFAP2A/PITX2/ALPL/TBX1	7
BP	GO:0048565	digestive tract development	7/138	133/18888	0.0526316	7.20366	6.15936	5.51987e-05	0.00294438	0.0025424	NKX2-2/GATA6/CDX2/NPY/SHOX2/NKX2-6/HLX	7
BP	GO:0021603	cranial nerve formation	3/138	11/18888	0.272727	37.3281	10.3393	6.03222e-05	0.00314106	0.00271223	PHOX2A/HOXA1/TFAP2A	3
BP	GO:0007517	muscle organ development	11/138	359/18888	0.0306407	4.19377	5.24138	6.71382e-05	0.00341468	0.00294849	PAX5/KEL/CYP26B1/COL6A1/HOXD9/ACTA1/SHOX2/RYR2/TBX1/NR2F2/HLX	11
BP	GO:0042692	muscle cell differentiation	12/138	428/18888	0.0280374	3.83746	5.09398	7.29862e-05	0.00362775	0.00313247	GATA6/LBX2/TBX3/KEL/CYP26B1/COL6A1/ACTA1/SHOX2/EFNB2/TBX2/TBX1/NKX2-6	12
BP	GO:0003163	sinoatrial node development	3/138	12/18888	0.25	34.2174	9.87465	7.99994e-05	0.00380345	0.00328419	GATA6/TBX3/SHOX2	3
BP	GO:0098528	skeletal muscle fiber differentiation	3/138	12/18888	0.25	34.2174	9.87465	7.99994e-05	0.00380345	0.00328419	CYP26B1/COL6A1/TBX1	3
BP	GO:0051146	striated muscle cell differentiation	10/138	313/18888	0.0319489	4.37283	5.16205	0.000103055	0.00471313	0.00406968	GATA6/TBX3/KEL/CYP26B1/COL6A1/ACTA1/SHOX2/EFNB2/TBX1/NKX2-6	10
BP	GO:0036302	atrioventricular canal development	3/138	13/18888	0.230769	31.5853	9.4637	0.000103443	0.00471313	0.00406968	GATA6/TBX3/TBX2	3
BP	GO:0007626	locomotory behavior	8/138	202/18888	0.039604	5.42058	5.41897	0.000120582	0.00538191	0.00464715	C1QL1/DMRT3/FOXA2/ZIC1/LMX1A/FGF12/DRD4/HOXD9	8
BP	GO:0015670	carbon dioxide transport	3/138	15/18888	0.2	27.3739	8.76638	0.000162815	0.00698188	0.00602869	HBE1/HBG2/HBD	3
BP	GO:0015671	oxygen transport	3/138	15/18888	0.2	27.3739	8.76638	0.000162815	0.00698188	0.00602869	HBE1/HBG2/HBD	3
BP	GO:1904888	cranial skeletal system development	5/138	72/18888	0.0694444	9.50483	6.20281	0.000182886	0.00759167	0.00655523	LHX1/PAX5/HOXA1/TFAP2A/TBX1	5
BP	GO:0048741	skeletal muscle fiber development	4/138	39/18888	0.102564	14.0379	6.99224	0.000183977	0.00759167	0.00655523	KEL/COL6A1/ACTA1/SHOX2	4
BP	GO:0019226	transmission of nerve impulse	5/138	73/18888	0.0684932	9.37463	6.15028	0.000195191	0.00790524	0.00682598	DRD5/DMRT3/FGF12/COL6A1/KCNMB2	5
BP	GO:0035051	cardiocyte differentiation	7/138	165/18888	0.0424242	5.80659	5.32	0.000212393	0.00844554	0.00729251	GATA6/TBX3/SHOX2/PITX2/EFNB2/TBX2/NKX2-6	7
BP	GO:0021783	preganglionic parasympathetic fiber development	3/138	17/18888	0.176471	24.1535	8.19338	0.000240736	0.00923666	0.00797563	PHOX2A/TFAP2A/TBX1	3
BP	GO:0042693	muscle cell fate commitment	3/138	17/18888	0.176471	24.1535	8.19338	0.000240736	0.00923666	0.00797563	TBX3/TBX2/TBX1	3
BP	GO:0001709	cell fate determination	4/138	42/18888	0.0952381	13.0352	6.69867	0.000246154	0.00928169	0.00801451	NKX2-2/GATA6/CYP26B1/TBX2	4
BP	GO:0014904	myotube cell development	4/138	43/18888	0.0930233	12.7321	6.6074	0.000269871	0.0100035	0.00863781	KEL/COL6A1/ACTA1/SHOX2	4
BP	GO:0031018	endocrine pancreas development	4/138	44/18888	0.0909091	12.4427	6.51911	0.000295186	0.0107524	0.00928444	NKX2-2/GATA6/FOXA2/NKX6-2	4
BP	GO:0021536	diencephalon development	5/138	80/18888	0.0625	8.55435	5.80886	0.000299907	0.0107524	0.00928444	KCNC2/OTX1/PITX2/SIX3/NKX2-6	5
BP	GO:0002065	columnar/cuboidal epithelial cell differentiation	6/138	125/18888	0.048	6.56974	5.35993	0.00031395	0.0110088	0.00950586	NKX2-2/GATA6/CDX2/NKX6-2/B9D1/NPY	6
BP	GO:0003151	outflow tract morphogenesis	5/138	81/18888	0.0617284	8.44874	5.76349	0.00031778	0.0110088	0.00950586	GATA6/TBX3/PITX2/TBX2/TBX1	5
BP	GO:0021517	ventral spinal cord development	4/138	45/18888	0.0888889	12.1662	6.43363	0.000322161	0.0110088	0.00950586	LHX1/NKX2-2/PHOX2A/DMRT3	4
BP	GO:0021953	central nervous system neuron differentiation	7/138	178/18888	0.0393258	5.38251	5.03984	0.000337131	0.0111604	0.0096367	LHX1/NKX2-2/PHOX2A/DMRT3/DLX1/LMX1A/NPY	7
BP	GO:0048486	parasympathetic nervous system development	3/138	19/18888	0.157895	21.611	7.71119	0.000339397	0.0111604	0.0096367	PHOX2A/TFAP2A/TBX1	3
BP	GO:0003206	cardiac chamber morphogenesis	6/138	127/18888	0.0472441	6.46628	5.30257	0.000341904	0.0111604	0.0096367	GATA6/TBX3/SHOX2/TBX2/RYR2/TBX1	6
BP	GO:0048483	autonomic nervous system development	4/138	46/18888	0.0869565	11.9017	6.35082	0.000350856	0.0112816	0.00974142	PHOX2A/TFAP2A/TBX1/HLX	4
BP	GO:0031424	keratinization	5/138	83/18888	0.060241	8.24515	5.67506	0.000355936	0.0112816	0.00974142	SPRR3/CASP14/KRT7/CYP26B1/SPRR2D	5
BP	GO:0072593	reactive oxygen species metabolic process	8/138	238/18888	0.0336134	4.60066	4.79569	0.000367481	0.0114811	0.00991369	DRD5/CRP/NCF4/TFAP2A/COL6A1/HBE1/HBG2/HBD	8
BP	GO:0035050	embryonic heart tube development	5/138	86/18888	0.0581395	7.95753	5.54783	0.000419544	0.0129232	0.0111588	TBX3/PITX2/TBX2/RYR2/NKX2-6	5
BP	GO:0014902	myotube differentiation	6/138	133/18888	0.0451128	6.17457	5.13762	0.00043761	0.0132924	0.0114777	KEL/CYP26B1/COL6A1/ACTA1/SHOX2/TBX1	6
BP	GO:0043586	tongue development	3/138	21/18888	0.142857	19.5528	7.29773	0.000460884	0.0138076	0.0119225	CYP26B1/TBX1/NKX2-6	3
BP	GO:0021515	cell differentiation in spinal cord	4/138	50/18888	0.08	10.9496	6.04355	0.000484105	0.0143073	0.012354	LHX1/NKX2-2/PHOX2A/DMRT3	4
BP	GO:0042310	vasoconstriction	5/138	89/18888	0.0561798	7.6893	5.42661	0.000491375	0.0143285	0.0123723	DRD5/CRP/ITGA4/KEL/KCNMB2	5
BP	GO:0003228	atrial cardiac muscle tissue development	3/138	22/18888	0.136364	18.664	7.11183	0.00053081	0.0150764	0.0130181	GATA6/TBX3/SHOX2	3
BP	GO:0015669	gas transport	3/138	22/18888	0.136364	18.664	7.11183	0.00053081	0.0150764	0.0130181	HBE1/HBG2/HBD	3
BP	GO:0051155	positive regulation of striated muscle cell differentiation	4/138	52/18888	0.0769231	10.5284	5.90268	0.000562699	0.0157772	0.0136232	CYP26B1/SHOX2/EFNB2/TBX1	4
BP	GO:0048839	inner ear development	7/138	196/18888	0.0357143	4.8882	4.69428	0.000600336	0.0166194	0.0143505	HOXA1/OTX1/ZIC1/TFAP2A/TBX3/TBX2/TBX1	7
BP	GO:0003148	outflow tract septum morphogenesis	3/138	24/18888	0.125	17.1087	6.77438	0.000690222	0.018636	0.0160917	GATA6/TBX2/TBX1	3
BP	GO:0090103	cochlea morphogenesis	3/138	24/18888	0.125	17.1087	6.77438	0.000690222	0.018636	0.0160917	HOXA1/TBX2/TBX1	3
BP	GO:0021510	spinal cord development	5/138	98/18888	0.0510204	6.98314	5.09447	0.000762934	0.020348	0.01757	LHX1/NKX2-2/PHOX2A/DMRT3/ZIC1	5
BP	GO:0003007	heart morphogenesis	8/138	269/18888	0.0297398	4.07047	4.35134	0.000821936	0.0216575	0.0187007	GATA6/FLRT2/TBX3/SHOX2/PITX2/TBX2/RYR2/TBX1	8
BP	GO:0048596	embryonic camera-type eye morphogenesis	3/138	26/18888	0.115385	15.7926	6.47529	0.000877233	0.0228394	0.0197213	TFAP2A/TBX2/SIX3	3
BP	GO:0009948	anterior/posterior axis specification	4/138	59/18888	0.0677966	9.27929	5.46419	0.000909393	0.0233981	0.0202037	LHX1/CDX2/FOXA2/TBX3	4
BP	GO:0001706	endoderm formation	4/138	60/18888	0.0666667	9.12464	5.40752	0.00096888	0.0246388	0.021275	LHX1/GATA6/ITGA4/COL6A1	4
BP	GO:0019755	one-carbon compound transport	3/138	27/18888	0.111111	15.2077	6.33789	0.000981635	0.0246763	0.0213074	HBE1/HBG2/HBD	3
BP	GO:0060575	intestinal epithelial cell differentiation	3/138	28/18888	0.107143	14.6646	6.20762	0.00109358	0.027178	0.0234676	GATA6/CDX2/NPY	3
BP	GO:0043583	ear development	7/138	223/18888	0.0313901	4.29635	4.24808	0.00127644	0.0313661	0.0270838	HOXA1/OTX1/ZIC1/TFAP2A/TBX3/TBX2/TBX1	7
BP	GO:1905330	regulation of morphogenesis of an epithelium	4/138	65/18888	0.0615385	8.42274	5.14277	0.0013079	0.0317819	0.0274429	LHX1/HOXB7/LBX2/TBX2	4
BP	GO:0060037	pharyngeal system development	3/138	30/18888	0.1	13.687	5.9661	0.00134092	0.0322263	0.0278266	TBX2/TBX1/NKX2-6	3
BP	GO:0001945	lymph vessel development	3/138	31/18888	0.0967742	13.2454	5.85382	0.0014767	0.0340628	0.0294124	EFNB2/TBX1/NR2F2	3
BP	GO:0030878	thyroid gland development	3/138	31/18888	0.0967742	13.2454	5.85382	0.0014767	0.0340628	0.0294124	HOXD3/HOXA3/TBX1	3
BP	GO:0042744	hydrogen peroxide catabolic process	3/138	31/18888	0.0967742	13.2454	5.85382	0.0014767	0.0340628	0.0294124	HBE1/HBG2/HBD	3
BP	GO:0003205	cardiac chamber development	6/138	168/18888	0.0357143	4.8882	4.34281	0.00147964	0.0340628	0.0294124	GATA6/TBX3/SHOX2/TBX2/RYR2/TBX1	6
BP	GO:0034505	tooth mineralization	3/138	32/18888	0.09375	12.8315	5.7466	0.00162081	0.0365946	0.0315986	TFAP2A/ALPL/TBX1	3
BP	GO:0044344	cellular response to fibroblast growth factor stimulus	5/138	116/18888	0.0431034	5.89955	4.54099	0.00162308	0.0365946	0.0315986	LHX1/PRDM14/FLRT2/TBX2/TBX1	5
BP	GO:0060411	cardiac septum morphogenesis	4/138	72/18888	0.0555556	7.60386	4.81638	0.00191076	0.0426412	0.0368196	GATA6/TBX3/TBX2/TBX1	4
BP	GO:0045665	negative regulation of neuron differentiation	4/138	73/18888	0.0547945	7.4997	4.77335	0.00201022	0.0444075	0.0383448	NKX2-2/DLX1/LMX1A/SIX3	4
BP	GO:0048048	embryonic eye morphogenesis	3/138	35/18888	0.0857143	11.7317	5.4517	0.00210486	0.0459861	0.0397079	TFAP2A/TBX2/SIX3	3
BP	GO:0071774	response to fibroblast growth factor	5/138	124/18888	0.0403226	5.51893	4.33116	0.00217524	0.0459861	0.0397079	LHX1/PRDM14/FLRT2/TBX2/TBX1	5
BP	GO:0009913	epidermal cell differentiation	7/138	246/18888	0.0284553	3.89466	3.92048	0.00223041	0.0459861	0.0397079	GATA6/SPRR3/CASP14/KRT7/CYP26B1/SPRR2D/PITX2	7
BP	GO:0021761	limbic system development	5/138	125/18888	0.04	5.47478	4.30622	0.00225279	0.0459861	0.0397079	ZIC1/DLX1/LMX1A/TBX3/NKX2-6	5
BP	GO:0035137	hindlimb morphogenesis	3/138	36/18888	0.0833333	11.4058	5.36128	0.00228403	0.0459861	0.0397079	TBX4/TBX3/HOXD9	3
BP	GO:0035883	enteroendocrine cell differentiation	3/138	36/18888	0.0833333	11.4058	5.36128	0.00228403	0.0459861	0.0397079	NKX2-2/GATA6/NKX6-2	3
BP	GO:0048665	neuron fate specification	3/138	36/18888	0.0833333	11.4058	5.36128	0.00228403	0.0459861	0.0397079	NKX2-2/DMRT3/MYT1L	3
BP	GO:1905332	positive regulation of morphogenesis of an epithelium	3/138	36/18888	0.0833333	11.4058	5.36128	0.00228403	0.0459861	0.0397079	LHX1/HOXB7/LBX2	3
BP	GO:0043587	tongue morphogenesis	2/138	10/18888	0.2	27.3739	7.15677	0.00229497	0.0459861	0.0397079	CYP26B1/TBX1	2
BP	GO:0048703	embryonic viscerocranium morphogenesis	2/138	10/18888	0.2	27.3739	7.15677	0.00229497	0.0459861	0.0397079	LHX1/TBX1	2
BP	GO:0048738	cardiac muscle tissue development	7/138	248/18888	0.0282258	3.86325	3.89389	0.002334	0.0459861	0.0397079	GATA6/TBX3/SHOX2/EFNB2/TBX2/RYR2/NKX2-6	7
BP	GO:0048863	stem cell differentiation	7/138	248/18888	0.0282258	3.86325	3.89389	0.002334	0.0459861	0.0397079	GATA6/CDX2/TBX3/PITX2/TBX2/ITCH/TBX1	7
BP	GO:0031016	pancreas development	4/138	77/18888	0.0519481	7.11011	4.60902	0.0024439	0.0470182	0.040599	NKX2-2/GATA6/FOXA2/NKX6-2	4
BP	GO:0035914	skeletal muscle cell differentiation	4/138	77/18888	0.0519481	7.11011	4.60902	0.0024439	0.0470182	0.040599	PAX5/CYP26B1/COL6A1/TBX1	4
BP	GO:0003161	cardiac conduction system development	3/138	37/18888	0.0810811	11.0975	5.27435	0.00247238	0.0470182	0.040599	GATA6/TBX3/SHOX2	3
BP	GO:0031076	embryonic camera-type eye development	3/138	37/18888	0.0810811	11.0975	5.27435	0.00247238	0.0470182	0.040599	TFAP2A/TBX2/SIX3	3
BP	GO:0035909	aorta morphogenesis	3/138	38/18888	0.0789474	10.8055	5.1907	0.00267006	0.0496352	0.0428588	EFNB2/TBX2/TBX1	3
BP	GO:0055007	cardiac muscle cell differentiation	5/138	130/18888	0.0384615	5.26421	4.18541	0.00267109	0.0496352	0.0428588	GATA6/TBX3/SHOX2/EFNB2/NKX2-6	5
BP	GO:0055074	calcium ion homeostasis	8/138	326/18888	0.0245399	3.35876	3.68554	0.00275788	0.0496352	0.0428588	DRD5/DRD4/JSRP1/TSPOAP1/KEL/ALPL/RYR2/TRPV6	8
BP	GO:0060579	ventral spinal cord interneuron fate commitment	2/138	11/18888	0.181818	24.8854	6.79802	0.00279156	0.0496352	0.0428588	NKX2-2/DMRT3	2
BP	GO:0060581	cell fate commitment involved in pattern specification	2/138	11/18888	0.181818	24.8854	6.79802	0.00279156	0.0496352	0.0428588	NKX2-2/DMRT3	2
BP	GO:0060920	cardiac pacemaker cell differentiation	2/138	11/18888	0.181818	24.8854	6.79802	0.00279156	0.0496352	0.0428588	TBX3/SHOX2	2
BP	GO:0072178	nephric duct morphogenesis	2/138	11/18888	0.181818	24.8854	6.79802	0.00279156	0.0496352	0.0428588	LHX1/EFNB2	2
BP	GO:0090009	primitive streak formation	2/138	11/18888	0.181818	24.8854	6.79802	0.00279156	0.0496352	0.0428588	LHX1/FOXA2	2
CC	GO:0031838	haptoglobin-hemoglobin complex	3/144	11/19894	0.272727	37.678	10.3898	5.87314e-05	0.00771143	0.00713338	HBE1/HBG2/HBD	3
CC	GO:0005833	hemoglobin complex	3/144	12/19894	0.25	34.5382	9.92312	7.78932e-05	0.00771143	0.00713338	HBE1/HBG2/HBD	3
MF	GO:0001228	DNA-binding transcription activator activity, RNA polymerase II-specific	16/140	476/18522	0.0336134	4.44706	6.64908	6.45577e-07	0.000111189	0.000100206	HOXD3/NKX2-2/PAX5/PHOX2A/HOXB7/HOXA1/OTX1/ZIC1/LMX1A/TFAP2A/HOXA10/HOXA9/TBX3/SIX3/NKX2-6/HOXC4	16
MF	GO:0001216	DNA-binding transcription activator activity	16/140	482/18522	0.033195	4.3917	6.5845	7.61568e-07	0.000111189	0.000100206	HOXD3/NKX2-2/PAX5/PHOX2A/HOXB7/HOXA1/OTX1/ZIC1/LMX1A/TFAP2A/HOXA10/HOXA9/TBX3/SIX3/NKX2-6/HOXC4	16
MF	GO:0031720	haptoglobin binding	3/140	10/18522	0.3	39.69	10.68	4.87879e-05	0.00474869	0.00427964	HBE1/HBG2/HBD	3
MF	GO:0005344	oxygen carrier activity	3/140	14/18522	0.214286	28.35	8.93391	0.000144742	0.0105662	0.0095225	HBE1/HBG2/HBD	3
MF	GO:0001227	DNA-binding transcription repressor activity, RNA polymerase II-specific	8/140	262/18522	0.0305344	4.03969	4.32444	0.000862969	0.0447338	0.0403153	CDX2/NKX6-2/TFAP2A/TBX3/HOXD9/MYT1L/IRX1/TBX2	8
MF	GO:0043177	organic acid binding	7/140	208/18522	0.0336538	4.4524	4.3698	0.00103776	0.0447338	0.0403153	ST8SIA2/CYP26B1/HBE1/HBG2/RYR2/HBD/NR2F2	7
MF	GO:0001217	DNA-binding transcription repressor activity	8/140	271/18522	0.0295203	3.90554	4.20501	0.00107239	0.0447338	0.0403153	CDX2/NKX6-2/TFAP2A/TBX3/HOXD9/MYT1L/IRX1/TBX2	8

## Sheet: FFPE_all_concord
ONTOLOGY	ID	Description	GeneRatio	BgRatio	RichFactor	FoldEnrichment	zScore	pvalue	p.adjust	qvalue	geneID	Count
BP	GO:0007389	pattern specification process	18/107	474/18888	0.0379747	6.70342	9.49215	1.67682e-10	3.21296e-07	2.73719e-07	PAX6/FGF2/KAT2A/SHROOM3/TBX2/NR2F2/LAMA5/TBX3/HOXB7/VAX2/SIX2/HOXC4/SIX1/IRX3/HOXB6/HOXB3/HOXC6/IRX2	18
BP	GO:0003002	regionalization	17/107	429/18888	0.039627	6.9951	9.48058	2.96672e-10	3.21296e-07	2.73719e-07	PAX6/FGF2/KAT2A/TBX2/NR2F2/LAMA5/TBX3/HOXB7/VAX2/SIX2/HOXC4/SIX1/IRX3/HOXB6/HOXB3/HOXC6/IRX2	17
BP	GO:0048706	embryonic skeletal system development	10/107	128/18888	0.078125	13.7909	10.9598	2.88657e-09	1.64819e-06	1.40413e-06	HOXB7/SIX2/PAX5/HOXC4/SIX1/TFAP2A/HOXB6/IRX5/HOXB3/HOXC6	10
BP	GO:0048704	embryonic skeletal system morphogenesis	9/107	94/18888	0.0957447	16.9012	11.6653	3.04374e-09	1.64819e-06	1.40413e-06	HOXB7/SIX2/PAX5/HOXC4/SIX1/TFAP2A/HOXB6/IRX5/HOXB3	9
BP	GO:0048568	embryonic organ development	16/107	455/18888	0.0351648	6.20742	8.4868	5.7499e-09	2.49086e-06	2.12202e-06	PAX6/TBX2/NR2F2/SPINT2/TBX3/HOXB7/VAX2/SIX2/PAX5/HOXC4/SIX1/TFAP2A/HOXB6/KRT8/IRX5/HOXB3	16
BP	GO:0048562	embryonic organ morphogenesis	13/107	297/18888	0.043771	7.72661	8.81936	1.33624e-08	4.82383e-06	4.10953e-06	PAX6/TBX2/TBX3/HOXB7/VAX2/SIX2/PAX5/HOXC4/SIX1/TFAP2A/HOXB6/IRX5/HOXB3	13
BP	GO:0048705	skeletal system morphogenesis	11/107	229/18888	0.0480349	8.47929	8.59504	7.3037e-08	2.25997e-05	1.92532e-05	BARX2/LAMA5/HOXB7/SIX2/PAX5/HOXC4/SIX1/TFAP2A/HOXB6/IRX5/HOXB3	11
BP	GO:0072078	nephron tubule morphogenesis	7/107	77/18888	0.0909091	16.0476	9.98666	2.66599e-07	7.21818e-05	6.14933e-05	FGF2/LAMA5/HOXB7/SIX2/SIX1/IRX3/IRX2	7
BP	GO:0072088	nephron epithelium morphogenesis	7/107	79/18888	0.0886076	15.6413	9.84294	3.18393e-07	7.45116e-05	6.34781e-05	FGF2/LAMA5/HOXB7/SIX2/SIX1/IRX3/IRX2	7
BP	GO:0061333	renal tubule morphogenesis	7/107	81/18888	0.0864198	15.2551	9.70437	3.78406e-07	7.45116e-05	6.34781e-05	FGF2/LAMA5/HOXB7/SIX2/SIX1/IRX3/IRX2	7
BP	GO:0072028	nephron morphogenesis	7/107	81/18888	0.0864198	15.2551	9.70437	3.78406e-07	7.45116e-05	6.34781e-05	FGF2/LAMA5/HOXB7/SIX2/SIX1/IRX3/IRX2	7
BP	GO:0060562	epithelial tube morphogenesis	12/107	335/18888	0.0358209	6.32322	7.42	4.36792e-07	7.85679e-05	6.69337e-05	FGF2/TSC2/KAT2A/TBX2/SPINT2/LAMA5/TBX3/HOXB7/SIX2/SIX1/IRX3/IRX2	12
BP	GO:0009952	anterior/posterior pattern specification	10/107	219/18888	0.0456621	8.06043	7.93244	4.71552e-07	7.85679e-05	6.69337e-05	PAX6/KAT2A/NR2F2/TBX3/HOXB7/SIX2/HOXC4/HOXB6/HOXB3/HOXC6	10
BP	GO:0060993	kidney morphogenesis	7/107	98/18888	0.0714286	12.6088	8.69664	1.39148e-06	0.000215282	0.000183403	FGF2/LAMA5/HOXB7/SIX2/SIX1/IRX3/IRX2	7
BP	GO:0048732	gland development	13/107	449/18888	0.0289532	5.11092	6.65438	1.54997e-06	0.000215952	0.000183974	PAX6/FGF2/TBX2/EPHB3/LAMA5/TBX3/ONECUT1/GATA6/PRLR/SIX1/PITX1/ELF3/HOXB3	13
BP	GO:0072080	nephron tubule development	7/107	100/18888	0.07	12.3566	8.59456	1.59521e-06	0.000215952	0.000183974	FGF2/LAMA5/HOXB7/SIX2/SIX1/IRX3/IRX2	7
BP	GO:0061326	renal tubule development	7/107	104/18888	0.0673077	11.8814	8.39887	2.07812e-06	0.000264776	0.000225569	FGF2/LAMA5/HOXB7/SIX2/SIX1/IRX3/IRX2	7
BP	GO:0016331	morphogenesis of embryonic epithelium	8/107	150/18888	0.0533333	9.41458	7.80963	2.20162e-06	0.000264928	0.000225698	TSC2/KAT2A/SPINT2/LAMA5/SIX1/IRX3/TFAP2A/IRX2	8
BP	GO:0030900	forebrain development	12/107	408/18888	0.0294118	5.19186	6.46101	3.42558e-06	0.000390516	0.000332689	NPY/PAX6/RFX4/FEZ1/FGF2/KAT2A/NR2F2/EPHB3/TBX3/VAX2/PAX5/PITX1	12
BP	GO:0048701	embryonic cranial skeleton morphogenesis	5/107	45/18888	0.111111	19.6137	9.43579	5.41742e-06	0.000563589	0.000480134	SIX2/PAX5/SIX1/TFAP2A/IRX5	5
BP	GO:0072009	nephron epithelium development	7/107	121/18888	0.0578512	10.2121	7.67304	5.70914e-06	0.000563589	0.000480134	FGF2/LAMA5/HOXB7/SIX2/SIX1/IRX3/IRX2	7
BP	GO:0045165	cell fate commitment	10/107	289/18888	0.0346021	6.10807	6.60504	5.72436e-06	0.000563589	0.000480134	PAX6/FGF2/TBX2/NR2F2/TBX3/ONECUT1/GATA6/SIX2/SIX1/PITX1	10
BP	GO:0051146	striated muscle cell differentiation	10/107	313/18888	0.0319489	5.63972	6.24761	1.14981e-05	0.00105133	0.00089565	FLNC/KAT2A/OBSCN/BARX2/TBX3/GATA6/GDF15/SIX1/IRX3/KRT8	10
BP	GO:0072175	epithelial tube formation	7/107	135/18888	0.0518519	9.15306	7.17573	1.17318e-05	0.00105133	0.00089565	FGF2/TSC2/KAT2A/SPINT2/SIX1/IRX3/IRX2	7
BP	GO:0061138	morphogenesis of a branching epithelium	8/107	189/18888	0.042328	7.47189	6.74942	1.21344e-05	0.00105133	0.00089565	FGF2/TBX2/SPINT2/LAMA5/TBX3/HOXB7/SIX2/SIX1	8
BP	GO:0035270	endocrine system development	7/107	137/18888	0.0510949	9.01944	7.1106	1.29144e-05	0.00107587	0.000916557	PAX6/FGF2/ONECUT1/GATA6/SIX1/PITX1/HOXB3	7
BP	GO:0003310	pancreatic A cell differentiation	3/107	10/18888	0.3	52.957	12.4045	2.06062e-05	0.00163451	0.00139247	PAX6/ONECUT1/GATA6	3
BP	GO:0035148	tube formation	7/107	149/18888	0.0469799	8.29304	6.74594	2.22721e-05	0.00163451	0.00139247	FGF2/TSC2/KAT2A/SPINT2/SIX1/IRX3/IRX2	7
BP	GO:0001763	morphogenesis of a branching structure	8/107	206/18888	0.038835	6.85528	6.37798	2.26113e-05	0.00163451	0.00139247	FGF2/TBX2/SPINT2/LAMA5/TBX3/HOXB7/SIX2/SIX1	8
BP	GO:0001658	branching involved in ureteric bud morphogenesis	5/107	60/18888	0.0833333	14.7103	8.02849	2.26386e-05	0.00163451	0.00139247	FGF2/LAMA5/HOXB7/SIX2/SIX1	5
BP	GO:0072073	kidney epithelium development	7/107	152/18888	0.0460526	8.12937	6.66114	2.5327e-05	0.00176962	0.00150758	FGF2/LAMA5/HOXB7/SIX2/SIX1/IRX3/IRX2	7
BP	GO:0090596	sensory organ morphogenesis	9/107	278/18888	0.0323741	5.71479	5.97758	2.90031e-05	0.00196315	0.00167245	PAX6/FGF2/TBX2/FSCN2/TBX3/VAX2/SIX2/SIX1/TFAP2A	9
BP	GO:0048754	branching morphogenesis of an epithelial tube	7/107	157/18888	0.044586	7.87047	6.52484	3.1182e-05	0.00199412	0.00169883	FGF2/TBX2/LAMA5/TBX3/HOXB7/SIX2/SIX1	7
BP	GO:0042692	muscle cell differentiation	11/107	428/18888	0.0257009	4.53682	5.58641	3.13019e-05	0.00199412	0.00169883	FLNC/KAT2A/OBSCN/TBX2/BARX2/TBX3/GATA6/GDF15/SIX1/IRX3/KRT8	11
BP	GO:0072006	nephron development	7/107	158/18888	0.0443038	7.82066	6.4983	3.2477e-05	0.00200986	0.00171225	FGF2/LAMA5/HOXB7/SIX2/SIX1/IRX3/IRX2	7
BP	GO:1905330	regulation of morphogenesis of an epithelium	5/107	65/18888	0.0769231	13.5787	7.66766	3.34784e-05	0.00201428	0.00171601	FGF2/TBX2/HOXB7/SIX2/SIX1	5
BP	GO:0060788	ectodermal placode formation	3/107	12/18888	0.25	44.1308	11.2807	3.74672e-05	0.00204945	0.00174597	TBX2/TBX3/SIX1	3
BP	GO:0071697	ectodermal placode morphogenesis	3/107	12/18888	0.25	44.1308	11.2807	3.74672e-05	0.00204945	0.00174597	TBX2/TBX3/SIX1	3
BP	GO:0001708	cell fate specification	6/107	110/18888	0.0545455	9.62855	6.85052	3.81398e-05	0.00204945	0.00174597	PAX6/FGF2/TBX2/TBX3/SIX2/SIX1	6
BP	GO:0060537	muscle tissue development	11/107	438/18888	0.0251142	4.43324	5.48727	3.86207e-05	0.00204945	0.00174597	FGF2/KAT2A/TBX2/NR2F2/BARX2/TBX3/GATA6/PAX5/SIX1/IRX3/PITX1	11
BP	GO:0060675	ureteric bud morphogenesis	5/107	67/18888	0.0746269	13.1734	7.53427	3.87939e-05	0.00204945	0.00174597	FGF2/LAMA5/HOXB7/SIX2/SIX1	5
BP	GO:0072171	mesonephric tubule morphogenesis	5/107	68/18888	0.0735294	12.9797	7.4697	4.16853e-05	0.00214977	0.00183144	FGF2/LAMA5/HOXB7/SIX2/SIX1	5
BP	GO:0048048	embryonic eye morphogenesis	4/107	35/18888	0.114286	20.1741	8.56984	4.45201e-05	0.00224257	0.00191049	PAX6/TBX2/VAX2/TFAP2A	4
BP	GO:0036302	atrioventricular canal development	3/107	13/18888	0.230769	40.7362	10.8175	4.85066e-05	0.00238785	0.00203426	TBX2/TBX3/GATA6	3
BP	GO:0030856	regulation of epithelial cell differentiation	7/107	171/18888	0.0409357	7.2261	6.1732	5.37487e-05	0.0025871	0.00220401	PAX6/FGF2/F11R/TBX3/SIX2/PRLR/SULT2B1	7
BP	GO:1904888	cranial skeletal system development	5/107	72/18888	0.0694444	12.2586	7.22437	5.49562e-05	0.00258772	0.00220454	SIX2/PAX5/SIX1/TFAP2A/IRX5	5
BP	GO:0071696	ectodermal placode development	3/107	14/18888	0.214286	37.8264	10.4041	6.14812e-05	0.00283337	0.00241381	TBX2/TBX3/SIX1	3
BP	GO:0001838	embryonic epithelial tube formation	6/107	123/18888	0.0487805	8.6109	6.39187	7.13068e-05	0.00321772	0.00274125	TSC2/KAT2A/SPINT2/SIX1/IRX3/IRX2	6
BP	GO:0048863	stem cell differentiation	8/107	248/18888	0.0322581	5.6943	5.61679	8.40102e-05	0.00371359	0.00316369	PAX6/FGF2/TBX2/NSUN2/LAMA5/TBX3/GATA6/SIX1	8
BP	GO:0072079	nephron tubule formation	3/107	20/18888	0.15	26.4785	8.60478	0.000187843	0.00798458	0.00680224	SIX1/IRX3/IRX2	3
BP	GO:0051216	cartilage development	7/107	209/18888	0.0334928	5.91227	5.39004	0.000188003	0.00798458	0.00680224	FGF2/KAT2A/BARX2/SIX2/HOXC4/PITX1/HOXB3	7
BP	GO:0090189	regulation of branching involved in ureteric bud morphogenesis	3/107	21/18888	0.142857	25.2176	8.38115	0.000218249	0.00909091	0.00774475	HOXB7/SIX2/SIX1	3
BP	GO:0001657	ureteric bud development	5/107	99/18888	0.0505051	8.91532	5.96003	0.000248929	0.0101732	0.00866679	FGF2/LAMA5/HOXB7/SIX2/SIX1	5
BP	GO:0072163	mesonephric epithelium development	5/107	100/18888	0.05	8.82617	5.92274	0.000260861	0.0102732	0.00875196	FGF2/LAMA5/HOXB7/SIX2/SIX1	5
BP	GO:0072164	mesonephric tubule development	5/107	100/18888	0.05	8.82617	5.92274	0.000260861	0.0102732	0.00875196	FGF2/LAMA5/HOXB7/SIX2/SIX1	5
BP	GO:0035282	segmentation	5/107	103/18888	0.0485437	8.5691	5.81395	0.000299276	0.0115756	0.0098615	KAT2A/LAMA5/TBX3/IRX3/IRX2	5
BP	GO:0001823	mesonephros development	5/107	104/18888	0.0480769	8.4867	5.77866	0.000312989	0.0118936	0.0101324	FGF2/LAMA5/HOXB7/SIX2/SIX1	5
BP	GO:0048592	eye morphogenesis	6/107	162/18888	0.037037	6.5379	5.34311	0.00032111	0.0119918	0.0102161	PAX6/FGF2/TBX2/FSCN2/VAX2/TFAP2A	6
BP	GO:0060706	cell differentiation involved in embryonic placenta development	3/107	24/18888	0.125	22.0654	7.79422	0.000328052	0.0120434	0.01026	NR2F2/SPINT2/KRT8	3
BP	GO:0008544	epidermis development	9/107	387/18888	0.0232558	4.10519	4.65866	0.000355121	0.0128199	0.0109215	PAX6/FGF2/NSUN2/KRT15/LAMA5/GATA6/SULT2B1/KRT7/CLDN4	9
BP	GO:0048596	embryonic camera-type eye morphogenesis	3/107	26/18888	0.115385	20.3681	7.45922	0.000417955	0.0148408	0.0126432	PAX6/TBX2/TFAP2A	3
BP	GO:0001822	kidney development	8/107	319/18888	0.0250784	4.42692	4.65928	0.000464366	0.0162229	0.0138206	FGF2/LAMA5/HOXB7/SIX2/SIX1/IRX3/TFAP2A/IRX2	8
BP	GO:0072001	renal system development	8/107	329/18888	0.0243161	4.29236	4.54718	0.000569011	0.0195631	0.0166663	FGF2/LAMA5/HOXB7/SIX2/SIX1/IRX3/TFAP2A/IRX2	8
BP	GO:0003309	type B pancreatic cell differentiation	3/107	29/18888	0.103448	18.261	7.02135	0.00058018	0.0196355	0.0167279	PAX6/ONECUT1/GATA6	3
BP	GO:0021602	cranial nerve morphogenesis	3/107	31/18888	0.0967742	17.0829	6.7643	0.000707867	0.0231492	0.0197213	SIX1/TFAP2A/HOXB3	3
BP	GO:0060045	positive regulation of cardiac muscle cell proliferation	3/107	31/18888	0.0967742	17.0829	6.7643	0.000707867	0.0231492	0.0197213	FGF2/TBX2/GATA6	3
BP	GO:0002065	columnar/cuboidal epithelial cell differentiation	5/107	125/18888	0.04	7.06093	5.13166	0.000726751	0.0231492	0.0197213	NPY/PAX6/FGF2/ONECUT1/GATA6	5
BP	GO:0022612	gland morphogenesis	5/107	125/18888	0.04	7.06093	5.13166	0.000726751	0.0231492	0.0197213	PAX6/TBX2/LAMA5/TBX3/ELF3	5
BP	GO:0002067	glandular epithelial cell differentiation	4/107	72/18888	0.0555556	9.80685	5.65116	0.00074492	0.023384	0.0199213	PAX6/FGF2/ONECUT1/GATA6	4
BP	GO:0042471	ear morphogenesis	5/107	127/18888	0.0393701	6.94974	5.07792	0.0007808	0.0241602	0.0205826	TBX2/TBX3/SIX2/SIX1/TFAP2A	5
BP	GO:0098661	inorganic anion transmembrane transport	5/107	130/18888	0.0384615	6.78936	4.99946	0.000867432	0.0264628	0.0225442	SLC37A1/SLC12A7/ANO9/FXYD3/CLDN4	5
BP	GO:0090183	regulation of kidney development	3/107	34/18888	0.0882353	15.5756	6.42063	0.000930805	0.0280017	0.0238553	HOXB7/SIX2/SIX1	3
BP	GO:0021537	telencephalon development	7/107	275/18888	0.0254545	4.49332	4.40464	0.000970795	0.0288047	0.0245394	NPY/PAX6/RFX4/FEZ1/KAT2A/EPHB3/PAX5	7
BP	GO:0051145	smooth muscle cell differentiation	4/107	78/18888	0.0512821	9.05248	5.37894	0.00100636	0.0294565	0.0250946	TBX2/TBX3/GATA6/SIX1	4
BP	GO:0030879	mammary gland development	5/107	135/18888	0.037037	6.5379	4.87406	0.00102748	0.0296736	0.0252796	FGF2/TBX2/TBX3/PRLR/ELF3	5
BP	GO:0035883	enteroendocrine cell differentiation	3/107	36/18888	0.0833333	14.7103	6.21488	0.00110153	0.030986	0.0263976	PAX6/ONECUT1/GATA6	3
BP	GO:1905332	positive regulation of morphogenesis of an epithelium	3/107	36/18888	0.0833333	14.7103	6.21488	0.00110153	0.030986	0.0263976	FGF2/HOXB7/SIX1	3
BP	GO:0003151	outflow tract morphogenesis	4/107	81/18888	0.0493827	8.7172	5.2536	0.00115866	0.0319235	0.0271963	TBX2/TBX3/GATA6/SIX1	4
BP	GO:0003161	cardiac conduction system development	3/107	37/18888	0.0810811	14.3127	6.11806	0.00119382	0.0319235	0.0271963	TBX3/GATA6/IRX3	3
BP	GO:0031076	embryonic camera-type eye development	3/107	37/18888	0.0810811	14.3127	6.11806	0.00119382	0.0319235	0.0271963	PAX6/TBX2/TFAP2A	3
BP	GO:0055023	positive regulation of cardiac muscle tissue growth	3/107	37/18888	0.0810811	14.3127	6.11806	0.00119382	0.0319235	0.0271963	FGF2/TBX2/GATA6	3
BP	GO:0061448	connective tissue development	7/107	288/18888	0.0243056	4.2905	4.24732	0.00126799	0.0334934	0.0285338	FGF2/KAT2A/BARX2/SIX2/HOXC4/PITX1/HOXB3	7
BP	GO:0014855	striated muscle cell proliferation	4/107	84/18888	0.047619	8.40587	5.13458	0.00132643	0.0346149	0.0294892	FGF2/TBX2/GATA6/SIX1	4
BP	GO:0098598	learned vocalization behavior or vocal learning	2/107	10/18888	0.2	35.3047	8.1901	0.0013889	0.0358138	0.0305106	PAX6/NRXN2	2
BP	GO:0032024	positive regulation of insulin secretion	4/107	86/18888	0.0465116	8.21039	5.05848	0.00144727	0.0366629	0.0312339	ADCY8/GPR27/RPH3AL/FFAR2	4
BP	GO:0098656	monoatomic anion transmembrane transport	5/107	146/18888	0.0342466	6.04532	4.61925	0.00145568	0.0366629	0.0312339	SLC19A1/SLC12A7/ANO9/FXYD3/CLDN4	5
BP	GO:1901654	response to ketone	6/107	217/18888	0.0276498	4.88083	4.33995	0.00147963	0.0368377	0.0313828	FIBIN/ADCY8/PAX6/TBX2/SCNN1A/CLDN4	6
BP	GO:0007601	visual perception	6/107	219/18888	0.0273973	4.83626	4.31006	0.00155024	0.038157	0.0325068	CNGA3/PAX6/PRCD/FSCN2/VAX2/IRX5	6
BP	GO:0060421	positive regulation of heart growth	3/107	41/18888	0.0731707	12.9163	5.76538	0.00161118	0.0392115	0.0334051	FGF2/TBX2/GATA6	3
BP	GO:2000027	regulation of animal organ morphogenesis	4/107	89/18888	0.0449438	7.93363	4.94883	0.00164262	0.0395323	0.0336784	FGF2/HOXB7/SIX2/SIX1	4
BP	GO:0043583	ear development	6/107	223/18888	0.0269058	4.74951	4.25135	0.00169913	0.039818	0.0339218	FGF2/TBX2/TBX3/SIX2/SIX1/TFAP2A	6
BP	GO:0050953	sensory perception of light stimulus	6/107	223/18888	0.0269058	4.74951	4.25135	0.00169913	0.039818	0.0339218	CNGA3/PAX6/PRCD/FSCN2/VAX2/IRX5	6
BP	GO:0001709	cell fate determination	3/107	42/18888	0.0714286	12.6088	5.68482	0.00172802	0.039818	0.0339218	PAX6/TBX2/GATA6	3
BP	GO:0021983	pituitary gland development	3/107	42/18888	0.0714286	12.6088	5.68482	0.00172802	0.039818	0.0339218	PAX6/FGF2/PITX1	3
BP	GO:0060021	roof of mouth development	4/107	91/18888	0.043956	7.75927	4.87854	0.00178259	0.0406431	0.0346248	TBX2/EPHB3/TBX3/TFAP2A	4
BP	GO:0001656	metanephros development	4/107	93/18888	0.0430108	7.5924	4.81037	0.00193064	0.0421128	0.0358768	SIX2/SIX1/IRX3/IRX2	4
BP	GO:0031018	endocrine pancreas development	3/107	44/18888	0.0681818	12.0357	5.53163	0.00197727	0.0421128	0.0358768	PAX6/ONECUT1/GATA6	3
BP	GO:0060443	mammary gland morphogenesis	3/107	44/18888	0.0681818	12.0357	5.53163	0.00197727	0.0421128	0.0358768	TBX2/TBX3/ELF3	3
BP	GO:0045104	intermediate filament cytoskeleton organization	4/107	94/18888	0.0425532	7.51163	4.77703	0.00200776	0.0421128	0.0358768	KRT15/FAM83H/KRT7/KRT18	4
BP	GO:0001701	in utero embryonic development	8/107	401/18888	0.0199501	3.52166	3.85248	0.00201603	0.0421128	0.0358768	KAT2A/NR2F2/NSUN2/SPINT2/TBX3/GATA6/KRT8/ELF3	8
BP	GO:0003163	sinoatrial node development	2/107	12/18888	0.166667	29.4206	7.43331	0.00202204	0.0421128	0.0358768	TBX3/GATA6	2
BP	GO:0014842	regulation of skeletal muscle satellite cell proliferation	2/107	12/18888	0.166667	29.4206	7.43331	0.00202204	0.0421128	0.0358768	FGF2/SIX1	2
BP	GO:0030432	peristalsis	2/107	12/18888	0.166667	29.4206	7.43331	0.00202204	0.0421128	0.0358768	TBX2/TBX3	2
BP	GO:0072070	loop of Henle development	2/107	12/18888	0.166667	29.4206	7.43331	0.00202204	0.0421128	0.0358768	IRX3/IRX2	2
BP	GO:0045103	intermediate filament-based process	4/107	95/18888	0.0421053	7.43256	4.74419	0.00208699	0.0430516	0.0366766	KRT15/FAM83H/KRT7/KRT18	4
BP	GO:0010463	mesenchymal cell proliferation	3/107	45/18888	0.0666667	11.7682	5.4587	0.00210983	0.0431123	0.0367283	TBX2/SIX2/SIX1	3
BP	GO:0140747	regulation of ncRNA transcription	4/107	97/18888	0.0412371	7.27931	4.67991	0.00225188	0.0455849	0.0388347	PAX6/FGF2/DDX11/GATA6	4
BP	GO:1905907	negative regulation of amyloid fibril formation	2/107	13/18888	0.153846	27.1574	7.12094	0.00238086	0.0477495	0.0406788	CLU/CRYAB	2
BP	GO:0009798	axis specification	4/107	99/18888	0.040404	7.13226	4.61743	0.00242555	0.0481995	0.0410622	PAX6/TBX3/VAX2/SIX2	4
BP	GO:0035051	cardiocyte differentiation	5/107	165/18888	0.030303	5.34919	4.23523	0.0024861	0.0489536	0.0417047	KAT2A/TBX2/TBX3/GATA6/IRX3	5
BP	GO:0060043	regulation of cardiac muscle cell proliferation	3/107	48/18888	0.0625	11.0327	5.25306	0.00254024	0.0495691	0.042229	FGF2/TBX2/GATA6	3
MF	GO:0001228	DNA-binding transcription activator activity, RNA polymerase II-specific	16/111	476/18522	0.0336134	5.6089	7.9098	2.44059e-08	4.54607e-06	4.34197e-06	PAX6/RFX4/ZBED4/BARX2/TBX3/HOXB7/ONECUT1/SIX2/PAX5/HOXC4/SIX1/IRX3/TFAP2A/PITX1/ELF3/HOXB3	16
MF	GO:0001216	DNA-binding transcription activator activity	16/111	482/18522	0.033195	5.53908	7.84022	2.90484e-08	4.54607e-06	4.34197e-06	PAX6/RFX4/ZBED4/BARX2/TBX3/HOXB7/ONECUT1/SIX2/PAX5/HOXC4/SIX1/IRX3/TFAP2A/PITX1/ELF3/HOXB3	16
MF	GO:0008509	monoatomic anion transmembrane transporter activity	6/111	141/18522	0.0425532	7.10063	5.64618	0.000205646	0.0214557	0.0204924	SLC19A1/SLC12A7/ZACN/ANO9/FXYD3/CLDN4	6
MF	GO:0015103	inorganic anion transmembrane transporter activity	6/111	153/18522	0.0392157	6.54372	5.34637	0.000319523	0.0250027	0.0238802	SLC37A1/SLC12A7/ZACN/ANO9/FXYD3/CLDN4	6
MF	GO:0015108	chloride transmembrane transporter activity	5/111	120/18522	0.0416667	6.9527	5.07957	0.000778607	0.0487408	0.0465525	SLC12A7/ZACN/ANO9/FXYD3/CLDN4	5

## Sheet: ST_top_150_genes_cluster1
ONTOLOGY	ID	Description	GeneRatio	BgRatio	RichFactor	FoldEnrichment	zScore	pvalue	p.adjust	qvalue	geneID	Count
BP	GO:1904862	inhibitory synapse assembly	8/128	27/18888	0.296296	43.7222	18.3495	7.10475e-12	1.27388e-08	1.04552e-08	CBLN1/CBLN4/GABRA1/GABRG2/LGI2/GABRA2/GABRG3/HAPLN4	8
BP	GO:0006836	neurotransmitter transport	14/128	206/18888	0.0679612	10.0285	10.7624	1.26274e-10	1.03425e-07	8.48844e-08	SYT2/SLC32A1/SYT1/SV2A/SLC6A7/SNAP25/DOC2A/NAPB/SLC17A6/SYNGR3/CHRNA3/TH/CADPS2/UNC13A	14
BP	GO:0042391	regulation of membrane potential	19/128	446/18888	0.0426009	6.28629	9.33222	1.73048e-10	1.03425e-07	8.48844e-08	CBLN1/NPPA/GABRA1/GJD2/KCNC2/GABRG2/RGS4/GABRA2/GABRG3/AKAP6/P2RX2/KCNQ5/GRIN2A/CHRNA3/CNTNAP1/CALM3/KCNK9/GRIA4/GRM5	19
BP	GO:0099003	vesicle-mediated transport in synapse	14/128	221/18888	0.0633484	9.34785	10.3111	3.20087e-10	1.43479e-07	1.17758e-07	SYT2/HPCA/SLC32A1/SH3GL2/SYT1/SH3GL3/SV2A/SNAP25/DOC2A/NAPB/SLC17A6/TH/CADPS2/UNC13A	14
BP	GO:0050808	synapse organization	19/128	493/18888	0.0385396	5.68699	8.7104	9.27035e-10	2.91491e-07	2.39237e-07	CBLN1/CBLN4/GABRA1/NEFH/C1QL3/GABRG2/LGI2/INA/PCDH8/CBLN2/GABRA2/GABRG3/P2RX2/SNAP25/HAPLN4/CAP2/CNTNAP1/UNC13A/GRM5	19
BP	GO:0099504	synaptic vesicle cycle	13/128	199/18888	0.0653266	9.63976	10.1206	9.75428e-10	2.91491e-07	2.39237e-07	SYT2/SLC32A1/SH3GL2/SYT1/SH3GL3/SV2A/SNAP25/DOC2A/NAPB/SLC17A6/TH/CADPS2/UNC13A	13
BP	GO:0060078	regulation of postsynaptic membrane potential	11/128	148/18888	0.0743243	10.9675	10.0555	5.2215e-09	1.33745e-06	1.09769e-06	CBLN1/GABRA1/GABRG2/RGS4/GABRA2/GABRG3/P2RX2/GRIN2A/CHRNA3/GRIA4/GRM5	11
BP	GO:0071805	potassium ion transmembrane transport	12/128	217/18888	0.0552995	8.16014	8.76269	2.87331e-08	6.43981e-06	5.28538e-06	NPPA/KCNV1/KCNC2/RGS4/KCNV2/KCNC3/AKAP6/KCNQ5/SNAP25/SLC17A6/GAL/KCNK9	12
BP	GO:0007269	neurotransmitter secretion	10/128	144/18888	0.0694444	10.2474	9.2011	5.10646e-08	9.15588e-06	7.51456e-06	SYT2/SLC32A1/SYT1/SV2A/SNAP25/DOC2A/NAPB/CHRNA3/CADPS2/UNC13A	10
BP	GO:0099643	signal release from synapse	10/128	144/18888	0.0694444	10.2474	9.2011	5.10646e-08	9.15588e-06	7.51456e-06	SYT2/SLC32A1/SYT1/SV2A/SNAP25/DOC2A/NAPB/CHRNA3/CADPS2/UNC13A	10
BP	GO:0006813	potassium ion transport	12/128	241/18888	0.0497925	7.34751	8.19177	9.10408e-08	1.48396e-05	1.21794e-05	NPPA/KCNV1/KCNC2/RGS4/KCNV2/KCNC3/AKAP6/KCNQ5/SNAP25/SLC17A6/GAL/KCNK9	12
BP	GO:0034765	regulation of monoatomic ion transmembrane transport	14/128	349/18888	0.0401146	5.91941	7.66219	1.08413e-07	1.61986e-05	1.32948e-05	NPPA/HPCA/KCNC2/RGS4/AKAP5/THY1/AKAP6/P2RX2/GRIN2A/GAL/CALHM1/CALM3/GNB5/GRM5	14
BP	GO:0007416	synapse assembly	11/128	208/18888	0.0528846	7.80379	8.15012	1.752e-07	2.41641e-05	1.98323e-05	CBLN1/CBLN4/GABRA1/C1QL3/GABRG2/LGI2/CBLN2/GABRA2/GABRG3/SNAP25/HAPLN4	11
BP	GO:0016079	synaptic vesicle exocytosis	8/128	96/18888	0.0833333	12.2969	9.16595	2.87197e-07	3.67817e-05	3.0188e-05	SYT2/SYT1/SV2A/SNAP25/DOC2A/NAPB/CADPS2/UNC13A	8
BP	GO:0017156	calcium-ion regulated exocytosis	7/128	66/18888	0.106061	15.6506	9.84835	3.10943e-07	3.71681e-05	3.05052e-05	SYT2/SYT1/SYT3/SNAP25/DOC2A/CADPS2/UNC13A	7
BP	GO:0045055	regulated exocytosis	11/128	225/18888	0.0488889	7.21417	7.74557	3.85215e-07	4.31682e-05	3.54297e-05	SYT2/SYT1/SYT3/SV2A/SNAP25/DOC2A/NAPB/SYNGR3/CADPS2/STEAP2/UNC13A	11
BP	GO:0006887	exocytosis	13/128	348/18888	0.0373563	5.51239	7.01797	7.09998e-07	7.48839e-05	6.14599e-05	SYT2/RAB3C/SYT1/SYT3/LGI3/SV2A/SNAP25/DOC2A/NAPB/SYNGR3/CADPS2/STEAP2/UNC13A	13
BP	GO:0034762	regulation of transmembrane transport	15/128	489/18888	0.0306748	4.52646	6.52628	1.14957e-06	0.00011451	9.3982e-05	NPPA/HPCA/KCNC2/RGS4/AKAP5/THY1/RTN2/AKAP6/P2RX2/GRIN2A/GAL/CALHM1/CALM3/GNB5/GRM5	15
BP	GO:1904062	regulation of monoatomic cation transmembrane transport	12/128	309/18888	0.038835	5.73058	6.92553	1.29712e-06	0.000122407	0.000100464	NPPA/HPCA/KCNC2/RGS4/AKAP5/THY1/AKAP6/P2RX2/GRIN2A/GAL/CALM3/GNB5	12
BP	GO:0140029	exocytic process	7/128	82/18888	0.0853659	12.5968	8.69294	1.38769e-06	0.000124406	0.000102104	RAB3C/SYT1/SV2A/SNAP25/DOC2A/NAPB/UNC13A	7
BP	GO:0034329	cell junction assembly	14/128	453/18888	0.0309051	4.56043	6.33578	2.4556e-06	0.000209662	0.000172077	CBLN1/CBLN4/GABRA1/C1QL3/GABRG2/LGI2/THY1/CBLN2/GABRA2/GJD3/GABRG3/SNAP25/HAPLN4/CNTNAP1	14
BP	GO:0070588	calcium ion transmembrane transport	12/128	334/18888	0.0359281	5.30165	6.55178	2.90796e-06	0.000236999	0.000194513	NPPA/HPCA/AKAP5/THY1/AKAP6/P2RX2/ATP2B2/GRIN2A/HTR2C/CALHM1/CALM3/GNB5	12
BP	GO:0043269	regulation of monoatomic ion transport	14/128	470/18888	0.0297872	4.39548	6.15742	3.76069e-06	0.000293171	0.000240616	NPPA/HPCA/KCNC2/RGS4/AKAP5/THY1/AKAP6/P2RX2/GRIN2A/GAL/CALHM1/CALM3/GNB5/GRM5	14
BP	GO:1904064	positive regulation of cation transmembrane transport	8/128	138/18888	0.057971	8.55435	7.35709	4.53267e-06	0.000338628	0.000277924	NPPA/KCNC2/AKAP5/THY1/AKAP6/P2RX2/GAL/CALM3	8
BP	GO:0097484	dendrite extension	5/128	37/18888	0.135135	19.9409	9.52585	4.84049e-06	0.00034716	0.000284927	SYT2/SH3GL2/SYT1/SYT3/UNC13A	5
BP	GO:0019935	cyclic-nucleotide-mediated signaling	7/128	100/18888	0.07	10.3294	7.72649	5.28258e-06	0.000364295	0.00029899	NPPA/KCNC2/AKAP6/CAP2/GAL/HTR2C/NPPC	7
BP	GO:0023061	signal release	14/128	487/18888	0.0287474	4.24204	5.98732	5.65173e-06	0.000366307	0.000300641	SYT2/SLC32A1/SYT1/SYT3/SV2A/SNAP25/DOC2A/NAPB/GAL/HTR2C/CHRNA3/CADPS2/RBP4/UNC13A	14
BP	GO:0016082	synaptic vesicle priming	4/128	18/18888	0.222222	32.7917	11.1464	5.72035e-06	0.000366307	0.000300641	SV2A/SNAP25/NAPB/UNC13A	4
BP	GO:0050804	modulation of chemical synaptic transmission	14/128	493/18888	0.0283976	4.19042	5.92913	6.4979e-06	0.000397411	0.00032617	CBLN1/NEFH/RGS4/SYT1/INA/AKAP5/PCDH8/CBLN2/SNAP25/GRIN2A/CHRNA3/GRIA4/UNC13A/GRM5	14
BP	GO:0099177	regulation of trans-synaptic signaling	14/128	494/18888	0.0283401	4.18193	5.91952	6.64938e-06	0.000397411	0.00032617	CBLN1/NEFH/RGS4/SYT1/INA/AKAP5/PCDH8/CBLN2/SNAP25/GRIN2A/CHRNA3/GRIA4/UNC13A/GRM5	14
BP	GO:0006816	calcium ion transport	13/128	428/18888	0.0303738	4.48204	6.0188	6.91577e-06	0.000399999	0.000328293	NPPA/HPCA/RGS4/AKAP5/THY1/AKAP6/P2RX2/ATP2B2/GRIN2A/HTR2C/CALHM1/CALM3/GNB5	13
BP	GO:0015837	amine transport	7/128	105/18888	0.0666667	9.8375	7.50087	7.30384e-06	0.000409243	0.000335881	SYT2/RGS4/SYT1/SYT3/SV2A/CHRNA3/TH	7
BP	GO:0007626	locomotory behavior	9/128	202/18888	0.0445545	6.57457	6.57959	9.74446e-06	0.000529449	0.000434538	PENK/GAD1/SNAP25/HTR2C/CHRNA3/TH/PAK5/GRM5/WDR47	9
BP	GO:0034767	positive regulation of monoatomic ion transmembrane transport	8/128	154/18888	0.0519481	7.66558	6.86046	1.01802e-05	0.000536857	0.000440617	NPPA/KCNC2/AKAP5/THY1/AKAP6/P2RX2/GAL/CALM3	8
BP	GO:0007218	neuropeptide signaling pathway	7/128	111/18888	0.0630631	9.30574	7.24931	1.0539e-05	0.000539895	0.000443111	PENK/TAC1/NPPA/PDYN/PNOC/SSTR2/GAL	7
BP	GO:0048791	calcium ion-regulated exocytosis of neurotransmitter	4/128	21/18888	0.190476	28.1071	10.2663	1.10134e-05	0.000548529	0.000450197	SYT2/SYT1/SNAP25/UNC13A	4
BP	GO:0035249	synaptic transmission, glutamatergic	7/128	113/18888	0.0619469	9.14104	7.16967	1.18506e-05	0.000574272	0.000471325	SYT1/GRIN2A/NAPB/SLC17A6/GRIA4/UNC13A/GRM5	7
BP	GO:0048638	regulation of developmental growth	11/128	330/18888	0.0333333	4.91875	5.93211	1.54872e-05	0.000730751	0.000599753	SYT2/RGS4/FGF9/SYT1/SYT3/TLL2/AKAP6/OLFM1/NPPC/RBP4/UNC13A	11
BP	GO:1903169	regulation of calcium ion transmembrane transport	8/128	168/18888	0.047619	7.02679	6.48123	1.91675e-05	0.000862795	0.000708126	NPPA/HPCA/AKAP5/THY1/AKAP6/P2RX2/CALM3/GNB5	8
BP	GO:1903861	positive regulation of dendrite extension	4/128	24/18888	0.166667	24.5938	9.55335	1.92481e-05	0.000862795	0.000708126	SYT2/SYT1/SYT3/UNC13A	4
BP	GO:1903859	regulation of dendrite extension	4/128	27/18888	0.148148	21.8611	8.95998	3.12938e-05	0.00136853	0.0011232	SYT2/SYT1/SYT3/UNC13A	4
BP	GO:1990504	dense core granule exocytosis	3/128	10/18888	0.3	44.2687	11.3049	3.52339e-05	0.00149032	0.00122316	SNAP25/CADPS2/UNC13A	3
BP	GO:0048588	developmental cell growth	9/128	238/18888	0.0378151	5.58009	5.87345	3.57411e-05	0.00149032	0.00122316	SYT2/RGS4/SH3GL2/SYT1/SYT3/AKAP6/OLFM1/MAP2K4/UNC13A	9
BP	GO:0007214	gamma-aminobutyric acid signaling pathway	4/128	29/18888	0.137931	20.3534	8.61525	4.1909e-05	0.00170779	0.00140165	GABRA1/GABRG2/GABRA2/GABRG3	4
BP	GO:0051952	regulation of amine transport	6/128	94/18888	0.0638298	9.41888	6.75894	4.30556e-05	0.00171553	0.00140799	SYT2/RGS4/SYT1/SYT3/SV2A/CHRNA3	6
BP	GO:0051924	regulation of calcium ion transport	9/128	247/18888	0.0364372	5.37677	5.71923	4.77035e-05	0.00179687	0.00147476	NPPA/HPCA/RGS4/AKAP5/THY1/AKAP6/P2RX2/CALM3/GNB5	9
BP	GO:0099505	regulation of presynaptic membrane potential	4/128	30/18888	0.133333	19.675	8.45558	4.81037e-05	0.00179687	0.00147476	KCNC2/GABRA2/KCNQ5/GRIA4	4
BP	GO:1901385	regulation of voltage-gated calcium channel activity	4/128	30/18888	0.133333	19.675	8.45558	4.81037e-05	0.00179687	0.00147476	NPPA/HPCA/CALM3/GNB5	4
BP	GO:0051932	synaptic transmission, GABAergic	5/128	59/18888	0.0847458	12.5053	7.31106	4.93492e-05	0.00180578	0.00148207	GABRA1/GABRG2/GABRA2/GABRG3/HAPLN4	5
BP	GO:0019934	cGMP-mediated signaling	4/128	33/18888	0.121212	17.8864	8.01955	7.07058e-05	0.00253551	0.00208098	NPPA/KCNC2/HTR2C/NPPC	4
BP	GO:0010959	regulation of metal ion transport	11/128	394/18888	0.0279188	4.11977	5.16922	7.76803e-05	0.00273099	0.00224142	NPPA/HPCA/KCNC2/RGS4/AKAP5/THY1/AKAP6/P2RX2/GAL/CALM3/GNB5	11
BP	GO:0048857	neural nucleus development	5/128	67/18888	0.0746269	11.0121	6.78129	9.11682e-05	0.00314355	0.00258002	KCNC2/FGF9/INA/SYNGR3/CALM3	5
BP	GO:0043270	positive regulation of monoatomic ion transport	8/128	211/18888	0.0379147	5.59479	5.544	9.64492e-05	0.0032629	0.00267797	NPPA/KCNC2/AKAP5/THY1/AKAP6/P2RX2/GAL/CALM3	8
BP	GO:0034764	positive regulation of transmembrane transport	8/128	213/18888	0.0375587	5.54225	5.50682	0.000102977	0.00341566	0.00280335	NPPA/KCNC2/AKAP5/THY1/AKAP6/P2RX2/GAL/CALM3	8
BP	GO:0098814	spontaneous synaptic transmission	3/128	14/18888	0.214286	31.6205	9.46705	0.000104775	0.00341566	0.00280335	SYT1/CBLN2/DOC2A	3
BP	GO:1901381	positive regulation of potassium ion transmembrane transport	4/128	37/18888	0.108108	15.9527	7.5201	0.000111753	0.0035781	0.00293667	NPPA/KCNC2/AKAP6/GAL	4
BP	GO:0060033	anatomical structure regression	3/128	15/18888	0.2	29.5125	9.12495	0.00013032	0.00409938	0.00336451	SLC17A6/TH/OPN4	3
BP	GO:0017158	regulation of calcium ion-dependent exocytosis	4/128	39/18888	0.102564	15.1346	7.29864	0.000137726	0.00422385	0.00346666	SYT2/SYT1/SYT3/DOC2A	4
BP	GO:2001257	regulation of cation channel activity	6/128	116/18888	0.0517241	7.63254	5.91867	0.000138989	0.00422385	0.00346666	NPPA/HPCA/AKAP6/GAL/CALM3/GNB5	6
BP	GO:1901019	regulation of calcium ion transmembrane transporter activity	5/128	75/18888	0.0666667	9.8375	6.33434	0.000156039	0.00466296	0.00382705	NPPA/HPCA/AKAP6/CALM3/GNB5	5
BP	GO:0045471	response to ethanol	6/128	122/18888	0.0491803	7.25717	5.7272	0.000183188	0.00535988	0.00439904	PENK/KCNC2/RGS4/GRIN2A/TH/NPPC	6
BP	GO:0019722	calcium-mediated signaling	8/128	232/18888	0.0344828	5.08836	5.17552	0.000185339	0.00535988	0.00439904	HPCA/AKAP5/AKAP6/P2RX2/GRIN2A/HTR2C/CALM3/GRM5	8
BP	GO:0021762	substantia nigra development	4/128	44/18888	0.0909091	13.4148	6.81002	0.00022144	0.00620378	0.00509166	FGF9/INA/SYNGR3/CALM3	4
BP	GO:0043268	positive regulation of potassium ion transport	4/128	44/18888	0.0909091	13.4148	6.81002	0.00022144	0.00620378	0.00509166	NPPA/KCNC2/AKAP6/GAL	4
BP	GO:0035265	organ growth	7/128	180/18888	0.0388889	5.73854	5.2764	0.000227842	0.00628494	0.00515828	RGS4/FGF9/FGF10/AKAP6/NPPC/MAP2K4/RBP4	7
BP	GO:1904427	positive regulation of calcium ion transmembrane transport	5/128	82/18888	0.0609756	8.99771	5.99507	0.000237538	0.00645311	0.00529629	AKAP5/THY1/AKAP6/P2RX2/CALM3	5
BP	GO:0097553	calcium ion transmembrane import into cytosol	7/128	187/18888	0.0374332	5.52373	5.13517	0.000287491	0.00769359	0.00631441	AKAP5/THY1/AKAP6/P2RX2/GRIN2A/HTR2C/CALM3	7
BP	GO:1901379	regulation of potassium ion transmembrane transport	5/128	86/18888	0.0581395	8.57922	5.81891	0.000296718	0.00771641	0.00633313	NPPA/KCNC2/RGS4/AKAP6/GAL	5
BP	GO:0017157	regulation of exocytosis	7/128	188/18888	0.037234	5.49435	5.11558	0.00029695	0.00771641	0.00633313	SYT2/RAB3C/SYT1/SYT3/LGI3/DOC2A/CADPS2	7
BP	GO:0032253	dense core granule localization	3/128	20/18888	0.15	22.1344	7.81109	0.000318525	0.0081588	0.00669622	SNAP25/CADPS2/UNC13A	3
BP	GO:0014075	response to amine	4/128	49/18888	0.0816327	12.0459	6.39501	0.000336702	0.00838481	0.00688171	KCNC2/RGS4/GRIN2A/TH	4
BP	GO:2001259	positive regulation of cation channel activity	4/128	49/18888	0.0816327	12.0459	6.39501	0.000336702	0.00838481	0.00688171	NPPA/AKAP6/GAL/CALM3	4
BP	GO:1901018	positive regulation of potassium ion transmembrane transporter activity	3/128	21/18888	0.142857	21.0804	7.60501	0.000369777	0.00908234	0.0074542	NPPA/AKAP6/GAL	3
BP	GO:0055017	cardiac muscle tissue growth	5/128	91/18888	0.0549451	8.10783	5.61414	0.000385681	0.00934496	0.00766974	RGS4/FGF9/AKAP6/MAP2K4/RBP4	5
BP	GO:0032409	regulation of transporter activity	8/128	260/18888	0.0307692	4.54038	4.74815	0.00039927	0.00954521	0.0078341	NPPA/HPCA/AKAP6/SYNGR3/GAL/CALM3/GNB5/GRM5	8
BP	GO:0032411	positive regulation of transporter activity	5/128	92/18888	0.0543478	8.0197	5.57506	0.000405656	0.00957028	0.00785467	NPPA/AKAP6/SYNGR3/GAL/CALM3	5
BP	GO:0050848	regulation of calcium-mediated signaling	5/128	94/18888	0.0531915	7.84907	5.49865	0.000447938	0.0104306	0.00856073	AKAP5/AKAP6/P2RX2/HTR2C/CALM3	5
BP	GO:0050850	positive regulation of calcium-mediated signaling	4/128	53/18888	0.0754717	11.1368	6.10416	0.000455722	0.0104758	0.00859784	AKAP5/AKAP6/P2RX2/HTR2C	4
BP	GO:0051592	response to calcium ion	6/128	146/18888	0.0410959	6.06421	5.074	0.000481488	0.0106604	0.00874939	PENK/SYT2/HPCA/SYT1/SYT3/CALM3	6
BP	GO:0098656	monoatomic anion transmembrane transport	6/128	146/18888	0.0410959	6.06421	5.074	0.000481488	0.0106604	0.00874939	GABRA1/GABRG2/GABRA2/GABRG3/SLC17A6/GRM5	6
BP	GO:0031629	synaptic vesicle fusion to presynaptic active zone membrane	3/128	23/18888	0.130435	19.2473	7.23276	0.000487538	0.0106604	0.00874939	SYT1/SNAP25/DOC2A	3
BP	GO:0032252	secretory granule localization	3/128	23/18888	0.130435	19.2473	7.23276	0.000487538	0.0106604	0.00874939	SNAP25/CADPS2/UNC13A	3
BP	GO:0099500	vesicle fusion to plasma membrane	3/128	24/18888	0.125	18.4453	7.06379	0.000554436	0.0119772	0.00983008	SYT1/SNAP25/DOC2A	3
BP	GO:0007187	G protein-coupled receptor signaling pathway, coupled to cyclic nucleotide second messenger	4/128	56/18888	0.0714286	10.5402	5.90571	0.000562732	0.0119849	0.00983644	TSHR/SSTR2/HTR2C/CHRM4	4
BP	GO:0060419	heart growth	5/128	99/18888	0.0505051	7.45265	5.31709	0.000568164	0.0119849	0.00983644	RGS4/FGF9/AKAP6/MAP2K4/RBP4	5
BP	GO:0000041	transition metal ion transport	5/128	100/18888	0.05	7.37812	5.2823	0.000594857	0.0124021	0.0101788	SLC30A3/SLC22A17/STEAP2/SLC39A10/LMTK2	5
BP	GO:0043266	regulation of potassium ion transport	5/128	102/18888	0.0490196	7.23346	5.21413	0.000651056	0.0134177	0.0110124	NPPA/KCNC2/RGS4/AKAP6/GAL	5
BP	GO:0032412	regulation of monoatomic ion transmembrane transporter activity	7/128	221/18888	0.0316742	4.67393	4.53795	0.000779813	0.0157712	0.0129439	NPPA/HPCA/AKAP6/GAL/CALM3/GNB5/GRM5	7
BP	GO:0010038	response to metal ion	9/128	360/18888	0.025	3.68906	4.25508	0.00078284	0.0157712	0.0129439	PENK/SYT2/HPCA/KCNC2/SYT1/SYT3/SLC30A3/TH/CALM3	9
BP	GO:0060079	excitatory postsynaptic potential	5/128	107/18888	0.046729	6.89544	5.05149	0.000808924	0.0161156	0.0132266	CBLN1/RGS4/P2RX2/GRIN2A/CHRNA3	5
BP	GO:1902476	chloride transmembrane transport	5/128	109/18888	0.0458716	6.76892	4.98932	0.000879465	0.0171471	0.0140732	GABRA1/GABRG2/GABRA2/GABRG3/SLC17A6	5
BP	GO:0048499	synaptic vesicle membrane organization	3/128	28/18888	0.107143	15.8103	6.478	0.000879827	0.0171471	0.0140732	SYT1/SNAP25/DOC2A	3
BP	GO:0048278	vesicle docking	4/128	64/18888	0.0625	9.22266	5.44272	0.00093371	0.0180015	0.0147745	RAB3C/SYT1/SNAP25/UNC13A	4
BP	GO:0022898	regulation of transmembrane transporter activity	7/128	229/18888	0.0305677	4.51064	4.415	0.000959974	0.018311	0.0150285	NPPA/HPCA/AKAP6/GAL/CALM3/GNB5/GRM5	7
BP	GO:0051291	protein heterooligomerization	3/128	29/18888	0.103448	15.2651	6.35015	0.000976509	0.0184303	0.0151264	KCNC2/SYT1/CALHM1	3
BP	GO:0048639	positive regulation of developmental growth	6/128	169/18888	0.035503	5.23891	4.57221	0.00103566	0.019343	0.0158755	SYT2/FGF9/SYT1/SYT3/AKAP6/UNC13A	6
BP	GO:0006874	intracellular calcium ion homeostasis	8/128	302/18888	0.0264901	3.90894	4.20935	0.00106123	0.0196164	0.0160999	THY1/AKAP6/ATP2B2/SV2A/HTR2C/NPPC/CALM3/GRM5	8
BP	GO:0006820	monoatomic anion transport	6/128	171/18888	0.0350877	5.17763	4.53294	0.00110046	0.0200583	0.0164625	GABRA1/GABRG2/GABRA2/GABRG3/SLC17A6/GRM5	6
BP	GO:0055021	regulation of cardiac muscle tissue growth	4/128	67/18888	0.0597015	8.8097	5.28957	0.00110891	0.0200583	0.0164625	RGS4/FGF9/AKAP6/RBP4	4
BP	GO:0099565	chemical synaptic transmission, postsynaptic	5/128	115/18888	0.0434783	6.41576	4.81184	0.0011187	0.0200583	0.0164625	CBLN1/RGS4/P2RX2/GRIN2A/CHRNA3	5
BP	GO:0003298	physiological muscle hypertrophy	3/128	31/18888	0.0967742	14.2802	6.11252	0.00118946	0.0207058	0.016994	RGS4/AKAP6/MAP2K4	3
BP	GO:0003301	physiological cardiac muscle hypertrophy	3/128	31/18888	0.0967742	14.2802	6.11252	0.00118946	0.0207058	0.016994	RGS4/AKAP6/MAP2K4	3
BP	GO:0061049	cell growth involved in cardiac muscle cell development	3/128	31/18888	0.0967742	14.2802	6.11252	0.00118946	0.0207058	0.016994	RGS4/AKAP6/MAP2K4	3
BP	GO:0051928	positive regulation of calcium ion transport	5/128	117/18888	0.042735	6.30609	4.75547	0.00120824	0.0208305	0.0170963	AKAP5/THY1/AKAP6/P2RX2/CALM3	5
BP	GO:1990138	neuron projection extension	6/128	177/18888	0.0338983	5.00212	4.41874	0.00131367	0.0224325	0.0184111	SYT2/SH3GL2/SYT1/SYT3/OLFM1/UNC13A	6
BP	GO:0060560	developmental growth involved in morphogenesis	7/128	243/18888	0.0288066	4.25077	4.21287	0.00135281	0.022883	0.0187809	SYT2/SH3GL2/SYT1/SYT3/FGF10/OLFM1/UNC13A	7
BP	GO:0048488	synaptic vesicle endocytosis	4/128	71/18888	0.056338	8.31338	5.09967	0.00137676	0.0230705	0.0189347	SYT2/SH3GL2/SYT1/SH3GL3	4
BP	GO:0001975	response to amphetamine	3/128	33/18888	0.0909091	13.4148	5.89593	0.00142958	0.0236381	0.0194006	RGS4/GRIN2A/TH	3
BP	GO:0001654	eye development	9/128	393/18888	0.0229008	3.37929	3.9372	0.00144317	0.0236381	0.0194006	HPCA/FGF9/THY1/FGF10/ATP2B2/SLC17A6/TH/RBP4/OPN4	9
BP	GO:0140238	presynaptic endocytosis	4/128	72/18888	0.0555556	8.19792	5.05451	0.00145019	0.0236381	0.0194006	SYT2/SH3GL2/SYT1/SH3GL3	4
BP	GO:0060420	regulation of heart growth	4/128	73/18888	0.0547945	8.08562	5.01022	0.0015263	0.0245948	0.0201858	RGS4/FGF9/AKAP6/RBP4	4
BP	GO:0150063	visual system development	9/128	397/18888	0.02267	3.34525	3.90098	0.00154708	0.0245948	0.0201858	HPCA/FGF9/THY1/FGF10/ATP2B2/SLC17A6/TH/RBP4/OPN4	9
BP	GO:0050803	regulation of synapse structure or activity	7/128	249/18888	0.0281124	4.14834	4.13086	0.00155544	0.0245948	0.0201858	CBLN1/C1QL3/PCDH8/CBLN2/SNAP25/SLC17A6/CNTNAP1	7
BP	GO:0006821	chloride transport	5/128	124/18888	0.0403226	5.9501	4.56806	0.00156375	0.0245948	0.0201858	GABRA1/GABRG2/GABRA2/GABRG3/SLC17A6	5
BP	GO:0048880	sensory system development	9/128	403/18888	0.0223325	3.29544	3.8475	0.00171414	0.0266223	0.0218499	HPCA/FGF9/THY1/FGF10/ATP2B2/SLC17A6/TH/RBP4/OPN4	9
BP	GO:0055074	calcium ion homeostasis	8/128	326/18888	0.0245399	3.62117	3.94331	0.00172236	0.0266223	0.0218499	THY1/AKAP6/ATP2B2/SV2A/HTR2C/NPPC/CALM3/GRM5	8
BP	GO:0030900	forebrain development	9/128	408/18888	0.0220588	3.25506	3.8037	0.00186417	0.0285681	0.0234468	SLC32A1/KCNC2/TUBB2A/FGF10/PCDH9/SSTR2/MAS1/TH/WDR47	9
BP	GO:0098661	inorganic anion transmembrane transport	5/128	130/18888	0.0384615	5.67548	4.4185	0.00192514	0.0288465	0.0236754	GABRA1/GABRG2/GABRA2/GABRG3/SLC17A6	5
BP	GO:0016081	synaptic vesicle docking	2/128	10/18888	0.2	29.5125	7.4495	0.00197887	0.0288465	0.0236754	SNAP25/UNC13A	2
BP	GO:0031340	positive regulation of vesicle fusion	2/128	10/18888	0.2	29.5125	7.4495	0.00197887	0.0288465	0.0236754	SYT1/DOC2A	2
BP	GO:0060052	neurofilament cytoskeleton organization	2/128	10/18888	0.2	29.5125	7.4495	0.00197887	0.0288465	0.0236754	NEFH/INA	2
BP	GO:0099566	regulation of postsynaptic cytosolic calcium ion concentration	2/128	10/18888	0.2	29.5125	7.4495	0.00197887	0.0288465	0.0236754	ATP2B2/GRM5	2
BP	GO:1901841	regulation of high voltage-gated calcium channel activity	2/128	10/18888	0.2	29.5125	7.4495	0.00197887	0.0288465	0.0236754	NPPA/CALM3	2
BP	GO:0014059	regulation of dopamine secretion	3/128	37/18888	0.0810811	11.9645	5.51434	0.00199614	0.0288635	0.0236893	SYT2/SYT1/SYT3	3
BP	GO:0016049	cell growth	10/128	496/18888	0.0201613	2.97505	3.68192	0.00203956	0.0292554	0.024011	SYT2/RGS4/SH3GL2/SYT1/SYT3/AKAP6/OLFM1/MAP2K4/PAK5/UNC13A	10
BP	GO:0007193	adenylate cyclase-inhibiting G protein-coupled receptor signaling pathway	4/128	80/18888	0.05	7.37812	4.72212	0.00213862	0.0301933	0.0247807	AKAP5/SSTR2/CHRM4/GRM5	4
BP	GO:0051966	regulation of synaptic transmission, glutamatergic	4/128	80/18888	0.05	7.37812	4.72212	0.00213862	0.0301933	0.0247807	SYT1/GRIN2A/UNC13A/GRM5	4
BP	GO:0019233	sensory perception of pain	4/128	81/18888	0.0493827	7.28704	4.68381	0.00223807	0.0313505	0.0257305	PENK/TAC1/PNOC/GRIN2A	4
BP	GO:0010737	protein kinase A signaling	3/128	39/18888	0.0769231	11.351	5.34489	0.00232482	0.031794	0.0260945	AKAP5/AKAP6/GAL	3
BP	GO:0097106	postsynaptic density organization	3/128	39/18888	0.0769231	11.351	5.34489	0.00232482	0.031794	0.0260945	CBLN1/C1QL3/CNTNAP1	3
BP	GO:0036465	synaptic vesicle recycling	4/128	82/18888	0.0487805	7.19817	4.64614	0.00234066	0.031794	0.0260945	SYT2/SH3GL2/SYT1/SH3GL3	4
BP	GO:0140056	organelle localization by membrane tethering	4/128	82/18888	0.0487805	7.19817	4.64614	0.00234066	0.031794	0.0260945	RAB3C/SYT1/SNAP25/UNC13A	4
BP	GO:0006182	cGMP biosynthetic process	2/128	11/18888	0.181818	26.8295	7.0781	0.00240791	0.0322193	0.0264435	NPPA/NPPC	2
BP	GO:0007168	receptor guanylyl cyclase signaling pathway	2/128	11/18888	0.181818	26.8295	7.0781	0.00240791	0.0322193	0.0264435	NPPA/NPPC	2
BP	GO:0032414	positive regulation of ion transmembrane transporter activity	4/128	83/18888	0.0481928	7.11145	4.6091	0.00244645	0.0324924	0.0266677	NPPA/AKAP6/GAL/CALM3	4
BP	GO:0043010	camera-type eye development	8/128	346/18888	0.0231214	3.41185	3.74007	0.0024922	0.0327318	0.0268641	HPCA/THY1/FGF10/ATP2B2/SLC17A6/TH/RBP4/OPN4	8
BP	GO:0007212	dopamine receptor signaling pathway	3/128	40/18888	0.075	11.0672	5.26472	0.00250098	0.0327318	0.0268641	NSG2/RGS4/GNB5	3
BP	GO:0098739	import across plasma membrane	6/128	203/18888	0.0295567	4.36145	3.97739	0.00262234	0.0340714	0.0279636	RGS4/AKAP5/SLC6A7/STEAP2/SLC39A10/KCNK9	6
BP	GO:0051281	positive regulation of release of sequestered calcium ion into cytosol	3/128	41/18888	0.0731707	10.7973	5.18735	0.00268517	0.034414	0.0282448	THY1/AKAP6/CALM3	3
BP	GO:0055001	muscle cell development	6/128	204/18888	0.0294118	4.34007	3.96192	0.00268709	0.034414	0.0282448	MYPN/RGS4/AKAP6/P2RX2/CNTNAP1/MAP2K4	6
BP	GO:0030432	peristalsis	2/128	12/18888	0.166667	24.5938	6.75309	0.0028767	0.0348609	0.0286116	P2RX2/SSTR2	2
BP	GO:0031630	regulation of synaptic vesicle fusion to presynaptic active zone membrane	2/128	12/18888	0.166667	24.5938	6.75309	0.0028767	0.0348609	0.0286116	SYT1/DOC2A	2
BP	GO:0035112	genitalia morphogenesis	2/128	12/18888	0.166667	24.5938	6.75309	0.0028767	0.0348609	0.0286116	FGF10/RBP4	2
BP	GO:1901632	regulation of synaptic vesicle membrane organization	2/128	12/18888	0.166667	24.5938	6.75309	0.0028767	0.0348609	0.0286116	SYT1/DOC2A	2
BP	GO:1903818	positive regulation of voltage-gated potassium channel activity	2/128	12/18888	0.166667	24.5938	6.75309	0.0028767	0.0348609	0.0286116	NPPA/AKAP6	2
BP	GO:1904587	response to glycoprotein	2/128	12/18888	0.166667	24.5938	6.75309	0.0028767	0.0348609	0.0286116	TSHR/NPPC	2
BP	GO:0006904	vesicle docking involved in exocytosis	3/128	42/18888	0.0714286	10.5402	5.1126	0.00287753	0.0348609	0.0286116	RAB3C/SNAP25/UNC13A	3
BP	GO:0014046	dopamine secretion	3/128	42/18888	0.0714286	10.5402	5.1126	0.00287753	0.0348609	0.0286116	SYT2/SYT1/SYT3	3
BP	GO:0071277	cellular response to calcium ion	4/128	87/18888	0.045977	6.78448	4.46687	0.00290251	0.0349275	0.0286663	SYT2/HPCA/SYT1/SYT3	4
BP	GO:0008016	regulation of heart contraction	6/128	208/18888	0.0288462	4.25661	3.90103	0.00295818	0.0353601	0.0290213	NPPA/RGS4/GJD3/ATP2B2/TH/CALM3	6
BP	GO:0060537	muscle tissue development	9/128	438/18888	0.0205479	3.03211	3.55431	0.00299979	0.0356201	0.0292347	NPPA/RGS4/FGF9/TLL2/AKAP6/P2RX2/CNTNAP1/MAP2K4/RBP4	9
BP	GO:0045761	regulation of adenylate cyclase activity	3/128	44/18888	0.0681818	10.0611	4.97038	0.0032872	0.0385226	0.0316168	TSHR/AKAP5/CAP2	3
BP	GO:1903539	protein localization to postsynaptic membrane	3/128	44/18888	0.0681818	10.0611	4.97038	0.0032872	0.0385226	0.0316168	C1QL3/SNAP25/GRIN2A	3
BP	GO:0005513	detection of calcium ion	2/128	13/18888	0.153846	22.7019	6.46542	0.0033847	0.0394075	0.0323432	SYT1/CALM3	2
BP	GO:0030901	midbrain development	4/128	91/18888	0.043956	6.48626	4.33334	0.00341359	0.0394875	0.0324088	FGF9/INA/SYNGR3/CALM3	4
BP	GO:0001508	action potential	5/128	149/18888	0.033557	4.95176	4.00019	0.00347433	0.0395219	0.032437	GJD2/KCNC2/AKAP6/CNTNAP1/CALM3	5
BP	GO:0034331	cell junction maintenance	3/128	45/18888	0.0666667	9.8375	4.90265	0.00350473	0.0395219	0.032437	CBLN1/CBLN2/CNTNAP1	3
BP	GO:0062237	protein localization to postsynapse	3/128	45/18888	0.0666667	9.8375	4.90265	0.00350473	0.0395219	0.032437	C1QL3/SNAP25/GRIN2A	3
BP	GO:0099084	postsynaptic specialization organization	3/128	45/18888	0.0666667	9.8375	4.90265	0.00350473	0.0395219	0.032437	CBLN1/C1QL3/CNTNAP1	3
BP	GO:0022406	membrane docking	4/128	92/18888	0.0434783	6.41576	4.30121	0.00355031	0.0397857	0.0326535	RAB3C/SYT1/SNAP25/UNC13A	4
BP	GO:0007612	learning	5/128	153/18888	0.0326797	4.8223	3.92116	0.00388949	0.0433159	0.0355509	SNAP25/GRIN2A/TH/PAK5/GRM5	5
BP	GO:0033555	multicellular organismal response to stress	4/128	95/18888	0.0421053	6.21316	4.2076	0.00398273	0.0440804	0.0361784	PENK/TAC1/P2RX2/HTR2C	4
BP	GO:0006865	amino acid transport	5/128	158/18888	0.0316456	4.6697	3.82613	0.004457	0.0487796	0.0400351	SLC32A1/RGS4/SV2A/SLC6A7/SLC17A6	5
BP	GO:0098815	modulation of excitatory postsynaptic potential	3/128	49/18888	0.0612245	9.03444	4.65152	0.00446194	0.0487796	0.0400351	CBLN1/RGS4/GRIN2A	3
BP	GO:0015816	glycine transport	2/128	15/18888	0.133333	19.675	5.97662	0.00451612	0.0487796	0.0400351	SLC32A1/RGS4	2
BP	GO:1901386	negative regulation of voltage-gated calcium channel activity	2/128	15/18888	0.133333	19.675	5.97662	0.00451612	0.0487796	0.0400351	CALM3/GNB5	2
BP	GO:0060041	retina development in camera-type eye	5/128	160/18888	0.03125	4.61133	3.78923	0.00469972	0.0495955	0.0407048	HPCA/THY1/ATP2B2/RBP4/OPN4	5
BP	GO:0007215	glutamate receptor signaling pathway	3/128	50/18888	0.06	8.85375	4.59319	0.00472351	0.0495955	0.0407048	GRIN2A/GRIA4/GRM5	3
BP	GO:0035094	response to nicotine	3/128	50/18888	0.06	8.85375	4.59319	0.00472351	0.0495955	0.0407048	PENK/CHRNA3/TH	3
BP	GO:1990089	response to nerve growth factor	3/128	50/18888	0.06	8.85375	4.59319	0.00472351	0.0495955	0.0407048	TAC1/KCNC2/SH3GL2	3
BP	GO:0071241	cellular response to inorganic substance	6/128	229/18888	0.0262009	3.86627	3.60463	0.00472997	0.0495955	0.0407048	SYT2/HPCA/KCNC2/SYT1/SYT3/TH	6
CC	GO:0070382	exocytic vesicle	21/135	235/19894	0.0893617	13.1686	15.5106	8.46648e-18	1.93036e-15	1.24769e-15	PENK/SYT2/GAD2/RAB3C/SLC32A1/SYT1/SYT3/GABRA2/LGI3/SVOP/SV2A/SNAP25/DOC2A/GRIN2A/SLC30A3/SLC17A6/SYNGR3/TH/KCNK9/SLC35F1/UNC13A	21
CC	GO:0008021	synaptic vesicle	20/135	216/19894	0.0925926	13.6447	15.4447	2.69323e-17	3.07028e-15	1.98449e-15	PENK/SYT2/GAD2/RAB3C/SLC32A1/SYT1/GABRA2/LGI3/SVOP/SV2A/SNAP25/DOC2A/GRIN2A/SLC30A3/SLC17A6/SYNGR3/TH/KCNK9/SLC35F1/UNC13A	20
CC	GO:0043025	neuronal cell body	25/135	488/19894	0.0512295	7.54933	12.108	2.70634e-15	2.05682e-13	1.32943e-13	PENK/TAC1/NPPA/PDYN/HPCA/KCNC2/PNOC/RTN1/ENC1/THY1/GABRA2/KCNC3/P2RX2/ATP2B2/SV2A/SNAP25/OLFM1/GAL/CHRNA3/TH/MAP2K4/LMTK2/GRIA4/OPN4/WDR47	25
CC	GO:0097060	synaptic membrane	22/135	397/19894	0.0554156	8.16621	11.9216	3.05633e-14	1.74211e-12	1.12602e-12	CBLN1/GAD2/GABRA1/KCNC2/PNOC/GABRG2/SYT1/PCDH8/GABRA2/KCNC3/GABRG3/ATP2B2/SLC6A7/KCNQ5/SNAP25/GRIN2A/TENM2/CHRM4/CHRNA3/GRIA4/UNC13A/GRM5	22
CC	GO:0032590	dendrite membrane	10/135	40/19894	0.25	36.8407	18.755	1.05285e-13	4.80099e-12	3.10313e-12	HPCA/GABRA1/KCNC2/GABRG2/AKAP5/THY1/GABRA2/KCNC3/GABRG3/ATP2B2	10
CC	GO:0030133	transport vesicle	22/135	434/19894	0.0506912	7.47001	11.2645	1.86199e-13	5.67928e-12	3.67082e-12	PENK/SYT2/GAD2/RAB3C/SLC32A1/SYT1/SYT3/GABRA2/LGI3/SVOP/SV2A/SNAP25/DOC2A/GRIN2A/SLC30A3/SLC17A6/SYNGR3/TH/STEAP2/KCNK9/SLC35F1/UNC13A	22
CC	GO:0030672	synaptic vesicle membrane	14/135	128/19894	0.109375	16.1178	14.183	1.99273e-13	5.67928e-12	3.67082e-12	SYT2/GAD2/RAB3C/SLC32A1/SYT1/GABRA2/SVOP/SV2A/DOC2A/SLC30A3/SLC17A6/SYNGR3/SLC35F1/UNC13A	14
CC	GO:0099501	exocytic vesicle membrane	14/135	128/19894	0.109375	16.1178	14.183	1.99273e-13	5.67928e-12	3.67082e-12	SYT2/GAD2/RAB3C/SLC32A1/SYT1/GABRA2/SVOP/SV2A/DOC2A/SLC30A3/SLC17A6/SYNGR3/SLC35F1/UNC13A	14
CC	GO:0150034	distal axon	17/135	272/19894	0.0625	9.21019	11.2694	4.71841e-12	1.19533e-10	7.72605e-11	PENK/PDYN/GAD1/SLC32A1/KCNC2/PNOC/THY1/KCNC3/PCDH9/KCNQ5/SNAP25/TENM2/OLFM1/TH/LMTK2/UNC13A/WDR47	17
CC	GO:0098982	GABA-ergic synapse	11/135	79/19894	0.139241	20.5189	14.3683	5.67416e-12	1.29371e-10	8.36192e-11	GAD2/CBLN4/GABRA1/GAD1/SLC32A1/KCNC2/GABRG2/GABRA2/GABRG3/ATP2B2/SV2A	11
CC	GO:0032589	neuron projection membrane	10/135	60/19894	0.166667	24.5605	15.1074	8.35034e-12	1.7308e-10	1.11871e-10	HPCA/GABRA1/KCNC2/GABRG2/AKAP5/THY1/GABRA2/KCNC3/GABRG3/ATP2B2	10
CC	GO:0098978	glutamatergic synapse	19/135	409/19894	0.0464548	6.84571	9.87378	4.29247e-11	8.1557e-10	5.27146e-10	CBLN1/HPCA/C1QL3/SH3GL2/SYT1/PCDH8/CBLN2/SH3GL3/FAM81A/ATP2B2/SV2A/SNAP25/DOC2A/GRIN2A/NAPB/SLC30A3/CNTNAP1/CADPS2/GRM5	19
CC	GO:0030658	transport vesicle membrane	15/135	238/19894	0.0630252	9.28758	10.6317	8.15335e-11	1.42997e-09	9.24266e-10	SYT2/GAD2/RAB3C/SLC32A1/SYT1/SYT3/GABRA2/SVOP/SV2A/DOC2A/SLC30A3/SLC17A6/SYNGR3/SLC35F1/UNC13A	15
CC	GO:0045211	postsynaptic membrane	15/135	276/19894	0.0543478	8.00886	9.6919	6.44994e-10	1.05042e-08	6.78942e-09	CBLN1/GABRA1/KCNC2/GABRG2/PCDH8/GABRA2/KCNC3/GABRG3/ATP2B2/GRIN2A/TENM2/CHRM4/CHRNA3/GRIA4/GRM5	15
CC	GO:0044306	neuron projection terminus	11/135	128/19894	0.0859375	12.664	10.9428	1.15357e-09	1.75342e-08	1.13333e-08	PENK/PDYN/GAD1/SLC32A1/KCNC2/PNOC/SYT1/KCNC3/KCNQ5/TH/UNC13A	11
CC	GO:0034702	monoatomic ion channel complex	16/135	344/19894	0.0465116	6.85409	9.05315	1.61737e-09	2.30476e-08	1.48968e-08	GABRA1/KCNV1/KCNC2/GABRG2/GABRA2/KCNV2/KCNC3/GABRG3/AKAP6/KCNQ5/SNAP25/GRIN2A/SLC17A6/CHRNA3/CALM3/GRIA4	16
CC	GO:0098984	neuron to neuron synapse	16/135	360/19894	0.0444444	6.54947	8.78297	3.10494e-09	4.16427e-08	2.69159e-08	PENK/PDYN/NEFH/C1QL3/RTN1/SYT1/AKAP5/SH3GL3/FAM81A/ATP2B2/GRIN2A/CAP2/SLC30A3/CHRNA3/GRIA4/GRM5	16
CC	GO:0043679	axon terminus	10/135	112/19894	0.0892857	13.1574	10.6647	4.65308e-09	5.8939e-08	3.80954e-08	PENK/PDYN/GAD1/SLC32A1/KCNC2/PNOC/KCNC3/KCNQ5/TH/UNC13A	10
CC	GO:1902495	transmembrane transporter complex	16/135	444/19894	0.036036	5.31038	7.59244	5.87937e-08	7.05525e-07	4.56018e-07	GABRA1/KCNV1/KCNC2/GABRG2/GABRA2/KCNV2/KCNC3/GABRG3/AKAP6/KCNQ5/SNAP25/GRIN2A/SLC17A6/CHRNA3/CALM3/GRIA4	16
CC	GO:1990351	transporter complex	16/135	471/19894	0.0339703	5.00596	7.27266	1.31657e-07	1.50089e-06	9.70104e-07	GABRA1/KCNV1/KCNC2/GABRG2/GABRA2/KCNV2/KCNC3/GABRG3/AKAP6/KCNQ5/SNAP25/GRIN2A/SLC17A6/CHRNA3/CALM3/GRIA4	16
CC	GO:0042734	presynaptic membrane	10/135	167/19894	0.0598802	8.82413	8.39263	2.11958e-07	2.30126e-06	1.48743e-06	GAD2/KCNC2/SYT1/PCDH8/KCNC3/ATP2B2/KCNQ5/SNAP25/GRIN2A/UNC13A	10
CC	GO:0031256	leading edge membrane	10/135	179/19894	0.0558659	8.23257	8.03443	4.03571e-07	4.18246e-06	2.70335e-06	HPCA/GABRA1/KCNC2/GABRG2/AKAP5/THY1/GABRA2/KCNC3/GABRG3/ATP2B2	10
CC	GO:0043204	perikaryon	9/135	151/19894	0.0596026	8.78322	7.93553	9.12305e-07	8.71896e-06	5.63552e-06	PENK/NPPA/HPCA/KCNC2/KCNC3/OLFM1/TH/MAP2K4/OPN4	9
CC	GO:0048786	presynaptic active zone	7/135	77/19894	0.0909091	13.3966	9.00875	9.17785e-07	8.71896e-06	5.63552e-06	GAD1/SLC32A1/ATP2B2/SV2A/SNAP25/CNTNAP1/UNC13A	7
CC	GO:0060198	clathrin-sculpted vesicle	4/135	12/19894	0.333333	49.121	13.7826	9.62429e-07	8.77735e-06	5.67327e-06	GAD2/GAD1/SLC32A1/SYT1	4
CC	GO:0032809	neuronal cell body membrane	5/135	29/19894	0.172414	25.4074	10.872	1.39169e-06	1.2204e-05	7.88811e-06	HPCA/KCNC2/THY1/KCNC3/ATP2B2	5
CC	GO:0044298	cell body membrane	5/135	32/19894	0.15625	23.0255	10.3068	2.32168e-06	1.96053e-05	1.26719e-05	HPCA/KCNC2/THY1/KCNC3/ATP2B2	5
CC	GO:0008076	voltage-gated potassium channel complex	7/135	89/19894	0.0786517	11.5903	8.27661	2.45795e-06	2.00147e-05	1.29366e-05	KCNV1/KCNC2/KCNV2/KCNC3/KCNQ5/SNAP25/CALM3	7
CC	GO:0099572	postsynaptic specialization	12/135	341/19894	0.0351906	5.18579	6.4444	3.71836e-06	2.9234e-05	1.88955e-05	NEFH/RTN1/AKAP5/GABRA2/SH3GL3/FAM81A/ATP2B2/GRIN2A/CAP2/CHRNA3/GRIA4/GRM5	12
CC	GO:0060077	inhibitory synapse	4/135	17/19894	0.235294	34.6736	11.4808	4.50702e-06	3.42534e-05	2.21397e-05	GAD2/GAD1/SLC32A1/GABRA2	4
CC	GO:0031045	dense core granule	5/135	37/19894	0.135135	19.9139	9.51831	4.89056e-06	3.59693e-05	2.32488e-05	PENK/SYT2/PDYN/SYT1/P2RX2	5
CC	GO:0034705	potassium channel complex	7/135	100/19894	0.07	10.3154	7.71915	5.36783e-06	3.82458e-05	2.47203e-05	KCNV1/KCNC2/KCNV2/KCNC3/KCNQ5/SNAP25/CALM3	7
CC	GO:1902711	GABA-A receptor complex	4/135	19/19894	0.210526	31.0238	10.8224	7.26305e-06	5.01811e-05	3.24347e-05	GABRA1/GABRG2/GABRA2/GABRG3	4
CC	GO:0014069	postsynaptic density	11/135	313/19894	0.0351438	5.17889	6.15957	9.72011e-06	6.51819e-05	4.21305e-05	NEFH/RTN1/AKAP5/SH3GL3/FAM81A/ATP2B2/GRIN2A/CAP2/CHRNA3/GRIA4/GRM5	11
CC	GO:1902710	GABA receptor complex	4/135	21/19894	0.190476	28.0691	10.2586	1.10975e-05	7.2292e-05	4.67261e-05	GABRA1/GABRG2/GABRA2/GABRG3	4
CC	GO:0032279	asymmetric synapse	11/135	329/19894	0.0334347	4.92703	5.93686	1.54809e-05	9.80457e-05	6.33721e-05	NEFH/RTN1/AKAP5/SH3GL3/FAM81A/ATP2B2/GRIN2A/CAP2/CHRNA3/GRIA4/GRM5	11
CC	GO:0043197	dendritic spine	8/135	171/19894	0.0467836	6.89417	6.39837	2.2181e-05	0.000136683	8.83452e-05	HPCA/AKAP5/KCNC3/ATP2B2/GRIN2A/TENM2/GRIA4/GRM5	8
CC	GO:0044309	neuron spine	8/135	173/19894	0.0462428	6.81447	6.34897	2.41162e-05	0.000144697	9.35254e-05	HPCA/AKAP5/KCNC3/ATP2B2/GRIN2A/TENM2/GRIA4/GRM5	8
CC	GO:0031252	cell leading edge	12/135	426/19894	0.028169	4.15107	5.43421	3.43105e-05	0.000200584	0.000129648	HPCA/GABRA1/KCNC2/GABRG2/AKAP5/THY1/GABRA2/KCNC3/GABRG3/ATP2B2/SNAP25/LDB2	12
CC	GO:0034707	chloride channel complex	5/135	56/19894	0.0892857	13.1574	7.53044	3.86515e-05	0.000220314	0.0001424	GABRA1/GABRG2/GABRA2/GABRG3/SLC17A6	5
CC	GO:0060076	excitatory synapse	5/135	64/19894	0.078125	11.5127	6.96272	7.38726e-05	0.000410804	0.000265524	CBLN1/SYT1/AKAP5/ATP2B2/SLC17A6	5
CC	GO:0034703	cation channel complex	8/135	204/19894	0.0392157	5.77894	5.67098	7.75851e-05	0.000421176	0.000272228	KCNV1/KCNC2/KCNV2/KCNC3/AKAP6/KCNQ5/SNAP25/CALM3	8
CC	GO:0042583	chromaffin granule	3/135	14/19894	0.214286	31.5778	9.46011	0.000105315	0.000558414	0.000360932	PENK/SYT2/SYT1	3
CC	GO:0030426	growth cone	7/135	164/19894	0.0426829	6.28988	5.62262	0.000130207	0.000674711	0.000436101	THY1/PCDH9/SNAP25/TENM2/OLFM1/LMTK2/WDR47	7
CC	GO:0031253	cell projection membrane	10/135	354/19894	0.0282486	4.1628	4.96301	0.000154261	0.000777399	0.000502474	HPCA/GABRA1/KCNC2/GABRG2/AKAP5/THY1/GABRA2/KCNC3/GABRG3/ATP2B2	10
CC	GO:0030427	site of polarized growth	7/135	169/19894	0.0414201	6.10379	5.5076	0.000156844	0.000777399	0.000502474	THY1/PCDH9/SNAP25/TENM2/OLFM1/LMTK2/WDR47	7
CC	GO:0098686	hippocampal mossy fiber to CA3 synapse	4/135	42/19894	0.0952381	14.0346	6.98962	0.00018585	0.000901572	0.000582733	PDYN/C1QL3/SYT1/SLC30A3	4
CC	GO:0030665	clathrin-coated vesicle membrane	6/135	138/19894	0.0434783	6.40709	5.26851	0.00036076	0.00171361	0.0011076	SYT2/GAD2/GAD1/SLC32A1/SH3GL2/SYT1	6
CC	GO:0098992	neuronal dense core vesicle	3/135	25/19894	0.12	17.6836	6.8993	0.000630076	0.00293178	0.00189497	PENK/PDYN/P2RX2	3
CC	GO:0030136	clathrin-coated vesicle	7/135	218/19894	0.0321101	4.73184	4.57949	0.000729345	0.00332581	0.00214965	SYT2/GAD2/GAD1/SLC32A1/SH3GL2/SYT1/STEAP2	7
CC	GO:0044304	main axon	4/135	68/19894	0.0588235	8.66841	5.23572	0.0011802	0.0052762	0.00341029	KCNC2/THY1/LGI3/CNTNAP1	4
CC	GO:0099634	postsynaptic specialization membrane	5/135	120/19894	0.0416667	6.14012	4.66822	0.00136435	0.00598214	0.00386657	GABRA2/ATP2B2/GRIN2A/GRIA4/GRM5	5
CC	GO:0005834	heterotrimeric G-protein complex	3/135	35/19894	0.0857143	12.6311	5.69261	0.00170639	0.00734069	0.00474467	GNG13/GNG14/GNB5	3
CC	GO:0099571	postsynaptic cytoskeleton	2/135	10/19894	0.2	29.4726	7.44406	0.00198489	0.00838064	0.00541685	NEFH/INA	2
CC	GO:1905360	GTPase complex	3/135	41/19894	0.0731707	10.7827	5.18287	0.00269811	0.0111849	0.00722937	GNG13/GNG14/GNB5	3
CC	GO:0030662	coated vesicle membrane	6/135	205/19894	0.0292683	4.31306	3.94121	0.00278171	0.0113255	0.00732028	SYT2/GAD2/GAD1/SLC32A1/SH3GL2/SYT1	6
CC	GO:0043195	terminal bouton	3/135	45/19894	0.0666667	9.8242	4.89831	0.00352144	0.0140857	0.00910436	KCNC2/TH/UNC13A	3
CC	GO:0098685	Schaffer collateral - CA1 synapse	4/135	93/19894	0.0430108	6.33819	4.26507	0.00371487	0.0146033	0.00943887	NEFH/INA/PCDH8/GRM5	4
CC	GO:0098845	postsynaptic endosome	2/135	14/19894	0.142857	21.0519	6.20362	0.00394315	0.014984	0.00968492	AKAP5/SH3GL3	2
CC	GO:0099092	postsynaptic density, intracellular component	2/135	14/19894	0.142857	21.0519	6.20362	0.00394315	0.014984	0.00968492	SH3GL3/FAM81A	2
CC	GO:0031234	extrinsic component of cytoplasmic side of plasma membrane	3/135	49/19894	0.0612245	9.02222	4.64731	0.00448299	0.016393	0.0105956	GNG13/GNG14/GNB5	3
CC	GO:0030673	axolemma	2/135	15/19894	0.133333	19.6484	5.97206	0.00452963	0.016393	0.0105956	KCNC2/THY1	2
CC	GO:0032591	dendritic spine membrane	2/135	15/19894	0.133333	19.6484	5.97206	0.00452963	0.016393	0.0105956	KCNC3/ATP2B2	2
CC	GO:0098839	postsynaptic density membrane	4/135	99/19894	0.040404	5.95406	4.08447	0.0046427	0.0165396	0.0106904	ATP2B2/GRIN2A/GRIA4/GRM5	4
CC	GO:0009898	cytoplasmic side of plasma membrane	5/135	161/19894	0.0310559	4.57649	3.76624	0.00486408	0.0170617	0.0110279	GNG13/AKAP5/GNG14/TH/GNB5	5
CC	GO:0019897	extrinsic component of plasma membrane	4/135	102/19894	0.0392157	5.77894	3.99964	0.00516021	0.0178262	0.011522	GNG13/GNG14/SNAP25/GNB5	4
CC	GO:0099091	postsynaptic specialization, intracellular component	2/135	17/19894	0.117647	17.3368	5.56995	0.00581514	0.0197888	0.0127906	SH3GL3/FAM81A	2
CC	GO:0030135	coated vesicle	7/135	317/19894	0.022082	3.25407	3.34394	0.00596284	0.0199931	0.0129226	SYT2/GAD2/GAD1/SLC32A1/SH3GL2/SYT1/STEAP2	7
CC	GO:0019898	extrinsic component of membrane	5/135	177/19894	0.0282486	4.1628	3.49359	0.00721244	0.0236051	0.0152572	GNG13/GNG14/SNAP25/DOC2A/GNB5	5
CC	GO:0098688	parallel fiber to Purkinje cell synapse	2/135	19/19894	0.105263	15.5119	5.23096	0.00724717	0.0236051	0.0152572	CBLN1/ATP2B2	2
CC	GO:0005922	connexin complex	2/135	21/19894	0.0952381	14.0346	4.9398	0.0088216	0.0283285	0.0183102	GJD2/GJD3	2
CC	GO:0043083	synaptic cleft	2/135	22/19894	0.0909091	13.3966	4.80871	0.00966094	0.030593	0.0197738	CBLN1/C1QL3	2
CC	GO:0098562	cytoplasmic side of membrane	5/135	199/19894	0.0251256	3.70259	3.16711	0.0115964	0.036219	0.0234103	GNG13/AKAP5/GNG14/TH/GNB5	5
CC	GO:0009925	basal plasma membrane	6/135	286/19894	0.020979	3.09153	2.94486	0.0134681	0.0414962	0.0268212	KCNC2/TSHR/SVOP/ATP2B2/CALHM1/CA11	6
CC	GO:0031594	neuromuscular junction	3/135	74/19894	0.0405405	5.97417	3.5434	0.0139544	0.0422824	0.0273294	SV2A/SYNGR3/UNC13A	3
CC	GO:0032839	dendrite cytoplasm	2/135	27/19894	0.0740741	10.9158	4.26164	0.0143591	0.0422824	0.0273294	HPCA/MAP2K4	2
CC	GO:0044295	axonal growth cone	2/135	27/19894	0.0740741	10.9158	4.26164	0.0143591	0.0422824	0.0273294	SNAP25/OLFM1	2
CC	GO:0030669	clathrin-coated endocytic vesicle membrane	3/135	75/19894	0.04	5.89452	3.51022	0.014465	0.0422824	0.0273294	SYT2/SH3GL2/SYT1	3
MF	GO:0022836	gated channel activity	16/127	301/18522	0.0531561	7.75243	9.81389	2.56481e-10	7.82266e-08	5.64257e-08	GABRA1/KCNV1/KCNC2/GABRG2/GABRA2/KCNV2/KCNC3/GABRG3/P2RX2/KCNQ5/SNAP25/GRIN2A/CHRNA3/CALHM1/KCNK9/GRIA4	16
MF	GO:0098960	postsynaptic neurotransmitter receptor activity	9/127	67/18522	0.134328	19.5908	12.6667	7.69275e-10	1.02959e-07	7.42656e-08	GABRA1/GABRG2/GABRA2/GABRG3/GRIN2A/CHRM4/CHRNA3/GRIA4/GRM5	9
MF	GO:0005216	monoatomic ion channel activity	18/127	441/18522	0.0408163	5.95276	8.7466	1.28795e-09	1.02959e-07	7.42656e-08	GABRA1/KCNV1/KCNC2/GABRG2/GABRA2/KCNV2/GJD3/KCNC3/GABRG3/P2RX2/KCNQ5/SNAP25/GRIN2A/SLC17A6/CHRNA3/CALHM1/KCNK9/GRIA4	18
MF	GO:0030594	neurotransmitter receptor activity	10/127	98/18522	0.102041	14.8819	11.4486	1.35028e-09	1.02959e-07	7.42656e-08	GABRA1/GABRG2/GABRA2/GABRG3/GRIN2A/HTR2C/CHRM4/CHRNA3/GRIA4/GRM5	10
MF	GO:0005230	extracellular ligand-gated monoatomic ion channel activity	8/127	73/18522	0.109589	15.9827	10.6574	3.62028e-08	2.20837e-06	1.59292e-06	GABRA1/GABRG2/GABRA2/GABRG3/P2RX2/GRIN2A/CHRNA3/GRIA4	8
MF	GO:1904315	transmitter-gated monoatomic ion channel activity involved in regulation of postsynaptic membrane potential	7/127	50/18522	0.14	20.418	11.4239	4.71653e-08	2.39757e-06	1.7294e-06	GABRA1/GABRG2/GABRA2/GABRG3/GRIN2A/CHRNA3/GRIA4	7
MF	GO:0099529	neurotransmitter receptor activity involved in regulation of postsynaptic membrane potential	7/127	52/18522	0.134615	19.6326	11.1796	6.24599e-08	2.72147e-06	1.96302e-06	GABRA1/GABRG2/GABRA2/GABRG3/GRIN2A/CHRNA3/GRIA4	7
MF	GO:0022824	transmitter-gated monoatomic ion channel activity	7/127	58/18522	0.12069	17.6017	10.5217	1.35676e-07	4.59791e-06	3.31653e-06	GABRA1/GABRG2/GABRA2/GABRG3/GRIN2A/CHRNA3/GRIA4	7
MF	GO:0022835	transmitter-gated channel activity	7/127	58/18522	0.12069	17.6017	10.5217	1.35676e-07	4.59791e-06	3.31653e-06	GABRA1/GABRG2/GABRA2/GABRG3/GRIN2A/CHRNA3/GRIA4	7
MF	GO:0008503	benzodiazepine receptor activity	4/127	11/18522	0.363636	53.0336	14.3433	6.70225e-07	2.04419e-05	1.47449e-05	GABRA1/GABRG2/GABRA2/GABRG3	4
MF	GO:0008179	adenylate cyclase binding	4/127	12/18522	0.333333	48.6142	13.7091	1e-06	2.77273e-05	2e-05	AKAP5/AKAP6/CAP2/CALM3	4
MF	GO:0022851	GABA-gated chloride ion channel activity	4/127	13/18522	0.307692	44.8746	13.1485	1.43678e-06	3.65182e-05	2.6341e-05	GABRA1/GABRG2/GABRA2/GABRG3	4
MF	GO:0005184	neuropeptide hormone activity	5/127	30/18522	0.166667	24.3071	10.6155	1.73918e-06	3.74392e-05	2.70053e-05	PENK/NPPA/PNOC/GAL/CCK	5
MF	GO:0160041	neuropeptide activity	5/127	30/18522	0.166667	24.3071	10.6155	1.73918e-06	3.74392e-05	2.70053e-05	PENK/NPPA/PNOC/GAL/CCK	5
MF	GO:0046873	metal ion transmembrane transporter activity	14/127	437/18522	0.0320366	4.6723	6.45511	1.84127e-06	3.74392e-05	2.70053e-05	KCNV1/KCNC2/KCNV2/KCNC3/ATP2B2/SLC6A7/KCNQ5/SNAP25/GRIN2A/SLC30A3/SLC17A6/CALHM1/SLC39A10/KCNK9	14
MF	GO:0015276	ligand-gated monoatomic ion channel activity	9/127	169/18522	0.0532544	7.76676	7.34268	2.49857e-06	4.76289e-05	3.43553e-05	GABRA1/GABRG2/GABRA2/GABRG3/P2RX2/GRIN2A/CHRNA3/CALHM1/GRIA4	9
MF	GO:0022834	ligand-gated channel activity	9/127	171/18522	0.0526316	7.67592	7.28725	2.75302e-06	4.86311e-05	3.50781e-05	GABRA1/GABRG2/GABRA2/GABRG3/P2RX2/GRIN2A/CHRNA3/CALHM1/GRIA4	9
MF	GO:0005244	voltage-gated monoatomic ion channel activity	9/127	172/18522	0.0523256	7.63129	7.25987	2.8884e-06	4.86311e-05	3.50781e-05	KCNV1/KCNC2/KCNV2/KCNC3/KCNQ5/SNAP25/GRIN2A/CALHM1/KCNK9	9
MF	GO:0022832	voltage-gated channel activity	9/127	173/18522	0.0520231	7.58718	7.23271	3.02948e-06	4.86311e-05	3.50781e-05	KCNV1/KCNC2/KCNV2/KCNC3/KCNQ5/SNAP25/GRIN2A/CALHM1/KCNK9	9
MF	GO:0005249	voltage-gated potassium channel activity	7/127	99/18522	0.0707071	10.3121	7.71914	5.32456e-06	8.11996e-05	5.85702e-05	KCNV1/KCNC2/KCNV2/KCNC3/KCNQ5/SNAP25/KCNK9	7
MF	GO:0022843	voltage-gated monoatomic cation channel activity	8/127	143/18522	0.0559441	8.15902	7.14077	6.41458e-06	9.31641e-05	6.72004e-05	KCNV1/KCNC2/KCNV2/KCNC3/KCNQ5/SNAP25/CALHM1/KCNK9	8
MF	GO:0004890	GABA-A receptor activity	4/127	19/18522	0.210526	30.7037	10.7634	7.54422e-06	0.00010459	7.54422e-05	GABRA1/GABRG2/GABRA2/GABRG3	4
MF	GO:0099095	ligand-gated monoatomic anion channel activity	4/127	21/18522	0.190476	27.7795	10.2023	1.1526e-05	0.000152845	0.000110249	GABRA1/GABRG2/GABRA2/GABRG3	4
MF	GO:0015079	potassium ion transmembrane transporter activity	8/127	158/18522	0.0506329	7.38443	6.69655	1.33327e-05	0.000169437	0.000122216	KCNV1/KCNC2/KCNV2/KCNC3/KCNQ5/SNAP25/SLC17A6/KCNK9	8
MF	GO:0016917	GABA receptor activity	4/127	22/18522	0.181818	26.5168	9.9503	1.40127e-05	0.000170955	0.000123312	GABRA1/GABRG2/GABRA2/GABRG3	4
MF	GO:0005261	monoatomic cation channel activity	11/127	330/18522	0.0333333	4.86142	5.88095	1.72044e-05	0.000201821	0.000145576	KCNV1/KCNC2/KCNV2/KCNC3/P2RX2/KCNQ5/SNAP25/GRIN2A/CHRNA3/CALHM1/KCNK9	11
MF	GO:0005267	potassium channel activity	7/127	122/18522	0.057377	8.36801	6.78431	2.10339e-05	0.000237605	0.000171387	KCNV1/KCNC2/KCNV2/KCNC3/KCNQ5/SNAP25/KCNK9	7
MF	GO:0000149	SNARE binding	6/127	107/18522	0.0560748	8.17809	6.18727	9.47447e-05	0.00101218	0.0007301	SYT2/SYT1/SYT3/SNAP25/NAPB/UNC13A	6
MF	GO:0019905	syntaxin binding	5/127	67/18522	0.0746269	10.8838	6.73422	9.62404e-05	0.00101218	0.0007301	SYT2/SYT1/SNAP25/NAPB/UNC13A	5
MF	GO:0001664	G protein-coupled receptor binding	9/127	291/18522	0.0309278	4.51059	5.0154	0.000181094	0.00184112	0.00132802	PENK/TAC1/NPPA/PDYN/PNOC/AKAP5/GAL/RSPO3/GRM5	9
MF	GO:0005179	hormone activity	6/127	126/18522	0.047619	6.94488	5.56354	0.000232279	0.00228532	0.00164843	PENK/NPPA/PNOC/GAL/NPPC/CCK	6
MF	GO:0005254	chloride channel activity	5/127	82/18522	0.0609756	8.89284	5.95174	0.000250521	0.00238778	0.00172233	GABRA1/GABRG2/GABRA2/GABRG3/SLC17A6	5
MF	GO:0017075	syntaxin-1 binding	3/127	19/18522	0.157895	23.0278	7.98198	0.00028152	0.00260193	0.0018768	SYT1/SNAP25/UNC13A	3
MF	GO:0005544	calcium-dependent phospholipid binding	4/127	53/18522	0.0754717	11.007	6.06183	0.000476015	0.00427013	0.0030801	SYT2/SYT1/SYT3/DOC2A	4
MF	GO:0005253	monoatomic anion channel activity	5/127	95/18522	0.0526316	7.67592	5.42038	0.000495593	0.00431874	0.00311516	GABRA1/GABRG2/GABRA2/GABRG3/SLC17A6	5
MF	GO:0030276	clathrin binding	4/127	56/18522	0.0714286	10.4173	5.86434	0.000587685	0.004979	0.00359141	SYT2/NSG2/SYT1/SYT3	4
MF	GO:0015171	amino acid transmembrane transporter activity	5/127	101/18522	0.049505	7.21993	5.20803	0.00065574	0.00540542	0.00389899	SLC32A1/SLC6A7/GRIN2A/SLC17A6/GRIA4	5
MF	GO:0008066	glutamate receptor activity	3/127	27/18522	0.111111	16.2047	6.56928	0.000816434	0.00655296	0.00472672	GRIN2A/GRIA4/GRM5	3
MF	GO:0015108	chloride transmembrane transporter activity	5/127	120/18522	0.0416667	6.07677	4.63586	0.00142295	0.0111282	0.00802688	GABRA1/GABRG2/GABRA2/GABRG3/SLC17A6	5
MF	GO:0051427	hormone receptor binding	3/127	33/18522	0.0909091	13.2584	5.85624	0.00147793	0.0112692	0.00812864	NPPA/NPPC/CCK	3
MF	GO:0071855	neuropeptide receptor binding	3/127	36/18522	0.0833333	12.1535	5.56579	0.00190538	0.0141741	0.010224	TAC1/NPPA/GAL	3
MF	GO:0008509	monoatomic anion transmembrane transporter activity	5/127	141/18522	0.035461	5.17172	4.13166	0.00288052	0.0208765	0.0150585	GABRA1/GABRG2/GABRA2/GABRG3/SLC17A6	5
MF	GO:0099508	voltage-gated monoatomic ion channel activity involved in regulation of presynaptic membrane potential	2/127	12/18522	0.166667	24.3071	6.71057	0.00294325	0.0208765	0.0150585	KCNC2/KCNQ5	2
MF	GO:0015103	inorganic anion transmembrane transporter activity	5/127	153/18522	0.0326797	4.7661	3.88668	0.00408435	0.028312	0.0204218	GABRA1/GABRG2/GABRA2/GABRG3/SLC17A6	5
MF	GO:0099507	ligand-gated monoatomic ion channel activity involved in regulation of presynaptic membrane potential	2/127	16/18522	0.125	18.2303	5.72903	0.00525626	0.0356258	0.0256973	GABRA2/GRIA4	2
MF	GO:0051018	protein kinase A binding	3/127	53/18522	0.0566038	8.25524	4.39493	0.00574477	0.0380903	0.027475	AKAP5/AKAP6/AKAIN1	3
MF	GO:0004970	glutamate-gated receptor activity	2/127	17/18522	0.117647	17.1579	5.53796	0.00593049	0.0384851	0.0277598	GRIN2A/GRIA4	2
MF	GO:0004653	polypeptide N-acetylgalactosaminyltransferase activity	2/127	19/18522	0.105263	15.3518	5.20053	0.00739032	0.046001	0.033181	GALNT17/GALNT18	2
MF	GO:0016918	retinal binding	2/127	19/18522	0.105263	15.3518	5.20053	0.00739032	0.046001	0.033181	RBP4/OPN4	2
MF	GO:0046943	carboxylic acid transmembrane transporter activity	5/127	181/18522	0.0276243	4.0288	3.40238	0.00822212	0.0493222	0.0355767	SLC32A1/SLC6A7/GRIN2A/SLC17A6/GRIA4	5
MF	GO:0015294	solute:monoatomic cation symporter activity	4/127	116/18522	0.0344828	5.02905	3.6169	0.0083636	0.0493222	0.0355767	SLC32A1/SLC6A7/SLC17A6/SLC39A10	4
MF	GO:0005342	organic acid transmembrane transporter activity	5/127	182/18522	0.0274725	4.00666	3.38692	0.00840903	0.0493222	0.0355767	SLC32A1/SLC6A7/GRIN2A/SLC17A6/GRIA4	5
MF	GO:0008514	organic anion transmembrane transporter activity	6/127	258/18522	0.0232558	3.39169	3.2144	0.0087833	0.0498819	0.0359804	SLC32A1/SLC6A7/GRIN2A/SLC17A6/SLC39A10/GRIA4	6
MF	GO:0005243	gap junction channel activity	2/127	21/18522	0.0952381	13.8898	4.91067	0.00899509	0.0498819	0.0359804	GJD2/GJD3	2
MF	GO:0099186	structural constituent of postsynapse	2/127	21/18522	0.0952381	13.8898	4.91067	0.00899509	0.0498819	0.0359804	NEFH/INA	2

## Sheet: ST_top_150_genes_cluster2
ONTOLOGY	ID	Description	GeneRatio	BgRatio	RichFactor	FoldEnrichment	zScore	pvalue	p.adjust	qvalue	geneID	Count
BP	GO:0050804	modulation of chemical synaptic transmission	30/138	493/18888	0.0608519	8.32878	14.1457	1.92124e-19	1.72371e-16	1.40338e-16	PRKCG/CAMKV/SYT1/GRIN1/NEFL/CLSTN2/SLC4A10/SV2B/CACNG3/RAB3A/GRM5/CAMK2A/RGS4/NEUROD2/CBLN2/GRM1/JPH3/MCTP1/GRIK3/CHRM1/RIMS3/DLGAP1/PPP3CA/NRXN1/NETO1/ITPKA/RIMS1/CACNG2/GRIN2B/DGKI	30
BP	GO:0099177	regulation of trans-synaptic signaling	30/138	494/18888	0.0607287	8.31192	14.1279	2.03388e-19	1.72371e-16	1.40338e-16	PRKCG/CAMKV/SYT1/GRIN1/NEFL/CLSTN2/SLC4A10/SV2B/CACNG3/RAB3A/GRM5/CAMK2A/RGS4/NEUROD2/CBLN2/GRM1/JPH3/MCTP1/GRIK3/CHRM1/RIMS3/DLGAP1/PPP3CA/NRXN1/NETO1/ITPKA/RIMS1/CACNG2/GRIN2B/DGKI	30
BP	GO:0042391	regulation of membrane potential	28/138	446/18888	0.0627803	8.59271	13.9213	1.58911e-18	8.97849e-16	7.30992e-16	CHRNA4/KCNQ5/GRIN1/SCN2A/RGS7BP/SCN8A/GRM5/GABRA5/RGS4/SCN2B/RYR2/GABRA1/ASIC2/GRM1/GRIK3/SCN3B/CHRM1/RIMS3/TRPC5/KCNH5/PPP3CA/NRXN1/NETO1/KCNH3/RIMS1/CACNG2/GRIN2B/KCNA1	28
BP	GO:0050808	synapse organization	26/138	493/18888	0.0527383	7.21827	12.0023	2.058e-15	8.72077e-13	7.10009e-13	SEMA3E/FILIP1/CAMKV/SLIT1/NPTX1/NEFL/CLSTN2/SEZ6L/CAP2/CDH10/RAB3A/GRM5/NGEF/GABRA5/GABRA1/NEUROD2/ASIC2/SLITRK5/CBLN2/NEGR1/FRMPD4/WASF1/NRXN1/ITPKA/CACNG2/GRIN2B	26
BP	GO:0060078	regulation of postsynaptic membrane potential	16/138	148/18888	0.108108	14.7967	14.4558	1.30967e-14	4.43978e-12	3.61469e-12	CHRNA4/GRIN1/RGS7BP/GRM5/GABRA5/RGS4/GABRA1/GRM1/GRIK3/CHRM1/PPP3CA/NRXN1/NETO1/RIMS1/GRIN2B/KCNA1	16
BP	GO:0051966	regulation of synaptic transmission, glutamatergic	10/138	80/18888	0.125	17.1087	12.3867	3.32355e-10	8.68008e-08	7.06697e-08	SYT1/GRIN1/CACNG3/GRM5/GRM1/GRIK3/NRXN1/CACNG2/GRIN2B/DGKI	10
BP	GO:0048168	regulation of neuronal synaptic plasticity	9/138	58/18888	0.155172	21.2384	13.243	3.58469e-10	8.68008e-08	7.06697e-08	GRIN1/SLC4A10/RAB3A/GRM5/CAMK2A/JPH3/MCTP1/NETO1/GRIN2B	9
BP	GO:0050803	regulation of synapse structure or activity	15/138	249/18888	0.060241	8.24515	9.87317	4.26822e-10	9.04329e-08	7.36268e-08	CAMKV/SLIT1/NEFL/CLSTN2/NGEF/NEUROD2/ASIC2/SLITRK5/CBLN2/SLC17A7/NEGR1/FRMPD4/NRXN1/ITPKA/GRIN2B	15
BP	GO:0048167	regulation of synaptic plasticity	14/138	216/18888	0.0648148	8.87118	9.9814	6.48517e-10	1.10604e-07	9.00489e-08	PRKCG/GRIN1/SLC4A10/RAB3A/GRM5/CAMK2A/NEUROD2/JPH3/MCTP1/RIMS3/NETO1/ITPKA/RIMS1/GRIN2B	14
BP	GO:0035249	synaptic transmission, glutamatergic	11/138	113/18888	0.0973451	13.3236	11.2721	6.52528e-10	1.10604e-07	9.00489e-08	SYT1/GRIN1/CACNG3/GRM5/GRM1/SLC17A7/GRIK3/NRXN1/CACNG2/GRIN2B/DGKI	11
BP	GO:0050890	cognition	16/138	322/18888	0.0496894	6.80097	9.0072	1.80036e-09	2.77418e-07	2.25863e-07	TBR1/PRKCG/CHRNA4/PAK5/GRIN1/SCN2A/CLSTN2/GRM5/GABRA5/NEUROD2/JPH3/CHRM1/NRXN1/NETO1/CAMK4/GRIN2B	16
BP	GO:0050807	regulation of synapse organization	14/138	243/18888	0.0576132	7.88549	9.26781	2.99775e-09	4.23432e-07	3.44741e-07	CAMKV/SLIT1/NEFL/CLSTN2/NGEF/NEUROD2/ASIC2/SLITRK5/CBLN2/NEGR1/FRMPD4/NRXN1/ITPKA/GRIN2B	14
BP	GO:0006836	neurotransmitter transport	13/138	206/18888	0.0631068	8.6374	9.45557	3.77454e-09	4.92142e-07	4.00682e-07	PRKCG/SYT1/SV2B/RPH3A/RAB3A/CADPS/CAMK2A/SYNGR3/SLC17A7/MCTP1/RIMS3/NRXN1/RIMS1	13
BP	GO:0007409	axonogenesis	18/138	455/18888	0.0395604	5.41462	8.17752	6.05056e-09	7.3255e-07	5.96413e-07	SEMA3E/EPHA5/TBR1/SLIT1/NPTX1/FEZF2/NELL2/CHN1/NEFL/RAB3A/ISLR2/SLITRK5/CCK/TRPC5/NRXN1/ARHGEF25/TIAM2/EPHB6	18
BP	GO:0007269	neurotransmitter secretion	11/138	144/18888	0.0763889	10.4553	9.77117	8.66162e-09	9.17591e-07	7.47065e-07	PRKCG/SYT1/SV2B/RPH3A/RAB3A/CADPS/CAMK2A/MCTP1/RIMS3/NRXN1/RIMS1	11
BP	GO:0099643	signal release from synapse	11/138	144/18888	0.0763889	10.4553	9.77117	8.66162e-09	9.17591e-07	7.47065e-07	PRKCG/SYT1/SV2B/RPH3A/RAB3A/CADPS/CAMK2A/MCTP1/RIMS3/NRXN1/RIMS1	11
BP	GO:0007611	learning or memory	14/138	278/18888	0.0503597	6.89271	8.49151	1.66807e-08	1.66316e-06	1.35408e-06	TBR1/PRKCG/PAK5/GRIN1/SCN2A/CLSTN2/GRM5/GABRA5/NEUROD2/JPH3/NRXN1/NETO1/CAMK4/GRIN2B	14
BP	GO:0051588	regulation of neurotransmitter transport	9/138	99/18888	0.0909091	12.4427	9.79297	4.52628e-08	4.26225e-06	3.47015e-06	PRKCG/SYT1/SV2B/RAB3A/CAMK2A/SYNGR3/MCTP1/RIMS3/RIMS1	9
BP	GO:2000463	positive regulation of excitatory postsynaptic potential	6/138	32/18888	0.1875	25.663	11.9789	1.05702e-07	9.42971e-06	7.67729e-06	GRIN1/RGS4/NRXN1/NETO1/RIMS1/GRIN2B	6
BP	GO:0046928	regulation of neurotransmitter secretion	8/138	82/18888	0.097561	13.3531	9.61736	1.4973e-07	1.26896e-05	1.03314e-05	PRKCG/SYT1/SV2B/RAB3A/CAMK2A/MCTP1/RIMS3/RIMS1	8
BP	GO:0007612	learning	10/138	153/18888	0.0653595	8.94572	8.46589	1.84432e-07	1.48863e-05	1.21198e-05	TBR1/PAK5/GRIN1/CLSTN2/GRM5/GABRA5/NEUROD2/JPH3/NRXN1/NETO1	10
BP	GO:0051480	regulation of cytosolic calcium ion concentration	7/138	59/18888	0.118644	16.2388	10.0573	2.37024e-07	1.78029e-05	1.44944e-05	SV2B/GRM5/RYR2/ATP2B2/GRM1/TRPC5/ATP2B3	7
BP	GO:0099504	synaptic vesicle cycle	11/138	199/18888	0.0552764	7.56565	7.98789	2.41573e-07	1.78029e-05	1.44944e-05	PRKCG/SYT1/SH3GL2/SV2B/RPH3A/RAB3A/CADPS/SLC17A7/RIMS3/PACSIN1/RIMS1	11
BP	GO:0010975	regulation of neuron projection development	16/138	460/18888	0.0347826	4.76068	7.0053	2.5967e-07	1.78424e-05	1.45266e-05	SEMA3E/TBR1/SLIT1/BCL11A/FEZF2/CHN1/NEFL/ISLR2/NGEF/NEGR1/STMN2/TRPC5/PACSIN1/PPP3CA/ITPKA/TIAM2	16
BP	GO:0097484	dendrite extension	6/138	37/18888	0.162162	22.1951	11.071	2.63162e-07	1.78424e-05	1.45266e-05	CPNE9/BCL11A/SYT1/SH3GL2/WASF1/RIMS1	6
BP	GO:0016079	synaptic vesicle exocytosis	8/138	96/18888	0.0833333	11.4058	8.76889	5.11296e-07	3.33326e-05	2.7138e-05	PRKCG/SYT1/SV2B/RPH3A/RAB3A/CADPS/RIMS3/RIMS1	8
BP	GO:0099003	vesicle-mediated transport in synapse	11/138	221/18888	0.0497738	6.81251	7.45664	6.87426e-07	4.15981e-05	3.38675e-05	PRKCG/SYT1/SH3GL2/SV2B/RPH3A/RAB3A/CADPS/SLC17A7/RIMS3/PACSIN1/RIMS1	11
BP	GO:0050806	positive regulation of synaptic transmission	10/138	177/18888	0.0564972	7.73274	7.72059	7.11709e-07	4.15981e-05	3.38675e-05	PRKCG/SYT1/GRIN1/CLSTN2/CACNG3/RIMS3/NRXN1/RIMS1/CACNG2/GRIN2B	10
BP	GO:1990138	neuron projection extension	10/138	177/18888	0.0564972	7.73274	7.72059	7.11709e-07	4.15981e-05	3.38675e-05	SEMA3E/CPNE9/SLIT1/BCL11A/SYT1/SH3GL2/ISLR2/TRPC5/WASF1/RIMS1	10
BP	GO:2000300	regulation of synaptic vesicle exocytosis	6/138	44/18888	0.136364	18.664	10.0635	7.66245e-07	4.32928e-05	3.52473e-05	PRKCG/SYT1/SV2B/RAB3A/RIMS3/RIMS1	6
BP	GO:0045055	regulated exocytosis	11/138	225/18888	0.0488889	6.6914	7.36784	8.20644e-07	4.48707e-05	3.65319e-05	PRKCG/SYT1/RAB26/RASGRP1/SV2B/RPH3A/RAB3A/CADPS/SYNGR3/RIMS3/RIMS1	11
BP	GO:0060079	excitatory postsynaptic potential	8/138	107/18888	0.0747664	10.2332	8.21688	1.175e-06	6.22385e-05	5.0672e-05	CHRNA4/GRIN1/RGS4/PPP3CA/NRXN1/NETO1/RIMS1/GRIN2B	8
BP	GO:0017157	regulation of exocytosis	10/138	188/18888	0.0531915	7.2803	7.42435	1.23409e-06	6.30469e-05	5.13302e-05	PRKCG/SYT1/RAB26/SV2B/RPH3A/RAB3A/CADPS/VSNL1/RIMS3/RIMS1	10
BP	GO:0051592	response to calcium ion	9/138	146/18888	0.0616438	8.43716	7.7392	1.26466e-06	6.30469e-05	5.13302e-05	CPNE9/SYT1/CPNE4/RYR2/NEUROD2/DMTN/PPP3CA/ITPKA/CACNG2	9
BP	GO:0048588	developmental cell growth	11/138	238/18888	0.0462185	6.3259	7.09354	1.42411e-06	6.89678e-05	5.61508e-05	SEMA3E/CPNE9/SLIT1/BCL11A/SYT1/SH3GL2/ISLR2/RGS4/TRPC5/WASF1/RIMS1	11
BP	GO:0098815	modulation of excitatory postsynaptic potential	6/138	49/18888	0.122449	16.7595	9.47617	1.47312e-06	6.93596e-05	5.64698e-05	GRIN1/RGS4/NRXN1/NETO1/RIMS1/GRIN2B	6
BP	GO:0034765	regulation of monoatomic ion transmembrane transport	13/138	349/18888	0.0372493	5.09829	6.62969	1.73172e-06	7.78617e-05	6.33918e-05	DPP10/GRIN1/GRM5/RGS4/SCN2B/RYR2/CASQ1/ASIC2/JPH3/SCN3B/PPP3CA/NETO1/GRIN2B	13
BP	GO:0051960	regulation of nervous system development	15/138	468/18888	0.0320513	4.38685	6.36493	1.74557e-06	7.78617e-05	6.33918e-05	SEMA3E/SLIT1/FEZF2/NEFL/CLSTN2/ISLR2/GRM5/ASIC2/SLITRK5/CBLN2/TRPC5/PPP3CA/NRXN1/ITPKA/TIAM2	15
BP	GO:0043269	regulation of monoatomic ion transport	15/138	470/18888	0.0319149	4.36818	6.34371	1.83978e-06	7.99599e-05	6.51001e-05	DPP10/GRIN1/GRM5/CAMK2A/RGS4/SCN2B/RYR2/CASQ1/ASIC2/JPH3/SCN3B/CHRM1/PPP3CA/NETO1/GRIN2B	15
BP	GO:0099565	chemical synaptic transmission, postsynaptic	8/138	115/18888	0.0695652	9.52136	7.86342	2.03038e-06	8.60374e-05	7.00482e-05	CHRNA4/GRIN1/RGS4/PPP3CA/NRXN1/NETO1/RIMS1/GRIN2B	8
BP	GO:0099505	regulation of presynaptic membrane potential	5/138	30/18888	0.166667	22.8116	10.257	2.38173e-06	9.8464e-05	8.01654e-05	KCNQ5/GABRA5/GRIK3/GRIN2B/KCNA1	5
BP	GO:0031644	regulation of nervous system process	8/138	119/18888	0.0672269	9.20132	7.6994	2.627e-06	0.000106018	8.63156e-05	GRIN1/RGS4/GRM1/DLGAP1/NRXN1/NETO1/RIMS1/GRIN2B	8
BP	GO:0023061	signal release	15/138	487/18888	0.0308008	4.2157	6.16792	2.84449e-06	0.000112126	9.12882e-05	EPHA5/PRKCG/CHRNA4/SYT1/SV2B/RPH3A/RAB3A/CADPS/CAMK2A/VSNL1/MCTP1/RIMS3/PPP3CA/NRXN1/RIMS1	15
BP	GO:0034762	regulation of transmembrane transport	15/138	489/18888	0.0306748	4.19845	6.14777	2.99032e-06	0.000114893	9.35409e-05	DPP10/GRIN1/CACNG3/GRM5/RGS4/SCN2B/RYR2/CASQ1/ASIC2/JPH3/SCN3B/PPP3CA/NETO1/CACNG2/GRIN2B	15
BP	GO:0007416	synapse assembly	10/138	208/18888	0.0480769	6.58027	6.94254	3.0698e-06	0.000114893	9.35409e-05	SLIT1/NPTX1/CLSTN2/GABRA5/GABRA1/ASIC2/SLITRK5/CBLN2/NEGR1/NRXN1	10
BP	GO:0006816	calcium ion transport	14/138	428/18888	0.0327103	4.47704	6.24218	3.11803e-06	0.000114893	9.35409e-05	CHRNA4/GRIN1/CACNG3/CAMK2A/RGS4/RYR2/ATP2B2/CASQ1/JPH3/TRPC5/PPP3CA/ATP2B3/CACNG2/GRIN2B	14
BP	GO:0021761	limbic system development	8/138	125/18888	0.064	8.75965	7.46735	3.79792e-06	0.000136967	0.000111513	SEMA3E/EPHA5/TBR1/NEUROD6/FEZF2/SCN2A/NEFL/KCNA1	8
BP	GO:0051968	positive regulation of synaptic transmission, glutamatergic	5/138	36/18888	0.138889	19.0097	9.27894	6.08282e-06	0.000214799	0.000174881	GRIN1/CACNG3/NRXN1/CACNG2/GRIN2B	5
BP	GO:0017156	calcium-ion regulated exocytosis	6/138	66/18888	0.0909091	12.4427	7.98891	8.64565e-06	0.000289271	0.000235513	SYT1/RPH3A/RAB3A/CADPS/RIMS3/RIMS1	6
BP	GO:0007411	axon guidance	10/138	234/18888	0.042735	5.84913	6.40333	8.70373e-06	0.000289271	0.000235513	SEMA3E/EPHA5/TBR1/SLIT1/FEZF2/NELL2/CHN1/NRXN1/ARHGEF25/EPHB6	10
BP	GO:0097485	neuron projection guidance	10/138	234/18888	0.042735	5.84913	6.40333	8.70373e-06	0.000289271	0.000235513	SEMA3E/EPHA5/TBR1/SLIT1/FEZF2/NELL2/CHN1/NRXN1/ARHGEF25/EPHB6	10
BP	GO:0006887	exocytosis	12/138	348/18888	0.0344828	4.71964	6.00836	9.64474e-06	0.000314381	0.000255956	PRKCG/SYT1/RAB26/RASGRP1/SV2B/RPH3A/RAB3A/CADPS/VSNL1/SYNGR3/RIMS3/RIMS1	12
BP	GO:0051962	positive regulation of nervous system development	11/138	294/18888	0.037415	5.12097	6.10952	1.07703e-05	0.000344446	0.000280434	NEFL/CLSTN2/ISLR2/GRM5/ASIC2/SLITRK5/CBLN2/TRPC5/NRXN1/ITPKA/TIAM2	11
BP	GO:0060560	developmental growth involved in morphogenesis	10/138	243/18888	0.0411523	5.63249	6.2353	1.20969e-05	0.000379709	0.000309144	SEMA3E/CPNE9/SLIT1/BCL11A/SYT1/SH3GL2/ISLR2/TRPC5/WASF1/RIMS1	10
BP	GO:0048791	calcium ion-regulated exocytosis of neurotransmitter	4/138	21/18888	0.190476	26.0704	9.86143	1.4824e-05	0.000456849	0.000371948	SYT1/RAB3A/RIMS3/RIMS1	4
BP	GO:1904062	regulation of monoatomic cation transmembrane transport	11/138	309/18888	0.0355987	4.87238	5.88798	1.7128e-05	0.000518427	0.000422082	DPP10/GRIN1/RGS4/SCN2B/RYR2/CASQ1/JPH3/SCN3B/PPP3CA/NETO1/GRIN2B	11
BP	GO:0099010	modification of postsynaptic structure	4/138	22/18888	0.181818	24.8854	9.61665	1.80157e-05	0.000535731	0.00043617	FILIP1/CAMKV/WASF1/ITPKA	4
BP	GO:0051963	regulation of synapse assembly	7/138	115/18888	0.0608696	8.33119	6.76514	2.16776e-05	0.00062305	0.000507262	SLIT1/CLSTN2/ASIC2/SLITRK5/CBLN2/NEGR1/NRXN1	7
BP	GO:0032409	regulation of transporter activity	10/138	260/18888	0.0384615	5.26421	5.93968	2.16873e-05	0.00062305	0.000507262	CACNG3/GRM5/SCN2B/RYR2/CASQ1/SYNGR3/JPH3/SCN3B/NETO1/CACNG2	10
BP	GO:0035418	protein localization to synapse	6/138	78/18888	0.0769231	10.5284	7.23427	2.27492e-05	0.000642664	0.000523231	NPTX1/CACNG3/ASIC2/NRXN1/NETO1/CACNG2	6
BP	GO:0007193	adenylate cyclase-inhibiting G protein-coupled receptor signaling pathway	6/138	80/18888	0.075	10.2652	7.12442	2.62991e-05	0.000730769	0.000594962	HTR1E/GRM5/NPY1R/GRM1/GRIK3/CHRM1	6
BP	GO:0055074	calcium ion homeostasis	11/138	326/18888	0.0337423	4.6183	5.65355	2.80564e-05	0.000765174	0.000622974	GRIN1/SV2B/GRM5/RYR2/ATP2B2/CASQ1/GRM1/JPH3/TRPC5/GPR12/ATP2B3	11
BP	GO:0034329	cell junction assembly	13/138	453/18888	0.0286976	3.92782	5.41119	2.84401e-05	0.000765174	0.000622974	SLIT1/NPTX1/CLSTN2/CDH10/GABRA5/GABRA1/ASIC2/SLITRK5/DMTN/CBLN2/NEGR1/NRXN1/GJB6	13
BP	GO:0099633	protein localization to postsynaptic specialization membrane	4/138	25/18888	0.16	21.8991	8.97043	3.06294e-05	0.00079872	0.000650285	NPTX1/CACNG3/NETO1/CACNG2	4
BP	GO:0099645	neurotransmitter receptor localization to postsynaptic specialization membrane	4/138	25/18888	0.16	21.8991	8.97043	3.06294e-05	0.00079872	0.000650285	NPTX1/CACNG3/NETO1/CACNG2	4
BP	GO:0007215	glutamate receptor signaling pathway	5/138	50/18888	0.1	13.687	7.70629	3.14945e-05	0.000808835	0.00065852	GRIN1/GRM5/GRM1/GRIK3/GRIN2B	5
BP	GO:0070588	calcium ion transmembrane transport	11/138	334/18888	0.0329341	4.50768	5.54875	3.50077e-05	0.000885644	0.000721055	GRIN1/CACNG3/RYR2/ATP2B2/CASQ1/JPH3/TRPC5/PPP3CA/ATP2B3/CACNG2/GRIN2B	11
BP	GO:0032412	regulation of monoatomic ion transmembrane transporter activity	9/138	221/18888	0.040724	5.57387	5.86764	3.62822e-05	0.000904387	0.000736315	CACNG3/GRM5/SCN2B/RYR2/CASQ1/JPH3/SCN3B/NETO1/CACNG2	9
BP	GO:1903305	regulation of regulated secretory pathway	7/138	125/18888	0.056	7.6647	6.41364	3.71368e-05	0.000912273	0.000742735	PRKCG/SYT1/SV2B/RPH3A/RAB3A/RIMS3/RIMS1	7
BP	GO:1903859	regulation of dendrite extension	4/138	27/18888	0.148148	20.277	8.59921	4.20147e-05	0.000997833	0.000812395	CPNE9/BCL11A/SYT1/RIMS1	4
BP	GO:0008306	associative learning	6/138	87/18888	0.0689655	9.43928	6.76854	4.23858e-05	0.000997833	0.000812395	TBR1/GRIN1/CLSTN2/GABRA5/NEUROD2/NETO1	6
BP	GO:0071277	cellular response to calcium ion	6/138	87/18888	0.0689655	9.43928	6.76854	4.23858e-05	0.000997833	0.000812395	CPNE9/SYT1/CPNE4/NEUROD2/DMTN/ITPKA	6
BP	GO:0099566	regulation of postsynaptic cytosolic calcium ion concentration	3/138	10/18888	0.3	41.0609	10.8708	4.41066e-05	0.00102412	0.000833796	GRM5/ATP2B2/GRM1	3
BP	GO:0022898	regulation of transmembrane transporter activity	9/138	229/18888	0.0393013	5.37915	5.71984	4.78509e-05	0.00109604	0.000892355	CACNG3/GRM5/SCN2B/RYR2/CASQ1/JPH3/SCN3B/NETO1/CACNG2	9
BP	GO:0019722	calcium-mediated signaling	9/138	232/18888	0.0387931	5.3096	5.6662	5.29263e-05	0.00119613	0.000973844	GRIN1/GRM5/RYR2/NEUROD2/CASQ1/DMTN/MCTP1/PPP3CA/GRIN2B	9
BP	GO:0099563	modification of synaptic structure	4/138	29/18888	0.137931	18.8786	8.26595	5.62191e-05	0.00125383	0.00102082	FILIP1/CAMKV/WASF1/ITPKA	4
BP	GO:0035725	sodium ion transmembrane transport	8/138	182/18888	0.043956	6.01624	5.8337	5.82371e-05	0.00127014	0.0010341	SCN2A/SLC4A10/SCN8A/SCN2B/ASIC2/SLC17A7/SCN3B/NETO1	8
BP	GO:0016358	dendrite development	9/138	235/18888	0.0382979	5.24181	5.61347	5.84489e-05	0.00127014	0.0010341	BCL11A/FEZF2/CAMK2A/NGEF/SLITRK5/TRPC5/PACSIN1/PPP3CA/ITPKA	9
BP	GO:0021766	hippocampus development	6/138	94/18888	0.0638298	8.73636	6.45076	6.55462e-05	0.00140634	0.00114498	EPHA5/NEUROD6/FEZF2/SCN2A/NEFL/KCNA1	6
BP	GO:0010038	response to metal ion	11/138	360/18888	0.0305556	4.18213	5.22967	6.88277e-05	0.00145829	0.00118728	CPNE9/NPTX1/SYT1/CPNE4/RYR2/NEUROD2/DMTN/PPP3CA/ITPKA/CACNG2/KCNA1	11
BP	GO:0006874	intracellular calcium ion homeostasis	10/138	302/18888	0.0331126	4.5321	5.30841	7.67014e-05	0.00160505	0.00130676	SV2B/GRM5/RYR2/ATP2B2/CASQ1/GRM1/JPH3/TRPC5/GPR12/ATP2B3	10
BP	GO:0021675	nerve development	6/138	97/18888	0.0618557	8.46616	6.32453	7.81394e-05	0.0016152	0.00131503	PRKCG/NPTX1/SCN2A/SCN8A/GABRA5/KCNA1	6
BP	GO:0086002	cardiac muscle cell action potential involved in contraction	5/138	61/18888	0.0819672	11.2188	6.85797	8.29214e-05	0.0016934	0.00137869	SCN2A/SCN8A/SCN2B/RYR2/SCN3B	5
BP	GO:0051965	positive regulation of synapse assembly	5/138	63/18888	0.0793651	10.8627	6.72694	9.68324e-05	0.00195394	0.00159082	CLSTN2/ASIC2/SLITRK5/CBLN2/NRXN1	5
BP	GO:0098656	monoatomic anion transmembrane transport	7/138	146/18888	0.0479452	6.56224	5.78813	9.94549e-05	0.00198325	0.00161468	SLC4A10/OCA2/GRM5/GABRA5/GABRA1/ANO3/SLC17A7	7
BP	GO:0060074	synapse maturation	4/138	34/18888	0.117647	16.1023	7.56138	0.000106709	0.00210315	0.0017123	NEFL/SEZ6L/NEUROD2/NRXN1	4
BP	GO:0071248	cellular response to metal ion	8/138	200/18888	0.04	5.47478	5.4579	0.000112561	0.00217558	0.00177127	CPNE9/NPTX1/SYT1/CPNE4/NEUROD2/DMTN/ITPKA/KCNA1	8
BP	GO:0001508	action potential	7/138	149/18888	0.0469799	6.43011	5.70886	0.00011295	0.00217558	0.00177127	CHRNA4/SCN2A/SCN8A/SCN2B/RYR2/SCN3B/KCNA1	7
BP	GO:0031345	negative regulation of cell projection organization	8/138	201/18888	0.039801	5.44754	5.43837	0.000116515	0.00221902	0.00180663	SEMA3E/SLIT1/BCL11A/NGEF/STMN2/TRPC5/PPP3CA/GRIN2B	8
BP	GO:0007216	G protein-coupled glutamate receptor signaling pathway	3/138	14/18888	0.214286	29.3292	9.09676	0.000130951	0.00243915	0.00198586	GRM5/GRM1/GRIK3	3
BP	GO:0098814	spontaneous synaptic transmission	3/138	14/18888	0.214286	29.3292	9.09676	0.000130951	0.00243915	0.00198586	SYT1/RPH3A/CBLN2	3
BP	GO:1902414	protein localization to cell junction	6/138	108/18888	0.0555556	7.60386	5.90449	0.000141713	0.0026109	0.00212569	NPTX1/CACNG3/ASIC2/NRXN1/NETO1/CACNG2	6
BP	GO:0050770	regulation of axonogenesis	7/138	156/18888	0.0448718	6.14158	5.53207	0.00015029	0.00273916	0.00223011	SEMA3E/SLIT1/CHN1/NEFL/ISLR2/TRPC5/TIAM2	7
BP	GO:0010959	regulation of metal ion transport	11/138	394/18888	0.0279188	3.82123	4.85503	0.000152581	0.00275133	0.00224002	DPP10/GRIN1/CAMK2A/RGS4/SCN2B/RYR2/CASQ1/JPH3/SCN3B/PPP3CA/NETO1	11
BP	GO:0048638	regulation of developmental growth	10/138	330/18888	0.030303	4.14756	4.94864	0.0001587	0.00283155	0.00230533	SEMA3E/CPNE9/SLIT1/BCL11A/SYT1/ISLR2/NPY1R/RGS4/TRPC5/RIMS1	10
BP	GO:1901888	regulation of cell junction assembly	8/138	215/18888	0.0372093	5.09282	5.17792	0.000185064	0.00326753	0.00266029	SLIT1/CLSTN2/ASIC2/SLITRK5/DMTN/CBLN2/NEGR1/NRXN1	8
BP	GO:0019226	transmission of nerve impulse	5/138	73/18888	0.0684932	9.37463	6.15028	0.000195191	0.00340942	0.00277581	SCN2A/CACNG3/SCN8A/CACNG2/KCNA1	5
BP	GO:0071805	potassium ion transmembrane transport	8/138	217/18888	0.0368664	5.04588	5.14256	0.000197123	0.00340942	0.00277581	KCNQ5/DPP10/RGS4/SLC17A7/KCNH5/NETO1/KCNH3/KCNA1	8
BP	GO:0030900	forebrain development	11/138	408/18888	0.0269608	3.69011	4.7127	0.000206477	0.00353514	0.00287816	SEMA3E/EPHA5/TBR1/NEUROD6/SLIT1/FEZF2/SCN2A/NEFL/SLC4A10/SLITRK5/KCNA1	11
BP	GO:0006820	monoatomic anion transport	7/138	171/18888	0.0409357	5.60285	5.18713	0.000264243	0.00447892	0.00364656	SLC4A10/OCA2/GRM5/GABRA5/GABRA1/ANO3/SLC17A7	7
BP	GO:0071241	cellular response to inorganic substance	8/138	229/18888	0.0349345	4.78147	4.93918	0.00028381	0.0047202	0.00384299	CPNE9/NPTX1/SYT1/CPNE4/NEUROD2/DMTN/ITPKA/KCNA1	8
BP	GO:0016049	cell growth	12/138	496/18888	0.0241935	3.31136	4.47522	0.000287242	0.0047202	0.00384299	SEMA3E/CPNE9/SLIT1/BCL11A/PAK5/SYT1/SH3GL2/ISLR2/RGS4/TRPC5/WASF1/RIMS1	12
BP	GO:1990778	protein localization to cell periphery	10/138	356/18888	0.0280899	3.84465	4.6485	0.000291637	0.0047202	0.00384299	NPTX1/DPP10/RAB26/ZDHHC22/CACNG3/RAB3A/SCN3B/PACSIN1/NETO1/CACNG2	10
BP	GO:0021879	forebrain neuron differentiation	4/138	44/18888	0.0909091	12.4427	6.51911	0.000295186	0.0047202	0.00384299	SEMA3E/TBR1/FEZF2/SLC4A10	4
BP	GO:0051602	response to electrical stimulus	4/138	44/18888	0.0909091	12.4427	6.51911	0.000295186	0.0047202	0.00384299	RAB3A/NEUROD2/GRM1/GJB6	4
BP	GO:1903539	protein localization to postsynaptic membrane	4/138	44/18888	0.0909091	12.4427	6.51911	0.000295186	0.0047202	0.00384299	NPTX1/CACNG3/NETO1/CACNG2	4
BP	GO:0006821	chloride transport	6/138	124/18888	0.0483871	6.62272	5.38909	0.000300663	0.00476284	0.00387771	SLC4A10/OCA2/GABRA5/GABRA1/ANO3/SLC17A7	6
BP	GO:0062237	protein localization to postsynapse	4/138	45/18888	0.0888889	12.1662	6.43363	0.000322161	0.00505613	0.0041165	NPTX1/CACNG3/NETO1/CACNG2	4
BP	GO:0036465	synaptic vesicle recycling	5/138	82/18888	0.0609756	8.34571	5.7189	0.000336449	0.00523194	0.00425963	SYT1/SH3GL2/RAB3A/SLC17A7/PACSIN1	5
BP	GO:0099601	regulation of neurotransmitter receptor activity	4/138	46/18888	0.0869565	11.9017	6.35082	0.000350856	0.00540637	0.00440165	CACNG3/DLGAP1/NETO1/CACNG2	4
BP	GO:0086003	cardiac muscle cell contraction	5/138	83/18888	0.060241	8.24515	5.67506	0.000355936	0.00543525	0.00442516	SCN2A/SCN8A/SCN2B/RYR2/SCN3B	5
BP	GO:0086001	cardiac muscle cell action potential	5/138	84/18888	0.0595238	8.147	5.63195	0.000376266	0.00569438	0.00463613	SCN2A/SCN8A/SCN2B/RYR2/SCN3B	5
BP	GO:0090128	regulation of synapse maturation	3/138	20/18888	0.15	20.5304	7.49695	0.000397161	0.00593946	0.00483567	NEFL/NEUROD2/NRXN1	3
BP	GO:0006813	potassium ion transport	8/138	241/18888	0.033195	4.54339	4.74945	0.000399468	0.00593946	0.00483567	KCNQ5/DPP10/RGS4/SLC17A7/KCNH5/NETO1/KCNH3/KCNA1	8
BP	GO:0006814	sodium ion transport	8/138	244/18888	0.0327869	4.48753	4.70396	0.000433687	0.00639216	0.00520424	SCN2A/SLC4A10/SCN8A/SCN2B/ASIC2/SLC17A7/SCN3B/NETO1	8
BP	GO:0007188	adenylate cyclase-modulating G protein-coupled receptor signaling pathway	8/138	249/18888	0.0321285	4.39742	4.62975	0.000495991	0.00718551	0.00585015	RXFP1/HTR1E/GRM5/NPY1R/GRM1/GRIK3/CHRM1/GPR12	8
BP	GO:0060047	heart contraction	8/138	249/18888	0.0321285	4.39742	4.62975	0.000495991	0.00718551	0.00585015	SCN2A/SCN8A/RGS4/SCN2B/RYR2/ATP2B2/SCN3B/ATP2B3	8
BP	GO:0021543	pallium development	7/138	191/18888	0.0366492	5.01616	4.78589	0.000514824	0.00739515	0.00602083	EPHA5/TBR1/NEUROD6/FEZF2/SCN2A/NEFL/KCNA1	7
BP	GO:0048013	ephrin receptor signaling pathway	4/138	51/18888	0.0784314	10.7349	5.97214	0.000522351	0.00743573	0.00605387	EPHA5/CHN1/NGEF/EPHB6	4
BP	GO:0035235	ionotropic glutamate receptor signaling pathway	3/138	22/18888	0.136364	18.664	7.11183	0.00053081	0.00743573	0.00605387	GRIN1/GRIK3/GRIN2B	3
BP	GO:0035584	calcium-mediated signaling using intracellular calcium source	3/138	22/18888	0.136364	18.664	7.11183	0.00053081	0.00743573	0.00605387	GRM5/RYR2/DMTN	3
BP	GO:0021542	dentate gyrus development	3/138	23/18888	0.130435	17.8526	6.9378	0.000607179	0.00836722	0.00681225	NEUROD6/FEZF2/SCN2A	3
BP	GO:0032252	secretory granule localization	3/138	23/18888	0.130435	17.8526	6.9378	0.000607179	0.00836722	0.00681225	RASGRP1/RAB3A/CADPS	3
BP	GO:0050767	regulation of neurogenesis	10/138	393/18888	0.0254453	3.48269	4.26689	0.000631977	0.00863872	0.00703329	SEMA3E/SLIT1/FEZF2/NEFL/ISLR2/GRM5/TRPC5/PPP3CA/ITPKA/TIAM2	10
BP	GO:0021872	forebrain generation of neurons	4/138	54/18888	0.0740741	10.1385	5.76926	0.000649955	0.00881339	0.0071755	SEMA3E/TBR1/FEZF2/SLC4A10	4
BP	GO:0003015	heart process	8/138	260/18888	0.0307692	4.21137	4.47316	0.00065879	0.0088404	0.00719749	SCN2A/SCN8A/RGS4/SCN2B/RYR2/ATP2B2/SCN3B/ATP2B3	8
BP	GO:0033555	multicellular organismal response to stress	5/138	95/18888	0.0526316	7.20366	5.20035	0.000662378	0.0088404	0.00719749	PRKCG/GABRA5/ADAM11/NEUROD2/PPP3CA	5
BP	GO:1903861	positive regulation of dendrite extension	3/138	24/18888	0.125	17.1087	6.77438	0.000690222	0.00914006	0.00744146	CPNE9/SYT1/RIMS1	3
BP	GO:0007626	locomotory behavior	7/138	202/18888	0.0346535	4.743	4.58837	0.00071746	0.00942709	0.00767515	PAK5/FEZF2/SLC4A10/GRM5/NPY1R/GRM1/NEGR1	7
BP	GO:0050773	regulation of dendrite development	5/138	99/18888	0.0505051	6.9126	5.06017	0.000798858	0.0103364	0.00841545	BCL11A/TRPC5/PACSIN1/PPP3CA/ITPKA	5
BP	GO:0061337	cardiac conduction	5/138	99/18888	0.0505051	6.9126	5.06017	0.000798858	0.0103364	0.00841545	SCN2B/RYR2/ATP2B2/SCN3B/ATP2B3	5
BP	GO:0010460	positive regulation of heart rate	3/138	26/18888	0.115385	15.7926	6.47529	0.000877233	0.0111798	0.00910212	RGS4/RYR2/SCN3B	3
BP	GO:0099637	neurotransmitter receptor transport	3/138	26/18888	0.115385	15.7926	6.47529	0.000877233	0.0111798	0.00910212	CACNG3/NETO1/CACNG2	3
BP	GO:0043270	positive regulation of monoatomic ion transport	7/138	211/18888	0.0331754	4.5407	4.43707	0.000926362	0.0117178	0.00954014	GRIN1/CAMK2A/RYR2/CASQ1/SCN3B/CHRM1/PPP3CA	7
BP	GO:0021537	telencephalon development	8/138	275/18888	0.0290909	3.98166	4.27304	0.000947696	0.0118848	0.00967612	EPHA5/TBR1/NEUROD6/FEZF2/SCN2A/NEFL/SLITRK5/KCNA1	8
BP	GO:0007205	protein kinase C-activating G protein-coupled receptor signaling pathway	3/138	27/18888	0.111111	15.2077	6.33789	0.000981635	0.0118848	0.00967612	GRM5/CHRM1/DGKI	3
BP	GO:0033081	regulation of T cell differentiation in thymus	3/138	27/18888	0.111111	15.2077	6.33789	0.000981635	0.0118848	0.00967612	TESPA1/RASGRP1/CAMK4	3
BP	GO:0060384	innervation	3/138	27/18888	0.111111	15.2077	6.33789	0.000981635	0.0118848	0.00967612	PRKCG/NPTX1/GABRA5	3
BP	GO:0099170	postsynaptic modulation of chemical synaptic transmission	3/138	27/18888	0.111111	15.2077	6.33789	0.000981635	0.0118848	0.00967612	NEFL/CHRM1/PPP3CA	3
BP	GO:1904862	inhibitory synapse assembly	3/138	27/18888	0.111111	15.2077	6.33789	0.000981635	0.0118848	0.00967612	CLSTN2/GABRA5/GABRA1	3
BP	GO:0001558	regulation of cell growth	10/138	418/18888	0.0239234	3.27439	4.03404	0.00101123	0.0121562	0.00989711	SEMA3E/CPNE9/SLIT1/BCL11A/PAK5/SYT1/ISLR2/RGS4/TRPC5/RIMS1	10
BP	GO:0060402	calcium ion transport into cytosol	3/138	28/18888	0.107143	14.6646	6.20762	0.00109358	0.0129005	0.0105031	GRIN1/RYR2/JPH3	3
BP	GO:1903779	regulation of cardiac conduction	3/138	28/18888	0.107143	14.6646	6.20762	0.00109358	0.0129005	0.0105031	RYR2/ATP2B2/ATP2B3	3
BP	GO:0097120	receptor localization to synapse	4/138	62/18888	0.0645161	8.83029	5.29804	0.00109598	0.0129005	0.0105031	NPTX1/CACNG3/NETO1/CACNG2	4
BP	GO:1901890	positive regulation of cell junction assembly	5/138	108/18888	0.0462963	6.33655	4.7714	0.00118161	0.0138126	0.0112457	CLSTN2/ASIC2/SLITRK5/CBLN2/NRXN1	5
BP	GO:0051291	protein heterooligomerization	3/138	29/18888	0.103448	14.1589	6.08388	0.00121328	0.0140857	0.011468	SYT1/GRIN1/GRIN2B	3
BP	GO:1902476	chloride transmembrane transport	5/138	109/18888	0.0458716	6.27842	4.74134	0.00123125	0.0141971	0.0115587	OCA2/GABRA5/GABRA1/ANO3/SLC17A7	5
BP	GO:0070252	actin-mediated cell contraction	5/138	113/18888	0.0442478	6.05618	4.62479	0.00144536	0.0165533	0.013477	SCN2A/SCN8A/SCN2B/RYR2/SCN3B	5
BP	GO:1990806	ligand-gated ion channel signaling pathway	3/138	31/18888	0.0967742	13.2454	5.85382	0.0014767	0.0167987	0.0136768	GRIN1/GRIK3/GRIN2B	3
BP	GO:0015698	inorganic anion transport	6/138	169/18888	0.035503	4.85927	4.32343	0.00152505	0.0172331	0.0140304	SLC4A10/OCA2/GABRA5/GABRA1/ANO3/SLC17A7	6
BP	GO:0010644	cell communication by electrical coupling	3/138	32/18888	0.09375	12.8315	5.7466	0.00162081	0.0181938	0.0148127	RYR2/GJB6/KCNA1	3
BP	GO:0051928	positive regulation of calcium ion transport	5/138	117/18888	0.042735	5.84913	4.5137	0.00168574	0.0187982	0.0153047	GRIN1/CAMK2A/RYR2/CASQ1/PPP3CA	5
BP	GO:0048488	synaptic vesicle endocytosis	4/138	71/18888	0.056338	7.71096	4.86026	0.00181477	0.0201048	0.0163685	SYT1/SH3GL2/SLC17A7/PACSIN1	4
BP	GO:0043954	cellular component maintenance	4/138	72/18888	0.0555556	7.60386	4.81638	0.00191076	0.0208951	0.017012	RAB3A/CBLN2/ITPKA/GRIN2B	4
BP	GO:0140238	presynaptic endocytosis	4/138	72/18888	0.0555556	7.60386	4.81638	0.00191076	0.0208951	0.017012	SYT1/SH3GL2/SLC17A7/PACSIN1	4
BP	GO:0019228	neuronal action potential	3/138	35/18888	0.0857143	11.7317	5.4517	0.00210486	0.0227244	0.0185013	SCN2A/SCN8A/KCNA1	3
BP	GO:0086005	ventricular cardiac muscle cell action potential	3/138	35/18888	0.0857143	11.7317	5.4517	0.00210486	0.0227244	0.0185013	SCN2B/RYR2/SCN3B	3
BP	GO:0022604	regulation of cell morphogenesis	7/138	246/18888	0.0284553	3.89466	3.92048	0.00223041	0.0237193	0.0193113	SEMA3E/CPNE9/BCL11A/SYT1/DMTN/ITPKA/RIMS1	7
BP	GO:0051924	regulation of calcium ion transport	7/138	247/18888	0.0283401	3.87889	3.90715	0.00228175	0.0237193	0.0193113	GRIN1/CAMK2A/RGS4/RYR2/CASQ1/JPH3/PPP3CA	7
BP	GO:0060371	regulation of atrial cardiac muscle cell membrane depolarization	2/138	10/18888	0.2	27.3739	7.15677	0.00229497	0.0237193	0.0193113	SCN2B/SCN3B	2
BP	GO:0098953	receptor diffusion trapping	2/138	10/18888	0.2	27.3739	7.15677	0.00229497	0.0237193	0.0193113	CACNG3/CACNG2	2
BP	GO:0098970	postsynaptic neurotransmitter receptor diffusion trapping	2/138	10/18888	0.2	27.3739	7.15677	0.00229497	0.0237193	0.0193113	CACNG3/CACNG2	2
BP	GO:0099628	neurotransmitter receptor diffusion trapping	2/138	10/18888	0.2	27.3739	7.15677	0.00229497	0.0237193	0.0193113	CACNG3/CACNG2	2
BP	GO:1990504	dense core granule exocytosis	2/138	10/18888	0.2	27.3739	7.15677	0.00229497	0.0237193	0.0193113	RAB3A/CADPS	2
BP	GO:0007613	memory	5/138	126/18888	0.0396825	5.43133	4.28154	0.00233234	0.0239595	0.0195068	PAK5/SCN2A/JPH3/NETO1/CAMK4	5
BP	GO:0050954	sensory perception of mechanical stimulus	6/138	185/18888	0.0324324	4.43901	4.03259	0.00240608	0.0245682	0.0200024	RAB3A/ATP2B2/ASIC2/GJB6/SRRM4/KCNA1	6
BP	GO:0045921	positive regulation of exocytosis	4/138	77/18888	0.0519481	7.11011	4.60902	0.0024439	0.0248048	0.0201951	SYT1/RAB3A/CADPS/VSNL1	4
BP	GO:0097553	calcium ion transmembrane import into cytosol	6/138	187/18888	0.0320856	4.39154	3.99858	0.00253854	0.025612	0.0208523	GRIN1/RYR2/CASQ1/JPH3/PPP3CA/GRIN2B	6
BP	GO:0050772	positive regulation of axonogenesis	4/138	78/18888	0.0512821	7.01895	4.56977	0.0025616	0.0256917	0.0209172	NEFL/ISLR2/TRPC5/TIAM2	4
BP	GO:0045823	positive regulation of heart contraction	3/138	38/18888	0.0789474	10.8055	5.1907	0.00267006	0.0264766	0.0215562	RGS4/RYR2/SCN3B	3
BP	GO:0098661	inorganic anion transmembrane transport	5/138	130/18888	0.0384615	5.26421	4.18541	0.00267109	0.0264766	0.0215562	OCA2/GABRA5/GABRA1/ANO3/SLC17A7	5
BP	GO:0033089	positive regulation of T cell differentiation in thymus	2/138	11/18888	0.181818	24.8854	6.79802	0.00279156	0.0268846	0.0218883	TESPA1/RASGRP1	2
BP	GO:0060081	membrane hyperpolarization	2/138	11/18888	0.181818	24.8854	6.79802	0.00279156	0.0268846	0.0218883	TRPC5/CACNG2	2
BP	GO:0086070	SA node cell to atrial cardiac muscle cell communication	2/138	11/18888	0.181818	24.8854	6.79802	0.00279156	0.0268846	0.0218883	RYR2/SCN3B	2
BP	GO:0098885	modification of postsynaptic actin cytoskeleton	2/138	11/18888	0.181818	24.8854	6.79802	0.00279156	0.0268846	0.0218883	WASF1/ITPKA	2
BP	GO:1902667	regulation of axon guidance	2/138	11/18888	0.181818	24.8854	6.79802	0.00279156	0.0268846	0.0218883	TBR1/FEZF2	2
BP	GO:0006941	striated muscle contraction	6/138	191/18888	0.0314136	4.29957	3.93195	0.00281981	0.0270033	0.021985	SCN2A/SCN8A/SCN2B/RYR2/CASQ1/SCN3B	6
BP	GO:0017158	regulation of calcium ion-dependent exocytosis	3/138	39/18888	0.0769231	10.5284	5.1101	0.00287724	0.0272453	0.022182	SYT1/RPH3A/RAB3A	3
BP	GO:1903524	positive regulation of blood circulation	3/138	39/18888	0.0769231	10.5284	5.1101	0.00287724	0.0272453	0.022182	RGS4/RYR2/SCN3B	3
BP	GO:0019233	sensory perception of pain	4/138	81/18888	0.0493827	6.75899	4.45604	0.00293795	0.0276657	0.0225243	CHRNA4/NPY1R/GRM1/KCNA1	4
BP	GO:1904427	positive regulation of calcium ion transmembrane transport	4/138	82/18888	0.0487805	6.67656	4.41941	0.00307137	0.0287622	0.023417	GRIN1/RYR2/CASQ1/PPP3CA	4
BP	GO:1903522	regulation of blood circulation	7/138	262/18888	0.0267176	3.65682	3.71513	0.00316691	0.029494	0.0240128	RGS4/SCN2B/RYR2/ATP2B2/ASIC2/SCN3B/ATP2B3	7
BP	GO:0099173	postsynapse organization	6/138	196/18888	0.0306122	4.18988	3.8512	0.00320352	0.029672	0.0241577	NPTX1/NEFL/NGEF/NRXN1/ITPKA/GRIN2B	6
BP	GO:0031630	regulation of synaptic vesicle fusion to presynaptic active zone membrane	2/138	12/18888	0.166667	22.8116	6.48401	0.00333387	0.030058	0.024472	SYT1/RAB3A	2
BP	GO:0071257	cellular response to electrical stimulus	2/138	12/18888	0.166667	22.8116	6.48401	0.00333387	0.030058	0.024472	NEUROD2/GRM1	2
BP	GO:0098976	excitatory chemical synaptic transmission	2/138	12/18888	0.166667	22.8116	6.48401	0.00333387	0.030058	0.024472	GRIN1/GRIN2B	2
BP	GO:1901632	regulation of synaptic vesicle membrane organization	2/138	12/18888	0.166667	22.8116	6.48401	0.00333387	0.030058	0.024472	SYT1/RAB3A	2
BP	GO:1905809	negative regulation of synapse organization	2/138	12/18888	0.166667	22.8116	6.48401	0.00333387	0.030058	0.024472	SLIT1/NEUROD2	2
BP	GO:0030048	actin filament-based movement	5/138	138/18888	0.0362319	4.95904	4.00451	0.00345353	0.0309721	0.0252162	SCN2A/SCN8A/SCN2B/RYR2/SCN3B	5
BP	GO:0048813	dendrite morphogenesis	5/138	140/18888	0.0357143	4.8882	3.96146	0.0036724	0.0327616	0.0266732	NGEF/SLITRK5/TRPC5/PPP3CA/ITPKA	5
BP	GO:0005513	detection of calcium ion	2/138	13/18888	0.153846	21.0569	6.206	0.00392122	0.034617	0.0281838	SYT1/RYR2	2
BP	GO:0046541	saliva secretion	2/138	13/18888	0.153846	21.0569	6.206	0.00392122	0.034617	0.0281838	CHRM1/PPP3CA	2
BP	GO:0099072	regulation of postsynaptic membrane neurotransmitter receptor levels	4/138	88/18888	0.0454545	6.22134	4.21177	0.00395958	0.0347745	0.028312	NPTX1/CACNG3/NETO1/CACNG2	4
BP	GO:0060048	cardiac muscle contraction	5/138	145/18888	0.0344828	4.71964	3.85732	0.0042629	0.037035	0.0301524	SCN2A/SCN8A/SCN2B/RYR2/SCN3B	5
BP	GO:0071333	cellular response to glucose stimulus	5/138	145/18888	0.0344828	4.71964	3.85732	0.0042629	0.037035	0.0301524	EPHA5/NPTX1/VSNL1/PPP3CA/GJB6	5
BP	GO:0008016	regulation of heart contraction	6/138	208/18888	0.0288462	3.94816	3.66788	0.00428251	0.037035	0.0301524	RGS4/SCN2B/RYR2/ATP2B2/SCN3B/ATP2B3	6
BP	GO:0010977	negative regulation of neuron projection development	5/138	146/18888	0.0342466	4.68731	3.83706	0.00438867	0.0377604	0.030743	SEMA3E/SLIT1/BCL11A/NGEF/STMN2	5
BP	GO:0030516	regulation of axon extension	4/138	92/18888	0.0434783	5.95085	4.08377	0.00463958	0.0395907	0.0322332	SEMA3E/SLIT1/ISLR2/TRPC5	4
BP	GO:0071331	cellular response to hexose stimulus	5/138	148/18888	0.0337838	4.62397	3.79709	0.00464811	0.0395907	0.0322332	EPHA5/NPTX1/VSNL1/PPP3CA/GJB6	5
BP	GO:0051899	membrane depolarization	4/138	93/18888	0.0430108	5.88686	4.05295	0.00482109	0.0408587	0.0332655	CHRNA4/SCN2B/SCN3B/CACNG2	4
BP	GO:0050919	negative chemotaxis	3/138	47/18888	0.0638298	8.73636	4.55569	0.00489281	0.0412602	0.0335924	SEMA3E/SLIT1/NRG1	3
BP	GO:0071326	cellular response to monosaccharide stimulus	5/138	150/18888	0.0333333	4.56232	3.75783	0.00491829	0.0412698	0.0336002	EPHA5/NPTX1/VSNL1/PPP3CA/GJB6	5
BP	GO:0031346	positive regulation of cell projection organization	8/138	360/18888	0.0222222	3.04155	3.35519	0.00500734	0.04181	0.03404	NEFL/ISLR2/NEGR1/STMN2/TRPC5/PACSIN1/ITPKA/TIAM2	8
BP	GO:1990090	cellular response to nerve growth factor stimulus	3/138	48/18888	0.0625	8.55435	4.4957	0.00519142	0.0430195	0.0350247	SH3GL2/STMN2/WASF1	3
BP	GO:0051290	protein heterotetramerization	2/138	15/18888	0.133333	18.2493	5.73346	0.00522833	0.0430195	0.0350247	GRIN1/GRIN2B	2
BP	GO:0099509	regulation of presynaptic cytosolic calcium ion concentration	2/138	15/18888	0.133333	18.2493	5.73346	0.00522833	0.0430195	0.0350247	SV2B/ATP2B3	2
BP	GO:2000649	regulation of sodium ion transmembrane transporter activity	3/138	49/18888	0.0612245	8.37977	4.43744	0.00550078	0.0450426	0.0366718	SCN2B/SCN3B/NETO1	3
BP	GO:1990089	response to nerve growth factor	3/138	50/18888	0.06	8.21217	4.38081	0.00582099	0.0474355	0.03862	SH3GL2/STMN2/WASF1	3
BP	GO:0048172	regulation of short-term neuronal synaptic plasticity	2/138	16/18888	0.125	17.1087	5.53008	0.00594676	0.0482285	0.0392657	SLC4A10/RAB3A	2
BP	GO:0050885	neuromuscular process controlling balance	3/138	51/18888	0.0588235	8.05115	4.32573	0.00615215	0.0496567	0.0404284	NEFL/JPH3/NRXN1	3
BP	GO:0010720	positive regulation of cell development	9/138	454/18888	0.0198238	2.71327	3.17004	0.00619826	0.0497917	0.0405384	TESPA1/RASGRP1/NEFL/ISLR2/GRM5/TRPC5/PPP3CA/ITPKA/TIAM2	9
CC	GO:0097060	synaptic membrane	30/145	397/19894	0.0755668	10.3678	16.1551	4.33281e-22	8.27566e-20	4.56085e-20	PRKCG/CHRNA4/KCNQ5/SYT1/GRIN1/SCN2A/CLSTN2/RPH3A/RGS7BP/CACNG3/CDH10/SCN8A/GRM5/GABRA5/ADAM11/GABRA1/ATP2B2/GRM1/DDN/GRIK3/CHRM1/RIMS3/NRXN1/NETO1/RIMS1/ATP2B3/CACNG2/GRIN2B/DGKI/KCNA1	30
CC	GO:0098978	glutamatergic synapse	25/145	409/19894	0.0611247	8.38631	12.933	2.61476e-16	2.49709e-14	1.37619e-14	FILIP1/CAMKV/NPTX1/SYT1/SH3GL2/SCN2A/CLSTN2/RGS7BP/CACNG3/CDH10/SCN8A/CADPS/GRM5/ATP2B2/CBLN2/GRM1/GRIK3/CHRM1/DLGAP1/PPP3CA/NETO1/ITPKA/ATP2B3/CACNG2/KCNA1	25
CC	GO:0099572	postsynaptic specialization	22/145	341/19894	0.0645161	8.85161	12.5312	6.25448e-15	3.98202e-13	2.19455e-13	PRKCG/CABP1/GRIN1/CLSTN2/RGS7BP/CACNG3/CAP2/CDH10/SCN8A/GRM5/CAMK2A/GABRA5/ATP2B2/DMTN/GRM1/GRIK3/CHRM1/DLGAP1/NETO1/CACNG2/GRIN2B/DGKI	22
CC	GO:0045211	postsynaptic membrane	20/145	276/19894	0.0724638	9.94203	12.8181	1.30478e-14	6.2303e-13	3.43362e-13	CHRNA4/GRIN1/CLSTN2/RPH3A/RGS7BP/CACNG3/CDH10/SCN8A/GRM5/GABRA5/GABRA1/ATP2B2/GRM1/DDN/GRIK3/CHRM1/NETO1/CACNG2/GRIN2B/KCNA1	20
CC	GO:0034702	monoatomic ion channel complex	21/145	344/19894	0.0610465	8.37558	11.824	8.04132e-14	2.83786e-12	1.56399e-12	CHRNA4/KCNQ5/DPP10/GRIN1/SCN2A/CACNG3/SCN8A/GABRA5/OLFM3/SCN2B/RYR2/GABRA1/SLC17A7/GRIK3/SCN3B/TRPC5/KCNH5/KCNH3/CACNG2/GRIN2B/KCNA1	21
CC	GO:0042734	presynaptic membrane	16/145	167/19894	0.0958084	13.1449	13.5047	8.91473e-14	2.83786e-12	1.56399e-12	KCNQ5/SYT1/SCN2A/RGS7BP/CDH10/SCN8A/GABRA5/ADAM11/ATP2B2/GRIK3/CHRM1/RIMS3/NRXN1/RIMS1/ATP2B3/KCNA1	16
CC	GO:0014069	postsynaptic density	20/145	313/19894	0.0638978	8.76677	11.8674	1.4054e-13	3.83475e-12	2.11339e-12	PRKCG/CABP1/GRIN1/CLSTN2/RGS7BP/CACNG3/CAP2/SCN8A/GRM5/CAMK2A/ATP2B2/DMTN/GRM1/GRIK3/CHRM1/DLGAP1/NETO1/CACNG2/GRIN2B/DGKI	20
CC	GO:0098984	neuron to neuron synapse	21/145	360/19894	0.0583333	8.00333	11.4901	1.95086e-13	4.63234e-12	2.55296e-12	PRKCG/CABP1/SYT1/GRIN1/CLSTN2/RGS7BP/CACNG3/CAP2/SCN8A/GRM5/CAMK2A/ATP2B2/DMTN/GRM1/GRIK3/CHRM1/DLGAP1/NETO1/CACNG2/GRIN2B/DGKI	21
CC	GO:0099634	postsynaptic specialization membrane	14/145	120/19894	0.116667	16.0067	14.1283	2.18278e-13	4.63234e-12	2.55296e-12	CLSTN2/RGS7BP/CACNG3/CDH10/SCN8A/GRM5/GABRA5/ATP2B2/GRM1/GRIK3/CHRM1/NETO1/CACNG2/GRIN2B	14
CC	GO:0032279	asymmetric synapse	20/145	329/19894	0.0607903	8.34043	11.5038	3.56476e-13	6.80869e-12	3.75238e-12	PRKCG/CABP1/GRIN1/CLSTN2/RGS7BP/CACNG3/CAP2/SCN8A/GRM5/CAMK2A/ATP2B2/DMTN/GRM1/GRIK3/CHRM1/DLGAP1/NETO1/CACNG2/GRIN2B/DGKI	20
CC	GO:0098839	postsynaptic density membrane	12/145	99/19894	0.121212	16.6303	13.3588	7.61719e-12	1.32262e-10	7.28917e-11	CLSTN2/RGS7BP/CACNG3/SCN8A/GRM5/ATP2B2/GRM1/GRIK3/CHRM1/NETO1/CACNG2/GRIN2B	12
CC	GO:1902495	transmembrane transporter complex	21/145	444/19894	0.0472973	6.48919	10.0231	1.07584e-11	1.71239e-10	9.43723e-11	CHRNA4/KCNQ5/DPP10/GRIN1/SCN2A/CACNG3/SCN8A/GABRA5/OLFM3/SCN2B/RYR2/GABRA1/SLC17A7/GRIK3/SCN3B/TRPC5/KCNH5/KCNH3/CACNG2/GRIN2B/KCNA1	21
CC	GO:1990351	transporter complex	21/145	471/19894	0.044586	6.1172	9.63044	3.24476e-11	4.7673e-10	2.62733e-10	CHRNA4/KCNQ5/DPP10/GRIN1/SCN2A/CACNG3/SCN8A/GABRA5/OLFM3/SCN2B/RYR2/GABRA1/SLC17A7/GRIK3/SCN3B/TRPC5/KCNH5/KCNH3/CACNG2/GRIN2B/KCNA1	21
CC	GO:0150034	distal axon	15/145	272/19894	0.0551471	7.56618	9.34301	1.44373e-09	1.96966e-08	1.08551e-08	PRKCG/KCNQ5/GRIN1/NEFL/SLC4A10/RAB3A/NGEF/NRSN1/GRIK3/STMN2/CHRM1/TRPC5/PACSIN1/TIAM2/KCNA1	15
CC	GO:0030672	synaptic vesicle membrane	11/145	128/19894	0.0859375	11.7906	10.4943	2.47037e-09	2.949e-08	1.62524e-08	SYT1/RAB26/SVOP/SV2B/RPH3A/RAB3A/SYNGR3/SLC17A7/MCTP1/SYNPR/DGKI	11
CC	GO:0099501	exocytic vesicle membrane	11/145	128/19894	0.0859375	11.7906	10.4943	2.47037e-09	2.949e-08	1.62524e-08	SYT1/RAB26/SVOP/SV2B/RPH3A/RAB3A/SYNGR3/SLC17A7/MCTP1/SYNPR/DGKI	11
CC	GO:0034703	cation channel complex	13/145	204/19894	0.0637255	8.74314	9.52513	3.33562e-09	3.74767e-08	2.0654e-08	KCNQ5/DPP10/SCN2A/CACNG3/SCN8A/SCN2B/RYR2/GRIK3/SCN3B/TRPC5/KCNH5/CACNG2/KCNA1	13
CC	GO:0043197	dendritic spine	12/145	171/19894	0.0701754	9.62807	9.70928	4.63652e-09	4.91987e-08	2.71142e-08	GRIN1/RPH3A/RGS7BP/GRM5/CAMK2A/ATP2B2/ASIC2/DDN/FRMPD4/PPP3CA/ITPKA/DGKI	12
CC	GO:0044309	neuron spine	12/145	173/19894	0.0693642	9.51676	9.64039	5.28975e-09	5.31759e-08	2.93061e-08	GRIN1/RPH3A/RGS7BP/GRM5/CAMK2A/ATP2B2/ASIC2/DDN/FRMPD4/PPP3CA/ITPKA/DGKI	12
CC	GO:0043025	neuronal cell body	18/145	488/19894	0.0368852	5.06066	7.78215	1.78905e-08	1.70854e-07	9.41606e-08	EPHA5/CHRNA4/SLC4A10/RGS7BP/SEZ6L/GABRA5/ADAM11/ATP2B2/NRSN1/ASIC2/DDN/GRIK3/NEGR1/STMN2/TRPC5/NRXN1/TIAM2/KCNA1	18
CC	GO:0060076	excitatory synapse	8/145	64/19894	0.125	17.15	11.0882	2.05686e-08	1.87076e-07	1.03101e-07	SYT1/GRIN1/CACNG3/SCN8A/ATP2B2/SLC17A7/NETO1/ATP2B3	8
CC	GO:0044306	neuron projection terminus	10/145	128/19894	0.078125	10.7188	9.45187	3.37451e-08	2.92969e-07	1.6146e-07	PRKCG/KCNQ5/SYT1/GRIN1/SLC4A10/RAB3A/GRIK3/CHRM1/PACSIN1/KCNA1	10
CC	GO:0008021	synaptic vesicle	12/145	216/19894	0.0555556	7.62222	8.38497	6.29335e-08	5.22622e-07	2.88025e-07	SYT1/RAB26/SVOP/GRIN1/SV2B/RPH3A/RAB3A/SYNGR3/SLC17A7/MCTP1/SYNPR/DGKI	12
CC	GO:0043679	axon terminus	9/145	112/19894	0.0803571	11.025	9.11633	1.31405e-07	1.04577e-06	5.76339e-07	PRKCG/KCNQ5/GRIN1/SLC4A10/RAB3A/GRIK3/CHRM1/PACSIN1/KCNA1	9
CC	GO:0070382	exocytic vesicle	12/145	235/19894	0.0510638	7.00596	7.93592	1.57829e-07	1.20581e-06	6.64542e-07	SYT1/RAB26/SVOP/GRIN1/SV2B/RPH3A/RAB3A/SYNGR3/SLC17A7/MCTP1/SYNPR/DGKI	12
CC	GO:0098685	Schaffer collateral - CA1 synapse	8/145	93/19894	0.0860215	11.8022	8.94684	3.96212e-07	2.91064e-06	1.6041e-06	NEFL/CACNG3/GRM5/GRM1/CHRM1/PPP3CA/NETO1/CACNG2	8
CC	GO:0008328	ionotropic glutamate receptor complex	6/145	41/19894	0.146341	20.078	10.4779	4.92443e-07	3.48358e-06	1.91986e-06	GRIN1/CACNG3/OLFM3/GRIK3/CACNG2/GRIN2B	6
CC	GO:0034706	sodium channel complex	5/145	24/19894	0.208333	28.5833	11.5855	7.29662e-07	4.97734e-06	2.74309e-06	SCN2A/SCN8A/SCN2B/GRIK3/SCN3B	5
CC	GO:0098878	neurotransmitter receptor complex	6/145	46/19894	0.130435	17.8957	9.83008	9.95584e-07	6.55712e-06	3.61374e-06	GRIN1/CACNG3/OLFM3/GRIK3/CACNG2/GRIN2B	6
CC	GO:0030658	transport vesicle membrane	11/145	238/19894	0.0462185	6.34118	7.10296	1.41212e-06	8.99048e-06	4.9548e-06	SYT1/RAB26/SVOP/SV2B/RPH3A/RAB3A/SYNGR3/SLC17A7/MCTP1/SYNPR/DGKI	11
CC	GO:0048786	presynaptic active zone	7/145	77/19894	0.0909091	12.4727	8.6428	1.4839e-06	9.14274e-06	5.03871e-06	CDH10/SCN8A/RAB3A/ATP2B2/SLC17A7/RIMS3/RIMS1	7
CC	GO:0001518	voltage-gated sodium channel complex	4/145	14/19894	0.285714	39.2	12.2513	2.56067e-06	1.5284e-05	8.42326e-06	SCN2A/SCN8A/SCN2B/SCN3B	4
CC	GO:0030133	transport vesicle	14/145	434/19894	0.0322581	4.42581	6.18298	3.6386e-06	2.10598e-05	1.16064e-05	NPTX1/SYT1/RAB26/SVOP/GRIN1/SV2B/RPH3A/RAB3A/NRSN1/SYNGR3/SLC17A7/MCTP1/SYNPR/DGKI	14
CC	GO:0099571	postsynaptic cytoskeleton	3/145	10/19894	0.3	41.16	10.8844	4.38371e-05	0.000246261	0.000135719	NEFL/NEFM/ITPKA	3
CC	GO:0099569	presynaptic cytoskeleton	3/145	11/19894	0.272727	37.4182	10.3523	5.9954e-05	0.000327178	0.000180313	NEFL/RIMS3/RIMS1	3
CC	GO:0060198	clathrin-sculpted vesicle	3/145	12/19894	0.25	34.3	9.88704	7.95118e-05	0.000421854	0.000232491	SYT1/RAB3A/SLC17A7	3
CC	GO:0043204	perikaryon	7/145	151/19894	0.0463576	6.36026	5.66539	0.000121607	0.000627755	0.000345966	SLC4A10/RGS7BP/ADAM11/DDN/GRIK3/TIAM2/KCNA1	7
CC	GO:0032590	dendrite membrane	4/145	40/19894	0.1	13.72	6.90009	0.000201785	0.00101423	0.000558961	GABRA5/GABRA1/ATP2B2/DDN	4
CC	GO:0098982	GABA-ergic synapse	5/145	79/19894	0.0632911	8.68354	5.86327	0.000280495	0.0013737	0.00075707	CDH10/GABRA5/GABRA1/ATP2B2/ATP2B3	5
CC	GO:0044305	calyx of Held	3/145	19/19894	0.157895	21.6632	7.72114	0.000337345	0.00157154	0.000866099	PRKCG/KCNQ5/KCNA1	3
CC	GO:0098688	parallel fiber to Purkinje cell synapse	3/145	19/19894	0.157895	21.6632	7.72114	0.000337345	0.00157154	0.000866099	SCN8A/ATP2B2/ATP2B3	3
CC	GO:0034705	potassium channel complex	5/145	100/19894	0.05	6.86	5.03376	0.000829275	0.00377123	0.00207838	KCNQ5/DPP10/GRIK3/KCNH5/KCNA1	5
CC	GO:0032281	AMPA glutamate receptor complex	3/145	26/19894	0.115385	15.8308	6.48388	0.000871975	0.00387319	0.00213458	CACNG3/OLFM3/CACNG2	3
CC	GO:0032589	neuron projection membrane	4/145	60/19894	0.0666667	9.14667	5.41517	0.000961931	0.00417566	0.00230127	GABRA5/GABRA1/ATP2B2/DDN	4
CC	GO:0030426	growth cone	6/145	164/19894	0.0365854	5.01951	4.42887	0.00129685	0.00550439	0.00303356	NEFL/NGEF/NRSN1/STMN2/TRPC5/TIAM2	6
CC	GO:0048787	presynaptic active zone membrane	3/145	30/19894	0.1	13.72	5.97415	0.00133292	0.00553453	0.00305017	CDH10/SCN8A/ATP2B2	3
CC	GO:0030427	site of polarized growth	6/145	169/19894	0.035503	4.87101	4.33032	0.00151182	0.00614378	0.00338593	NEFL/NGEF/NRSN1/STMN2/TRPC5/TIAM2	6
CC	GO:0034704	calcium channel complex	4/145	70/19894	0.0571429	7.84	4.91214	0.00170993	0.00680409	0.00374984	CACNG3/RYR2/TRPC5/CACNG2	4
CC	GO:0098981	cholinergic synapse	2/145	10/19894	0.2	27.44	7.16591	0.00228488	0.00890635	0.00490843	NEFL/CHRM1	2
CC	GO:0098802	plasma membrane signaling receptor complex	8/145	325/19894	0.0246154	3.37723	3.70246	0.00268091	0.0102411	0.00564403	CHRNA4/GRIN1/CACNG3/OLFM3/GRM1/GRIK3/CACNG2/GRIN2B	8
CC	GO:0030018	Z disc	5/145	131/19894	0.0381679	5.23664	4.16862	0.00273918	0.0102585	0.00565362	SCN8A/RYR2/CASQ1/SCN3B/PPP3CA	5
CC	GO:0033270	paranode region of axon	2/145	12/19894	0.166667	22.8667	6.49239	0.00331926	0.0121919	0.00671915	SCN2A/KCNA1	2
CC	GO:0042383	sarcolemma	5/145	141/19894	0.035461	4.86525	3.94668	0.00375566	0.0135346	0.00745911	SCN2A/SCN2B/RYR2/CASQ1/PPP3CA	5
CC	GO:0033017	sarcoplasmic reticulum membrane	3/145	44/19894	0.0681818	9.35455	4.75369	0.0040366	0.0142172	0.00783534	RYR2/CASQ1/JPH3	3
CC	GO:0008076	voltage-gated potassium channel complex	4/145	89/19894	0.0449438	6.16629	4.18551	0.00409397	0.0142172	0.00783534	KCNQ5/DPP10/KCNH5/KCNA1	4
CC	GO:0031674	I band	5/145	145/19894	0.0344828	4.73103	3.86369	0.00422941	0.0144157	0.00794474	SCN8A/RYR2/CASQ1/SCN3B/PPP3CA	5
CC	GO:0043195	terminal bouton	3/145	45/19894	0.0666667	9.14667	4.6879	0.00430208	0.0144157	0.00794474	GRIN1/RAB3A/GRIK3	3
CC	GO:0032591	dendritic spine membrane	2/145	15/19894	0.133333	18.2933	5.74101	0.00520555	0.0171424	0.00944747	ATP2B2/DDN	2
CC	GO:0030017	sarcomere	6/145	219/19894	0.0273973	3.7589	3.51773	0.00544197	0.0176172	0.00970913	SCN8A/RYR2/CASQ1/SCN3B/PPP3CA/ARHGEF25	6
CC	GO:0033268	node of Ranvier	2/145	16/19894	0.125	17.15	5.53742	0.0059209	0.0188482	0.0103875	SCN2A/SCN8A	2
CC	GO:0030315	T-tubule	3/145	51/19894	0.0588235	8.07059	4.3321	0.00611642	0.0191514	0.0105547	SCN2A/SCN2B/CASQ1	3
CC	GO:0098831	presynaptic active zone cytoplasmic component	2/145	18/19894	0.111111	15.2444	5.18059	0.00747756	0.0230357	0.0126953	RIMS3/RIMS1	2
CC	GO:0034707	chloride channel complex	3/145	56/19894	0.0535714	7.35	4.07737	0.00792942	0.02404	0.0132488	GABRA5/GABRA1/SLC17A7	3
CC	GO:1902711	GABA-A receptor complex	2/145	19/19894	0.105263	14.4421	5.02287	0.00831758	0.0246361	0.0135773	GABRA5/GABRA1	2
CC	GO:0030016	myofibril	6/145	240/19894	0.025	3.43	3.24525	0.00838401	0.0246361	0.0135773	SCN8A/RYR2/CASQ1/SCN3B/PPP3CA/ARHGEF25	6
CC	GO:0031256	leading edge membrane	5/145	179/19894	0.027933	3.8324	3.2617	0.0101066	0.0280324	0.0154491	GABRA5/GABRA1/ATP2B2/DDN/PACSIN1	5
CC	GO:0043194	axon initial segment	2/145	21/19894	0.0952381	13.0667	4.74053	0.0101179	0.0280324	0.0154491	SCN8A/KCNA1	2
CC	GO:1902710	GABA receptor complex	2/145	21/19894	0.0952381	13.0667	4.74053	0.0101179	0.0280324	0.0154491	GABRA5/GABRA1	2
CC	GO:0043292	contractile fiber	6/145	250/19894	0.024	3.2928	3.12596	0.0101269	0.0280324	0.0154491	SCN8A/RYR2/CASQ1/SCN3B/PPP3CA/ARHGEF25	6
CC	GO:0043083	synaptic cleft	2/145	22/19894	0.0909091	12.4727	4.61338	0.0110769	0.0302241	0.016657	NPTX1/GRIN1	2
CC	GO:0031252	cell leading edge	8/145	426/19894	0.0187793	2.57653	2.81843	0.0129764	0.0349082	0.0192385	GABRA5/GABRA1/ATP2B2/DDN/STMN2/WASF1/PACSIN1/TIAM2	8
CC	GO:0044304	main axon	3/145	68/19894	0.0441176	6.05294	3.57637	0.0134584	0.0357021	0.019676	SCN2A/SCN8A/KCNA1	3
CC	GO:0030666	endocytic vesicle membrane	5/145	204/19894	0.0245098	3.36275	2.9065	0.0169594	0.0443732	0.0244548	SYT1/SH3GL2/CACNG3/CAMK2A/CACNG2	5
CC	GO:0016529	sarcoplasmic reticulum	3/145	76/19894	0.0394737	5.41579	3.30481	0.018103	0.0467252	0.025751	RYR2/CASQ1/JPH3	3
CC	GO:0030665	clathrin-coated vesicle membrane	4/145	138/19894	0.0289855	3.97681	3.00679	0.0184732	0.047045	0.0259272	SYT1/SH3GL2/RAB3A/SLC17A7	4
CC	GO:0032809	neuronal cell body membrane	2/145	29/19894	0.0689655	9.46207	3.90744	0.018833	0.0473304	0.0260845	GABRA5/ATP2B2	2
CC	GO:0005790	smooth endoplasmic reticulum	2/145	30/19894	0.0666667	9.14667	3.82621	0.020083	0.0498164	0.0274546	RYR2/CASQ1	2
MF	GO:0005216	monoatomic ion channel activity	22/141	441/18522	0.0498866	6.55319	10.3373	2.58016e-12	8.23072e-10	6.24671e-10	CHRNA4/KCNQ5/GRIN1/SCN2A/OCA2/CACNG3/SCN8A/GABRA5/SCN2B/RYR2/GABRA1/ASIC2/ANO3/SLC17A7/GRIK3/SCN3B/TRPC5/KCNH5/KCNH3/CACNG2/GRIN2B/KCNA1	22
MF	GO:0046873	metal ion transmembrane transporter activity	20/141	437/18522	0.0457666	6.01198	9.28641	1.29594e-10	2.06703e-08	1.56877e-08	KCNQ5/GRIN1/SCN2A/SLC4A10/CACNG3/SCN8A/SCN2B/RYR2/ATP2B2/ASIC2/SLC17A7/GRIK3/SCN3B/TRPC5/KCNH5/KCNH3/ATP2B3/CACNG2/GRIN2B/KCNA1	20
MF	GO:0005516	calmodulin binding	14/141	205/18522	0.0682927	8.97104	10.0513	5.58314e-10	4.66929e-08	3.54376e-08	CAMKV/SYT1/GRIN1/SCN2A/NRGN/CAMK2A/RGS4/RYR2/ATP2B2/KCNH5/PPP3CA/CAMK4/ITPKA/ATP2B3	14
MF	GO:0005261	monoatomic cation channel activity	17/141	330/18522	0.0515152	6.76712	9.25833	5.8549e-10	4.66929e-08	3.54376e-08	CHRNA4/KCNQ5/GRIN1/SCN2A/CACNG3/SCN8A/SCN2B/RYR2/ASIC2/GRIK3/SCN3B/TRPC5/KCNH5/KCNH3/CACNG2/GRIN2B/KCNA1	17
MF	GO:0030594	neurotransmitter receptor activity	10/141	98/18522	0.102041	13.4043	10.7832	3.75192e-09	2.39372e-07	1.81672e-07	CHRNA4/HTR1E/GRIN1/GRM5/GABRA5/GABRA1/GRM1/GRIK3/CHRM1/GRIN2B	10
MF	GO:0022836	gated channel activity	15/141	301/18522	0.0498339	6.54626	8.49679	1.00072e-08	5.32052e-07	4.03801e-07	CHRNA4/KCNQ5/GRIN1/CACNG3/GABRA5/SCN2B/RYR2/GABRA1/ASIC2/GRIK3/KCNH5/KCNH3/CACNG2/GRIN2B/KCNA1	15
MF	GO:0098960	postsynaptic neurotransmitter receptor activity	8/141	67/18522	0.119403	15.685	10.5466	4.12586e-08	1.88021e-06	1.42699e-06	CHRNA4/GRM5/GABRA5/GABRA1/GRM1/GRIK3/CHRM1/GRIN2B	8
MF	GO:0005248	voltage-gated sodium channel activity	5/141	22/18522	0.227273	29.8549	11.8605	5.6493e-07	2.25266e-05	1.70966e-05	SCN2A/SCN8A/SCN2B/ASIC2/SCN3B	5
MF	GO:0005272	sodium channel activity	6/141	43/18522	0.139535	18.3295	9.96413	8.45711e-07	2.99758e-05	2.27501e-05	SCN2A/SCN8A/SCN2B/ASIC2/GRIK3/SCN3B	6
MF	GO:0008066	glutamate receptor activity	5/141	27/18522	0.185185	24.3262	10.6232	1.67964e-06	5.35804e-05	4.06649e-05	GRIN1/GRM5/GRM1/GRIK3/GRIN2B	5
MF	GO:0022824	transmitter-gated monoatomic ion channel activity	6/141	58/18522	0.103448	13.5891	8.41016	5.11275e-06	0.000135914	0.000103152	CHRNA4/GRIN1/GABRA5/GABRA1/GRIK3/GRIN2B	6
MF	GO:0022835	transmitter-gated channel activity	6/141	58/18522	0.103448	13.5891	8.41016	5.11275e-06	0.000135914	0.000103152	CHRNA4/GRIN1/GABRA5/GABRA1/GRIK3/GRIN2B	6
MF	GO:0005244	voltage-gated monoatomic ion channel activity	9/141	172/18522	0.0523256	6.87358	6.77807	6.82383e-06	0.00016297	0.000123686	KCNQ5/GRIN1/CACNG3/SCN2B/KCNH5/KCNH3/CACNG2/GRIN2B/KCNA1	9
MF	GO:0022832	voltage-gated channel activity	9/141	173/18522	0.0520231	6.83385	6.75195	7.15229e-06	0.00016297	0.000123686	KCNQ5/GRIN1/CACNG3/SCN2B/KCNH5/KCNH3/CACNG2/GRIN2B/KCNA1	9
MF	GO:0015085	calcium ion transmembrane transporter activity	8/141	132/18522	0.0606061	7.96132	7.02983	7.69181e-06	0.000163579	0.000124149	GRIN1/CACNG3/RYR2/ATP2B2/TRPC5/ATP2B3/CACNG2/GRIN2B	8
MF	GO:0005230	extracellular ligand-gated monoatomic ion channel activity	6/141	73/18522	0.0821918	10.7969	7.34546	1.95829e-05	0.000382129	0.000290017	CHRNA4/GRIN1/GABRA5/GABRA1/GRIK3/GRIN2B	6
MF	GO:0035254	glutamate receptor binding	5/141	44/18522	0.113636	14.9275	8.1008	2.03643e-05	0.000382129	0.000290017	CACNG3/CAMK2A/ATP2B2/NETO1/CACNG2	5
MF	GO:0015081	sodium ion transmembrane transporter activity	8/141	157/18522	0.0509554	6.69359	6.27477	2.72052e-05	0.000482137	0.000365918	SCN2A/SLC4A10/SCN8A/SCN2B/ASIC2/SLC17A7/GRIK3/SCN3B	8
MF	GO:1904315	transmitter-gated monoatomic ion channel activity involved in regulation of postsynaptic membrane potential	5/141	50/18522	0.1	13.1362	7.52605	3.8301e-05	0.000643053	0.000488045	CHRNA4/GABRA5/GABRA1/GRIK3/GRIN2B	5
MF	GO:0015276	ligand-gated monoatomic ion channel activity	8/141	169/18522	0.0473373	6.21831	5.96866	4.60304e-05	0.00069394	0.000526666	CHRNA4/GRIN1/GABRA5/RYR2/GABRA1/ASIC2/GRIK3/GRIN2B	8
MF	GO:0099529	neurotransmitter receptor activity involved in regulation of postsynaptic membrane potential	5/141	52/18522	0.0961538	12.6309	7.35597	4.64117e-05	0.00069394	0.000526666	CHRNA4/GABRA5/GABRA1/GRIK3/GRIN2B	5
MF	GO:0004683	calmodulin-dependent protein kinase activity	4/141	27/18522	0.148148	19.461	8.4075	4.92887e-05	0.00069394	0.000526666	CAMKV/CAMK2A/CAMK4/ITPKA	4
MF	GO:0022834	ligand-gated channel activity	8/141	171/18522	0.0467836	6.14558	5.92051	5.00333e-05	0.00069394	0.000526666	CHRNA4/GRIN1/GABRA5/RYR2/GABRA1/ASIC2/GRIK3/GRIN2B	8
MF	GO:0022843	voltage-gated monoatomic cation channel activity	7/141	143/18522	0.048951	6.43029	5.70936	0.000112707	0.00149806	0.00113696	KCNQ5/CACNG3/SCN2B/KCNH5/KCNH3/CACNG2/KCNA1	7
MF	GO:0016247	channel regulator activity	7/141	145/18522	0.0482759	6.3416	5.65555	0.000122917	0.00156842	0.00119035	CABP1/DPP10/CACNG3/SCN2B/SCN3B/NRXN1/CACNG2	7
MF	GO:0141108	transporter regulator activity	7/141	146/18522	0.0479452	6.29816	5.62903	0.000128296	0.0015741	0.00119466	CABP1/DPP10/CACNG3/SCN2B/SCN3B/NRXN1/CACNG2	7
MF	GO:0015079	potassium ion transmembrane transporter activity	7/141	158/18522	0.0443038	5.81982	5.32885	0.000209134	0.00247088	0.00187527	KCNQ5/SCN2B/SLC17A7/GRIK3/KCNH5/KCNH3/KCNA1	7
MF	GO:0099507	ligand-gated monoatomic ion channel activity involved in regulation of presynaptic membrane potential	3/141	16/18522	0.1875	24.6303	8.28191	0.000224894	0.00256219	0.00194457	GABRA5/GRIK3/GRIN2B	3
MF	GO:0005262	calcium channel activity	6/141	114/18522	0.0526316	6.91377	5.54716	0.000237751	0.00261526	0.00198485	GRIN1/CACNG3/RYR2/TRPC5/CACNG2/GRIN2B	6
MF	GO:0004970	glutamate-gated receptor activity	3/141	17/18522	0.176471	23.1815	8.0136	0.000271566	0.00288765	0.00219159	GRIN1/GRIK3/GRIN2B	3
MF	GO:0015108	chloride transmembrane transporter activity	6/141	120/18522	0.05	6.56809	5.35946	0.000313737	0.00322845	0.00245023	SLC4A10/OCA2/GABRA5/GABRA1/ANO3/SLC17A7	6
MF	GO:0005267	potassium channel activity	6/141	122/18522	0.0491803	6.46041	5.29973	0.000342901	0.00341829	0.00259431	KCNQ5/SCN2B/GRIK3/KCNH5/KCNH3/KCNA1	6
MF	GO:0005254	chloride channel activity	5/141	82/18522	0.0609756	8.00986	5.57177	0.000405928	0.00392397	0.0029781	OCA2/GABRA5/GABRA1/ANO3/SLC17A7	5
MF	GO:0099094	ligand-gated monoatomic cation channel activity	6/141	132/18522	0.0454545	5.97099	5.01991	0.000522043	0.00489799	0.00371734	CHRNA4/GRIN1/RYR2/ASIC2/GRIK3/GRIN2B	6
MF	GO:0035255	ionotropic glutamate receptor binding	3/141	23/18522	0.130435	17.1341	6.78098	0.00068401	0.00623426	0.00473149	CACNG3/NETO1/CACNG2	3
MF	GO:0005544	calcium-dependent phospholipid binding	4/141	53/18522	0.0754717	9.91409	5.69181	0.000705586	0.00625228	0.00474517	CPNE9/SYT1/CPNE4/RPH3A	4
MF	GO:0008509	monoatomic anion transmembrane transporter activity	6/141	141/18522	0.0425532	5.58986	4.79161	0.000738956	0.006371	0.00483528	SLC4A10/OCA2/GABRA5/GABRA1/ANO3/SLC17A7	6
MF	GO:0005253	monoatomic anion channel activity	5/141	95/18522	0.0526316	6.91377	5.06123	0.000796612	0.00668734	0.00507536	OCA2/GABRA5/GABRA1/ANO3/SLC17A7	5
MF	GO:0005249	voltage-gated potassium channel activity	5/141	99/18522	0.0505051	6.63443	4.92317	0.000959808	0.00785074	0.00595832	KCNQ5/SCN2B/KCNH5/KCNH3/KCNA1	5
MF	GO:0099604	ligand-gated calcium channel activity	3/141	27/18522	0.111111	14.5957	6.19177	0.00110485	0.00878927	0.00667062	GRIN1/RYR2/GRIN2B	3
MF	GO:0015103	inorganic anion transmembrane transporter activity	6/141	153/18522	0.0392157	5.15144	4.51605	0.00112966	0.00878927	0.00667062	SLC4A10/OCA2/GABRA5/GABRA1/ANO3/SLC17A7	6
MF	GO:0005543	phospholipid binding	11/141	487/18522	0.0225873	2.9671	3.85292	0.00126702	0.00962328	0.0073036	CIDEA/CPNE9/SYT1/SYT16/CPNE4/RASGRP1/RPH3A/CLVS2/FRMPD4/PACSIN1/GPR12	11
MF	GO:0010857	calcium-dependent protein kinase activity	2/141	10/18522	0.2	26.2723	7.00126	0.0024878	0.018456	0.0140072	PRKCG/CAMK4	2
MF	GO:0008503	benzodiazepine receptor activity	2/141	11/18522	0.181818	23.8839	6.6492	0.0030255	0.0214474	0.0162776	GABRA5/GABRA1	2
MF	GO:0016594	glycine binding	2/141	11/18522	0.181818	23.8839	6.6492	0.0030255	0.0214474	0.0162776	GRIN1/GRIN2B	2
MF	GO:0044325	transmembrane transporter binding	5/141	133/18522	0.037594	4.93841	3.99232	0.00351224	0.0235183	0.0178493	DPP10/SCN3B/RIMS3/KCNH5/RIMS1	5
MF	GO:0070679	inositol 1,4,5 trisphosphate binding	2/141	12/18522	0.166667	21.8936	6.34101	0.00361253	0.0235183	0.0178493	RPH3A/TRPC5	2
MF	GO:0099508	voltage-gated monoatomic ion channel activity involved in regulation of presynaptic membrane potential	2/141	12/18522	0.166667	21.8936	6.34101	0.00361253	0.0235183	0.0178493	KCNQ5/KCNA1	2
MF	GO:0099528	G protein-coupled neurotransmitter receptor activity	2/141	12/18522	0.166667	21.8936	6.34101	0.00361253	0.0235183	0.0178493	GRM1/CHRM1	2
MF	GO:0033218	amide binding	9/141	409/18522	0.0220049	2.8906	3.38628	0.00413552	0.0260606	0.0197787	CABP1/GRIN1/CLSTN2/NPY1R/RYR2/PPP3CA/NPFFR2/TRHDE/GRIN2B	9
MF	GO:0042277	peptide binding	8/141	336/18522	0.0238095	3.12766	3.44715	0.00424471	0.0260606	0.0197787	CABP1/GRIN1/CLSTN2/NPY1R/PPP3CA/NPFFR2/TRHDE/GRIN2B	8
MF	GO:0022851	GABA-gated chloride ion channel activity	2/141	13/18522	0.153846	20.2095	6.06811	0.00424812	0.0260606	0.0197787	GABRA5/GABRA1	2
MF	GO:0099106	ion channel regulator activity	5/141	140/18522	0.0357143	4.69149	3.83996	0.00436851	0.0262935	0.0199555	CABP1/DPP10/SCN2B/SCN3B/NRXN1	5
MF	GO:0005005	transmembrane-ephrin receptor activity	2/141	15/18522	0.133333	17.5149	5.60416	0.00566193	0.0334473	0.0253849	EPHA5/EPHB6	2
MF	GO:0015280	ligand-gated sodium channel activity	2/141	17/18522	0.117647	15.4543	5.22197	0.00726093	0.0421134	0.031962	ASIC2/GRIK3	2
MF	GO:0015171	amino acid transmembrane transporter activity	4/141	101/18522	0.039604	5.20244	3.70905	0.00743227	0.0423374	0.032132	GRIN1/SLC17A7/GRIK3/GRIN2B	4
MF	GO:0005003	ephrin receptor activity	2/141	18/18522	0.111111	14.5957	5.05433	0.00812803	0.0454885	0.0345235	EPHA5/EPHB6	2
MF	GO:0004890	GABA-A receptor activity	2/141	19/18522	0.105263	13.8275	4.89955	0.00903925	0.0482353	0.0366082	GABRA5/GABRA1	2
MF	GO:0061778	intracellular chloride channel activity	2/141	19/18522	0.105263	13.8275	4.89955	0.00903925	0.0482353	0.0366082	OCA2/ANO3	2
MF	GO:1902936	phosphatidylinositol bisphosphate binding	4/141	107/18522	0.0373832	4.91072	3.5532	0.00907247	0.0482353	0.0366082	SYT1/RPH3A/CLVS2/FRMPD4	4

## Sheet: ST_top_150_genes_cluster3
ONTOLOGY	ID	Description	GeneRatio	BgRatio	RichFactor	FoldEnrichment	zScore	pvalue	p.adjust	qvalue	geneID	Count
BP	GO:0050804	modulation of chemical synaptic transmission	21/125	493/18888	0.0425963	6.43648	9.98336	1.06977e-11	1.12017e-08	9.89038e-09	SLC7A10/RIMS4/RIMS3/CALB2/JPH3/CAMK2A/CHRDL1/CAMKV/SLC1A3/SLC7A11/JPH4/SHISA6/NRXN1/OXTR/NRG3/ADORA2B/SHANK1/RIMS1/NSG1/ITPKA/DGKZ	21
BP	GO:0099177	regulation of trans-synaptic signaling	21/125	494/18888	0.0425101	6.42345	9.9698	1.11128e-11	1.12017e-08	9.89038e-09	SLC7A10/RIMS4/RIMS3/CALB2/JPH3/CAMK2A/CHRDL1/CAMKV/SLC1A3/SLC7A11/JPH4/SHISA6/NRXN1/OXTR/NRG3/ADORA2B/SHANK1/RIMS1/NSG1/ITPKA/DGKZ	21
BP	GO:0006836	neurotransmitter transport	11/125	206/18888	0.0533981	8.06866	8.32615	1.24594e-07	8.10741e-05	7.15833e-05	SLC1A2/HRH3/RIMS4/RIMS3/CAMK2A/SLC1A3/NRXN1/SYN2/SLC6A11/SNPH/RIMS1	11
BP	GO:0050808	synapse organization	16/125	493/18888	0.0324544	4.90398	7.16914	1.65999e-07	8.10741e-05	7.15833e-05	CHRDL1/CAMKV/SLC7A11/CDH10/SNCB/SHISA6/NRXN1/OXTR/PDZRN3/NRG3/GABRA5/SLIT1/SHANK1/GPM6A/ITPKA/GABRB2	16
BP	GO:0048167	regulation of synaptic plasticity	11/125	216/18888	0.0509259	7.69511	8.07746	2.01077e-07	8.10741e-05	7.15833e-05	RIMS4/RIMS3/CALB2/JPH3/CAMK2A/CHRDL1/JPH4/SHISA6/RIMS1/NSG1/ITPKA	11
BP	GO:0015711	organic anion transport	15/125	451/18888	0.0332594	5.02563	7.06257	3.04811e-07	0.000102416	9.04272e-05	SLC1A2/SLC7A10/SLCO1C1/HRH3/SLC22A10/SLC39A12/PLA2G5/SLC4A4/SLC1A3/SLC7A11/SLC22A11/SLC4A5/SLC6A11/SLC13A5/ABCD2	15
BP	GO:0050806	positive regulation of synaptic transmission	9/125	177/18888	0.0508475	7.68325	7.29141	2.73741e-06	0.000788373	0.000696084	SLC7A10/RIMS4/RIMS3/CALB2/SLC1A3/NRXN1/OXTR/RIMS1/NSG1	9
BP	GO:0007269	neurotransmitter secretion	8/125	144/18888	0.0555556	8.39467	7.27033	5.21048e-06	0.00116715	0.00103052	HRH3/RIMS4/RIMS3/CAMK2A/NRXN1/SYN2/SNPH/RIMS1	8
BP	GO:0099643	signal release from synapse	8/125	144/18888	0.0555556	8.39467	7.27033	5.21048e-06	0.00116715	0.00103052	HRH3/RIMS4/RIMS3/CAMK2A/NRXN1/SYN2/SNPH/RIMS1	8
BP	GO:0023061	signal release	13/125	487/18888	0.026694	4.03358	5.53585	2.0995e-05	0.00395238	0.0034897	RAPGEF4/HRH3/HLA-DRB1/RIMS4/RIMS3/CAMK2A/PLA2G6/NRXN1/SYN2/OXTR/SNPH/RIMS1/TUNAR	13
BP	GO:0050885	neuromuscular process controlling balance	5/125	51/18888	0.0980392	14.8141	8.06283	2.15656e-05	0.00395238	0.0034897	JPH3/SLC1A3/JPH4/NRXN1/SHANK1	5
BP	GO:0046942	carboxylic acid transport	11/125	358/18888	0.0307263	4.64286	5.67978	2.62631e-05	0.00417825	0.00368913	SLC1A2/SLC7A10/SLCO1C1/HRH3/PLA2G5/SLC1A3/SLC7A11/SLC22A11/SLC6A11/SLC13A5/ABCD2	11
BP	GO:0015849	organic acid transport	11/125	359/18888	0.0306407	4.62993	5.66767	2.69431e-05	0.00417825	0.00368913	SLC1A2/SLC7A10/SLCO1C1/HRH3/PLA2G5/SLC1A3/SLC7A11/SLC22A11/SLC6A11/SLC13A5/ABCD2	11
BP	GO:0097113	AMPA glutamate receptor clustering	3/125	10/18888	0.3	45.3312	11.445	3.28229e-05	0.00441139	0.00389498	CHRDL1/SLC7A11/SHISA6	3
BP	GO:0097688	glutamate receptor clustering	3/125	10/18888	0.3	45.3312	11.445	3.28229e-05	0.00441139	0.00389498	CHRDL1/SLC7A11/SHISA6	3
BP	GO:0098739	import across plasma membrane	8/125	203/18888	0.0394089	5.95484	5.79317	6.22828e-05	0.00784763	0.00692896	SLC1A2/SLC39A12/KCNJ12/SLC1A3/SLC7A11/KCNJ13/KCNJ16/ATP1B2	8
BP	GO:0007612	learning	7/125	153/18888	0.0457516	6.91325	5.99419	7.15621e-05	0.00848642	0.00749297	JPH3/SLC7A11/JPH4/NRXN1/TBR1/GABRA5/SHANK1	7
BP	GO:0017156	calcium-ion regulated exocytosis	5/125	66/18888	0.0757576	11.4473	6.93949	7.58002e-05	0.00848962	0.0074958	RAPGEF4/RIMS4/RIMS3/SYN2/RIMS1	5
BP	GO:1905039	carboxylic acid transmembrane transport	7/125	158/18888	0.0443038	6.69448	5.86677	8.76115e-05	0.00918779	0.00811223	SLC1A2/SLC7A10/SLC1A3/SLC7A11/SLC6A11/SLC13A5/ABCD2	7
BP	GO:1903825	organic acid transmembrane transport	7/125	159/18888	0.0440252	6.65238	5.84195	9.11487e-05	0.00918779	0.00811223	SLC1A2/SLC7A10/SLC1A3/SLC7A11/SLC6A11/SLC13A5/ABCD2	7
BP	GO:0018958	phenol-containing compound metabolic process	6/125	113/18888	0.0530973	8.02322	6.11183	0.000105578	0.0101355	0.00894903	SLCO1C1/SLC7A11/SNCB/CRYM/DIO2/TGFB2	6
BP	GO:0099003	vesicle-mediated transport in synapse	8/125	221/18888	0.0361991	5.46983	5.45551	0.000112621	0.0103201	0.00911202	RAPGEF4/RIMS4/RIMS3/SNCB/SYN2/SNPH/RIMS1/NSG1	8
BP	GO:0001941	postsynaptic membrane organization	4/125	41/18888	0.097561	14.7419	7.18955	0.000153161	0.0134249	0.0118534	CHRDL1/SLC7A11/SHISA6/NRXN1	4
BP	GO:0072578	neurotransmitter-gated ion channel clustering	3/125	17/18888	0.176471	26.6654	8.64093	0.000179796	0.0144988	0.0128015	CHRDL1/SLC7A11/SHISA6	3
BP	GO:0098712	L-glutamate import across plasma membrane	3/125	17/18888	0.176471	26.6654	8.64093	0.000179796	0.0144988	0.0128015	SLC1A2/SLC1A3/SLC7A11	3
BP	GO:1990573	potassium ion import across plasma membrane	4/125	46/18888	0.0869565	13.1395	6.72823	0.000240583	0.0186545	0.0164707	KCNJ12/KCNJ13/KCNJ16/ATP1B2	4
BP	GO:0010232	vascular transport	5/125	87/18888	0.0574713	8.68414	5.8634	0.000280582	0.0202019	0.017837	SLC1A2/SLCO1C1/SLC4A4/SLC1A3/ATP1B2	5
BP	GO:0150104	transport across blood-brain barrier	5/125	87/18888	0.0574713	8.68414	5.8634	0.000280582	0.0202019	0.017837	SLC1A2/SLCO1C1/SLC4A4/SLC1A3/ATP1B2	5
BP	GO:0050890	cognition	9/125	322/18888	0.0279503	4.2234	4.76177	0.000294577	0.0204782	0.0180809	HRH3/JPH3/SLC7A11/JPH4/NRXN1/TBR1/OXTR/GABRA5/SHANK1	9
BP	GO:0048791	calcium ion-regulated exocytosis of neurotransmitter	3/125	21/18888	0.142857	21.5863	7.70409	0.000344924	0.0231789	0.0204655	RIMS4/RIMS3/RIMS1	3
BP	GO:0099504	synaptic vesicle cycle	7/125	199/18888	0.0351759	5.31522	4.99484	0.000362505	0.0235745	0.0208148	RAPGEF4/RIMS4/RIMS3/SNCB/SYN2/SNPH/RIMS1	7
BP	GO:0030900	forebrain development	10/125	408/18888	0.0245098	3.70353	4.50605	0.000386653	0.0243591	0.0215076	HES5/SLC1A2/GDF7/SLC7A11/ATP1B2/TBR1/EMX2/OXTR/NRG3/SLIT1	10
BP	GO:0034762	regulation of transmembrane transport	11/125	489/18888	0.0224949	3.39907	4.38718	0.000408495	0.0249553	0.022034	SLC1A2/KCNJ12/JPH3/DPP10/KCNJ13/JPH4/KCNJ16/SHISA6/ATP1B2/CASQ1/SHANK1	11
BP	GO:0098656	monoatomic anion transmembrane transport	6/125	146/18888	0.0410959	6.20975	5.15788	0.000424361	0.0251621	0.0222165	SLC1A2/SLC4A4/SLC1A3/SLC4A5/GABRA5/GABRB2	6
BP	GO:0050714	positive regulation of protein secretion	6/125	147/18888	0.0408163	6.16751	5.13368	0.000440055	0.0253472	0.0223799	RAPGEF4/HLA-DRB1/PLA2G6/FRMD4A/TGFB2/TUNAR	6
BP	GO:0007416	synapse assembly	7/125	208/18888	0.0336538	5.08523	4.83554	0.000472709	0.0264717	0.0233728	NRXN1/OXTR/NRG3/GABRA5/SLIT1/GPM6A/GABRB2	7
BP	GO:0021537	telencephalon development	8/125	275/18888	0.0290909	4.39575	4.62998	0.000493865	0.0266002	0.0234863	HES5/SLC1A2/SLC7A11/ATP1B2/TBR1/EMX2/OXTR/NRG3	8
BP	GO:0006835	dicarboxylic acid transport	5/125	99/18888	0.0505051	7.63152	5.39963	0.00050992	0.0266002	0.0234863	SLC1A2/HRH3/SLC1A3/SLC7A11/SLC13A5	5
BP	GO:0007187	G protein-coupled receptor signaling pathway, coupled to cyclic nucleotide second messenger	4/125	56/18888	0.0714286	10.7931	5.99036	0.000514588	0.0266002	0.0234863	HRH3/NPY1R/LPAR3/HRH4	4
BP	GO:0007611	learning or memory	8/125	278/18888	0.028777	4.34832	4.59051	0.000530467	0.0267355	0.0236058	JPH3/SLC7A11/JPH4/NRXN1/TBR1/OXTR/GABRA5/SHANK1	8
BP	GO:0015804	neutral amino acid transport	4/125	58/18888	0.0689655	10.421	5.86502	0.000588397	0.0289319	0.0255451	SLC1A2/SLC7A10/SLC1A3/SLC7A11	4
BP	GO:0003333	amino acid transmembrane transport	5/125	104/18888	0.0480769	7.26462	5.2288	0.000638653	0.0299903	0.0264795	SLC1A2/SLC7A10/SLC1A3/SLC7A11/SLC6A11	5
BP	GO:0006865	amino acid transport	6/125	158/18888	0.0379747	5.73813	4.88148	0.000644353	0.0299903	0.0264795	SLC1A2/SLC7A10/HRH3/SLC1A3/SLC7A11/SLC6A11	6
BP	GO:1903532	positive regulation of secretion by cell	8/125	288/18888	0.0277778	4.19733	4.46286	0.000668674	0.0299903	0.0264795	RAPGEF4/HLA-DRB1/PLA2G6/FRMD4A/OXTR/ADORA2B/TGFB2/TUNAR	8
BP	GO:0043113	receptor clustering	4/125	60/18888	0.0666667	10.0736	5.74564	0.000669427	0.0299903	0.0264795	CHRDL1/SLC7A11/SHISA6/NRXN1	4
BP	GO:0007631	feeding behavior	5/125	107/18888	0.046729	7.06093	5.13166	0.000726751	0.0318506	0.0281221	NPY1R/TBR1/OXTR/CCK/CNTFR	5
BP	GO:0045055	regulated exocytosis	7/125	225/18888	0.0311111	4.70101	4.55834	0.000752943	0.0322964	0.0285157	RAPGEF4/RIMS4/RIMS3/SYN2/SNPH/ADORA2B/RIMS1	7
BP	GO:0050905	neuromuscular process	6/125	165/18888	0.0363636	5.49469	4.73303	0.000808365	0.0337936	0.0298376	JPH3/SLC1A3/JPH4/NRXN1/CASQ1/SHANK1	6
BP	GO:0015740	C4-dicarboxylate transport	3/125	28/18888	0.107143	16.1897	6.56513	0.000821372	0.0337936	0.0298376	SLC1A2/SLC1A3/SLC13A5	3
BP	GO:0034329	cell junction assembly	10/125	453/18888	0.0220751	3.33563	4.10693	0.000867765	0.0341811	0.0301797	GJB6/CDH10/NRXN1/OXTR/NRG3/GABRA5/SLIT1/DMTN/GPM6A/GABRB2	10
BP	GO:0015813	L-glutamate transmembrane transport	3/125	29/18888	0.103448	15.6314	6.43595	0.000911739	0.0341811	0.0301797	SLC1A2/SLC1A3/SLC7A11	3
BP	GO:0042403	thyroid hormone metabolic process	3/125	29/18888	0.103448	15.6314	6.43595	0.000911739	0.0341811	0.0301797	SLCO1C1/CRYM/DIO2	3
BP	GO:0007204	positive regulation of cytosolic calcium ion concentration	6/125	169/18888	0.035503	5.36464	4.65196	0.000915565	0.0341811	0.0301797	JPH3/LPAR3/HRH4/JPH4/TAC4/OXTR	6
BP	GO:0015698	inorganic anion transport	6/125	169/18888	0.035503	5.36464	4.65196	0.000915565	0.0341811	0.0301797	SLC4A4/SLC1A3/SLC22A11/SLC4A5/GABRA5/GABRB2	6
BP	GO:0015800	acidic amino acid transport	4/125	66/18888	0.0606061	9.15782	5.41874	0.000959673	0.035032	0.030931	SLC1A2/HRH3/SLC1A3/SLC7A11	4
BP	GO:0006820	monoatomic anion transport	6/125	171/18888	0.0350877	5.30189	4.61238	0.000973111	0.035032	0.030931	SLC1A2/SLC4A4/SLC1A3/SLC4A5/GABRA5/GABRB2	6
BP	GO:0051047	positive regulation of secretion	8/125	312/18888	0.025641	3.87446	4.17872	0.00112101	0.0396484	0.035007	RAPGEF4/HLA-DRB1/PLA2G6/FRMD4A/OXTR/ADORA2B/TGFB2/TUNAR	8
BP	GO:0043269	regulation of monoatomic ion transport	10/125	470/18888	0.0212766	3.21498	3.96901	0.00114594	0.0398312	0.0351684	HRH3/KCNJ12/JPH3/DPP10/CAMK2A/KCNJ13/JPH4/KCNJ16/ATP1B2/CASQ1	10
BP	GO:0050807	regulation of synapse organization	7/125	243/18888	0.0288066	4.35279	4.29352	0.00117878	0.0402784	0.0355633	CAMKV/SLC7A11/NRXN1/OXTR/SLIT1/GPM6A/ITPKA	7
BP	GO:0035774	positive regulation of insulin secretion involved in cellular response to glucose stimulus	3/125	32/18888	0.09375	14.166	6.084	0.00121985	0.0403149	0.0355955	HLA-DRB1/PLA2G6/TUNAR	3
BP	GO:2000463	positive regulation of excitatory postsynaptic potential	3/125	32/18888	0.09375	14.166	6.084	0.00121985	0.0403149	0.0355955	NRXN1/SHANK1/RIMS1	3
BP	GO:0071772	response to BMP	6/125	180/18888	0.0333333	5.0368	4.44166	0.0012673	0.0405535	0.0358062	USP9Y/HES5/GDF7/CHRDL1/CHRDL2/VSTM2A	6
BP	GO:0071773	cellular response to BMP stimulus	6/125	180/18888	0.0333333	5.0368	4.44166	0.0012673	0.0405535	0.0358062	USP9Y/HES5/GDF7/CHRDL1/CHRDL2/VSTM2A	6
BP	GO:0050803	regulation of synapse structure or activity	7/125	249/18888	0.0281124	4.2479	4.21092	0.00135644	0.0427278	0.0377259	CAMKV/SLC7A11/NRXN1/OXTR/SLIT1/GPM6A/ITPKA	7
BP	GO:0060074	synapse maturation	3/125	34/18888	0.0882353	13.3327	5.87464	0.00145758	0.0448069	0.0395617	CHRDL1/NRXN1/SHANK1	3
BP	GO:1902475	L-alpha-amino acid transmembrane transport	4/125	74/18888	0.0540541	8.16778	5.0425	0.00147111	0.0448069	0.0395617	SLC1A2/SLC7A10/SLC1A3/SLC7A11	4
BP	GO:0098659	inorganic cation import across plasma membrane	5/125	126/18888	0.0396825	5.99619	4.59272	0.00151134	0.0448069	0.0395617	SLC39A12/KCNJ12/KCNJ13/KCNJ16/ATP1B2	5
BP	GO:0099587	inorganic ion import across plasma membrane	5/125	126/18888	0.0396825	5.99619	4.59272	0.00151134	0.0448069	0.0395617	SLC39A12/KCNJ12/KCNJ13/KCNJ16/ATP1B2	5
BP	GO:0015701	bicarbonate transport	3/125	35/18888	0.0857143	12.9518	5.77646	0.00158657	0.0463555	0.0409289	SLC39A12/SLC4A4/SLC4A5	3
BP	GO:0006882	intracellular zinc ion homeostasis	3/125	36/18888	0.0833333	12.592	5.6822	0.0017225	0.0496079	0.0438006	MT1G/MT1H/SLC39A13	3
CC	GO:0097060	synaptic membrane	15/131	397/19894	0.0377834	5.73788	7.76345	5.67139e-08	1.26472e-05	1.00294e-05	SLC1A2/DDN/RIMS4/RIMS3/CDH10/SHISA6/NRXN1/IQSEC3/SLC6A11/GABRA5/SHANK1/RIMS1/GPM6A/NSG1/GABRB2	15
CC	GO:0042734	presynaptic membrane	9/131	167/19894	0.0538922	8.18421	7.59043	1.64288e-06	0.000183181	0.000145265	SLC1A2/RIMS4/RIMS3/CDH10/NRXN1/SLC6A11/GABRA5/RIMS1/GPM6A	9
CC	GO:0099569	presynaptic cytoskeleton	3/131	11/19894	0.272727	41.4171	10.9164	4.42991e-05	0.0032929	0.00261132	RIMS4/RIMS3/RIMS1	3
CC	GO:0098978	glutamatergic synapse	11/131	409/19894	0.0268949	4.08432	5.13134	8.45928e-05	0.004032	0.00319743	SLC1A2/CAMKV/CDH10/SHISA6/SYN2/NRG3/ADORA2B/SHANK1/GPM6A/NSG1/ITPKA	11
CC	GO:0045211	postsynaptic membrane	9/131	276/19894	0.0326087	4.95204	5.3828	9.04036e-05	0.004032	0.00319743	DDN/CDH10/SHISA6/IQSEC3/SLC6A11/GABRA5/SHANK1/NSG1/GABRB2	9
CC	GO:0048786	presynaptic active zone	5/131	77/19894	0.0649351	9.86121	6.34277	0.000154994	0.0052481	0.00416182	RIMS4/RIMS3/CDH10/RIMS1/GPM6A	5
CC	GO:0098982	GABA-ergic synapse	5/131	79/19894	0.0632911	9.61156	6.24392	0.000174953	0.0052481	0.00416182	CDH10/IQSEC3/SLC6A11/GABRA5/GABRB2	5
CC	GO:0033017	sarcoplasmic reticulum membrane	4/131	44/19894	0.0909091	13.8057	6.92322	0.000198766	0.0052481	0.00416182	JPH3/JPH4/CASQ1/RYR3	4
CC	GO:0098831	presynaptic active zone cytoplasmic component	3/131	18/19894	0.166667	25.3104	8.40086	0.000211807	0.0052481	0.00416182	RIMS4/RIMS3/RIMS1	3
CC	GO:0097449	astrocyte projection	3/131	19/19894	0.157895	23.9783	8.15832	0.000250312	0.00558196	0.00442657	SLC1A2/SLC7A11/ATP1B2	3
CC	GO:0099572	postsynaptic specialization	9/131	341/19894	0.026393	4.0081	4.56166	0.000434933	0.00881727	0.00699222	CAMK2A/CDH10/SHISA6/IQSEC3/SYN2/GABRA5/SHANK1/DMTN/GABRB2	9
CC	GO:0032589	neuron projection membrane	4/131	60/19894	0.0666667	10.1242	5.76266	0.000658279	0.012233	0.00970096	SLC1A2/DDN/SHISA6/GABRA5	4
CC	GO:0060076	excitatory synapse	4/131	64/19894	0.0625	9.49141	5.53947	0.000840509	0.0140919	0.0111751	CALB2/SHISA6/SHANK1/GPM6A	4
CC	GO:0043197	dendritic spine	6/131	171/19894	0.0350877	5.32851	4.62817	0.00095206	0.0140919	0.0111751	DDN/CAMK2A/SHISA6/SHANK1/GPM6A/ITPKA	6
CC	GO:0005790	smooth endoplasmic reticulum	3/131	30/19894	0.1	15.1863	6.33074	0.000994744	0.0140919	0.0111751	JPH4/CASQ1/RYR3	3
CC	GO:0044309	neuron spine	6/131	173/19894	0.0346821	5.26691	4.58914	0.00101108	0.0140919	0.0111751	DDN/CAMK2A/SHISA6/SHANK1/GPM6A/ITPKA	6
CC	GO:0005921	gap junction	3/131	32/19894	0.09375	14.2371	6.10121	0.00120364	0.015789	0.0125209	GJB6/CALB2/GJB7	3
CC	GO:0043025	neuronal cell body	10/131	488/19894	0.0204918	3.11194	3.84576	0.00147345	0.0182544	0.014476	DDN/NGB/SLC1A3/SNCB/NRXN1/GABRA5/ELK1/MAP2/GPM6A/TGFB2	10
CC	GO:0016529	sarcoplasmic reticulum	4/131	76/19894	0.0526316	7.99277	4.97262	0.00159719	0.018746	0.0148659	JPH3/JPH4/CASQ1/RYR3	4
CC	GO:0099738	cell cortex region	3/131	36/19894	0.0833333	12.6552	5.69853	0.00169975	0.0189522	0.0150294	RIMS4/RIMS3/RIMS1	3
CC	GO:0097386	glial cell projection	3/131	37/19894	0.0810811	12.3132	5.60774	0.00184088	0.0195484	0.0155022	SLC1A2/SLC7A11/ATP1B2	3
CC	GO:0034702	monoatomic ion channel complex	8/131	344/19894	0.0232558	3.53169	3.85634	0.00202139	0.0204896	0.0162485	KCNJ12/DPP10/KCNJ13/KCNJ16/SHISA6/RYR3/GABRA5/GABRB2	8
CC	GO:0032590	dendrite membrane	3/131	40/19894	0.075	11.3897	5.35511	0.0023074	0.0223718	0.0177411	DDN/SHISA6/GABRA5	3
CC	GO:0098984	neuron to neuron synapse	8/131	360/19894	0.0222222	3.37472	3.70193	0.00267544	0.0243078	0.0192765	RAPGEF4/CAMK2A/SHISA6/ATP1B2/IQSEC3/SYN2/SHANK1/DMTN	8
CC	GO:1902495	transmembrane transporter complex	9/131	444/19894	0.0202703	3.0783	3.60577	0.0027251	0.0243078	0.0192765	KCNJ12/DPP10/KCNJ13/KCNJ16/SHISA6/ATP1B2/RYR3/GABRA5/GABRB2	9
CC	GO:0009925	basal plasma membrane	7/131	286/19894	0.0244755	3.71692	3.76792	0.00289371	0.0248192	0.0196819	SLCO1C1/SLC4A4/SLC1A3/SLC22A11/SLC4A5/CA11/KCNJ16	7
CC	GO:0016528	sarcoplasm	4/131	95/19894	0.0421053	6.39421	4.2907	0.00360099	0.0297415	0.0235855	JPH3/JPH4/CASQ1/RYR3	4
CC	GO:1990351	transporter complex	9/131	471/19894	0.0191083	2.90183	3.40082	0.00401776	0.0316617	0.0251081	KCNJ12/DPP10/KCNJ13/KCNJ16/SHISA6/ATP1B2/RYR3/GABRA5/GABRB2	9
CC	GO:0045178	basal part of cell	7/131	305/19894	0.0229508	3.48537	3.56118	0.00411744	0.0316617	0.0251081	SLCO1C1/SLC4A4/SLC1A3/SLC22A11/SLC4A5/CA11/KCNJ16	7
CC	GO:0032591	dendritic spine membrane	2/131	15/19894	0.133333	20.2483	6.07157	0.00427164	0.0317525	0.0251802	DDN/SHISA6	2
CC	GO:0030863	cortical cytoskeleton	4/131	104/19894	0.0384615	5.84087	4.02973	0.00497083	0.0357579	0.0283565	RIMS4/RIMS3/RIMS1/DMTN	4
CC	GO:0042613	MHC class II protein complex	2/131	17/19894	0.117647	17.8662	5.66403	0.00548538	0.0382262	0.0303139	HLA-DRB1/HLA-DRB5	2
CC	GO:0098688	parallel fiber to Purkinje cell synapse	2/131	19/19894	0.105263	15.9855	5.32053	0.00683802	0.0448493	0.0355662	CALB2/GPM6A	2
CC	GO:1902711	GABA-A receptor complex	2/131	19/19894	0.105263	15.9855	5.32053	0.00683802	0.0448493	0.0355662	GABRA5/GABRB2	2
MF	GO:0008514	organic anion transmembrane transporter activity	11/131	258/18522	0.0426357	6.02823	6.86423	2.25103e-06	0.000736086	0.000604223	SLC1A2/SLC7A10/SLCO1C1/SLC39A12/SLC4A4/SLC1A3/SLC7A11/SLC22A11/SLC4A5/SLC6A11/SLC13A5	11
MF	GO:0046873	metal ion transmembrane transporter activity	13/131	437/18522	0.0297483	4.20609	5.7243	1.36734e-05	0.00166119	0.0013636	SLC1A2/SLC39A12/KCNJ12/SLC4A4/SLC1A3/SLC39A13/KCNJ13/SLC4A5/KCNJ16/SLC6A11/RYR3/GPM6A/SLC13A5	13
MF	GO:0015294	solute:monoatomic cation symporter activity	7/131	116/18522	0.0603448	8.53211	6.86802	1.8533e-05	0.00166119	0.0013636	SLC1A2/SLC39A12/SLC4A4/SLC1A3/SLC4A5/SLC6A11/SLC13A5	7
MF	GO:0015370	solute:sodium symporter activity	6/131	79/18522	0.0759494	10.7384	7.32069	2.03204e-05	0.00166119	0.0013636	SLC1A2/SLC4A4/SLC1A3/SLC4A5/SLC6A11/SLC13A5	6
MF	GO:0015291	secondary active transmembrane transporter activity	10/131	285/18522	0.0350877	4.96103	5.68747	3.56477e-05	0.00233136	0.00191372	SLC1A2/SLCO1C1/SLC39A12/SLC4A4/SLC1A3/SLC7A11/SLC22A11/SLC4A5/SLC6A11/SLC13A5	10
MF	GO:0015293	symporter activity	7/131	147/18522	0.047619	6.73282	5.88951	8.44329e-05	0.00438618	0.00360043	SLC1A2/SLC39A12/SLC4A4/SLC1A3/SLC4A5/SLC6A11/SLC13A5	7
MF	GO:0140410	monoatomic cation:bicarbonate symporter activity	3/131	13/18522	0.230769	32.6283	9.62767	9.38937e-05	0.00438618	0.00360043	SLC39A12/SLC4A4/SLC4A5	3
MF	GO:0005313	L-glutamate transmembrane transporter activity	3/131	14/18522	0.214286	30.2977	9.25514	0.000118883	0.00478562	0.00392833	SLC1A2/SLC1A3/SLC7A11	3
MF	GO:0005343	organic acid:sodium symporter activity	4/131	37/18522	0.108108	15.2853	7.34085	0.000131714	0.00478562	0.00392833	SLC1A2/SLC1A3/SLC6A11/SLC13A5	4
MF	GO:0015175	neutral L-amino acid transmembrane transporter activity	4/131	42/18522	0.0952381	13.4656	6.8258	0.000217207	0.00710266	0.00583028	SLC1A2/SLC7A10/SLC1A3/SLC7A11	4
MF	GO:0035254	glutamate receptor binding	4/131	44/18522	0.0909091	12.8536	6.64375	0.000260571	0.00711349	0.00583918	CAMK2A/SHISA6/SHANK1/NSG1	4
MF	GO:0015172	acidic amino acid transmembrane transporter activity	3/131	18/18522	0.166667	23.5649	8.08354	0.000261046	0.00711349	0.00583918	SLC1A2/SLC1A3/SLC7A11	3
MF	GO:0046943	carboxylic acid transmembrane transporter activity	7/131	181/18522	0.038674	5.46809	5.09818	0.000305479	0.00737747	0.00605587	SLC1A2/SLC7A10/SLCO1C1/SLC1A3/SLC7A11/SLC6A11/SLC13A5	7
MF	GO:0005342	organic acid transmembrane transporter activity	7/131	182/18522	0.0384615	5.43805	5.07801	0.000315855	0.00737747	0.00605587	SLC1A2/SLC7A10/SLCO1C1/SLC1A3/SLC7A11/SLC6A11/SLC13A5	7
MF	GO:0022804	active transmembrane transporter activity	11/131	454/18522	0.0242291	3.42573	4.41653	0.000385205	0.00839747	0.00689315	SLC1A2/SLCO1C1/SLC39A12/SLC4A4/SLC1A3/SLC7A11/SLC22A11/SLC4A5/SLC6A11/SLC13A5/ABCD2	11
MF	GO:0008509	monoatomic anion transmembrane transporter activity	6/131	141/18522	0.0425532	6.01657	5.04658	0.00050141	0.0100298	0.00823308	SLC1A2/SLC4A4/SLC4A5/SLC6A11/GABRA5/GABRB2	6
MF	GO:0005283	amino acid:sodium symporter activity	3/131	23/18522	0.130435	18.4421	7.06404	0.0005521	0.0100298	0.00823308	SLC1A2/SLC1A3/SLC6A11	3
MF	GO:0035255	ionotropic glutamate receptor binding	3/131	23/18522	0.130435	18.4421	7.06404	0.0005521	0.0100298	0.00823308	SHISA6/SHANK1/NSG1	3
MF	GO:0005516	calmodulin binding	7/131	205/18522	0.0341463	4.82793	4.65135	0.000644072	0.0110848	0.00909908	CAMK2A/CAMKV/PLA2G6/RYR3/CNN1/MAP2/ITPKA	7
MF	GO:0015171	amino acid transmembrane transporter activity	5/131	101/18522	0.049505	6.99947	5.10249	0.000754566	0.0120003	0.00985058	SLC1A2/SLC7A10/SLC1A3/SLC7A11/SLC6A11	5
MF	GO:0015103	inorganic anion transmembrane transporter activity	6/131	153/18522	0.0392157	5.54468	4.764	0.000770663	0.0120003	0.00985058	SLC4A4/SLC22A11/SLC4A5/SLC6A11/GABRA5/GABRB2	6
MF	GO:0015081	sodium ion transmembrane transporter activity	6/131	157/18522	0.0382166	5.40341	4.67637	0.000881603	0.0121701	0.00998992	SLC1A2/SLC4A4/SLC1A3/SLC4A5/SLC6A11/SLC13A5	6
MF	GO:0004683	calmodulin-dependent protein kinase activity	3/131	27/18522	0.111111	15.7099	6.45551	0.000893217	0.0121701	0.00998992	CAMK2A/CAMKV/ITPKA	3
MF	GO:0005242	inward rectifier potassium channel activity	3/131	27/18522	0.111111	15.7099	6.45551	0.000893217	0.0121701	0.00998992	KCNJ12/KCNJ13/KCNJ16	3
MF	GO:0005452	solute:inorganic anion antiporter activity	3/131	28/18522	0.107143	15.1489	6.32339	0.000995255	0.0130179	0.0106859	SLC4A4/SLC22A11/SLC4A5	3
MF	GO:0005416	amino acid:monoatomic cation symporter activity	3/131	29/18522	0.103448	14.6265	6.19789	0.00110438	0.0138897	0.0114015	SLC1A2/SLC1A3/SLC6A11	3
MF	GO:0015106	bicarbonate transmembrane transporter activity	3/131	30/18522	0.1	14.1389	6.07846	0.00122078	0.0141481	0.0116136	SLC39A12/SLC4A4/SLC4A5	3
MF	GO:0015179	L-amino acid transmembrane transporter activity	4/131	66/18522	0.0606061	8.56905	5.19888	0.00122715	0.0141481	0.0116136	SLC1A2/SLC7A10/SLC1A3/SLC7A11	4
MF	GO:0015276	ligand-gated monoatomic ion channel activity	6/131	169/18522	0.035503	5.01974	4.4305	0.00128937	0.0141481	0.0116136	KCNJ12/KCNJ13/KCNJ16/RYR3/GABRA5/GABRB2	6
MF	GO:0098960	postsynaptic neurotransmitter receptor activity	4/131	67/18522	0.0597015	8.44115	5.14975	0.00129799	0.0141481	0.0116136	HRH3/HRH4/GABRA5/GABRB2	4
MF	GO:0022834	ligand-gated channel activity	6/131	171/18522	0.0350877	4.96103	4.39179	0.00136939	0.0144449	0.0118572	KCNJ12/KCNJ13/KCNJ16/RYR3/GABRA5/GABRB2	6
MF	GO:0022853	active monoatomic ion transmembrane transporter activity	7/131	244/18522	0.0286885	4.05625	4.05588	0.00176756	0.0180622	0.0148265	SLC1A2/SLC39A12/SLC4A4/SLC1A3/SLC4A5/SLC6A11/SLC13A5	7
MF	GO:0000099	sulfur amino acid transmembrane transporter activity	2/131	11/18522	0.181818	25.7071	6.91782	0.00261862	0.0259481	0.0212998	SLC1A2/SLC7A11	2
MF	GO:0099528	G protein-coupled neurotransmitter receptor activity	2/131	12/18522	0.166667	23.5649	6.59912	0.00312782	0.0300823	0.0246933	HRH3/HRH4	2
MF	GO:0022851	GABA-gated chloride ion channel activity	2/131	13/18522	0.153846	21.7522	6.31698	0.00367944	0.0343765	0.0282183	GABRA5/GABRB2	2
MF	GO:0030594	neurotransmitter receptor activity	4/131	98/18522	0.0408163	5.77099	3.99664	0.00517164	0.0469758	0.0385605	HRH3/HRH4/GABRA5/GABRB2	4
MF	GO:0015347	sodium-independent organic anion transmembrane transporter activity	2/131	16/18522	0.125	17.6737	5.63119	0.0055827	0.0480406	0.0394346	SLCO1C1/SLC22A11	2
MF	GO:0045125	bioactive lipid receptor activity	2/131	16/18522	0.125	17.6737	5.63119	0.0055827	0.0480406	0.0394346	LPAR3/LPAR4	2

## Sheet: ST_top_150_genes_cluster4
ONTOLOGY	ID	Description	GeneRatio	BgRatio	RichFactor	FoldEnrichment	zScore	pvalue	p.adjust	qvalue	geneID	Count
BP	GO:0048709	oligodendrocyte differentiation	9/136	106/18888	0.0849057	11.7919	9.48871	7.24978e-08	0.000144778	0.000135228	GPR17/ERBB2/MOBP/CXCR4/OPALIN/CNP/OLIG2/MAG/PLP1	9
BP	GO:0051607	defense response to virus	12/136	307/18888	0.0390879	5.42863	6.6624	2.30797e-06	0.00217316	0.0020298	IFI44L/ISG15/IFIT1/IFI6/MX2/ZBP1/OAS2/IFIT2/OAS1/RSAD2/HERC5/IFIT3	12
BP	GO:0002757	immune response-activating signaling pathway	15/136	500/18888	0.03	4.16647	6.11111	3.26464e-06	0.00217316	0.0020298	LBP/IGHG3/IGHG2/OAS1/RSAD2/CARD11/LILRB4/TMIGD2/MNDA/RNF125/IGHM/USP50/TLR5/MOG/INAVA	15
BP	GO:0042063	gliogenesis	12/136	346/18888	0.0346821	4.81673	6.10208	7.83453e-06	0.00330635	0.00308824	GPR17/ERBB2/P2RY12/MOBP/CXCR4/LRP2/OPALIN/HAPLN2/CNP/OLIG2/MAG/PLP1	12
BP	GO:0009615	response to virus	13/136	409/18888	0.0317848	4.41435	5.94508	8.27829e-06	0.00330635	0.00308824	IFI44L/ISG15/IFIT1/IFI6/MX2/ZBP1/OAS2/IFIT2/OAS1/RSAD2/CXCR4/HERC5/IFIT3	13
BP	GO:0010001	glial cell differentiation	10/136	260/18888	0.0384615	5.34163	6.00321	1.91008e-05	0.00635737	0.00593799	GPR17/ERBB2/MOBP/CXCR4/OPALIN/HAPLN2/CNP/OLIG2/MAG/PLP1	10
BP	GO:0002429	immune response-activating cell surface receptor signaling pathway	11/136	332/18888	0.0331325	4.60152	5.6382	2.89391e-05	0.00732945	0.00684595	LBP/IGHG3/IGHG2/OAS1/CARD11/LILRB4/TMIGD2/MNDA/IGHM/TLR5/MOG	11
BP	GO:0140374	antiviral innate immune response	5/136	50/18888	0.1	13.8882	7.7712	2.93619e-05	0.00732945	0.00684595	IFIT1/ZBP1/IFIT2/OAS1/IFIT3	5
BP	GO:0045071	negative regulation of viral genome replication	5/136	55/18888	0.0909091	12.6257	7.35304	4.68394e-05	0.0103931	0.00970753	ISG15/IFIT1/OAS2/OAS1/RSAD2	5
BP	GO:0048525	negative regulation of viral process	6/136	93/18888	0.0645161	8.96015	6.55343	5.69058e-05	0.0109394	0.0102178	ISG15/IFIT1/OAS2/OAS1/TRIM59/RSAD2	6
BP	GO:0002768	immune response-regulating cell surface receptor signaling pathway	11/136	360/18888	0.0305556	4.24363	5.2917	6.02573e-05	0.0109394	0.0102178	LBP/IGHG3/IGHG2/OAS1/CARD11/LILRB4/TMIGD2/MNDA/IGHM/TLR5/MOG	11
BP	GO:0001819	positive regulation of cytokine production	13/136	500/18888	0.026	3.61094	5.03897	6.7056e-05	0.0111592	0.0104231	LBP/ISG15/LPL/OAS2/OAS1/RSAD2/HPSE/CARD11/TMIGD2/MBP/USP50/TLR5/INAVA	13
BP	GO:0019058	viral life cycle	10/136	319/18888	0.031348	4.35368	5.14458	0.000106648	0.0161226	0.0150591	ISG15/IFIT1/SIGLEC1/OAS2/OAS1/TRIM59/RSAD2/CXCR4/SELPLG/MOG	10
BP	GO:0042552	myelination	7/136	154/18888	0.0454545	6.31283	5.63766	0.000126667	0.0161226	0.0150591	ERBB2/MOBP/CXCR4/MBP/OLIG2/MAG/PLP1	7
BP	GO:0050851	antigen receptor-mediated signaling pathway	8/136	208/18888	0.0384615	5.34163	5.36195	0.000133335	0.0161226	0.0150591	IGHG3/IGHG2/CARD11/LILRB4/TMIGD2/MNDA/IGHM/MOG	8
BP	GO:0007272	ensheathment of neurons	7/136	156/18888	0.0448718	6.2319	5.58801	0.000137248	0.0161226	0.0150591	ERBB2/MOBP/CXCR4/MBP/OLIG2/MAG/PLP1	7
BP	GO:0008366	axon ensheathment	7/136	156/18888	0.0448718	6.2319	5.58801	0.000137248	0.0161226	0.0150591	ERBB2/MOBP/CXCR4/MBP/OLIG2/MAG/PLP1	7
BP	GO:0050792	regulation of viral process	7/136	168/18888	0.0416667	5.78676	5.30727	0.000216832	0.0240563	0.0224693	ISG15/IFIT1/OAS2/OAS1/TRIM59/RSAD2/CXCR4	7
BP	GO:0050853	B cell receptor signaling pathway	5/136	78/18888	0.0641026	8.90271	5.95602	0.000249021	0.025229	0.0235647	IGHG3/IGHG2/TMIGD2/MNDA/IGHM	5
BP	GO:0016032	viral process	11/136	428/18888	0.0257009	3.56941	4.57895	0.000273971	0.025229	0.0235647	ISG15/IFIT1/SIGLEC1/OAS2/OAS1/TRIM59/RSAD2/CXCR4/SELPLG/HPN/MOG	11
BP	GO:0032479	regulation of type I interferon production	6/136	124/18888	0.0483871	6.72011	5.44227	0.000277936	0.025229	0.0235647	ISG15/SIGLEC1/OAS2/OAS1/RNF125/XAF1	6
BP	GO:0032606	type I interferon production	6/136	124/18888	0.0483871	6.72011	5.44227	0.000277936	0.025229	0.0235647	ISG15/SIGLEC1/OAS2/OAS1/RNF125/XAF1	6
BP	GO:0002218	activation of innate immune response	9/136	298/18888	0.0302013	4.19443	4.73358	0.000312494	0.0271326	0.0253427	LBP/ZBP1/OAS1/RSAD2/MNDA/RNF125/USP50/TLR5/INAVA	9
BP	GO:0071357	cellular response to type I interferon	5/136	84/18888	0.0595238	8.26681	5.68441	0.000351828	0.0281453	0.0262886	ISG15/IFIT1/ZBP1/OAS2/OAS1	5
BP	GO:0045069	regulation of viral genome replication	5/136	85/18888	0.0588235	8.16955	5.64176	0.000371678	0.0281453	0.0262886	ISG15/IFIT1/OAS2/OAS1/RSAD2	5
BP	GO:0072567	chemokine (C-X-C motif) ligand 2 production	3/136	20/18888	0.15	20.8324	7.55707	0.000380532	0.0281453	0.0262886	LPL/OAS1/MBP	3
BP	GO:2000341	regulation of chemokine (C-X-C motif) ligand 2 production	3/136	20/18888	0.15	20.8324	7.55707	0.000380532	0.0281453	0.0262886	LPL/OAS1/MBP	3
BP	GO:0034340	response to type I interferon	5/136	90/18888	0.0555556	7.71569	5.43855	0.000483915	0.0345135	0.0322368	ISG15/IFIT1/ZBP1/OAS2/OAS1	5
BP	GO:1903900	regulation of viral life cycle	6/136	143/18888	0.041958	5.82723	4.93458	0.000594729	0.0409543	0.0382526	ISG15/IFIT1/OAS2/OAS1/TRIM59/RSAD2	6
BP	GO:0061042	vascular wound healing	3/136	24/18888	0.125	17.3603	6.82978	0.000661533	0.044036	0.0411311	CXCR4/HPSE/SLC12A2	3
CC	GO:0043209	myelin sheath	7/146	46/19894	0.152174	20.7353	11.522	4.18038e-08	7.85912e-06	6.99664e-06	ERBB2/ERMN/CA2/CNP/MBP/MAG/PLP1	7
CC	GO:0042571	immunoglobulin complex, circulating	3/146	12/19894	0.25	34.0651	9.85133	8.11522e-05	0.00762831	0.00679116	IGHG3/IGHG2/IGHM	3
MF	GO:0019911	structural constituent of myelin sheath	3/139	11/18522	0.272727	36.3414	10.1952	6.53037e-05	0.0244236	0.0230282	MOBP/MBP/PLP1	3
MF	GO:0034987	immunoglobulin receptor binding	3/139	16/18522	0.1875	24.9847	8.34583	0.00021562	0.0343141	0.0323536	IGHG3/IGHG2/IGHM	3
MF	GO:0005229	intracellular calcium activated chloride channel activity	3/139	18/18522	0.166667	22.2086	7.82794	0.000310752	0.0343141	0.0323536	CLCA2/CLCA4/BEST1	3
MF	GO:0061778	intracellular chloride channel activity	3/139	19/18522	0.157895	21.0398	7.59941	0.000366996	0.0343141	0.0323536	CLCA2/CLCA4/BEST1	3

## Sheet: ST_top_150_genes_cluster5
ONTOLOGY	ID	Description	GeneRatio	BgRatio	RichFactor	FoldEnrichment	zScore	pvalue	p.adjust	qvalue	geneID	Count
BP	GO:0042552	myelination	15/135	154/18888	0.0974026	13.6277	13.35	3.11135e-13	3.44562e-10	2.92271e-10	TNF/EGR2/KEL/KLK6/ABCA2/FA2H/PLP1/MYRF/ASPA/GAL3ST1/MBP/NKX6-2/MAL/UGT8/SOX10	15
BP	GO:0007272	ensheathment of neurons	15/135	156/18888	0.0961538	13.453	13.2513	3.7657e-13	3.44562e-10	2.92271e-10	TNF/EGR2/KEL/KLK6/ABCA2/FA2H/PLP1/MYRF/ASPA/GAL3ST1/MBP/NKX6-2/MAL/UGT8/SOX10	15
BP	GO:0008366	axon ensheathment	15/135	156/18888	0.0961538	13.453	13.2513	3.7657e-13	3.44562e-10	2.92271e-10	TNF/EGR2/KEL/KLK6/ABCA2/FA2H/PLP1/MYRF/ASPA/GAL3ST1/MBP/NKX6-2/MAL/UGT8/SOX10	15
BP	GO:0048709	oligodendrocyte differentiation	13/135	106/18888	0.122642	17.1589	14.1549	6.38391e-13	4.38096e-10	3.71611e-10	ABCA2/SOX8/FA2H/BOK/DUSP15/SLC45A3/PLP1/MYRF/ASPA/NKX6-2/MAL/DAAM2/SOX10	13
BP	GO:0022010	central nervous system myelination	8/135	26/18888	0.307692	43.0496	18.204	7.74321e-12	3.54252e-09	3.00491e-09	ABCA2/FA2H/PLP1/MYRF/ASPA/NKX6-2/MAL/SOX10	8
BP	GO:0032291	axon ensheathment in central nervous system	8/135	26/18888	0.307692	43.0496	18.204	7.74321e-12	3.54252e-09	3.00491e-09	ABCA2/FA2H/PLP1/MYRF/ASPA/NKX6-2/MAL/SOX10	8
BP	GO:0010001	glial cell differentiation	16/135	260/18888	0.0615385	8.60991	10.4833	5.6089e-11	2.19949e-08	1.8657e-08	TNF/EGR2/ABCA2/SOX8/FA2H/BOK/DUSP15/SLC45A3/PLP1/MYRF/ASPA/HAPLN2/NKX6-2/MAL/DAAM2/SOX10	16
BP	GO:0014003	oligodendrocyte development	8/135	47/18888	0.170213	23.8147	13.2869	1.37428e-09	4.71548e-07	3.99987e-07	ABCA2/FA2H/PLP1/MYRF/ASPA/NKX6-2/MAL/SOX10	8
BP	GO:0042063	gliogenesis	16/135	346/18888	0.0462428	6.46988	8.71265	3.64834e-09	1.11274e-06	9.43874e-07	TNF/EGR2/ABCA2/SOX8/FA2H/BOK/DUSP15/SLC45A3/PLP1/MYRF/ASPA/HAPLN2/NKX6-2/MAL/DAAM2/SOX10	16
BP	GO:0030198	extracellular matrix organization	15/135	332/18888	0.0451807	6.32129	8.29959	1.58106e-08	3.91786e-06	3.32329e-06	TNF/CHADL/COL16A1/COL4A5/ADAMTS4/COL11A2/CAV2/DDR1/COL7A1/COL9A2/PHLDB1/HAPLN2/AGT/COL9A3/PDGFRA	15
BP	GO:0043062	extracellular structure organization	15/135	333/18888	0.045045	6.3023	8.28265	1.64569e-08	3.91786e-06	3.32329e-06	TNF/CHADL/COL16A1/COL4A5/ADAMTS4/COL11A2/CAV2/DDR1/COL7A1/COL9A2/PHLDB1/HAPLN2/AGT/COL9A3/PDGFRA	15
BP	GO:0045229	external encapsulating structure organization	15/135	334/18888	0.0449102	6.28343	8.26578	1.71273e-08	3.91786e-06	3.32329e-06	TNF/CHADL/COL16A1/COL4A5/ADAMTS4/COL11A2/CAV2/DDR1/COL7A1/COL9A2/PHLDB1/HAPLN2/AGT/COL9A3/PDGFRA	15
BP	GO:0021782	glial cell development	9/135	133/18888	0.0676692	9.46767	8.31465	4.7914e-07	0.000101172	8.58184e-05	TNF/ABCA2/FA2H/PLP1/MYRF/ASPA/NKX6-2/MAL/SOX10	9
BP	GO:0048713	regulation of oligodendrocyte differentiation	6/135	46/18888	0.130435	18.2493	9.93801	8.83141e-07	0.0001654	0.000140299	DUSP15/SLC45A3/MYRF/ASPA/NKX6-2/DAAM2	6
BP	GO:0010720	positive regulation of cell development	15/135	454/18888	0.0330396	4.62261	6.62908	9.03825e-07	0.0001654	0.000140299	TNF/EGR2/NFKBID/ITPKB/SOX8/SEMA4D/MYRF/ASPA/ADA/HAPLN2/NKX6-2/RND2/FOS/PLXNB3/SOX10	15
BP	GO:0014015	positive regulation of gliogenesis	7/135	74/18888	0.0945946	13.2348	8.94718	9.84442e-07	0.000168893	0.000143262	TNF/EGR2/SOX8/MYRF/ASPA/NKX6-2/SOX10	7
BP	GO:0014013	regulation of gliogenesis	8/135	112/18888	0.0714286	9.99365	8.09947	1.40841e-06	0.000227418	0.000192905	TNF/EGR2/SOX8/MYRF/ASPA/NKX6-2/DAAM2/SOX10	8
BP	GO:0045685	regulation of glial cell differentiation	7/135	79/18888	0.0886076	12.3972	8.61274	1.53942e-06	0.00022854	0.000193857	EGR2/DUSP15/SLC45A3/MYRF/ASPA/NKX6-2/DAAM2	7
BP	GO:0050769	positive regulation of neurogenesis	11/135	246/18888	0.0447154	6.25619	7.04053	1.58188e-06	0.00022854	0.000193857	TNF/EGR2/SOX8/SEMA4D/MYRF/ASPA/HAPLN2/NKX6-2/RND2/PLXNB3/SOX10	11
BP	GO:0007422	peripheral nervous system development	7/135	90/18888	0.0777778	10.882	7.97301	3.7174e-06	0.000510213	0.000432783	EGR2/SOX8/FA2H/GDNF/HAPLN2/UGT8/SOX10	7
BP	GO:0050767	regulation of neurogenesis	13/135	393/18888	0.0330789	4.6281	6.16683	4.96673e-06	0.000649223	0.000550697	TNF/EGR2/SOX8/SEMA4D/MYRF/ASPA/HAPLN2/NKX6-2/DAAM2/BTG2/RND2/PLXNB3/SOX10	13
BP	GO:0003012	muscle system process	14/135	459/18888	0.0305011	4.26744	6.01279	5.37405e-06	0.000670535	0.000568775	TRDN/TNF/PROK2/PI16/NR4A3/GDNF/CRYAB/PGAM2/MYL3/KCNJ2/ADA/DOCK5/AGT/ITGA2	14
BP	GO:0006935	chemotaxis	14/135	466/18888	0.0300429	4.20334	5.94074	6.38645e-06	0.000736236	0.000624505	CCL3L1/PROK2/CCL8/CCL4/TNFSF14/SEMA4D/GDNF/CMTM5/DAPK2/UNC5C/CH25H/PDGFRA/ITGA2/PLXNB3	14
BP	GO:0042330	taxis	14/135	468/18888	0.0299145	4.18538	5.92041	6.70525e-06	0.000736236	0.000624505	CCL3L1/PROK2/CCL8/CCL4/TNFSF14/SEMA4D/GDNF/CMTM5/DAPK2/UNC5C/CH25H/PDGFRA/ITGA2/PLXNB3	14
BP	GO:0051960	regulation of nervous system development	14/135	468/18888	0.0299145	4.18538	5.92041	6.70525e-06	0.000736236	0.000624505	TNF/EGR2/SOX8/SEMA4D/GBX2/MYRF/ASPA/HAPLN2/NKX6-2/DAAM2/BTG2/RND2/PLXNB3/SOX10	14
BP	GO:0051962	positive regulation of nervous system development	11/135	294/18888	0.037415	5.23477	6.20912	8.73094e-06	0.000921786	0.000781897	TNF/EGR2/SOX8/SEMA4D/MYRF/ASPA/HAPLN2/NKX6-2/RND2/PLXNB3/SOX10	11
BP	GO:0031641	regulation of myelination	5/135	45/18888	0.111111	15.5457	8.28854	1.68155e-05	0.00170958	0.00145013	TNF/EGR2/MYRF/NKX6-2/SOX10	5
BP	GO:0048483	autonomic nervous system development	5/135	46/18888	0.108696	15.2077	8.18565	1.87585e-05	0.001839	0.00155992	EGR2/SOX8/GDNF/GBX2/SOX10	5
BP	GO:0050850	positive regulation of calcium-mediated signaling	5/135	53/18888	0.0943396	13.1992	7.54568	3.77292e-05	0.00341385	0.00289577	TNF/CCL4/GPR62/ADA/PDGFRA	5
BP	GO:0060688	regulation of morphogenesis of a branching structure	5/135	53/18888	0.0943396	13.1992	7.54568	3.77292e-05	0.00341385	0.00289577	TNF/SOX8/GDNF/AGT/SFRP1	5
BP	GO:0048245	eosinophil chemotaxis	4/135	27/18888	0.148148	20.7276	8.70334	3.85535e-05	0.00341385	0.00289577	CCL3L1/CCL8/CCL4/DAPK2	4
BP	GO:0006936	muscle contraction	11/135	355/18888	0.0309859	4.33527	5.38252	4.96658e-05	0.00426039	0.00361384	TRDN/TNF/PROK2/GDNF/CRYAB/PGAM2/MYL3/KCNJ2/ADA/DOCK5/ITGA2	11
BP	GO:0001755	neural crest cell migration	5/135	57/18888	0.0877193	12.2729	7.23185	5.38052e-05	0.00440894	0.00373984	SOX8/SEMA4D/GDNF/GBX2/SOX10	5
BP	GO:0014033	neural crest cell differentiation	6/135	93/18888	0.0645161	9.02652	6.58356	5.46098e-05	0.00440894	0.00373984	SOX8/SEMA4D/GDNF/GBX2/SOX10/SFRP1	6
BP	GO:0050848	regulation of calcium-mediated signaling	6/135	94/18888	0.0638298	8.9305	6.53985	5.79941e-05	0.00454839	0.00385813	TNF/CCL4/GPR62/CD22/ADA/PDGFRA	6
BP	GO:0090497	mesenchymal cell migration	5/135	59/18888	0.0847458	11.8569	7.08647	6.36018e-05	0.00465939	0.00395229	SOX8/SEMA4D/GDNF/GBX2/SOX10	5
BP	GO:0061138	morphogenesis of a branching epithelium	8/135	189/18888	0.042328	5.92216	5.7702	6.50101e-05	0.00465939	0.00395229	TNF/SOX8/GDNF/DDR1/GBX2/AGT/SOX10/SFRP1	8
BP	GO:0031646	positive regulation of nervous system process	4/135	31/18888	0.129032	18.053	8.06231	6.76071e-05	0.00465939	0.00395229	EGR2/MYRF/ITGA2/SOX10	4
BP	GO:0072677	eosinophil migration	4/135	31/18888	0.129032	18.053	8.06231	6.76071e-05	0.00465939	0.00395229	CCL3L1/CCL8/CCL4/DAPK2	4
BP	GO:0090257	regulation of muscle system process	9/135	245/18888	0.0367347	5.13959	5.53345	6.78964e-05	0.00465939	0.00395229	PROK2/PI16/NR4A3/MYL3/KCNJ2/ADA/DOCK5/AGT/ITGA2	9
BP	GO:0048484	enteric nervous system development	3/135	12/18888	0.25	34.9778	9.9895	7.49386e-05	0.00501723	0.00425582	SOX8/GDNF/SOX10	3
BP	GO:0048247	lymphocyte chemotaxis	5/135	64/18888	0.078125	10.9306	6.75182	9.41352e-05	0.00614003	0.00520822	CCL3L1/CCL8/CCL4/TNFSF14/CH25H	5
BP	GO:0007369	gastrulation	8/135	200/18888	0.04	5.59644	5.54458	9.6539e-05	0.00614003	0.00520822	IL1RN/NR4A3/COL7A1/PHLDB1/APLNR/MBP/ITGA2/SFRP1	8
BP	GO:0002687	positive regulation of leukocyte migration	7/135	149/18888	0.0469799	6.57301	5.79459	9.84194e-05	0.00614003	0.00520822	TNFSF18/TNF/CCL8/CCL4/TNFSF14/DAPK2/ITGA2	7
BP	GO:1905330	regulation of morphogenesis of an epithelium	5/135	65/18888	0.0769231	10.7624	6.68931	0.000101399	0.00618534	0.00524666	TNF/SOX8/GDNF/AGT/SFRP1	5
BP	GO:0001763	morphogenesis of a branching structure	8/135	206/18888	0.038835	5.43344	5.42845	0.000118495	0.00707107	0.00599797	TNF/SOX8/GDNF/DDR1/GBX2/AGT/SOX10/SFRP1	8
BP	GO:0038034	signal transduction in absence of ligand	5/135	69/18888	0.0724638	10.1385	6.45228	0.00013485	0.00787583	0.0066806	TNF/GDNF/BOK/GPR62/EYA4	5
BP	GO:0071347	cellular response to interleukin-1	6/135	110/18888	0.0545455	7.63152	5.91831	0.00013898	0.00794791	0.00674174	CCL3L1/CCL8/CCL4/IL1RN/EGR1/SFRP1	6
BP	GO:0038065	collagen-activated signaling pathway	3/135	15/18888	0.2	27.9822	8.86984	0.000152569	0.008547	0.00724992	COL4A5/DDR1/ITGA2	3
BP	GO:0051345	positive regulation of hydrolase activity	12/135	482/18888	0.0248963	3.48326	4.68576	0.00018003	0.00988363	0.0083837	CCL3L1/TNF/CCL8/CCL4/TBC1D2/GPIHBP1/SEMA4D/BOK/CAV2/MBP/PDGFRA/SFRP1	12
BP	GO:0072210	metanephric nephron development	4/135	41/18888	0.097561	13.6499	6.8797	0.000205885	0.0110814	0.00939973	SOX8/GDNF/EGR1/PDGFRA	4
BP	GO:0007519	skeletal muscle tissue development	7/135	170/18888	0.0411765	5.76105	5.29066	0.000222794	0.0115136	0.00976633	EGR2/KEL/SOX8/CAV2/EGR1/BTG2/FOS	7
BP	GO:0031643	positive regulation of myelination	3/135	17/18888	0.176471	24.6902	8.29103	0.000225641	0.0115136	0.00976633	EGR2/MYRF/SOX10	3
BP	GO:0035914	skeletal muscle cell differentiation	5/135	77/18888	0.0649351	9.08514	6.0317	0.000226498	0.0115136	0.00976633	EGR2/SOX8/EGR1/BTG2/FOS	5
BP	GO:0002685	regulation of leukocyte migration	8/135	230/18888	0.0347826	4.86647	5.00564	0.000251695	0.0125619	0.0106555	TNFSF18/TNF/CCL8/CCL4/TNFSF14/DAPK2/ADA/ITGA2	8
BP	GO:0090190	positive regulation of branching involved in ureteric bud morphogenesis	3/135	18/18888	0.166667	23.3185	8.03764	0.000269356	0.0130467	0.0110668	SOX8/GDNF/AGT	3
BP	GO:0014032	neural crest cell development	5/135	80/18888	0.0625	8.74444	5.88948	0.000270915	0.0130467	0.0110668	SOX8/SEMA4D/GDNF/GBX2/SOX10	5
BP	GO:0045687	positive regulation of glial cell differentiation	4/135	46/18888	0.0869565	12.1662	6.43329	0.000322724	0.0152737	0.0129558	EGR2/MYRF/ASPA/NKX6-2	4
BP	GO:0060538	skeletal muscle organ development	7/135	182/18888	0.0384615	5.3812	5.03908	0.000337433	0.0156992	0.0133167	EGR2/KEL/SOX8/CAV2/EGR1/BTG2/FOS	7
BP	GO:0048864	stem cell development	5/135	86/18888	0.0581395	8.13437	5.62621	0.000379283	0.0173522	0.0147188	SOX8/SEMA4D/GDNF/GBX2/SOX10	5
BP	GO:0007409	axonogenesis	11/135	455/18888	0.0241758	3.38247	4.36463	0.000431249	0.0188311	0.0159733	DLX5/EGR2/KEL/LLGL1/SEMA4D/GDNF/CNTN2/GBX2/UNC5C/RND2/PLXNB3	11
BP	GO:0006677	glycosylceramide metabolic process	3/135	21/18888	0.142857	19.9873	7.38643	0.000432189	0.0188311	0.0159733	FA2H/GAL3ST1/UGT8	3
BP	GO:0090189	regulation of branching involved in ureteric bud morphogenesis	3/135	21/18888	0.142857	19.9873	7.38643	0.000432189	0.0188311	0.0159733	SOX8/GDNF/AGT	3
BP	GO:2000027	regulation of animal organ morphogenesis	5/135	89/18888	0.0561798	7.86017	5.50397	0.000444393	0.0190603	0.0161677	TNF/SOX8/GDNF/AGT/SFRP1	5
BP	GO:0070555	response to interleukin-1	6/135	138/18888	0.0434783	6.08309	5.08487	0.000473768	0.0199956	0.0169611	CCL3L1/CCL8/CCL4/IL1RN/EGR1/SFRP1	6
BP	GO:2001238	positive regulation of extrinsic apoptotic signaling pathway	4/135	51/18888	0.0784314	10.9734	6.05113	0.000480769	0.0199956	0.0169611	TNF/AGT/MAL/SFRP1	4
BP	GO:0050900	leukocyte migration	10/135	396/18888	0.0252525	3.53311	4.32238	0.000564096	0.0227712	0.0193155	CCL3L1/TNFSF18/TNF/CCL8/CCL4/TNFSF14/DAPK2/ADA/CH25H/ITGA2	10
BP	GO:2001233	regulation of apoptotic signaling pathway	10/135	396/18888	0.0252525	3.53311	4.32238	0.000564096	0.0227712	0.0193155	TNF/GDNF/BOK/DAPK2/FCGR2B/EYA4/AGT/MAL/IER3/SFRP1	10
BP	GO:0034114	regulation of heterotypic cell-cell adhesion	3/135	24/18888	0.125	17.4889	6.85793	0.000647479	0.0257584	0.0218493	TNF/IL1RN/MBP	3
BP	GO:1902895	positive regulation of miRNA transcription	4/135	56/18888	0.0714286	9.99365	5.71867	0.000687403	0.0260471	0.0220942	TNF/EGR1/AGT/FOS	4
BP	GO:0060562	epithelial tube morphogenesis	9/135	335/18888	0.0268657	3.75881	4.32264	0.000689161	0.0260471	0.0220942	TNF/SOX8/GDNF/DDR1/GBX2/LGR5/APLNR/AGT/SFRP1	9
BP	GO:0060485	mesenchyme development	9/135	336/18888	0.0267857	3.74762	4.31165	0.00070391	0.0260471	0.0220942	SOX8/SEMA4D/GDNF/GBX2/PHLDB1/APLNR/AGT/SOX10/SFRP1	9
BP	GO:0050768	negative regulation of neurogenesis	6/135	149/18888	0.0402685	5.634	4.81825	0.000710015	0.0260471	0.0220942	TNF/SEMA4D/NKX6-2/DAAM2/BTG2/SOX10	6
BP	GO:0018108	peptidyl-tyrosine phosphorylation	8/135	269/18888	0.0297398	4.16093	4.43022	0.000711668	0.0260471	0.0220942	TNFSF18/TNF/SEMA4D/DDR1/AATK/AGT/PDGFRA/SFRP1	8
BP	GO:0048762	mesenchymal cell differentiation	8/135	269/18888	0.0297398	4.16093	4.43022	0.000711668	0.0260471	0.0220942	SOX8/SEMA4D/GDNF/GBX2/PHLDB1/AGT/SOX10/SFRP1	8
BP	GO:0045662	negative regulation of myoblast differentiation	3/135	25/18888	0.12	16.7893	6.70257	0.00073194	0.0260971	0.0221366	TNF/SOX8/CMTM5	3
BP	GO:0045785	positive regulation of cell adhesion	11/135	485/18888	0.0226804	3.17324	4.11384	0.000732049	0.0260971	0.0221366	TNFSF18/TNF/NFKBID/TNFSF14/COL16A1/ITPKB/NR4A3/ADA/DOCK5/ITGA2/SFRP1	11
BP	GO:0018212	peptidyl-tyrosine modification	8/135	271/18888	0.0295203	4.13022	4.4037	0.000746792	0.0262813	0.0222929	TNFSF18/TNF/SEMA4D/DDR1/AATK/AGT/PDGFRA/SFRP1	8
BP	GO:0035902	response to immobilization stress	3/135	26/18888	0.115385	16.1436	6.55593	0.000823103	0.0286002	0.0242599	MYRF/UGT8/FOS	3
BP	GO:0051961	negative regulation of nervous system development	6/135	155/18888	0.0387097	5.41591	4.68377	0.000872506	0.0294517	0.0249821	TNF/SEMA4D/NKX6-2/DAAM2/BTG2/SOX10	6
BP	GO:0006940	regulation of smooth muscle contraction	4/135	60/18888	0.0666667	9.32741	5.48146	0.000892754	0.0294517	0.0249821	PROK2/ADA/DOCK5/ITGA2	4
BP	GO:0001667	ameboidal-type cell migration	11/135	498/18888	0.0220884	3.09041	4.01114	0.000908234	0.0294517	0.0249821	TNF/SOX8/SEMA4D/GDNF/GBX2/DOCK5/AGT/DAAM2/AMOTL2/ITGA2/SOX10	11
BP	GO:0031579	membrane raft organization	3/135	27/18888	0.111111	15.5457	6.41721	0.000921171	0.0294517	0.0249821	FA2H/CAV2/MAL	3
BP	GO:0042026	protein refolding	3/135	27/18888	0.111111	15.5457	6.41721	0.000921171	0.0294517	0.0249821	HSPB6/CRYAB/HSPA2	3
BP	GO:0048754	branching morphogenesis of an epithelial tube	6/135	157/18888	0.0382166	5.34692	4.64049	0.000932591	0.0294517	0.0249821	TNF/SOX8/GDNF/DDR1/GBX2/AGT	6
BP	GO:2001236	regulation of extrinsic apoptotic signaling pathway	6/135	157/18888	0.0382166	5.34692	4.64049	0.000932591	0.0294517	0.0249821	TNF/GDNF/EYA4/AGT/MAL/SFRP1	6
BP	GO:0009612	response to mechanical stimulus	7/135	216/18888	0.0324074	4.53416	4.43231	0.00093344	0.0294517	0.0249821	TNF/TNFSF14/KCNJ2/FOSB/BTG2/ITGA2/FOS	7
BP	GO:0050679	positive regulation of epithelial cell proliferation	7/135	219/18888	0.0319635	4.47204	4.3849	0.00101148	0.0315513	0.0267631	TNF/DLX5/NR4A3/CAV2/APLNR/PLXNB3/SFRP1	7
BP	GO:0048714	positive regulation of oligodendrocyte differentiation	3/135	28/18888	0.107143	14.9905	6.2857	0.00102634	0.0316552	0.0268513	MYRF/ASPA/NKX6-2	3
BP	GO:0006939	smooth muscle contraction	5/135	108/18888	0.0462963	6.47737	4.84338	0.00107126	0.0326734	0.0277149	PROK2/GDNF/ADA/DOCK5/ITGA2	5
BP	GO:0010721	negative regulation of cell development	8/135	288/18888	0.0277778	3.88642	4.18805	0.00110534	0.0331592	0.028127	TNF/SEMA4D/FCGR2B/NKX6-2/DAAM2/BTG2/SOX10/SFRP1	8
BP	GO:0007517	muscle organ development	9/135	359/18888	0.0250696	3.50752	4.06985	0.00112122	0.0331592	0.028127	EGR2/KEL/SOX8/CRYAB/CAV2/MYL3/EGR1/BTG2/FOS	9
BP	GO:0043583	ear development	7/135	223/18888	0.0313901	4.39183	4.323	0.00112343	0.0331592	0.028127	DLX5/DDR1/GBX2/FREM2/LGR5/EYA4/TPRN	7
BP	GO:0060537	muscle tissue development	10/135	438/18888	0.0228311	3.19432	3.94232	0.00121469	0.0354714	0.0300883	EGR2/PI16/KEL/SOX8/CAV2/MYL3/EGR1/BTG2/PDGFRA/FOS	10
BP	GO:0045987	positive regulation of smooth muscle contraction	3/135	30/18888	0.1	13.9911	6.04188	0.00125877	0.0363719	0.0308521	PROK2/ADA/ITGA2	3
BP	GO:0006937	regulation of muscle contraction	6/135	167/18888	0.0359281	5.02675	4.43467	0.00128228	0.0366653	0.031101	PROK2/MYL3/KCNJ2/ADA/DOCK5/ITGA2	6
BP	GO:0043547	positive regulation of GTPase activity	7/135	230/18888	0.0304348	4.25816	4.2181	0.00134256	0.0370647	0.0314398	CCL3L1/CCL8/CCL4/TBC1D2/SEMA4D/CAV2/SFRP1	7
BP	GO:0097191	extrinsic apoptotic signaling pathway	7/135	230/18888	0.0304348	4.25816	4.2181	0.00134256	0.0370647	0.0314398	TNF/GDNF/BOK/EYA4/AGT/MAL/SFRP1	7
BP	GO:0097192	extrinsic apoptotic signaling pathway in absence of ligand	4/135	67/18888	0.0597015	8.3529	5.1155	0.00135026	0.0370647	0.0314398	TNF/GDNF/BOK/EYA4	4
BP	GO:2000630	positive regulation of miRNA metabolic process	4/135	67/18888	0.0597015	8.3529	5.1155	0.00135026	0.0370647	0.0314398	TNF/EGR1/AGT/FOS	4
BP	GO:0043087	regulation of GTPase activity	8/135	298/18888	0.0268456	3.756	4.06875	0.00137338	0.037326	0.0316614	CCL3L1/CCL8/CCL4/TBC1D2/SEMA4D/CAV2/PLXNB3/SFRP1	8
BP	GO:0006687	glycosphingolipid metabolic process	4/135	68/18888	0.0588235	8.23007	5.06757	0.00142679	0.0383975	0.0325703	ABCA2/FA2H/GAL3ST1/UGT8	4
BP	GO:0007411	axon guidance	7/135	234/18888	0.0299145	4.18538	4.16002	0.001482	0.0391163	0.03318	DLX5/EGR2/SEMA4D/GDNF/CNTN2/GBX2/UNC5C	7
BP	GO:0097485	neuron projection guidance	7/135	234/18888	0.0299145	4.18538	4.16002	0.001482	0.0391163	0.03318	DLX5/EGR2/SEMA4D/GDNF/CNTN2/GBX2/UNC5C	7
BP	GO:0031644	regulation of nervous system process	5/135	119/18888	0.0420168	5.87862	4.52963	0.00164906	0.0431111	0.0365686	TNF/EGR2/MYRF/ITGA2/SOX10	5
BP	GO:0048566	embryonic digestive tract development	3/135	33/18888	0.0909091	12.7192	5.71682	0.00166536	0.0431265	0.0365817	TNF/ADA/PDGFRA	3
BP	GO:0071346	cellular response to type II interferon	5/135	120/18888	0.0416667	5.82963	4.50307	0.00171103	0.0438952	0.0372337	CCL3L1/TNF/CCL8/CCL4/RAB7B	5
BP	GO:0071356	cellular response to tumor necrosis factor	7/135	241/18888	0.0290456	4.06381	4.06143	0.00175301	0.044405	0.0376661	CCL3L1/TNFSF18/TNF/CCL8/CCL4/FOS/SFRP1	7
BP	GO:1903053	regulation of extracellular matrix organization	4/135	72/18888	0.0555556	7.77284	4.88525	0.00176326	0.044405	0.0376661	CHADL/DDR1/PHLDB1/AGT	4
BP	GO:0051051	negative regulation of transport	10/135	462/18888	0.021645	3.02838	3.74514	0.001803	0.0449348	0.0381156	TRDN/TNF/KEL/SYTL4/BEST3/ABCA2/CRYAB/FCGR2B/ADA/SFRP1	10
BP	GO:0090183	regulation of kidney development	3/135	34/18888	0.0882353	12.3451	5.61771	0.00181704	0.0449348	0.0381156	SOX8/GDNF/AGT	3
BP	GO:0045661	regulation of myoblast differentiation	4/135	73/18888	0.0547945	7.66636	4.84185	0.00185526	0.0454706	0.03857	TNF/TNFSF14/SOX8/CMTM5	4
BP	GO:0043523	regulation of neuron apoptotic process	7/135	244/18888	0.0286885	4.01384	4.02031	0.00188031	0.0456766	0.0387448	TNF/GDNF/BOK/FCGR2B/EGR1/EN2/BTG2	7
BP	GO:0014823	response to activity	4/135	74/18888	0.0540541	7.56276	4.79927	0.00195055	0.0467849	0.0396849	TNF/AGT/ITGA2/FOS	4
BP	GO:1901099	negative regulation of signal transduction in absence of ligand	3/135	35/18888	0.0857143	11.9924	5.52266	0.00197707	0.0467849	0.0396849	TNF/GDNF/EYA4	3
BP	GO:2001240	negative regulation of extrinsic apoptotic signaling pathway in absence of ligand	3/135	35/18888	0.0857143	11.9924	5.52266	0.00197707	0.0467849	0.0396849	TNF/GDNF/EYA4	3
BP	GO:0072676	lymphocyte migration	5/135	125/18888	0.04	5.59644	4.37461	0.00204686	0.0471474	0.0399924	CCL3L1/CCL8/CCL4/TNFSF14/CH25H	5
BP	GO:1902893	regulation of miRNA transcription	4/135	75/18888	0.0533333	7.46193	4.75748	0.00204916	0.0471474	0.0399924	TNF/EGR1/AGT/FOS	4
BP	GO:0045444	fat cell differentiation	7/135	248/18888	0.0282258	3.9491	3.96649	0.00206109	0.0471474	0.0399924	TNF/EGR2/NR4A3/SOX8/CNTN2/PDGFRA/SFRP1	7
BP	GO:0048863	stem cell differentiation	7/135	248/18888	0.0282258	3.9491	3.96649	0.00206109	0.0471474	0.0399924	SOX8/SEMA4D/GDNF/GBX2/PDGFRA/SOX10/SFRP1	7
BP	GO:1905332	positive regulation of morphogenesis of an epithelium	3/135	36/18888	0.0833333	11.6593	5.43141	0.00214561	0.0482632	0.0409388	SOX8/GDNF/AGT	3
BP	GO:0061614	miRNA transcription	4/135	76/18888	0.0526316	7.36374	4.71645	0.00215117	0.0482632	0.0409388	TNF/EGR1/AGT/FOS	4
BP	GO:0038063	collagen-activated tyrosine kinase receptor signaling pathway	2/135	10/18888	0.2	27.9822	7.24124	0.00219778	0.0482632	0.0409388	COL4A5/DDR1	2
BP	GO:0048672	positive regulation of collateral sprouting	2/135	10/18888	0.2	27.9822	7.24124	0.00219778	0.0482632	0.0409388	SEMA4D/RND2	2
BP	GO:1903596	regulation of gap junction assembly	2/135	10/18888	0.2	27.9822	7.24124	0.00219778	0.0482632	0.0409388	APLNR/AGT	2
BP	GO:0060326	cell chemotaxis	8/135	322/18888	0.0248447	3.47605	3.80226	0.00222994	0.0485808	0.0412082	CCL3L1/CCL8/CCL4/TNFSF14/DAPK2/CH25H/PDGFRA/PLXNB3	8
CC	GO:0062023	collagen-containing extracellular matrix	15/141	428/19894	0.0350467	4.94482	6.97034	3.96576e-07	7.09871e-05	6.67917e-05	CHADL/COL16A1/COL4A5/ADAMTS4/COL11A2/SBSPON/COL7A1/ANGPTL2/COL9A2/FREM2/HAPLN2/AGT/COL9A3/SERPINA5/SFRP1	15
CC	GO:0005581	collagen trimer	6/141	86/19894	0.0697674	9.84364	6.9439	3.36246e-05	0.0030094	0.00283155	COL16A1/COL4A5/COL11A2/COL7A1/COL9A2/COL9A3	6
CC	GO:0005788	endoplasmic reticulum lumen	10/141	313/19894	0.0319489	4.50774	5.28476	8.07948e-05	0.00482076	0.00453585	TRDN/CERCAM/COL16A1/COL4A5/COL11A2/F5/COL7A1/COL9A2/COL9A3/CP	10
CC	GO:0043209	myelin sheath	4/141	46/19894	0.0869565	12.2689	6.46465	0.000313167	0.0140142	0.013186	PLP1/CNTN2/MBP/MAL	4
CC	GO:0098644	complex of collagen trimers	3/141	21/19894	0.142857	20.156	7.42039	0.000422122	0.015112	0.0142189	COL4A5/COL11A2/COL7A1	3
CC	GO:0009897	external side of plasma membrane	10/141	405/19894	0.0246914	3.48376	4.26663	0.000634047	0.0189157	0.0177978	TNF/CHADL/GPIHBP1/CD22/FCGR2B/ADA/MOG/PDGFRA/ITGA2/SERPINA5	10
CC	GO:0002080	acrosomal membrane	3/141	32/19894	0.09375	13.2274	5.84845	0.00148705	0.0380261	0.0357787	CAV2/SERPINA5/RND2	3
MF	GO:0030020	extracellular matrix structural constituent conferring tensile strength	6/137	45/18522	0.133333	18.0263	9.87122	9.42709e-07	0.000272443	0.000252051	COL16A1/COL4A5/COL11A2/COL7A1/COL9A2/COL9A3	6
MF	GO:0005201	extracellular matrix structural constituent	8/137	166/18522	0.0481928	6.51552	6.16187	3.29836e-05	0.00476613	0.00440938	CHADL/COL16A1/COL4A5/COL11A2/SBSPON/COL7A1/COL9A2/COL9A3	8
MF	GO:0019911	structural constituent of myelin sheath	3/137	11/18522	0.272727	36.8719	10.273	6.25459e-05	0.00602526	0.00557427	PLP1/MBP/MAL	3
MF	GO:0005125	cytokine activity	8/137	238/18522	0.0336134	4.54444	4.75074	0.000398112	0.0287636	0.0266106	CCL3L1/TNFSF18/TNF/CCL8/CCL4/IL1RN/TNFSF14/CMTM5	8

## Sheet: ST_top_150_genes_cluster6
ONTOLOGY	ID	Description	GeneRatio	BgRatio	RichFactor	FoldEnrichment	zScore	pvalue	p.adjust	qvalue	geneID	Count
BP	GO:0002460	adaptive immune response based on somatic recombination of immune receptors built from immunoglobulin superfamily domains	23/142	385/18888	0.0597403	7.9463	11.9849	1.37965e-14	3.67402e-11	2.63296e-11	IL21R/MYO1G/IL4I1/IL1B/LILRB1/CLCF1/SOCS3/KDM5D/HLA-C/TNFSF13B/IL18BP/SLC11A1/IL6/ICAM1/NOD2/FCGR3A/BCL3/C3/TNFRSF1B/GAPT/PTPRC/JAK3/TLR8	23
BP	GO:0006935	chemotaxis	22/142	466/18888	0.0472103	6.27963	10.0438	6.06264e-12	4.57741e-09	3.28037e-09	SAA1/CXCL8/CCL2/CCL7/IL1B/CCL20/TYMP/LSP1/TREM1/PLAUR/LOX/ADGRE2/IL6/CXCL5/CCR1/PLAU/NOD2/S100A4/ALOX5/FPR2/RNASE2/FOSL1	22
BP	GO:0042330	taxis	22/142	468/18888	0.0470085	6.2528	10.0148	6.59384e-12	4.57741e-09	3.28037e-09	SAA1/CXCL8/CCL2/CCL7/IL1B/CCL20/TYMP/LSP1/TREM1/PLAUR/LOX/ADGRE2/IL6/CXCL5/CCR1/PLAU/NOD2/S100A4/ALOX5/FPR2/RNASE2/FOSL1	22
BP	GO:0002443	leukocyte mediated immunity	22/142	469/18888	0.0469083	6.23947	10.0003	6.87556e-12	4.57741e-09	3.28037e-09	IL21R/MYO1G/IL4I1/IL1B/LILRB1/CLCF1/TREM1/KDM5D/HLA-C/ADGRE2/IL6/ICAM1/CD300A/NOD2/FCGR3A/BCL3/C3/TNFRSF1B/GAPT/PTPRC/JAK3/TLR8	22
BP	GO:0006959	humoral immune response	17/142	258/18888	0.0658915	8.76449	10.9292	1.04022e-11	5.5402e-09	3.97035e-09	PI3/CXCL8/CCL2/IL1B/TREM1/LTF/FCN1/SLC11A1/IL6/CXCL5/NOD2/ALOX5/BCL3/C3/PSMB10/POU2F2/PTPRC	17
BP	GO:0050900	leukocyte migration	20/142	396/18888	0.0505051	6.71788	10.0083	1.80794e-11	8.02423e-09	5.75051e-09	SAA1/CXCL8/CCL2/CCL7/MYO1G/IL1B/CCL20/TREM1/ADGRE2/IL6/CXCL5/CCR1/ICAM1/CD300A/HMOX1/NOD2/ITGA4/ALOX5/FPR2/PTGER4	20
BP	GO:0097529	myeloid leukocyte migration	15/142	239/18888	0.0627615	8.34816	9.94996	3.61999e-10	1.32947e-07	9.52758e-08	SAA1/CXCL8/CCL2/CCL7/IL1B/CCL20/TREM1/ADGRE2/IL6/CXCL5/CCR1/CD300A/NOD2/FPR2/PTGER4	15
BP	GO:0002449	lymphocyte mediated immunity	18/142	372/18888	0.0483871	6.43617	9.21641	3.99391e-10	1.32947e-07	9.52758e-08	IL21R/MYO1G/IL4I1/IL1B/LILRB1/CLCF1/KDM5D/HLA-C/IL6/ICAM1/NOD2/FCGR3A/BCL3/C3/TNFRSF1B/GAPT/PTPRC/TLR8	18
BP	GO:0002819	regulation of adaptive immune response	14/142	207/18888	0.0676329	8.99612	10.0678	5.42836e-10	1.60619e-07	1.15107e-07	IL4I1/IL1B/LILRB1/IRF1/CLCF1/HLA-C/TNFSF13B/SLC11A1/IL6/NOD2/C3/TNFRSF1B/PTPRC/JAK3	14
BP	GO:0097530	granulocyte migration	12/142	154/18888	0.0779221	10.3647	10.1557	1.96164e-09	5.22383e-07	3.74363e-07	SAA1/CXCL8/CCL2/CCL7/IL1B/CCL20/TREM1/ADGRE2/CXCL5/CD300A/NOD2/PTGER4	12
BP	GO:0002822	regulation of adaptive immune response based on somatic recombination of immune receptors built from immunoglobulin superfamily domains	13/142	192/18888	0.0677083	9.00616	9.70447	2.27986e-09	5.51933e-07	3.95539e-07	IL4I1/IL1B/LILRB1/CLCF1/HLA-C/TNFSF13B/SLC11A1/IL6/NOD2/C3/TNFRSF1B/PTPRC/JAK3	13
BP	GO:0030595	leukocyte chemotaxis	14/142	237/18888	0.0590717	7.85737	9.24596	3.16015e-09	7.0129e-07	5.02575e-07	SAA1/CXCL8/CCL2/CCL7/IL1B/CCL20/TREM1/ADGRE2/IL6/CXCL5/CCR1/NOD2/ALOX5/FPR2	14
BP	GO:0002456	T cell mediated immunity	11/142	129/18888	0.0852713	11.3423	10.2584	3.66198e-09	7.50143e-07	5.37585e-07	MYO1G/IL4I1/IL1B/LILRB1/KDM5D/HLA-C/IL6/ICAM1/NOD2/TNFRSF1B/PTPRC	11
BP	GO:0002703	regulation of leukocyte mediated immunity	14/142	246/18888	0.0569106	7.56991	9.02718	5.10197e-09	9.70467e-07	6.95479e-07	IL4I1/IL1B/LILRB1/CLCF1/HLA-C/ADGRE2/IL6/ICAM1/CD300A/NOD2/C3/TNFRSF1B/PTPRC/JAK3	14
BP	GO:0001819	positive regulation of cytokine production	19/142	500/18888	0.038	5.05454	7.99706	6.90944e-09	1.22666e-06	8.79075e-07	SAA1/CHI3L1/IL1B/LILRB1/IRF1/OSM/FCN1/SLC11A1/IL6/HMOX1/NOD2/FCGR3A/BCL3/C3/PTGER4/POU2F2/PTPRC/RUNX1/TLR8	19
BP	GO:0032496	response to lipopolysaccharide	16/142	348/18888	0.045977	6.11559	8.38305	8.29886e-09	1.38124e-06	9.89857e-07	CXCL8/CCL2/SOD2/IL1B/LILRB1/GBP2/LTF/IL18BP/SLC11A1/IL6/CXCL5/NOD2/ADM/VIM/TNFRSF1B/PTGER4	16
BP	GO:0002237	response to molecule of bacterial origin	16/142	369/18888	0.0433604	5.76755	8.04954	1.89219e-08	2.94247e-06	2.1087e-06	CXCL8/CCL2/SOD2/IL1B/LILRB1/GBP2/LTF/IL18BP/SLC11A1/IL6/CXCL5/NOD2/ADM/VIM/TNFRSF1B/PTGER4	16
BP	GO:0002685	regulation of leukocyte migration	13/142	230/18888	0.0565217	7.51819	8.65625	2.00663e-08	2.94247e-06	2.1087e-06	CXCL8/CCL2/CCL7/CCL20/IL6/CCR1/ICAM1/CD300A/HMOX1/NOD2/ITGA4/FPR2/PTGER4	13
BP	GO:0060326	cell chemotaxis	15/142	322/18888	0.0465839	6.19631	8.18531	2.09939e-08	2.94247e-06	2.1087e-06	SAA1/CXCL8/CCL2/CCL7/IL1B/CCL20/TREM1/LOX/ADGRE2/IL6/CXCL5/CCR1/NOD2/ALOX5/FPR2	15
BP	GO:0045785	positive regulation of cell adhesion	18/142	485/18888	0.0371134	4.93661	7.64398	2.55548e-08	3.40262e-06	2.43846e-06	SAA1/CCL2/IL4I1/IL1B/EMILIN2/LIF/LILRB1/IBSP/PLAUR/PDPN/TNFSF13B/IL6/NOD2/S100A10/ITGA4/ALOX5/PTPRC/RUNX1	18
BP	GO:0042742	defense response to bacterium	15/142	330/18888	0.0454545	6.04609	8.04856	2.90648e-08	3.68569e-06	2.64133e-06	PI3/HP/HAMP/IL1B/CCL20/EMILIN2/TREM1/GBP2/LTF/GBP1/SLC11A1/IL6/NOD2/BCL3/FPR2	15
BP	GO:0070371	ERK1 and ERK2 cascade	15/142	332/18888	0.0451807	6.00967	8.01507	3.14813e-08	3.81066e-06	2.73089e-06	CHI3L1/CCL2/CCL7/IL1B/CCL20/LIF/MARCO/GBP1/CCR1/ICAM1/NOD2/SPRED3/FPR2/PTGER4/PTPRC	15
BP	GO:0022407	regulation of cell-cell adhesion	18/142	496/18888	0.0362903	4.82712	7.51744	3.59456e-08	4.16187e-06	2.98258e-06	CCL2/IL4I1/IL1B/EMILIN2/LILRB1/IRF1/PLAUR/PDPN/TNFSF13B/IL6/CD300A/NOD2/ITGA4/IL1RN/ALOX5/PTPRC/RUNX1/JAK3	18
BP	GO:0071621	granulocyte chemotaxis	10/142	128/18888	0.078125	10.3917	9.27909	4.47019e-08	4.96005e-06	3.55459e-06	SAA1/CXCL8/CCL2/CCL7/IL1B/CCL20/TREM1/ADGRE2/CXCL5/NOD2	10
BP	GO:0050764	regulation of phagocytosis	9/142	100/18888	0.09	11.9713	9.57388	6.33113e-08	6.58602e-06	4.71983e-06	PTX3/CCL2/FCN1/SLC11A1/CD300A/NOD2/FPR2/C3/PTPRC	9
BP	GO:0002366	leukocyte activation involved in immune response	14/142	301/18888	0.0465116	6.1867	7.8948	6.49484e-08	6.58602e-06	4.71983e-06	LILRB1/CLCF1/SOCS3/ADGRE2/SLC11A1/IL6/ICAM1/CD300A/FCGR3A/BCL3/GAPT/PTGER4/PTPRC/JAK3	14
BP	GO:0050766	positive regulation of phagocytosis	8/142	72/18888	0.111111	14.7793	10.1954	6.67753e-08	6.58602e-06	4.71983e-06	PTX3/CCL2/FCN1/SLC11A1/NOD2/FPR2/C3/PTPRC	8
BP	GO:0002285	lymphocyte activation involved in immune response	12/142	212/18888	0.0566038	7.5291	8.32052	7.09189e-08	6.74489e-06	4.83368e-06	LILRB1/CLCF1/SOCS3/SLC11A1/IL6/ICAM1/FCGR3A/BCL3/GAPT/PTGER4/PTPRC/JAK3	12
BP	GO:0002263	cell activation involved in immune response	14/142	305/18888	0.0459016	6.10556	7.82361	7.64757e-08	7.02258e-06	5.03268e-06	LILRB1/CLCF1/SOCS3/ADGRE2/SLC11A1/IL6/ICAM1/CD300A/FCGR3A/BCL3/GAPT/PTGER4/PTPRC/JAK3	14
BP	GO:0007259	receptor signaling pathway via JAK-STAT	11/142	174/18888	0.0632184	8.40894	8.54513	8.29501e-08	7.18194e-06	5.14689e-06	HAMP/CCL2/LIF/OSM/CLCF1/SOCS3/IL6/CD300A/BCL3/PTPRC/JAK3	11
BP	GO:0046651	lymphocyte proliferation	14/142	308/18888	0.0454545	6.04609	7.77104	8.6302e-08	7.18194e-06	5.14689e-06	IL4I1/IL1B/LILRB1/IRF1/CLCF1/TNFSF13B/SLC11A1/IL6/CD300A/FCGR3A/TNFRSF1B/PSMB10/GAPT/PTPRC	14
BP	GO:0070372	regulation of ERK1 and ERK2 cascade	14/142	308/18888	0.0454545	6.04609	7.77104	8.6302e-08	7.18194e-06	5.14689e-06	CHI3L1/CCL2/CCL7/IL1B/CCL20/LIF/MARCO/GBP1/CCR1/ICAM1/NOD2/SPRED3/FPR2/PTPRC	14
BP	GO:0070555	response to interleukin-1	10/142	138/18888	0.0724638	9.6387	8.86459	9.14056e-08	7.37616e-06	5.28607e-06	CHI3L1/CXCL8/CCL2/CCL7/IL1B/CCL20/GBP2/GBP1/IL6/IL1RN	10
BP	GO:0032943	mononuclear cell proliferation	14/142	315/18888	0.0444444	5.91174	7.65104	1.13813e-07	8.68488e-06	6.22396e-06	IL4I1/IL1B/LILRB1/IRF1/CLCF1/TNFSF13B/SLC11A1/IL6/CD300A/FCGR3A/TNFRSF1B/PSMB10/GAPT/PTPRC	14
BP	GO:0030593	neutrophil chemotaxis	9/142	107/18888	0.0841121	11.1881	9.19808	1.14146e-07	8.68488e-06	6.22396e-06	SAA1/CXCL8/CCL2/CCL7/IL1B/CCL20/TREM1/CXCL5/NOD2	9
BP	GO:0034341	response to type II interferon	10/142	142/18888	0.0704225	9.36719	8.71045	1.19724e-07	8.85621e-06	6.34675e-06	CCL2/CCL7/CCL20/UBD/IRF1/GBP2/GBP1/SLC11A1/VIM/CIITA	10
BP	GO:0046631	alpha-beta T cell activation	11/142	181/18888	0.0607735	8.08373	8.33433	1.23984e-07	8.92352e-06	6.39498e-06	LILRB1/IRF1/SOCS3/IL6/CD300A/BCL3/PTGER4/PTPRC/RUNX1/CTSL/JAK3	11
BP	GO:0002526	acute inflammatory response	9/142	109/18888	0.0825688	10.9828	9.09707	1.34018e-07	9.39182e-06	6.73058e-06	SAA1/SAA2/HP/IL1B/OSM/SERPINA1/IL6/FCGR3A/C3	9
BP	GO:0071347	cellular response to interleukin-1	9/142	110/18888	0.0818182	10.883	9.04754	1.45036e-07	9.90337e-06	7.09719e-06	CXCL8/CCL2/CCL7/IL1B/CCL20/GBP2/GBP1/IL6/IL1RN	9
BP	GO:0022409	positive regulation of cell-cell adhesion	14/142	325/18888	0.0430769	5.72984	7.48575	1.66902e-07	1.11115e-05	7.96297e-06	CCL2/IL4I1/IL1B/EMILIN2/LILRB1/PLAUR/PDPN/TNFSF13B/IL6/NOD2/ITGA4/ALOX5/PTPRC/RUNX1	14
BP	GO:0010755	regulation of plasminogen activation	5/142	18/18888	0.277778	36.9484	13.2801	1.77214e-07	1.15102e-05	8.24874e-06	PLAUR/ANXA2/PLAU/S100A10/RUNX1	5
BP	GO:0097696	receptor signaling pathway via STAT	11/142	191/18888	0.0575916	7.6605	8.05209	2.13666e-07	1.34121e-05	9.61169e-06	HAMP/CCL2/LIF/OSM/CLCF1/SOCS3/IL6/CD300A/BCL3/PTPRC/JAK3	11
BP	GO:0002697	regulation of immune effector process	15/142	385/18888	0.038961	5.18237	7.2161	2.16568e-07	1.34121e-05	9.61169e-06	IL4I1/IL1B/LILRB1/CLCF1/HLA-C/ADGRE2/FCN1/IL6/ICAM1/CD300A/NOD2/C3/TNFRSF1B/PTPRC/JAK3	15
BP	GO:0006909	phagocytosis	12/142	237/18888	0.0506329	6.73489	7.73249	2.38306e-07	1.4423e-05	1.03361e-05	PTX3/CCL2/MYO1G/MARCO/FCN1/SLC11A1/CD300A/CD93/NOD2/FPR2/C3/PTPRC	12
BP	GO:0032102	negative regulation of response to external stimulus	16/142	456/18888	0.0350877	4.66716	6.89918	3.42873e-07	2.02905e-05	1.4541e-05	SAA1/HAMP/CCL2/LILRB1/SOCS3/PLAUR/LTF/SPP1/ANXA2/PLAU/NOD2/ALOX5/FPR2/TNFRSF1B/PTGER4/PTPRC	16
BP	GO:0002824	positive regulation of adaptive immune response based on somatic recombination of immune receptors built from immunoglobulin superfamily domains	9/142	125/18888	0.072	9.57701	8.37358	4.34229e-07	2.48703e-05	1.78231e-05	IL1B/CLCF1/HLA-C/TNFSF13B/SLC11A1/IL6/NOD2/C3/PTPRC	9
BP	GO:0070661	leukocyte proliferation	14/142	352/18888	0.0397727	5.29033	7.07173	4.38942e-07	2.48703e-05	1.78231e-05	IL4I1/IL1B/LILRB1/IRF1/CLCF1/TNFSF13B/SLC11A1/IL6/CD300A/FCGR3A/TNFRSF1B/PSMB10/GAPT/PTPRC	14
BP	GO:0071674	mononuclear cell migration	11/142	206/18888	0.0533981	7.10269	7.66505	4.55805e-07	2.52877e-05	1.81223e-05	SAA1/CCL2/CCL7/MYO1G/CCL20/IL6/CCR1/ICAM1/ITGA4/ALOX5/FPR2	11
BP	GO:1990266	neutrophil migration	9/142	129/18888	0.0697674	9.28005	8.21286	5.6738e-07	3.08354e-05	2.2098e-05	SAA1/CXCL8/CCL2/CCL7/IL1B/CCL20/TREM1/CXCL5/NOD2	9
BP	GO:0043410	positive regulation of MAPK cascade	16/142	475/18888	0.0336842	4.48047	6.68643	5.90055e-07	3.14263e-05	2.25215e-05	CHI3L1/CCL2/CCL7/IL1B/CCL20/LIF/OSM/MARCO/DOK3/IL6/CCR1/ICAM1/NOD2/FPR2/IGFBP3/PTPRC	16
BP	GO:0007159	leukocyte cell-cell adhesion	15/142	419/18888	0.0357995	4.76184	6.77731	6.34664e-07	3.30979e-05	2.37194e-05	CCL2/IL4I1/IL1B/LILRB1/IRF1/TNFSF13B/IL6/ICAM1/CD300A/NOD2/ITGA4/ALOX5/PTPRC/RUNX1/JAK3	15
BP	GO:0002821	positive regulation of adaptive immune response	9/142	131/18888	0.0687023	9.13837	8.1351	6.46298e-07	3.30979e-05	2.37194e-05	IL1B/CLCF1/HLA-C/TNFSF13B/SLC11A1/IL6/NOD2/C3/PTPRC	9
BP	GO:0034612	response to tumor necrosis factor	12/142	263/18888	0.0456274	6.06908	7.20494	7.24166e-07	3.63859e-05	2.60757e-05	CHI3L1/CXCL8/CCL2/CCL7/CCL20/UBD/GBP2/GPD1/GBP1/TNFSF13B/IL18BP/TNFRSF1B	12
BP	GO:1903131	mononuclear cell differentiation	16/142	484/18888	0.0330579	4.39716	6.58952	7.55953e-07	3.67384e-05	2.63283e-05	IL4I1/IL1B/UBD/LILRB1/IRF1/CLCF1/SOCS3/TNFSF13B/IL6/ITGA4/BCL3/PTGER4/PTPRC/RUNX1/CTSL/JAK3	16
BP	GO:0050727	regulation of inflammatory response	15/142	425/18888	0.0352941	4.69461	6.70477	7.58772e-07	3.67384e-05	2.63283e-05	SAA1/HAMP/IL1B/OSM/SOCS3/TNC/IL6/PIK3AP1/NOD2/ALOX5/FPR2/C3/TNFRSF1B/PTGER4/PTPRC	15
BP	GO:0002709	regulation of T cell mediated immunity	8/142	99/18888	0.0808081	10.7486	8.46408	8.05481e-07	3.83035e-05	2.745e-05	IL4I1/IL1B/LILRB1/HLA-C/IL6/NOD2/TNFRSF1B/PTPRC	8
BP	GO:0042060	wound healing	15/142	430/18888	0.0348837	4.64003	6.64535	8.78461e-07	4.10411e-05	2.94118e-05	SAA1/EMILIN2/TIMP1/PLAUR/SERPINA1/PDPN/SLC11A1/IL6/ANXA2/HMOX1/PLAU/S100A10/ALOX5/TNFRSF12A/TFPI2	15
BP	GO:0032677	regulation of interleukin-8 production	8/142	102/18888	0.0784314	10.4325	8.31343	1.01242e-06	4.6484e-05	3.33124e-05	CHI3L1/IL1B/FCN1/IL6/NOD2/BCL3/PTPRC/TLR8	8
BP	GO:0071222	cellular response to lipopolysaccharide	11/142	225/18888	0.0488889	6.50291	7.2271	1.09074e-06	4.84122e-05	3.46943e-05	CXCL8/CCL2/IL1B/LILRB1/GBP2/LTF/IL6/CXCL5/NOD2/VIM/TNFRSF1B	11
BP	GO:0032637	interleukin-8 production	8/142	103/18888	0.0776699	10.3312	8.26459	1.09077e-06	4.84122e-05	3.46943e-05	CHI3L1/IL1B/FCN1/IL6/NOD2/BCL3/PTPRC/TLR8	8
BP	GO:0001906	cell killing	11/142	226/18888	0.0486726	6.47414	7.20547	1.13925e-06	4.97348e-05	3.56421e-05	HAMP/LILRB1/TREM1/GBP2/LTF/HLA-C/GBP1/ICAM1/FCGR3A/C3/PTPRC	11
BP	GO:1903037	regulation of leukocyte cell-cell adhesion	14/142	382/18888	0.0366492	4.87486	6.65891	1.16285e-06	4.99462e-05	3.57936e-05	CCL2/IL4I1/IL1B/LILRB1/IRF1/TNFSF13B/IL6/CD300A/NOD2/ITGA4/ALOX5/PTPRC/RUNX1/JAK3	14
BP	GO:0006953	acute-phase response	6/142	47/18888	0.12766	16.9805	9.54683	1.35302e-06	5.7192e-05	4.09862e-05	SAA1/SAA2/HP/IL1B/SERPINA1/IL6	6
BP	GO:0002706	regulation of lymphocyte mediated immunity	10/142	186/18888	0.0537634	7.15129	7.33754	1.45427e-06	6.05112e-05	4.33649e-05	IL4I1/IL1B/LILRB1/CLCF1/HLA-C/IL6/NOD2/C3/TNFRSF1B/PTPRC	10
BP	GO:0031639	plasminogen activation	5/142	27/18888	0.185185	24.6322	10.6949	1.58126e-06	6.47828e-05	4.64262e-05	PLAUR/ANXA2/PLAU/S100A10/RUNX1	5
BP	GO:0050670	regulation of lymphocyte proliferation	11/142	237/18888	0.0464135	6.17365	6.97576	1.81234e-06	7.31251e-05	5.24046e-05	IL4I1/IL1B/LILRB1/IRF1/CLCF1/TNFSF13B/IL6/CD300A/FCGR3A/TNFRSF1B/PTPRC	11
BP	GO:0071219	cellular response to molecule of bacterial origin	11/142	238/18888	0.0462185	6.14771	6.9556	1.88808e-06	7.50441e-05	5.37798e-05	CXCL8/CCL2/IL1B/LILRB1/GBP2/LTF/IL6/CXCL5/NOD2/VIM/TNFRSF1B	11
BP	GO:0032944	regulation of mononuclear cell proliferation	11/142	241/18888	0.0456432	6.07118	6.8958	2.13224e-06	8.22921e-05	5.89741e-05	IL4I1/IL1B/LILRB1/IRF1/CLCF1/TNFSF13B/IL6/CD300A/FCGR3A/TNFRSF1B/PTPRC	11
BP	GO:0071356	cellular response to tumor necrosis factor	11/142	241/18888	0.0456432	6.07118	6.8958	2.13224e-06	8.22921e-05	5.89741e-05	CHI3L1/CXCL8/CCL2/CCL7/CCL20/GBP2/GPD1/GBP1/TNFSF13B/IL18BP/TNFRSF1B	11
BP	GO:0009615	response to virus	14/142	409/18888	0.0342298	4.55305	6.32259	2.58724e-06	9.84261e-05	7.05364e-05	IL1B/LILRB1/IRF1/GBP2/GBP1/ISG20/IL6/BCL3/IFIT3/RNASE2/FOSL1/POU2F2/PTPRC/TLR8	14
BP	GO:0045807	positive regulation of endocytosis	9/142	155/18888	0.0580645	7.7234	7.31514	2.63708e-06	9.8909e-05	7.08824e-05	PTX3/CCL2/FCN1/SLC11A1/ANXA2/NOD2/FPR2/C3/PTPRC	9
BP	GO:0002286	T cell activation involved in immune response	8/142	124/18888	0.0645161	8.58155	7.37187	4.4243e-06	0.000163638	0.00011727	LILRB1/SOCS3/SLC11A1/IL6/ICAM1/BCL3/PTGER4/JAK3	8
BP	GO:0046632	alpha-beta T cell differentiation	8/142	125/18888	0.064	8.5129	7.33471	4.69713e-06	0.000171349	0.000122796	IRF1/SOCS3/IL6/BCL3/PTGER4/RUNX1/CTSL/JAK3	8
BP	GO:0031638	zymogen activation	6/142	58/18888	0.103448	13.7601	8.47059	4.76566e-06	0.0001715	0.000122904	PLAUR/ANXA2/PLAU/S100A10/RUNX1/CTSL	6
BP	GO:0030098	lymphocyte differentiation	14/142	432/18888	0.0324074	4.31064	6.05838	4.86305e-06	0.000171792	0.000123114	IL4I1/IL1B/IRF1/CLCF1/SOCS3/TNFSF13B/IL6/ITGA4/BCL3/PTGER4/PTPRC/RUNX1/CTSL/JAK3	14
BP	GO:0042098	T cell proliferation	10/142	213/18888	0.0469484	6.24479	6.69976	4.90282e-06	0.000171792	0.000123114	IL4I1/IL1B/LILRB1/IRF1/TNFSF13B/SLC11A1/IL6/TNFRSF1B/PSMB10/PTPRC	10
BP	GO:0034112	positive regulation of homotypic cell-cell adhesion	4/142	16/18888	0.25	33.2535	11.2331	5.19508e-06	0.000179528	0.000128657	EMILIN2/PLAUR/PDPN/IL6	4
BP	GO:0071216	cellular response to biotic stimulus	11/142	265/18888	0.0415094	5.52134	6.45114	5.31007e-06	0.000179528	0.000128657	CXCL8/CCL2/IL1B/LILRB1/GBP2/LTF/IL6/CXCL5/NOD2/VIM/TNFRSF1B	11
BP	GO:0070374	positive regulation of ERK1 and ERK2 cascade	10/142	215/18888	0.0465116	6.1867	6.65694	5.32584e-06	0.000179528	0.000128657	CHI3L1/CCL2/CCL7/CCL20/MARCO/CCR1/ICAM1/NOD2/FPR2/PTPRC	10
BP	GO:0070663	regulation of leukocyte proliferation	11/142	267/18888	0.0411985	5.47998	6.41655	5.70392e-06	0.000189869	0.000136068	IL4I1/IL1B/LILRB1/IRF1/CLCF1/TNFSF13B/IL6/CD300A/FCGR3A/TNFRSF1B/PTPRC	11
BP	GO:0050863	regulation of T cell activation	13/142	382/18888	0.0340314	4.52666	6.06052	6.38949e-06	0.000210064	0.000150541	CCL2/IL4I1/IL1B/LILRB1/IRF1/TNFSF13B/IL6/CD300A/NOD2/TNFRSF1B/PTPRC/RUNX1/JAK3	13
BP	GO:0043367	CD4-positive, alpha-beta T cell differentiation	7/142	94/18888	0.0744681	9.9053	7.53311	6.94299e-06	0.000225478	0.000161587	SOCS3/IL6/BCL3/PTGER4/RUNX1/CTSL/JAK3	7
BP	GO:0032757	positive regulation of interleukin-8 production	6/142	63/18888	0.0952381	12.668	8.07367	7.75729e-06	0.000248888	0.000178364	CHI3L1/IL1B/FCN1/IL6/NOD2/TLR8	6
BP	GO:0030198	extracellular matrix organization	12/142	332/18888	0.0361446	4.80774	6.09208	8.05162e-06	0.000253161	0.000181426	PTX3/MMP7/IBSP/PDPN/LOX/IL6/ANXA2/TGFBI/LOXL2/BCL3/TNFRSF1B/RUNX1	12
BP	GO:1903039	positive regulation of leukocyte cell-cell adhesion	11/142	277/18888	0.0397112	5.28215	6.24868	8.08061e-06	0.000253161	0.000181426	CCL2/IL4I1/IL1B/LILRB1/TNFSF13B/IL6/NOD2/ITGA4/ALOX5/PTPRC/RUNX1	11
BP	GO:0043062	extracellular structure organization	12/142	333/18888	0.036036	4.7933	6.07827	8.29943e-06	0.000255894	0.000183385	PTX3/MMP7/IBSP/PDPN/LOX/IL6/ANXA2/TGFBI/LOXL2/BCL3/TNFRSF1B/RUNX1	12
BP	GO:0042113	B cell activation	11/142	278/18888	0.0395683	5.26315	6.23234	8.36004e-06	0.000255894	0.000183385	IL4I1/CLCF1/TNFSF13B/IL6/CD300A/NOD2/ITGA4/BCL3/GAPT/PTPRC/JAK3	11
BP	GO:0045229	external encapsulating structure organization	12/142	334/18888	0.0359281	4.77895	6.06453	8.55392e-06	0.000258853	0.000185506	PTX3/MMP7/IBSP/PDPN/LOX/IL6/ANXA2/TGFBI/LOXL2/BCL3/TNFRSF1B/RUNX1	12
BP	GO:0032695	negative regulation of interleukin-12 production	4/142	19/18888	0.210526	28.003	10.2491	1.08714e-05	0.000325287	0.000233115	LILRB1/NOD2/JAK3/TLR8	4
BP	GO:1990868	response to chemokine	7/142	101/18888	0.0693069	9.2188	7.20795	1.11677e-05	0.000326808	0.000234204	CXCL8/CCL2/CCL7/CCL20/LOX/CXCL5/CCR1	7
BP	GO:1990869	cellular response to chemokine	7/142	101/18888	0.0693069	9.2188	7.20795	1.11677e-05	0.000326808	0.000234204	CXCL8/CCL2/CCL7/CCL20/LOX/CXCL5/CCR1	7
BP	GO:0002704	negative regulation of leukocyte mediated immunity	6/142	68/18888	0.0882353	11.7365	7.71934	1.21172e-05	0.000347849	0.000249283	IL4I1/LILRB1/CD300A/NOD2/PTPRC/JAK3	6
BP	GO:0045766	positive regulation of angiogenesis	9/142	187/18888	0.0481283	6.40175	6.46091	1.21479e-05	0.000347849	0.000249283	CHI3L1/CXCL8/HK2/IL1B/EMILIN2/HMOX1/ADM/C3/RUNX1	9
BP	GO:0030100	regulation of endocytosis	11/142	291/18888	0.0378007	5.02802	6.02682	1.28372e-05	0.000363676	0.000260626	PTX3/CCL2/LILRB1/FCN1/SLC11A1/ANXA2/CD300A/NOD2/FPR2/C3/PTPRC	11
BP	GO:1904018	positive regulation of vasculature development	9/142	190/18888	0.0473684	6.30067	6.39118	1.37981e-05	0.000386782	0.000277185	CHI3L1/CXCL8/HK2/IL1B/EMILIN2/HMOX1/ADM/C3/RUNX1	9
BP	GO:0002548	monocyte chemotaxis	6/142	70/18888	0.0857143	11.4012	7.58783	1.43377e-05	0.000397226	0.00028467	CCL2/CCL7/CCL20/IL6/CCR1/FPR2	6
BP	GO:0002274	myeloid leukocyte activation	10/142	241/18888	0.0414938	5.51926	6.14529	1.4469e-05	0.000397226	0.00028467	HAMP/CXCL8/UBD/ADGRE2/SLC11A1/IL6/CD300A/CD93/FCGR3A/PTPRC	10
BP	GO:0046425	regulation of receptor signaling pathway via JAK-STAT	7/142	106/18888	0.0660377	8.78395	6.99445	1.53373e-05	0.000416769	0.000298675	LIF/SOCS3/IL6/CD300A/BCL3/PTPRC/JAK3	7
BP	GO:0002687	positive regulation of leukocyte migration	8/142	149/18888	0.0536913	7.1417	6.55058	1.70873e-05	0.00045963	0.000329391	CXCL8/CCL7/CCL20/IL6/CCR1/ICAM1/ITGA4/FPR2	8
BP	GO:0002768	immune response-regulating cell surface receptor signaling pathway	12/142	360/18888	0.0333333	4.4338	5.72511	1.80743e-05	0.000481318	0.000344934	MYO1G/LILRB1/LTF/FCN1/GBP1/CD300A/PIK3AP1/NOD2/FCGR3A/FPR2/C3/PTPRC	12
BP	GO:0002696	positive regulation of leukocyte activation	12/142	362/18888	0.0331492	4.40931	5.70034	1.90913e-05	0.000503369	0.000360736	HAMP/CCL2/IL4I1/IL1B/LILRB1/CLCF1/TNFSF13B/IL6/NOD2/FCGR3A/PTPRC/RUNX1	12
BP	GO:0051607	defense response to virus	11/142	307/18888	0.0358306	4.76598	5.79007	2.10983e-05	0.000550832	0.00039475	IL1B/LILRB1/IRF1/GBP2/GBP1/ISG20/IL6/IFIT3/RNASE2/PTPRC/TLR8	11
BP	GO:0050728	negative regulation of inflammatory response	9/142	201/18888	0.0447761	5.95585	6.14778	2.15868e-05	0.000558113	0.000399968	SAA1/HAMP/SOCS3/NOD2/ALOX5/FPR2/TNFRSF1B/PTGER4/PTPRC	9
BP	GO:0030183	B cell differentiation	8/142	155/18888	0.0516129	6.86524	6.38145	2.27355e-05	0.000579741	0.000415468	IL4I1/CLCF1/TNFSF13B/IL6/ITGA4/BCL3/PTPRC/JAK3	8
BP	GO:0007162	negative regulation of cell adhesion	11/142	310/18888	0.0354839	4.71985	5.7475	2.30764e-05	0.000579741	0.000415468	IL4I1/LILRB1/IRF1/TNC/GBP1/CD300A/TGFBI/IL1RN/PTPRC/RUNX1/JAK3	11
BP	GO:0030217	T cell differentiation	11/142	310/18888	0.0354839	4.71985	5.7475	2.30764e-05	0.000579741	0.000415468	IL4I1/IL1B/IRF1/SOCS3/IL6/BCL3/PTGER4/PTPRC/RUNX1/CTSL/JAK3	11
BP	GO:0002757	immune response-activating signaling pathway	14/142	500/18888	0.028	3.72439	5.37352	2.50968e-05	0.000620222	0.000444478	MYO1G/IRF1/GBP2/LTF/FCN1/GBP1/CD300A/PIK3AP1/NOD2/FPR2/C3/FOSL1/PTPRC/TLR8	14
BP	GO:0002699	positive regulation of immune effector process	10/142	257/18888	0.0389105	5.17565	5.86602	2.51536e-05	0.000620222	0.000444478	IL1B/LILRB1/CLCF1/HLA-C/FCN1/IL6/CD300A/NOD2/C3/PTPRC	10
BP	GO:0016064	immunoglobulin mediated immune response	9/142	208/18888	0.0432692	5.75542	6.0021	2.82775e-05	0.000690853	0.000495095	IL21R/CLCF1/NOD2/FCGR3A/BCL3/C3/GAPT/PTPRC/TLR8	9
BP	GO:0002922	positive regulation of humoral immune response	4/142	24/18888	0.166667	22.169	9.03152	2.89457e-05	0.00069917	0.000501055	IL1B/NOD2/C3/PTPRC	4
BP	GO:0019882	antigen processing and presentation	7/142	117/18888	0.0598291	7.95811	6.5707	2.9143e-05	0.00069917	0.000501055	KDM5D/HLA-C/SLC11A1/IFI30/ICAM1/NOD2/CTSL	7
BP	GO:0042088	T-helper 1 type immune response	5/142	48/18888	0.104167	13.8556	7.76149	2.95444e-05	0.000702471	0.000503421	IL1B/IL18BP/SLC11A1/BCL3/JAK3	5
BP	GO:0050867	positive regulation of cell activation	12/142	380/18888	0.0315789	4.20044	5.48522	3.07359e-05	0.000724334	0.000519089	HAMP/CCL2/IL4I1/IL1B/LILRB1/CLCF1/TNFSF13B/IL6/NOD2/FCGR3A/PTPRC/RUNX1	12
BP	GO:0019724	B cell mediated immunity	9/142	212/18888	0.0424528	5.64682	5.9218	3.28364e-05	0.000767047	0.000549699	IL21R/CLCF1/NOD2/FCGR3A/BCL3/C3/GAPT/PTPRC/TLR8	9
BP	GO:0060586	multicellular organismal-level iron ion homeostasis	4/142	25/18888	0.16	21.2823	8.83186	3.42585e-05	0.000780888	0.000559618	HAMP/SOD2/SLC11A1/HMOX1	4
BP	GO:0035710	CD4-positive, alpha-beta T cell activation	7/142	120/18888	0.0583333	7.75915	6.46466	3.43086e-05	0.000780888	0.000559618	SOCS3/IL6/BCL3/PTGER4/RUNX1/CTSL/JAK3	7
BP	GO:0071346	cellular response to type II interferon	7/142	120/18888	0.0583333	7.75915	6.46466	3.43086e-05	0.000780888	0.000559618	CCL2/CCL7/CCL20/IRF1/GBP2/GBP1/VIM	7
BP	GO:0007260	tyrosine phosphorylation of STAT protein	6/142	82/18888	0.0731707	9.73274	6.89732	3.55647e-05	0.000802616	0.00057519	LIF/OSM/CLCF1/SOCS3/IL6/JAK3	6
BP	GO:0002367	cytokine production involved in immune response	7/142	122/18888	0.057377	7.63196	6.39598	3.81533e-05	0.000846686	0.000606771	IL1B/LILRB1/TREM1/IL6/NOD2/TNFRSF1B/JAK3	7
BP	GO:1904892	regulation of receptor signaling pathway via STAT	7/142	122/18888	0.057377	7.63196	6.39598	3.81533e-05	0.000846686	0.000606771	LIF/SOCS3/IL6/CD300A/BCL3/PTPRC/JAK3	7
BP	GO:0051251	positive regulation of lymphocyte activation	11/142	328/18888	0.0335366	4.46084	5.50301	3.86631e-05	0.000850908	0.000609797	CCL2/IL4I1/IL1B/LILRB1/CLCF1/TNFSF13B/IL6/NOD2/FCGR3A/PTPRC/RUNX1	11
BP	GO:0002688	regulation of leukocyte chemotaxis	7/142	123/18888	0.0569106	7.56991	6.36222	4.02043e-05	0.000877575	0.000628908	CXCL8/CCL2/CCL7/IL6/CCR1/NOD2/FPR2	7
BP	GO:0072676	lymphocyte migration	7/142	125/18888	0.056	7.44879	6.29584	4.45784e-05	0.00096514	0.000691661	SAA1/CCL2/CCL7/MYO1G/CCL20/ICAM1/ITGA4	7
BP	GO:0042832	defense response to protozoan	4/142	27/18888	0.148148	19.7058	8.46539	4.6977e-05	0.00100887	0.000722999	GBP2/GBP1/SLC11A1/BCL3	4
BP	GO:0002708	positive regulation of lymphocyte mediated immunity	7/142	128/18888	0.0546875	7.27421	6.19896	5.18654e-05	0.00110494	0.000791848	IL1B/CLCF1/HLA-C/IL6/NOD2/C3/PTPRC	7
BP	GO:0007596	blood coagulation	9/142	226/18888	0.039823	5.29702	5.65606	5.40167e-05	0.0011336	0.000812385	SAA1/EMILIN2/PLAUR/SERPINA1/PDPN/IL6/ANXA2/PLAU/TFPI2	9
BP	GO:0002675	positive regulation of acute inflammatory response	4/142	28/18888	0.142857	19.002	8.29661	5.44876e-05	0.0011336	0.000812385	IL1B/OSM/IL6/C3	4
BP	GO:0090594	inflammatory response to wounding	4/142	28/18888	0.142857	19.002	8.29661	5.44876e-05	0.0011336	0.000812385	TIMP1/IL6/HMOX1/ALOX5	4
BP	GO:0050864	regulation of B cell activation	7/142	130/18888	0.0538462	7.1623	6.1361	5.72446e-05	0.00118172	0.000846875	IL4I1/CLCF1/TNFSF13B/IL6/CD300A/NOD2/PTPRC	7
BP	GO:0002823	negative regulation of adaptive immune response based on somatic recombination of immune receptors built from immunoglobulin superfamily domains	5/142	56/18888	0.0892857	11.8763	7.09409	6.28057e-05	0.00127244	0.000911882	IL4I1/LILRB1/NOD2/PTPRC/JAK3	5
BP	GO:0002710	negative regulation of T cell mediated immunity	4/142	29/18888	0.137931	18.3468	8.13635	6.28379e-05	0.00127244	0.000911882	IL4I1/LILRB1/NOD2/PTPRC	4
BP	GO:0019730	antimicrobial humoral response	7/142	132/18888	0.0530303	7.05378	6.07456	6.30723e-05	0.00127244	0.000911882	PI3/CXCL8/LTF/SLC11A1/CXCL5/NOD2/BCL3	7
BP	GO:0050817	coagulation	9/142	231/18888	0.038961	5.18237	5.56645	6.39528e-05	0.0012805	0.000917661	SAA1/EMILIN2/PLAUR/SERPINA1/PDPN/IL6/ANXA2/PLAU/TFPI2	9
BP	GO:0046643	regulation of gamma-delta T cell activation	3/142	11/18888	0.272727	36.2766	10.1856	6.5678e-05	0.00128781	0.000922898	LILRB1/NOD2/PTPRC	3
BP	GO:1901731	positive regulation of platelet aggregation	3/142	11/18888	0.272727	36.2766	10.1856	6.5678e-05	0.00128781	0.000922898	EMILIN2/PDPN/IL6	3
BP	GO:0010721	negative regulation of cell development	10/142	288/18888	0.0347222	4.61854	5.38574	6.57686e-05	0.00128781	0.000922898	IL1B/LILRB1/IRF1/LTF/LILRB3/SPP1/IL6/RUNX1/JAK3/CDKN2B	10
BP	GO:0007599	hemostasis	9/142	233/18888	0.0386266	5.13788	5.53133	6.83372e-05	0.00132307	0.000948171	SAA1/EMILIN2/PLAUR/SERPINA1/PDPN/IL6/ANXA2/PLAU/TFPI2	9
BP	GO:0042129	regulation of T cell proliferation	8/142	181/18888	0.0441989	5.87908	5.74045	6.85633e-05	0.00132307	0.000948171	IL4I1/IL1B/LILRB1/IRF1/TNFSF13B/IL6/TNFRSF1B/PTPRC	8
BP	GO:0031348	negative regulation of defense response	10/142	291/18888	0.0343643	4.57093	5.34291	7.16906e-05	0.00136656	0.000979338	SAA1/HAMP/LILRB1/SOCS3/NOD2/ALOX5/FPR2/TNFRSF1B/PTGER4/PTPRC	10
BP	GO:0001562	response to protozoan	4/142	30/18888	0.133333	17.7352	7.98391	7.20835e-05	0.00136656	0.000979338	GBP2/GBP1/SLC11A1/BCL3	4
BP	GO:0070098	chemokine-mediated signaling pathway	6/142	93/18888	0.0645161	8.58155	6.37896	7.23565e-05	0.00136656	0.000979338	CXCL8/CCL2/CCL7/CCL20/CXCL5/CCR1	6
BP	GO:0045765	regulation of angiogenesis	11/142	353/18888	0.0311615	4.14491	5.19124	7.48661e-05	0.001404	0.00100617	CHI3L1/CXCL8/HK2/IL1B/EMILIN2/IL6/HMOX1/ADM/ALOX5/C3/RUNX1	11
BP	GO:0072677	eosinophil migration	4/142	31/18888	0.129032	17.1631	7.83864	8.22813e-05	0.00153227	0.00109809	CCL2/CCL7/CD300A/PTGER4	4
BP	GO:0002573	myeloid leukocyte differentiation	9/142	239/18888	0.0376569	5.0089	5.42835	8.30392e-05	0.00153565	0.00110051	UBD/LIF/LILRB1/LTF/LILRB3/CCR1/ANXA2/OSCAR/RUNX1	9
BP	GO:0002700	regulation of production of molecular mediator of immune response	8/142	187/18888	0.0427807	5.69044	5.61014	8.61468e-05	0.00158213	0.00113382	IL1B/LILRB1/CLCF1/IL6/NOD2/TNFRSF1B/PTPRC/JAK3	8
BP	GO:1903706	regulation of hemopoiesis	12/142	424/18888	0.0283019	3.76455	5.0109	8.80257e-05	0.00160556	0.00115062	IL4I1/LIF/LILRB1/IRF1/LTF/LOX/LILRB3/SCIN/CCR1/PTPRC/RUNX1/JAK3	12
BP	GO:1901342	regulation of vasculature development	11/142	362/18888	0.0303867	4.04186	5.08598	9.36208e-05	0.001696	0.00121543	CHI3L1/CXCL8/HK2/IL1B/EMILIN2/IL6/HMOX1/ADM/ALOX5/C3/RUNX1	11
BP	GO:0002820	negative regulation of adaptive immune response	5/142	61/18888	0.0819672	10.9028	6.74223	9.49155e-05	0.00170784	0.00122391	IL4I1/LILRB1/NOD2/PTPRC/JAK3	5
BP	GO:0032615	interleukin-12 production	5/142	63/18888	0.0793651	10.5567	6.61273	0.0001108	0.00194119	0.00139114	LILRB1/IRF1/NOD2/JAK3/TLR8	5
BP	GO:0032623	interleukin-2 production	5/142	63/18888	0.0793651	10.5567	6.61273	0.0001108	0.00194119	0.00139114	IL1B/GBP1/NOD2/PTPRC/RUNX1	5
BP	GO:0032655	regulation of interleukin-12 production	5/142	63/18888	0.0793651	10.5567	6.61273	0.0001108	0.00194119	0.00139114	LILRB1/IRF1/NOD2/JAK3/TLR8	5
BP	GO:0032663	regulation of interleukin-2 production	5/142	63/18888	0.0793651	10.5567	6.61273	0.0001108	0.00194119	0.00139114	IL1B/GBP1/NOD2/PTPRC/RUNX1	5
BP	GO:0050878	regulation of body fluid levels	11/142	370/18888	0.0297297	3.95447	4.99523	0.000113533	0.00197606	0.00141613	SAA1/HK2/EMILIN2/PLAUR/SERPINA1/PDPN/IL6/ANXA2/PLAU/ADM/TFPI2	11
BP	GO:0042542	response to hydrogen peroxide	6/142	101/18888	0.0594059	7.90183	6.05295	0.000114535	0.00198056	0.00141936	HP/SOD2/IL18BP/IL6/HMOX1/FOSL1	6
BP	GO:0002440	production of molecular mediator of immune response	10/142	310/18888	0.0322581	4.29078	5.08453	0.000120768	0.00207487	0.00148694	IL1B/LILRB1/CLCF1/TREM1/IL6/NOD2/TNFRSF1B/GAPT/PTPRC/JAK3	10
BP	GO:0030099	myeloid cell differentiation	12/142	439/18888	0.0273349	3.63592	4.86351	0.000122057	0.00208357	0.00149318	UBD/LIF/LILRB1/LTF/LOX/LILRB3/SCIN/CCR1/ANXA2/OSCAR/RUNX1/CDKN2B	12
BP	GO:0050870	positive regulation of T cell activation	9/142	253/18888	0.0355731	4.73173	5.20088	0.000127955	0.00214119	0.00153447	CCL2/IL4I1/IL1B/LILRB1/TNFSF13B/IL6/NOD2/PTPRC/RUNX1	9
BP	GO:0032613	interleukin-10 production	5/142	65/18888	0.0769231	10.2319	6.48892	0.000128648	0.00214119	0.00153447	LILRB1/IL6/NOD2/BCL3/JAK3	5
BP	GO:0032653	regulation of interleukin-10 production	5/142	65/18888	0.0769231	10.2319	6.48892	0.000128648	0.00214119	0.00153447	LILRB1/IL6/NOD2/BCL3/JAK3	5
BP	GO:0043903	regulation of biological process involved in symbiotic interaction	5/142	65/18888	0.0769231	10.2319	6.48892	0.000128648	0.00214119	0.00153447	PTX3/CXCL8/LTF/FCN1/CIITA	5
BP	GO:0034110	regulation of homotypic cell-cell adhesion	4/142	35/18888	0.114286	15.2016	7.31902	0.000133767	0.00221255	0.00158561	EMILIN2/PLAUR/PDPN/IL6	4
BP	GO:0070613	regulation of protein processing	5/142	66/18888	0.0757576	10.0768	6.42901	0.000138359	0.00227438	0.00162992	PLAUR/ANXA2/PLAU/S100A10/RUNX1	5
BP	GO:0002705	positive regulation of leukocyte mediated immunity	7/142	150/18888	0.0466667	6.20732	5.57276	0.000140722	0.00229904	0.00164759	IL1B/CLCF1/HLA-C/IL6/NOD2/C3/PTPRC	7
BP	GO:0001818	negative regulation of cytokine production	11/142	381/18888	0.0288714	3.8403	4.8745	0.00014674	0.00238274	0.00170758	LILRB1/LTF/GBP1/SLC11A1/IL6/NOD2/BCL3/PTGER4/PTPRC/JAK3/TLR8	11
BP	GO:0002221	pattern recognition receptor signaling pathway	9/142	259/18888	0.034749	4.62211	5.10844	0.00015264	0.00246352	0.00176547	IRF1/GBP2/LTF/FCN1/CD300A/PIK3AP1/NOD2/FOSL1/TLR8	9
BP	GO:0030316	osteoclast differentiation	6/142	107/18888	0.0560748	7.45873	5.83111	0.000157424	0.0025103	0.00179899	LILRB1/LTF/LILRB3/CCR1/ANXA2/OSCAR	6
BP	GO:0032963	collagen metabolic process	6/142	107/18888	0.0560748	7.45873	5.83111	0.000157424	0.0025103	0.00179899	MMP7/IL6/VIM/CIITA/RUNX1/CTSL	6
BP	GO:0002833	positive regulation of response to biotic stimulus	11/142	390/18888	0.0282051	3.75168	4.77902	0.00017975	0.00284925	0.0020419	EMILIN2/IRF1/GBP2/LTF/FCN1/CD300A/PIK3AP1/NOD2/FPR2/FOSL1/TLR8	11
BP	GO:1903317	regulation of protein maturation	5/142	70/18888	0.0714286	9.50101	6.2016	0.000182922	0.00286928	0.00205625	PLAUR/ANXA2/PLAU/S100A10/RUNX1	5
BP	GO:0042116	macrophage activation	6/142	110/18888	0.0545455	7.25531	5.72654	0.000183168	0.00286928	0.00205625	HAMP/SLC11A1/IL6/CD93/FCGR3A/PTPRC	6
BP	GO:0032965	regulation of collagen biosynthetic process	4/142	38/18888	0.105263	14.0015	6.98233	0.000185312	0.00288588	0.00206815	IL6/VIM/CIITA/RUNX1	4
BP	GO:1902105	regulation of leukocyte differentiation	10/142	328/18888	0.0304878	4.05531	4.85819	0.000190978	0.00295682	0.00211899	IL4I1/LIF/LILRB1/IRF1/LTF/LILRB3/CCR1/PTPRC/RUNX1/JAK3	10
BP	GO:0071677	positive regulation of mononuclear cell migration	5/142	71/18888	0.0704225	9.36719	6.14759	0.000195601	0.0030109	0.00215774	CCL7/CCL20/CCR1/ITGA4/FPR2	5
BP	GO:0002444	myeloid leukocyte mediated immunity	6/142	112/18888	0.0535714	7.12575	5.65898	0.000202102	0.00304788	0.00218425	TREM1/ADGRE2/IL6/CD300A/FCGR3A/C3	6
BP	GO:0014013	regulation of gliogenesis	6/142	112/18888	0.0535714	7.12575	5.65898	0.000202102	0.00304788	0.00218425	IL1B/LIF/CLCF1/IL6/TNFRSF1B/CDKN2B	6
BP	GO:1902106	negative regulation of leukocyte differentiation	6/142	112/18888	0.0535714	7.12575	5.65898	0.000202102	0.00304788	0.00218425	LILRB1/IRF1/LTF/LILRB3/RUNX1/JAK3	6
BP	GO:0018108	peptidyl-tyrosine phosphorylation	9/142	269/18888	0.0334572	4.45029	4.96049	0.000202582	0.00304788	0.00218425	LIF/OSM/CLCF1/SOCS3/IL6/CD300A/NOD2/PTPRC/JAK3	9
BP	GO:0002429	immune response-activating cell surface receptor signaling pathway	10/142	332/18888	0.0301205	4.00645	4.81008	0.000210539	0.00314981	0.00225729	MYO1G/LTF/FCN1/GBP1/CD300A/PIK3AP1/NOD2/FPR2/C3/PTPRC	10
BP	GO:0018212	peptidyl-tyrosine modification	9/142	271/18888	0.0332103	4.41744	4.93176	0.000214045	0.00318438	0.00228206	LIF/OSM/CLCF1/SOCS3/IL6/CD300A/NOD2/PTPRC/JAK3	9
BP	GO:0051770	positive regulation of nitric-oxide synthase biosynthetic process	3/142	16/18888	0.1875	24.9401	8.33775	0.000216842	0.00320806	0.00229903	CCL2/NAMPT/NOD2	3
BP	GO:0071496	cellular response to external stimulus	10/142	335/18888	0.0298507	3.97057	4.77448	0.000226293	0.00331819	0.00237796	IL1B/IRF1/TNC/PLIN2/ITGA4/FOSL1/PTGER4/PTPRC/CDKN2B/TLR8	10
BP	GO:0150077	regulation of neuroinflammatory response	4/142	40/18888	0.1	13.3014	6.77834	0.000226778	0.00331819	0.00237796	IL1B/IL6/TNFRSF1B/PTPRC	4
BP	GO:0046634	regulation of alpha-beta T cell activation	6/142	115/18888	0.0521739	6.93987	5.56071	0.000233361	0.00339585	0.00243361	LILRB1/IRF1/CD300A/PTPRC/RUNX1/JAK3	6
BP	GO:0014015	positive regulation of gliogenesis	5/142	74/18888	0.0675676	8.98744	5.99176	0.000237682	0.00340294	0.0024387	IL1B/LIF/CLCF1/IL6/TNFRSF1B	5
BP	GO:0042093	T-helper cell differentiation	5/142	74/18888	0.0675676	8.98744	5.99176	0.000237682	0.00340294	0.0024387	SOCS3/IL6/BCL3/PTGER4/JAK3	5
BP	GO:0072678	T cell migration	5/142	74/18888	0.0675676	8.98744	5.99176	0.000237682	0.00340294	0.0024387	CCL2/MYO1G/CCL20/ICAM1/ITGA4	5
BP	GO:0071887	leukocyte apoptotic process	6/142	116/18888	0.0517241	6.88004	5.52873	0.000244586	0.00348306	0.00249611	LILRB1/IL6/NOD2/BCL3/CTSL/JAK3	6
BP	GO:0045637	regulation of myeloid cell differentiation	8/142	218/18888	0.0366972	4.88125	5.01648	0.000247247	0.00350222	0.00250985	LIF/LILRB1/LTF/LOX/LILRB3/SCIN/CCR1/RUNX1	8
BP	GO:0002758	innate immune response-activating signaling pathway	9/142	278/18888	0.0323741	4.30621	4.83338	0.000258507	0.00364235	0.00261027	IRF1/GBP2/LTF/FCN1/CD300A/PIK3AP1/NOD2/FOSL1/TLR8	9
BP	GO:0002294	CD4-positive, alpha-beta T cell differentiation involved in immune response	5/142	76/18888	0.0657895	8.75093	5.8927	0.000269338	0.00377499	0.00270532	SOCS3/IL6/BCL3/PTGER4/JAK3	5
BP	GO:0002251	organ or tissue specific immune response	4/142	42/18888	0.0952381	12.668	6.58845	0.000274533	0.00378799	0.00271464	LTF/IL6/NOD2/RNASE2	4
BP	GO:0002714	positive regulation of B cell mediated immunity	4/142	42/18888	0.0952381	12.668	6.58845	0.000274533	0.00378799	0.00271464	CLCF1/NOD2/C3/PTPRC	4
BP	GO:0002891	positive regulation of immunoglobulin mediated immune response	4/142	42/18888	0.0952381	12.668	6.58845	0.000274533	0.00378799	0.00271464	CLCF1/NOD2/C3/PTPRC	4
BP	GO:0032609	type II interferon production	6/142	119/18888	0.0504202	6.70659	5.43502	0.000280829	0.00381555	0.00273439	IL1B/LILRB1/SLC11A1/NOD2/BCL3/TLR8	6
BP	GO:0032649	regulation of type II interferon production	6/142	119/18888	0.0504202	6.70659	5.43502	0.000280829	0.00381555	0.00273439	IL1B/LILRB1/SLC11A1/NOD2/BCL3/TLR8	6
BP	GO:1903707	negative regulation of hemopoiesis	6/142	119/18888	0.0504202	6.70659	5.43502	0.000280829	0.00381555	0.00273439	LILRB1/IRF1/LTF/LILRB3/RUNX1/JAK3	6
BP	GO:0002287	alpha-beta T cell activation involved in immune response	5/142	77/18888	0.0649351	8.63728	5.84453	0.000286318	0.00383148	0.0027458	SOCS3/IL6/BCL3/PTGER4/JAK3	5
BP	GO:0002293	alpha-beta T cell differentiation involved in immune response	5/142	77/18888	0.0649351	8.63728	5.84453	0.000286318	0.00383148	0.0027458	SOCS3/IL6/BCL3/PTGER4/JAK3	5
BP	GO:0032729	positive regulation of type II interferon production	5/142	77/18888	0.0649351	8.63728	5.84453	0.000286318	0.00383148	0.0027458	IL1B/LILRB1/SLC11A1/BCL3/TLR8	5
BP	GO:0002718	regulation of cytokine production involved in immune response	6/142	120/18888	0.05	6.6507	5.4045	0.000293804	0.003912	0.00280351	IL1B/LILRB1/IL6/NOD2/TNFRSF1B/JAK3	6
BP	GO:0010712	regulation of collagen metabolic process	4/142	43/18888	0.0930233	12.3734	6.49827	0.000300935	0.00396728	0.00284312	IL6/VIM/CIITA/RUNX1	4
BP	GO:0043368	positive T cell selection	4/142	43/18888	0.0930233	12.3734	6.49827	0.000300935	0.00396728	0.00284312	SOCS3/IL6/PTPRC/CTSL	4
BP	GO:0042509	regulation of tyrosine phosphorylation of STAT protein	5/142	78/18888	0.0641026	8.52654	5.79722	0.000304097	0.00398922	0.00285884	LIF/OSM/CLCF1/SOCS3/IL6	5
BP	GO:0050730	regulation of peptidyl-tyrosine phosphorylation	8/142	225/18888	0.0355556	4.72939	4.8979	0.00030595	0.00399119	0.00286026	LIF/OSM/CLCF1/SOCS3/IL6/CD300A/NOD2/PTPRC	8
BP	GO:0002698	negative regulation of immune effector process	6/142	121/18888	0.0495868	6.59574	5.37433	0.000307245	0.00399119	0.00286026	IL4I1/LILRB1/CD300A/NOD2/PTPRC/JAK3	6
BP	GO:0036035	osteoclast development	3/142	18/18888	0.166667	22.169	7.82028	0.000312507	0.00402032	0.00288113	LILRB1/LTF/ANXA2	3
BP	GO:0098751	bone cell development	3/142	18/18888	0.166667	22.169	7.82028	0.000312507	0.00402032	0.00288113	LILRB1/LTF/ANXA2	3
BP	GO:1904037	positive regulation of epithelial cell apoptotic process	4/142	44/18888	0.0909091	12.0922	6.41104	0.000329109	0.00421354	0.00301961	CCL2/IL6/HMOX1/ITGA4	4
BP	GO:0071675	regulation of mononuclear cell migration	6/142	123/18888	0.0487805	6.48849	5.31499	0.000335572	0.00427573	0.00306417	CCL2/CCL7/CCL20/CCR1/ITGA4/FPR2	6
BP	GO:0046636	negative regulation of alpha-beta T cell activation	4/142	45/18888	0.0888889	11.8235	6.32658	0.000359123	0.00455402	0.00326361	LILRB1/CD300A/RUNX1/JAK3	4
BP	GO:0002920	regulation of humoral immune response	4/142	46/18888	0.0869565	11.5664	6.24476	0.000391045	0.00493532	0.00353687	IL1B/NOD2/C3/PTPRC	4
BP	GO:0050871	positive regulation of B cell activation	5/142	83/18888	0.060241	8.0129	5.57277	0.000405866	0.00509821	0.0036536	CLCF1/TNFSF13B/IL6/NOD2/PTPRC	5
BP	GO:1903034	regulation of response to wounding	7/142	179/18888	0.0391061	5.20167	4.9158	0.000414539	0.005169	0.00370433	EMILIN2/PLAUR/SPP1/ANXA2/PLAU/ALOX5/TNFRSF12A	7
BP	GO:0002761	regulation of myeloid leukocyte differentiation	6/142	128/18888	0.046875	6.23504	5.17225	0.000415384	0.005169	0.00370433	LIF/LILRB1/LTF/LILRB3/CCR1/RUNX1	6
BP	GO:0006509	membrane protein ectodomain proteolysis	4/142	47/18888	0.0851064	11.3203	6.16542	0.000424945	0.0051939	0.00372217	MMP7/IL1B/TIMP1/TNFRSF1B	4
BP	GO:0031214	biomineral tissue development	7/142	180/18888	0.0388889	5.17277	4.89574	0.000428644	0.0051939	0.00372217	IBSP/LTF/LOX/FAM20A/SPP1/CCR1/ALOX5	7
BP	GO:0002218	activation of innate immune response	9/142	298/18888	0.0302013	4.0172	4.56925	0.000429586	0.0051939	0.00372217	IRF1/GBP2/LTF/FCN1/CD300A/PIK3AP1/NOD2/FOSL1/TLR8	9
BP	GO:0034755	iron ion transmembrane transport	3/142	20/18888	0.15	19.9521	7.38042	0.000431808	0.0051939	0.00372217	HAMP/SLC11A1/SLC39A14	3
BP	GO:0051767	nitric-oxide synthase biosynthetic process	3/142	20/18888	0.15	19.9521	7.38042	0.000431808	0.0051939	0.00372217	CCL2/NAMPT/NOD2	3
BP	GO:0051769	regulation of nitric-oxide synthase biosynthetic process	3/142	20/18888	0.15	19.9521	7.38042	0.000431808	0.0051939	0.00372217	CCL2/NAMPT/NOD2	3
BP	GO:2001185	regulation of CD8-positive, alpha-beta T cell activation	3/142	20/18888	0.15	19.9521	7.38042	0.000431808	0.0051939	0.00372217	LILRB1/IRF1/RUNX1	3
BP	GO:0050868	negative regulation of T cell activation	6/142	129/18888	0.0465116	6.1867	5.14461	0.000432988	0.0051939	0.00372217	IL4I1/LILRB1/IRF1/CD300A/RUNX1/JAK3	6
BP	GO:0045089	positive regulation of innate immune response	10/142	365/18888	0.0273973	3.64422	4.43976	0.000446073	0.00532687	0.00381747	IRF1/GBP2/LTF/FCN1/CD300A/PIK3AP1/NOD2/FPR2/FOSL1/TLR8	10
BP	GO:0002292	T cell differentiation involved in immune response	5/142	85/18888	0.0588235	7.82436	5.48819	0.000453058	0.00538613	0.00385993	SOCS3/IL6/BCL3/PTGER4/JAK3	5
BP	GO:0002673	regulation of acute inflammatory response	4/142	48/18888	0.0833333	11.0845	6.08844	0.00046089	0.00540683	0.00387477	IL1B/OSM/IL6/C3	4
BP	GO:0032964	collagen biosynthetic process	4/142	48/18888	0.0833333	11.0845	6.08844	0.00046089	0.00540683	0.00387477	IL6/VIM/CIITA/RUNX1	4
BP	GO:0043277	apoptotic cell clearance	4/142	48/18888	0.0833333	11.0845	6.08844	0.00046089	0.00540683	0.00387477	CCL2/MARCO/FCN1/C3	4
BP	GO:0045088	regulation of innate immune response	11/142	440/18888	0.025	3.32535	4.29548	0.000500979	0.00585135	0.00419333	LILRB1/IRF1/GBP2/LTF/FCN1/CD300A/PIK3AP1/NOD2/FPR2/FOSL1/TLR8	11
BP	GO:0002312	B cell activation involved in immune response	5/142	87/18888	0.0574713	7.64449	5.40632	0.000504271	0.00586408	0.00420245	CLCF1/IL6/BCL3/GAPT/PTPRC	5
BP	GO:0002702	positive regulation of production of molecular mediator of immune response	6/142	134/18888	0.0447761	5.95585	5.01066	0.000529928	0.00610026	0.00437171	IL1B/LILRB1/CLCF1/IL6/NOD2/PTPRC	6
BP	GO:0033627	cell adhesion mediated by integrin	5/142	88/18888	0.0568182	7.55762	5.36636	0.000531453	0.00610026	0.00437171	EMILIN2/LIF/ICAM1/PLAU/ITGA4	5
BP	GO:0048708	astrocyte differentiation	5/142	88/18888	0.0568182	7.55762	5.36636	0.000531453	0.00610026	0.00437171	IL1B/LIF/CLCF1/IL6/VIM	5
BP	GO:0001503	ossification	11/142	446/18888	0.0246637	3.28062	4.24216	0.000560649	0.00640776	0.00459208	IBSP/LTF/LOX/TNC/SPP1/IL6/CCR1/ALOX5/IGFBP3/PTGER4/RUNX1	11
BP	GO:0032640	tumor necrosis factor production	7/142	189/18888	0.037037	4.92645	4.72164	0.000573649	0.00650054	0.00465857	LILRB1/LTF/IL6/NOD2/FCGR3A/BCL3/PTPRC	7
BP	GO:0032680	regulation of tumor necrosis factor production	7/142	189/18888	0.037037	4.92645	4.72164	0.000573649	0.00650054	0.00465857	LILRB1/LTF/IL6/NOD2/FCGR3A/BCL3/PTPRC	7
BP	GO:0044403	biological process involved in symbiotic interaction	9/142	311/18888	0.0289389	3.84928	4.4096	0.00058422	0.00656397	0.00470402	PTX3/CXCL8/TREM1/LTF/FCN1/ICAM1/NOD2/CIITA/CTSL	9
BP	GO:0031640	killing of cells of another organism	5/142	90/18888	0.0555556	7.38967	5.28829	0.000589106	0.00656397	0.00470402	HAMP/TREM1/GBP2/LTF/GBP1	5
BP	GO:0048145	regulation of fibroblast proliferation	5/142	90/18888	0.0555556	7.38967	5.28829	0.000589106	0.00656397	0.00470402	NGFR/SOD2/LIF/IFI30/CD300A	5
BP	GO:0141061	disruption of cell in another organism	5/142	90/18888	0.0555556	7.38967	5.28829	0.000589106	0.00656397	0.00470402	HAMP/TREM1/GBP2/LTF/GBP1	5
BP	GO:0061041	regulation of wound healing	6/142	138/18888	0.0434783	5.78322	4.9083	0.000618993	0.00686824	0.00492208	EMILIN2/PLAUR/ANXA2/PLAU/ALOX5/TNFRSF12A	6
BP	GO:0002695	negative regulation of leukocyte activation	7/142	192/18888	0.0364583	4.84947	4.66604	0.000629818	0.00695936	0.00498738	IL4I1/LILRB1/IRF1/CD300A/PTPRC/RUNX1/JAK3	7
BP	GO:0006925	inflammatory cell apoptotic process	3/142	23/18888	0.130435	17.3497	6.82835	0.000659835	0.00723103	0.00518207	IL6/NOD2/CTSL	3
BP	GO:0046597	negative regulation of viral entry into host cell	3/142	23/18888	0.130435	17.3497	6.82835	0.000659835	0.00723103	0.00518207	PTX3/FCN1/CIITA	3
BP	GO:0071706	tumor necrosis factor superfamily cytokine production	7/142	194/18888	0.0360825	4.79948	4.62962	0.000669631	0.00727848	0.00521607	LILRB1/LTF/IL6/NOD2/FCGR3A/BCL3/PTPRC	7
BP	GO:1903555	regulation of tumor necrosis factor superfamily cytokine production	7/142	194/18888	0.0360825	4.79948	4.62962	0.000669631	0.00727848	0.00521607	LILRB1/LTF/IL6/NOD2/FCGR3A/BCL3/PTPRC	7
BP	GO:0002690	positive regulation of leukocyte chemotaxis	5/142	93/18888	0.0537634	7.15129	5.17557	0.000684225	0.00734714	0.00526528	CXCL8/CCL7/IL6/CCR1/FPR2	5
BP	GO:0048525	negative regulation of viral process	5/142	93/18888	0.0537634	7.15129	5.17557	0.000684225	0.00734714	0.00526528	PTX3/LTF/FCN1/ISG20/CIITA	5
BP	GO:0141060	disruption of anatomical structure in another organism	5/142	93/18888	0.0537634	7.15129	5.17557	0.000684225	0.00734714	0.00526528	HAMP/TREM1/GBP2/LTF/GBP1	5
BP	GO:0019058	viral life cycle	9/142	319/18888	0.0282132	3.75275	4.31558	0.000700216	0.00748865	0.00536669	PTX3/CXCL8/CCL2/LTF/FCN1/ISG20/ICAM1/CIITA/CTSL	9
BP	GO:0050671	positive regulation of lymphocyte proliferation	6/142	143/18888	0.041958	5.58101	4.78584	0.000746187	0.00791671	0.00567346	IL1B/CLCF1/TNFSF13B/IL6/FCGR3A/PTPRC	6
BP	GO:1903900	regulation of viral life cycle	6/142	143/18888	0.041958	5.58101	4.78584	0.000746187	0.00791671	0.00567346	PTX3/CXCL8/LTF/FCN1/ISG20/CIITA	6
BP	GO:0043373	CD4-positive, alpha-beta T cell lineage commitment	3/142	24/18888	0.125	16.6268	6.66698	0.000749962	0.0079252	0.00567954	SOCS3/IL6/CTSL	3
BP	GO:0001909	leukocyte mediated cytotoxicity	6/142	144/18888	0.0416667	5.54225	4.76204	0.000773886	0.00810038	0.00580508	LILRB1/TREM1/HLA-C/ICAM1/FCGR3A/PTPRC	6
BP	GO:0006898	receptor-mediated endocytosis	8/142	259/18888	0.030888	4.10854	4.38413	0.000775088	0.00810038	0.00580508	CXCL8/LILRB1/MARCO/ANXA2/ITGA4/ADM/C3/CTSL	8
BP	GO:0002686	negative regulation of leukocyte migration	4/142	55/18888	0.0727273	9.67375	5.6066	0.000775666	0.00810038	0.00580508	CCL2/CD300A/HMOX1/PTGER4	4
BP	GO:0002455	humoral immune response mediated by circulating immunoglobulin	4/142	56/18888	0.0714286	9.50101	5.54482	0.000830501	0.00855104	0.00612805	NOD2/BCL3/C3/PTPRC	4
BP	GO:0045058	T cell selection	4/142	56/18888	0.0714286	9.50101	5.54482	0.000830501	0.00855104	0.00612805	SOCS3/IL6/PTPRC/CTSL	4
BP	GO:0052372	modulation by symbiont of entry into host	4/142	56/18888	0.0714286	9.50101	5.54482	0.000830501	0.00855104	0.00612805	PTX3/CXCL8/FCN1/CIITA	4
BP	GO:0032946	positive regulation of mononuclear cell proliferation	6/142	146/18888	0.0410959	5.46633	4.7151	0.000831663	0.00855104	0.00612805	IL1B/CLCF1/TNFSF13B/IL6/FCGR3A/PTPRC	6
BP	GO:0051701	biological process involved in interaction with host	7/142	202/18888	0.0346535	4.6094	4.48873	0.000849293	0.00869872	0.00623388	PTX3/CXCL8/LTF/FCN1/ICAM1/CIITA/CTSL	7
BP	GO:1904019	epithelial cell apoptotic process	6/142	147/18888	0.0408163	5.42915	4.69195	0.000861773	0.00879272	0.00630124	CCL2/IL6/ICAM1/ANXA2/HMOX1/ITGA4	6
BP	GO:0022408	negative regulation of cell-cell adhesion	7/142	203/18888	0.0344828	4.58669	4.47164	0.000874193	0.0088854	0.00636766	IL4I1/LILRB1/IRF1/CD300A/IL1RN/RUNX1/JAK3	7
BP	GO:0002707	negative regulation of lymphocyte mediated immunity	4/142	57/18888	0.0701754	9.33432	5.48457	0.000888016	0.00895752	0.00641935	IL4I1/LILRB1/NOD2/PTPRC	4
BP	GO:2000107	negative regulation of leukocyte apoptotic process	4/142	57/18888	0.0701754	9.33432	5.48457	0.000888016	0.00895752	0.00641935	LILRB1/NOD2/BCL3/JAK3	4
BP	GO:1903038	negative regulation of leukocyte cell-cell adhesion	6/142	148/18888	0.0405405	5.39246	4.66902	0.000892716	0.00897095	0.00642897	IL4I1/LILRB1/IRF1/CD300A/RUNX1/JAK3	6
BP	GO:0006826	iron ion transport	4/142	58/18888	0.0689655	9.17339	5.42578	0.000948281	0.00939802	0.00673502	HAMP/LTF/SLC11A1/SLC39A14	4
BP	GO:1903035	negative regulation of response to wounding	5/142	100/18888	0.05	6.6507	4.93098	0.000950513	0.00939802	0.00673502	PLAUR/SPP1/ANXA2/PLAU/ALOX5	5
BP	GO:0002363	alpha-beta T cell lineage commitment	3/142	26/18888	0.115385	15.3478	6.3716	0.000952859	0.00939802	0.00673502	SOCS3/IL6/CTSL	3
BP	GO:0046629	gamma-delta T cell activation	3/142	26/18888	0.115385	15.3478	6.3716	0.000952859	0.00939802	0.00673502	LILRB1/NOD2/PTPRC	3
BP	GO:1904996	positive regulation of leukocyte adhesion to vascular endothelial cell	3/142	26/18888	0.115385	15.3478	6.3716	0.000952859	0.00939802	0.00673502	IL6/ITGA4/ALOX5	3
BP	GO:0032755	positive regulation of interleukin-6 production	5/142	101/18888	0.049505	6.58486	4.89796	0.000994054	0.00976814	0.00700027	IL1B/IL6/NOD2/POU2F2/TLR8	5
BP	GO:0007566	embryo implantation	4/142	59/18888	0.0677966	9.0179	5.3684	0.00101137	0.00986546	0.00707002	IL1B/LIF/TIMP1/SPP1	4
BP	GO:0010718	positive regulation of epithelial to mesenchymal transition	4/142	59/18888	0.0677966	9.0179	5.3684	0.00101137	0.00986546	0.00707002	IL1B/PDPN/IL6/LOXL2	4
BP	GO:1903531	negative regulation of secretion by cell	6/142	152/18888	0.0394737	5.25056	4.57931	0.00102514	0.00996331	0.00714014	IL1B/LIF/LILRB1/OSM/CD300A/TNFRSF1B	6
BP	GO:0051235	maintenance of location	9/142	337/18888	0.0267062	3.5523	4.11467	0.00103086	0.00998249	0.00715389	HK2/IL1B/JPH2/PLIN2/PLCB2/SCIN/IL6/C3/PTPRC	9
BP	GO:0051216	cartilage development	7/142	209/18888	0.0334928	4.45502	4.37137	0.00103595	0.00999546	0.00716318	CHI3L1/TIMP1/SCIN/TGFBI/LOXL2/SLC39A14/RUNX1	7
BP	GO:0051345	positive regulation of hydrolase activity	11/142	482/18888	0.0228216	3.03559	3.94009	0.00105728	0.0100674	0.00721474	CCL2/CCL7/NGFR/CCL20/RGS16/PLCB2/GPR65/CD300A/S100A10/PTPRC/CTSL	11
BP	GO:0002227	innate immune response in mucosa	3/142	27/18888	0.111111	14.7793	6.2359	0.00106609	0.0100674	0.00721474	LTF/NOD2/RNASE2	3
BP	GO:0031579	membrane raft organization	3/142	27/18888	0.111111	14.7793	6.2359	0.00106609	0.0100674	0.00721474	ANXA2/S100A10/PTPRC	3
BP	GO:0032740	positive regulation of interleukin-17 production	3/142	27/18888	0.111111	14.7793	6.2359	0.00106609	0.0100674	0.00721474	OSM/IL6/NOD2	3
BP	GO:0042730	fibrinolysis	3/142	27/18888	0.111111	14.7793	6.2359	0.00106609	0.0100674	0.00721474	PLAUR/ANXA2/PLAU	3
BP	GO:0051043	regulation of membrane protein ectodomain proteolysis	3/142	27/18888	0.111111	14.7793	6.2359	0.00106609	0.0100674	0.00721474	IL1B/TIMP1/TNFRSF1B	3
BP	GO:0046686	response to cadmium ion	4/142	60/18888	0.0666667	8.86761	5.31236	0.00107735	0.0101377	0.00726512	SOD2/MT1H/SLC11A1/HMOX1	4
BP	GO:0042100	B cell proliferation	5/142	104/18888	0.0480769	6.39491	4.80151	0.00113359	0.0106294	0.00761747	CLCF1/TNFSF13B/CD300A/GAPT/PTPRC	5
BP	GO:0032602	chemokine production	5/142	105/18888	0.047619	6.334	4.7702	0.00118317	0.0109044	0.00781457	IL1B/TREM1/IL6/HMOX1/NOD2	5
BP	GO:0032703	negative regulation of interleukin-2 production	3/142	28/18888	0.107143	14.2515	6.10724	0.00118749	0.0109044	0.00781457	GBP1/NOD2/PTPRC	3
BP	GO:0036037	CD8-positive, alpha-beta T cell activation	3/142	28/18888	0.107143	14.2515	6.10724	0.00118749	0.0109044	0.00781457	LILRB1/IRF1/RUNX1	3
BP	GO:0043369	CD4-positive or CD8-positive, alpha-beta T cell lineage commitment	3/142	28/18888	0.107143	14.2515	6.10724	0.00118749	0.0109044	0.00781457	SOCS3/IL6/CTSL	3
BP	GO:0090330	regulation of platelet aggregation	3/142	28/18888	0.107143	14.2515	6.10724	0.00118749	0.0109044	0.00781457	EMILIN2/PDPN/IL6	3
BP	GO:1903901	negative regulation of viral life cycle	3/142	28/18888	0.107143	14.2515	6.10724	0.00118749	0.0109044	0.00781457	PTX3/FCN1/CIITA	3
BP	GO:0002712	regulation of B cell mediated immunity	4/142	62/18888	0.0645161	8.58155	5.20411	0.00121827	0.0110167	0.00789502	CLCF1/NOD2/C3/PTPRC	4
BP	GO:0002889	regulation of immunoglobulin mediated immune response	4/142	62/18888	0.0645161	8.58155	5.20411	0.00121827	0.0110167	0.00789502	CLCF1/NOD2/C3/PTPRC	4
BP	GO:0033619	membrane protein proteolysis	4/142	62/18888	0.0645161	8.58155	5.20411	0.00121827	0.0110167	0.00789502	MMP7/IL1B/TIMP1/TNFRSF1B	4
BP	GO:0034113	heterotypic cell-cell adhesion	4/142	62/18888	0.0645161	8.58155	5.20411	0.00121827	0.0110167	0.00789502	IL1B/ITGA4/IL1RN/PTPRC	4
BP	GO:0050866	negative regulation of cell activation	7/142	215/18888	0.0325581	4.33069	4.27482	0.0012204	0.0110167	0.00789502	IL4I1/LILRB1/IRF1/CD300A/PTPRC/RUNX1/JAK3	7
BP	GO:0009612	response to mechanical stimulus	7/142	216/18888	0.0324074	4.31064	4.25907	0.00125349	0.0112772	0.00808172	CHI3L1/IL1B/IRF1/TNC/FOSL1/PTGER4/TLR8	7
BP	GO:0019674	NAD metabolic process	4/142	64/18888	0.0625	8.31338	5.10063	0.00137161	0.012216	0.00875453	HK2/HK3/NAMPT/GPD1	4
BP	GO:0030888	regulation of B cell proliferation	4/142	64/18888	0.0625	8.31338	5.10063	0.00137161	0.012216	0.00875453	CLCF1/TNFSF13B/CD300A/PTPRC	4
BP	GO:0048247	lymphocyte chemotaxis	4/142	64/18888	0.0625	8.31338	5.10063	0.00137161	0.012216	0.00875453	SAA1/CCL2/CCL7/CCL20	4
BP	GO:0048144	fibroblast proliferation	5/142	110/18888	0.0454545	6.04609	4.61954	0.00145553	0.0129202	0.0092592	NGFR/SOD2/LIF/IFI30/CD300A	5
BP	GO:0044409	symbiont entry into host	6/142	163/18888	0.0368098	4.89622	4.34809	0.00146778	0.0129857	0.0093061	PTX3/CXCL8/FCN1/ICAM1/CIITA/CTSL	6
BP	GO:0050731	positive regulation of peptidyl-tyrosine phosphorylation	6/142	164/18888	0.0365854	4.86637	4.3281	0.00151425	0.0133084	0.00953741	LIF/OSM/CLCF1/IL6/NOD2/PTPRC	6
BP	GO:0070665	positive regulation of leukocyte proliferation	6/142	164/18888	0.0365854	4.86637	4.3281	0.00151425	0.0133084	0.00953741	IL1B/CLCF1/TNFSF13B/IL6/FCGR3A/PTPRC	6
BP	GO:0061448	connective tissue development	8/142	288/18888	0.0277778	3.69484	4.01091	0.00152819	0.0133867	0.00959352	CHI3L1/TIMP1/LOX/SCIN/TGFBI/LOXL2/SLC39A14/RUNX1	8
BP	GO:0042531	positive regulation of tyrosine phosphorylation of STAT protein	4/142	66/18888	0.0606061	8.06146	5.00155	0.00153793	0.0134279	0.00962304	LIF/OSM/CLCF1/IL6	4
BP	GO:0051250	negative regulation of lymphocyte activation	6/142	165/18888	0.0363636	4.83688	4.30827	0.00156184	0.0135921	0.00974071	IL4I1/LILRB1/IRF1/CD300A/RUNX1/JAK3	6
BP	GO:1905954	positive regulation of lipid localization	5/142	112/18888	0.0446429	5.93813	4.56185	0.00157646	0.0136747	0.00979985	IL1B/SPP1/PLIN2/ANXA2/C3	5
BP	GO:0002825	regulation of T-helper 1 type immune response	3/142	31/18888	0.0967742	12.8723	5.75774	0.00160275	0.0137681	0.00986684	IL1B/SLC11A1/JAK3	3
BP	GO:0010575	positive regulation of vascular endothelial growth factor production	3/142	31/18888	0.0967742	12.8723	5.75774	0.00160275	0.0137681	0.00986684	IL1B/IL6/C3	3
BP	GO:1903055	positive regulation of extracellular matrix organization	3/142	31/18888	0.0967742	12.8723	5.75774	0.00160275	0.0137681	0.00986684	PDPN/IL6/RUNX1	3
BP	GO:0050792	regulation of viral process	6/142	168/18888	0.0357143	4.7505	4.24974	0.00171147	0.0146548	0.0105023	PTX3/CXCL8/LTF/FCN1/ISG20/CIITA	6
BP	GO:0050920	regulation of chemotaxis	7/142	229/18888	0.0305677	4.06593	4.06263	0.00175116	0.014863	0.0106515	CXCL8/CCL2/CCL7/IL6/CCR1/NOD2/FPR2	7
BP	GO:0006734	NADH metabolic process	3/142	32/18888	0.09375	12.4701	5.65181	0.00175888	0.014863	0.0106515	HK2/HK3/GPD1	3
BP	GO:0048710	regulation of astrocyte differentiation	3/142	32/18888	0.09375	12.4701	5.65181	0.00175888	0.014863	0.0106515	LIF/CLCF1/IL6	3
BP	GO:0070498	interleukin-1-mediated signaling pathway	3/142	32/18888	0.09375	12.4701	5.65181	0.00175888	0.014863	0.0106515	IL1B/IL6/IL1RN	3
BP	GO:0007204	positive regulation of cytosolic calcium ion concentration	6/142	169/18888	0.035503	4.72239	4.23054	0.00176369	0.014863	0.0106515	SAA1/JPH2/CCR1/ADM/FPR2/PTGER4	6
BP	GO:1904035	regulation of epithelial cell apoptotic process	5/142	115/18888	0.0434783	5.78322	4.47789	0.0017715	0.0148818	0.0106649	CCL2/IL6/ICAM1/HMOX1/ITGA4	5
BP	GO:0097191	extrinsic apoptotic signaling pathway	7/142	230/18888	0.0304348	4.04825	4.04813	0.001795	0.0150317	0.0107724	IL1B/BCL2A1/ICAM1/HMOX1/TNFRSF12A/TNFRSF1B/PTPRC	7
BP	GO:0002711	positive regulation of T cell mediated immunity	4/142	69/18888	0.057971	7.71096	4.86052	0.00181301	0.0150746	0.0108031	IL1B/HLA-C/IL6/PTPRC	4
BP	GO:0030193	regulation of blood coagulation	4/142	69/18888	0.057971	7.71096	4.86052	0.00181301	0.0150746	0.0108031	EMILIN2/PLAUR/ANXA2/PLAU	4
BP	GO:0043409	negative regulation of MAPK cascade	6/142	170/18888	0.0352941	4.69461	4.21148	0.00181711	0.0150746	0.0108031	IL1B/LIF/GBP1/CD300A/SPRED3/PTPRC	6
BP	GO:0002062	chondrocyte differentiation	5/142	116/18888	0.0431034	5.73337	4.45056	0.00184029	0.0152195	0.010907	SCIN/TGFBI/LOXL2/SLC39A14/RUNX1	5
BP	GO:0019722	calcium-mediated signaling	7/142	232/18888	0.0301724	4.01336	4.01936	0.00188524	0.015543	0.0111388	CXCL8/CCL20/GBP1/CCR1/FCGR3A/FPR2/PTPRC	7
BP	GO:2000401	regulation of lymphocyte migration	4/142	70/18888	0.0571429	7.6008	4.81538	0.0019118	0.0157134	0.0112609	CCL2/CCL7/CCL20/ITGA4	4
BP	GO:0045671	negative regulation of osteoclast differentiation	3/142	33/18888	0.0909091	12.0922	5.5505	0.00192419	0.0157665	0.011299	LILRB1/LTF/LILRB3	3
BP	GO:0051048	negative regulation of secretion	6/142	173/18888	0.0346821	4.61321	4.1552	0.00198475	0.0162129	0.0116188	IL1B/LIF/LILRB1/OSM/CD300A/TNFRSF1B	6
BP	GO:0045670	regulation of osteoclast differentiation	4/142	71/18888	0.056338	7.49375	4.77113	0.00201426	0.0163536	0.0117197	LILRB1/LTF/LILRB3/CCR1	4
BP	GO:1900046	regulation of hemostasis	4/142	71/18888	0.056338	7.49375	4.77113	0.00201426	0.0163536	0.0117197	EMILIN2/PLAUR/ANXA2/PLAU	4
BP	GO:0002360	T cell lineage commitment	3/142	34/18888	0.0882353	11.7365	5.45347	0.00209887	0.0169372	0.012138	SOCS3/IL6/CTSL	3
BP	GO:0032743	positive regulation of interleukin-2 production	3/142	34/18888	0.0882353	11.7365	5.45347	0.00209887	0.0169372	0.012138	IL1B/PTPRC/RUNX1	3
BP	GO:0032722	positive regulation of chemokine production	4/142	72/18888	0.0555556	7.38967	4.72773	0.00212046	0.0169573	0.0121523	IL1B/IL6/HMOX1/NOD2	4
BP	GO:0048002	antigen processing and presentation of peptide antigen	4/142	72/18888	0.0555556	7.38967	4.72773	0.00212046	0.0169573	0.0121523	HLA-C/SLC11A1/IFI30/CTSL	4
BP	GO:1903053	regulation of extracellular matrix organization	4/142	72/18888	0.0555556	7.38967	4.72773	0.00212046	0.0169573	0.0121523	PDPN/IL6/TNFRSF1B/RUNX1	4
BP	GO:0043086	negative regulation of catalytic activity	10/142	449/18888	0.0222717	2.96245	3.6629	0.00212904	0.0169724	0.0121632	PTX3/HP/IL1B/TIMP1/PLAUR/SERPINA1/LTF/CD300A/SLC39A14/PTPRC	10
BP	GO:0010717	regulation of epithelial to mesenchymal transition	5/142	120/18888	0.0416667	5.54225	4.34435	0.00213509	0.0169724	0.0121632	IL1B/PDPN/IL6/SPRED3/LOXL2	5
BP	GO:1901653	cellular response to peptide	9/142	376/18888	0.0239362	3.18385	3.72273	0.00218551	0.0173215	0.0124133	IL1B/SOCS3/ICAM1/NOD2/ITGA4/FPR2/SLC39A14/VIM/JAK3	9
BP	GO:0006879	intracellular iron ion homeostasis	4/142	73/18888	0.0547945	7.28844	4.68515	0.00223046	0.0174697	0.0125196	HAMP/SLC11A1/HMOX1/SLC39A14	4
BP	GO:0032732	positive regulation of interleukin-1 production	4/142	73/18888	0.0547945	7.28844	4.68515	0.00223046	0.0174697	0.0125196	SAA1/IL6/NOD2/TLR8	4
BP	GO:0071260	cellular response to mechanical stimulus	4/142	73/18888	0.0547945	7.28844	4.68515	0.00223046	0.0174697	0.0125196	IL1B/IRF1/PTGER4/TLR8	4
BP	GO:0140962	multicellular organismal-level chemical homeostasis	4/142	73/18888	0.0547945	7.28844	4.68515	0.00223046	0.0174697	0.0125196	HAMP/SOD2/SLC11A1/HMOX1	4
BP	GO:0002719	negative regulation of cytokine production involved in immune response	3/142	35/18888	0.0857143	11.4012	5.36042	0.0022831	0.0177775	0.0127401	LILRB1/NOD2/JAK3	3
BP	GO:0048147	negative regulation of fibroblast proliferation	3/142	35/18888	0.0857143	11.4012	5.36042	0.0022831	0.0177775	0.0127401	SOD2/IFI30/CD300A	3
BP	GO:0014823	response to activity	4/142	74/18888	0.0540541	7.18995	4.64338	0.00234433	0.0180955	0.012968	SOD2/IL6/ANXA2/SCO2	4
BP	GO:0050818	regulation of coagulation	4/142	74/18888	0.0540541	7.18995	4.64338	0.00234433	0.0180955	0.012968	EMILIN2/PLAUR/ANXA2/PLAU	4
BP	GO:0070373	negative regulation of ERK1 and ERK2 cascade	4/142	74/18888	0.0540541	7.18995	4.64338	0.00234433	0.0180955	0.012968	LIF/GBP1/SPRED3/PTPRC	4
BP	GO:0001794	type IIa hypersensitivity	2/142	10/18888	0.2	26.6028	7.04825	0.00242769	0.0183143	0.0131248	FCGR3A/C3	2
BP	GO:0001915	negative regulation of T cell mediated cytotoxicity	2/142	10/18888	0.2	26.6028	7.04825	0.00242769	0.0183143	0.0131248	LILRB1/PTPRC	2
BP	GO:0002291	T cell activation via T cell receptor contact with antigen bound to MHC molecule on antigen presenting cell	2/142	10/18888	0.2	26.6028	7.04825	0.00242769	0.0183143	0.0131248	LILRB1/ICAM1	2
BP	GO:0002445	type II hypersensitivity	2/142	10/18888	0.2	26.6028	7.04825	0.00242769	0.0183143	0.0131248	FCGR3A/C3	2
BP	GO:0035747	natural killer cell chemotaxis	2/142	10/18888	0.2	26.6028	7.04825	0.00242769	0.0183143	0.0131248	CCL2/CCL7	2
BP	GO:0071421	manganese ion transmembrane transport	2/142	10/18888	0.2	26.6028	7.04825	0.00242769	0.0183143	0.0131248	SLC11A1/SLC39A14	2
BP	GO:2000425	regulation of apoptotic cell clearance	2/142	10/18888	0.2	26.6028	7.04825	0.00242769	0.0183143	0.0131248	CCL2/C3	2
BP	GO:2000659	regulation of interleukin-1-mediated signaling pathway	2/142	10/18888	0.2	26.6028	7.04825	0.00242769	0.0183143	0.0131248	IL6/IL1RN	2
BP	GO:0045123	cellular extravasation	4/142	75/18888	0.0533333	7.09408	4.60237	0.00246214	0.018497	0.0132558	CCL2/ICAM1/ITGA4/PTGER4	4
BP	GO:0007249	canonical NF-kappaB signal transduction	8/142	311/18888	0.0257235	3.42158	3.74769	0.00246581	0.018497	0.0132558	IL1B/UBD/LTF/HMOX1/NOD2/S100A4/BCL3/TLR8	8
BP	GO:0002224	toll-like receptor signaling pathway	4/142	76/18888	0.0526316	7.00074	4.56211	0.00258397	0.0193289	0.013852	IRF1/CD300A/FOSL1/TLR8	4
BP	GO:0007565	female pregnancy	6/142	183/18888	0.0327869	4.36112	3.97651	0.00262907	0.0196112	0.0140543	IL1B/LIF/TIMP1/SPP1/ADM/FOSL1	6
BP	GO:0071276	cellular response to cadmium ion	3/142	37/18888	0.0810811	10.7849	5.18516	0.0026809	0.019942	0.0142913	MT1H/SLC11A1/HMOX1	3
BP	GO:0061045	negative regulation of wound healing	4/142	77/18888	0.0519481	6.90982	4.52257	0.00270987	0.0201013	0.0144055	PLAUR/ANXA2/PLAU/ALOX5	4
BP	GO:0030282	bone mineralization	5/142	127/18888	0.0393701	5.23677	4.16947	0.00273182	0.0202079	0.0144818	IBSP/LTF/LOX/CCR1/ALOX5	5
BP	GO:0007188	adenylate cyclase-modulating G protein-coupled receptor signaling pathway	7/142	249/18888	0.0281124	3.73935	3.78711	0.00280219	0.020671	0.0148137	ADGRE1/MARCO/ADGRE2/GPR65/ADM/FPR2/PTGER4	7
BP	GO:1905952	regulation of lipid localization	6/142	186/18888	0.0322581	4.29078	3.92538	0.00284993	0.0209651	0.0150245	IL1B/SPP1/PLIN2/IL6/ANXA2/C3	6
BP	GO:0051960	regulation of nervous system development	10/142	468/18888	0.0213675	2.84218	3.51222	0.00286969	0.0210523	0.015087	IL1B/LIF/TYMP/CLCF1/SPP1/IL6/ANXA2/S100A10/TNFRSF1B/CDKN2B	10
BP	GO:0002369	T cell cytokine production	3/142	38/18888	0.0789474	10.5011	5.10249	0.00289481	0.0210625	0.0150943	IL1B/IL6/TNFRSF1B	3
BP	GO:0002385	mucosal immune response	3/142	38/18888	0.0789474	10.5011	5.10249	0.00289481	0.0210625	0.0150943	LTF/NOD2/RNASE2	3
BP	GO:0002724	regulation of T cell cytokine production	3/142	38/18888	0.0789474	10.5011	5.10249	0.00289481	0.0210625	0.0150943	IL1B/IL6/TNFRSF1B	3
BP	GO:0001837	epithelial to mesenchymal transition	6/142	187/18888	0.0320856	4.26783	3.90858	0.00292656	0.0211364	0.0151472	IL1B/PDPN/IL6/S100A4/SPRED3/LOXL2	6
BP	GO:0050767	regulation of neurogenesis	9/142	393/18888	0.0229008	3.04612	3.56757	0.00293655	0.0211364	0.0151472	IL1B/LIF/CLCF1/SPP1/IL6/ANXA2/S100A10/TNFRSF1B/CDKN2B	9
BP	GO:0002604	regulation of dendritic cell antigen processing and presentation	2/142	11/18888	0.181818	24.1844	6.69417	0.00295258	0.0211364	0.0151472	SLC11A1/NOD2	2
BP	GO:0006828	manganese ion transport	2/142	11/18888	0.181818	24.1844	6.69417	0.00295258	0.0211364	0.0151472	SLC11A1/SLC39A14	2
BP	GO:0032966	negative regulation of collagen biosynthetic process	2/142	11/18888	0.181818	24.1844	6.69417	0.00295258	0.0211364	0.0151472	IL6/CIITA	2
BP	GO:2001204	regulation of osteoclast development	2/142	11/18888	0.181818	24.1844	6.69417	0.00295258	0.0211364	0.0151472	LILRB1/LTF	2
BP	GO:0002752	cell surface pattern recognition receptor signaling pathway	4/142	79/18888	0.0506329	6.73489	4.44557	0.00297416	0.021177	0.0151763	LTF/FCN1/PIK3AP1/NOD2	4
BP	GO:0045685	regulation of glial cell differentiation	4/142	79/18888	0.0506329	6.73489	4.44557	0.00297416	0.021177	0.0151763	LIF/CLCF1/IL6/TNFRSF1B	4
BP	GO:0048771	tissue remodeling	6/142	188/18888	0.0319149	4.24513	3.8919	0.00300471	0.0213375	0.0152913	HAMP/LIF/TIMP1/SPP1/IL6/RUNX1	6
BP	GO:2001233	regulation of apoptotic signaling pathway	9/142	396/18888	0.0227273	3.02305	3.54106	0.00308807	0.0218711	0.0156738	NGFR/SOD2/IL1B/PLAUR/ICAM1/HMOX1/TNFRSF12A/PTPRC/CTSL	9
BP	GO:1903556	negative regulation of tumor necrosis factor superfamily cytokine production	4/142	80/18888	0.05	6.6507	4.40806	0.00311269	0.0219728	0.0157467	LILRB1/LTF/NOD2/BCL3	4
BP	GO:0033028	myeloid cell apoptotic process	3/142	39/18888	0.0769231	10.2319	5.02283	0.00311893	0.0219728	0.0157467	IL6/NOD2/CTSL	3
BP	GO:0002720	positive regulation of cytokine production involved in immune response	4/142	81/18888	0.0493827	6.5686	4.37119	0.00325555	0.0228748	0.016393	IL1B/LILRB1/IL6/NOD2	4
BP	GO:0001649	osteoblast differentiation	7/142	257/18888	0.0272374	3.62295	3.68477	0.00333709	0.023386	0.0167594	IBSP/LTF/LOX/TNC/SPP1/IL6/IGFBP3	7
BP	GO:0045429	positive regulation of nitric oxide biosynthetic process	3/142	40/18888	0.075	9.97606	4.946	0.00335343	0.0234388	0.0167973	PTX3/SOD2/IL1B	3
BP	GO:0061844	antimicrobial humoral immune response mediated by antimicrobial peptide	4/142	82/18888	0.0487805	6.48849	4.33494	0.00340283	0.0237033	0.0169868	CXCL8/LTF/CXCL5/NOD2	4
BP	GO:0042593	glucose homeostasis	7/142	258/18888	0.0271318	3.60891	3.67226	0.00340907	0.0237033	0.0169868	HK2/NGFR/HK3/IL6/ICAM1/ALOX5/SLC39A14	7
BP	GO:0030324	lung development	6/142	193/18888	0.0310881	4.13515	3.81018	0.00341914	0.0237114	0.0169926	CHI3L1/LIF/PDPN/LOX/TNC/ANXA2	6
BP	GO:0033500	carbohydrate homeostasis	7/142	259/18888	0.027027	3.59498	3.65982	0.00348224	0.0240741	0.0172525	HK2/NGFR/HK3/IL6/ICAM1/ALOX5/SLC39A14	7
BP	GO:0050777	negative regulation of immune response	6/142	194/18888	0.0309278	4.11384	3.79417	0.00350689	0.0240741	0.0172525	IL4I1/LILRB1/CD300A/NOD2/PTPRC/JAK3	6
BP	GO:0001765	membrane raft assembly	2/142	12/18888	0.166667	22.169	6.38422	0.00352568	0.0240741	0.0172525	ANXA2/S100A10	2
BP	GO:0006002	fructose 6-phosphate metabolic process	2/142	12/18888	0.166667	22.169	6.38422	0.00352568	0.0240741	0.0172525	HK2/HK3	2
BP	GO:0010713	negative regulation of collagen metabolic process	2/142	12/18888	0.166667	22.169	6.38422	0.00352568	0.0240741	0.0172525	IL6/CIITA	2
BP	GO:0045906	negative regulation of vasoconstriction	2/142	12/18888	0.166667	22.169	6.38422	0.00352568	0.0240741	0.0172525	ITGA4/ADM	2
BP	GO:0050673	epithelial cell proliferation	10/142	482/18888	0.0207469	2.75963	3.40593	0.00353741	0.0240924	0.0172657	CCL2/NGFR/IL6/HMOX1/NOD2/ITGA4/ALOX5/LOXL2/IGFBP3/CDKN2B	10
BP	GO:0150076	neuroinflammatory response	4/142	83/18888	0.0481928	6.41032	4.29929	0.00355457	0.0241475	0.0173052	IL1B/IL6/TNFRSF1B/PTPRC	4
BP	GO:1904407	positive regulation of nitric oxide metabolic process	3/142	41/18888	0.0731707	9.73274	4.87184	0.00359845	0.0243215	0.0174299	PTX3/SOD2/IL1B	3
BP	GO:1904994	regulation of leukocyte adhesion to vascular endothelial cell	3/142	41/18888	0.0731707	9.73274	4.87184	0.00359845	0.0243215	0.0174299	IL6/ITGA4/ALOX5	3
BP	GO:0002437	inflammatory response to antigenic stimulus	4/142	84/18888	0.047619	6.334	4.26422	0.00371085	0.0250177	0.0179288	NOD2/FCGR3A/IL1RN/C3	4
BP	GO:0030323	respiratory tube development	6/142	197/18888	0.0304569	4.05119	3.74677	0.00378022	0.0253698	0.0181811	CHI3L1/LIF/PDPN/LOX/TNC/ANXA2	6
BP	GO:0034219	carbohydrate transmembrane transport	5/142	137/18888	0.0364964	4.85453	3.94086	0.00378214	0.0253698	0.0181811	HK2/IL1B/AQP9/SLC2A5/C3	5
BP	GO:0002691	regulation of cellular extravasation	3/142	42/18888	0.0714286	9.50101	4.80017	0.00385414	0.0255949	0.0183424	ICAM1/ITGA4/PTGER4	3
BP	GO:0032733	positive regulation of interleukin-10 production	3/142	42/18888	0.0714286	9.50101	4.80017	0.00385414	0.0255949	0.0183424	IL6/NOD2/BCL3	3
BP	GO:0042092	type 2 immune response	3/142	42/18888	0.0714286	9.50101	4.80017	0.00385414	0.0255949	0.0183424	IL6/NOD2/BCL3	3
BP	GO:0060251	regulation of glial cell proliferation	3/142	42/18888	0.0714286	9.50101	4.80017	0.00385414	0.0255949	0.0183424	IL1B/IL6/CDKN2B	3
BP	GO:0048545	response to steroid hormone	8/142	338/18888	0.0236686	3.14826	3.46853	0.0040863	0.0269304	0.0192995	KDM5D/LOX/SPP1/IL6/ADM/IL1RN/FOSL1/PTPRC	8
BP	GO:0045124	regulation of bone resorption	3/142	43/18888	0.0697674	9.28005	4.73087	0.00412063	0.0269304	0.0192995	HAMP/SPP1/IL6	3
BP	GO:1904646	cellular response to amyloid-beta	3/142	43/18888	0.0697674	9.28005	4.73087	0.00412063	0.0269304	0.0192995	ICAM1/ITGA4/FPR2	3
BP	GO:2000403	positive regulation of lymphocyte migration	3/142	43/18888	0.0697674	9.28005	4.73087	0.00412063	0.0269304	0.0192995	CCL7/CCL20/ITGA4	3
BP	GO:0018158	protein oxidation	2/142	13/18888	0.153846	20.4637	6.10977	0.00414625	0.0269304	0.0192995	LOX/LOXL2	2
BP	GO:0032494	response to peptidoglycan	2/142	13/18888	0.153846	20.4637	6.10977	0.00414625	0.0269304	0.0192995	IL6/NOD2	2
BP	GO:0044406	adhesion of symbiont to host	2/142	13/18888	0.153846	20.4637	6.10977	0.00414625	0.0269304	0.0192995	LTF/ICAM1	2
BP	GO:0048711	positive regulation of astrocyte differentiation	2/142	13/18888	0.153846	20.4637	6.10977	0.00414625	0.0269304	0.0192995	LIF/CLCF1	2
BP	GO:0060670	branching involved in labyrinthine layer morphogenesis	2/142	13/18888	0.153846	20.4637	6.10977	0.00414625	0.0269304	0.0192995	SOCS3/ADM	2
BP	GO:0034103	regulation of tissue remodeling	4/142	87/18888	0.045977	6.11559	4.16233	0.00420754	0.027262	0.0195371	HAMP/SPP1/IL6/RUNX1	4
BP	GO:0001935	endothelial cell proliferation	6/142	202/18888	0.029703	3.95091	3.66982	0.0042705	0.0276027	0.0197813	CCL2/NGFR/HMOX1/ITGA4/ALOX5/LOXL2	6
BP	GO:0000302	response to reactive oxygen species	6/142	203/18888	0.0295567	3.93145	3.65473	0.00437394	0.0281893	0.0202017	HP/SOD2/IL18BP/IL6/HMOX1/FOSL1	6
BP	GO:0014002	astrocyte development	3/142	44/18888	0.0681818	9.06914	4.66378	0.00439806	0.0281893	0.0202017	IL1B/IL6/VIM	3
BP	GO:0030890	positive regulation of B cell proliferation	3/142	44/18888	0.0681818	9.06914	4.66378	0.00439806	0.0281893	0.0202017	CLCF1/TNFSF13B/PTPRC	3
BP	GO:0050921	positive regulation of chemotaxis	5/142	142/18888	0.0352113	4.68359	3.83471	0.00440359	0.0281893	0.0202017	CXCL8/CCL7/IL6/CCR1/FPR2	5
BP	GO:0044703	multi-organism reproductive process	6/142	204/18888	0.0294118	3.91218	3.63973	0.00447922	0.0285363	0.0204503	IL1B/LIF/TIMP1/SPP1/ADM/FOSL1	6
BP	GO:0051346	negative regulation of hydrolase activity	6/142	204/18888	0.0294118	3.91218	3.63973	0.00447922	0.0285363	0.0204503	PTX3/TIMP1/PLAUR/SERPINA1/LTF/SLC39A14	6
BP	GO:0050829	defense response to Gram-negative bacterium	4/142	89/18888	0.0449438	5.97816	4.09702	0.00456249	0.0289283	0.0207313	TREM1/LTF/SLC11A1/IL6	4
BP	GO:2000106	regulation of leukocyte apoptotic process	4/142	89/18888	0.0449438	5.97816	4.09702	0.00456249	0.0289283	0.0207313	LILRB1/NOD2/BCL3/JAK3	4
BP	GO:1901136	carbohydrate derivative catabolic process	7/142	273/18888	0.025641	3.41062	3.4918	0.0046375	0.0293341	0.0210221	CHI3L2/CHI3L1/HK2/HK3/TYMP/GPD1/CTSL	7
BP	GO:0042063	gliogenesis	8/142	346/18888	0.0231214	3.07547	3.39115	0.00469712	0.0296409	0.0212419	CCL2/IL1B/LIF/CLCF1/IL6/VIM/TNFRSF1B/CDKN2B	8
BP	GO:0002467	germinal center formation	2/142	14/18888	0.142857	19.002	5.86441	0.00481353	0.0300198	0.0215135	TNFSF13B/BCL3	2
BP	GO:0071361	cellular response to ethanol	2/142	14/18888	0.142857	19.002	5.86441	0.00481353	0.0300198	0.0215135	CCL7/SOD2	2
BP	GO:0071888	macrophage apoptotic process	2/142	14/18888	0.142857	19.002	5.86441	0.00481353	0.0300198	0.0215135	NOD2/CTSL	2
BP	GO:0072683	T cell extravasation	2/142	14/18888	0.142857	19.002	5.86441	0.00481353	0.0300198	0.0215135	CCL2/ICAM1	2
BP	GO:1900426	positive regulation of defense response to bacterium	2/142	14/18888	0.142857	19.002	5.86441	0.00481353	0.0300198	0.0215135	EMILIN2/NOD2	2
BP	GO:0006887	exocytosis	8/142	348/18888	0.0229885	3.0578	3.37216	0.00486026	0.0302404	0.0216716	MYO1G/ADGRE2/SCIN/CCR1/ANXA2/CD300A/S100A10/FCGR3A	8
BP	GO:0043123	positive regulation of canonical NF-kappaB signal transduction	6/142	208/18888	0.0288462	3.83694	3.58068	0.00491913	0.0305353	0.0218829	IL1B/UBD/LTF/HMOX1/NOD2/S100A4	6
BP	GO:0002701	negative regulation of production of molecular mediator of immune response	3/142	46/18888	0.0652174	8.67483	4.53582	0.00498624	0.0308083	0.0220785	LILRB1/NOD2/JAK3	3
BP	GO:0045687	positive regulation of glial cell differentiation	3/142	46/18888	0.0652174	8.67483	4.53582	0.00498624	0.0308083	0.0220785	LIF/CLCF1/TNFRSF1B	3
BP	GO:0016032	viral process	9/142	428/18888	0.021028	2.79703	3.27289	0.00511964	0.0315593	0.0226167	PTX3/CXCL8/CCL2/LTF/FCN1/ISG20/ICAM1/CIITA/CTSL	9
BP	GO:0050732	negative regulation of peptidyl-tyrosine phosphorylation	3/142	47/18888	0.0638298	8.49026	4.47471	0.00529724	0.0325786	0.0233473	SOCS3/CD300A/PTPRC	3
BP	GO:0042475	odontogenesis of dentin-containing tooth	4/142	93/18888	0.0430108	5.72104	3.97218	0.00533177	0.0327155	0.0234453	NGFR/FAM20A/TNC/ADM	4
BP	GO:0044706	multi-multicellular organism process	6/142	212/18888	0.0283019	3.76455	3.52307	0.00539005	0.0328547	0.0235451	IL1B/LIF/TIMP1/SPP1/ADM/FOSL1	6
BP	GO:0008277	regulation of G protein-coupled receptor signaling pathway	5/142	149/18888	0.033557	4.46356	3.69415	0.00539147	0.0328547	0.0235451	CXCL8/RGS16/ADM/SLC39A14/C3	5
BP	GO:2000377	regulation of reactive oxygen species metabolic process	5/142	149/18888	0.033557	4.46356	3.69415	0.00539147	0.0328547	0.0235451	HP/HK2/SOD2/ALOX5/FPR2	5
BP	GO:0002430	complement receptor mediated signaling pathway	2/142	15/18888	0.133333	17.7352	5.64323	0.00552682	0.033179	0.0237775	FPR2/C3	2
BP	GO:0043374	CD8-positive, alpha-beta T cell differentiation	2/142	15/18888	0.133333	17.7352	5.64323	0.00552682	0.033179	0.0237775	IRF1/RUNX1	2
BP	GO:0046348	amino sugar catabolic process	2/142	15/18888	0.133333	17.7352	5.64323	0.00552682	0.033179	0.0237775	CHI3L2/CHI3L1	2
BP	GO:0060099	regulation of phagocytosis, engulfment	2/142	15/18888	0.133333	17.7352	5.64323	0.00552682	0.033179	0.0237775	CD300A/C3	2
BP	GO:0071639	positive regulation of monocyte chemotactic protein-1 production	2/142	15/18888	0.133333	17.7352	5.64323	0.00552682	0.033179	0.0237775	IL1B/NOD2	2
BP	GO:1905153	regulation of membrane invagination	2/142	15/18888	0.133333	17.7352	5.64323	0.00552682	0.033179	0.0237775	CD300A/C3	2
BP	GO:0019915	lipid storage	4/142	94/18888	0.0425532	5.66017	3.9421	0.00553682	0.033179	0.0237775	IL1B/PLIN2/IL6/C3	4
BP	GO:0001890	placenta development	5/142	150/18888	0.0333333	4.4338	3.67477	0.00554438	0.033179	0.0237775	LIF/SOCS3/SPP1/ADM/FOSL1	5
BP	GO:0032620	interleukin-17 production	3/142	48/18888	0.0625	8.31338	4.4154	0.00561966	0.0334791	0.0239926	OSM/IL6/NOD2	3
BP	GO:0032660	regulation of interleukin-17 production	3/142	48/18888	0.0625	8.31338	4.4154	0.00561966	0.0334791	0.0239926	OSM/IL6/NOD2	3
BP	GO:0060348	bone development	6/142	215/18888	0.027907	3.71202	3.48078	0.00576432	0.0342643	0.0245553	LILRB1/LTF/LOX/ANXA2/PTGER4/PTPRC	6
BP	GO:0006911	phagocytosis, engulfment	3/142	49/18888	0.0612245	8.14372	4.35778	0.00595362	0.0350515	0.0251194	MARCO/CD300A/C3	3
BP	GO:0030195	negative regulation of blood coagulation	3/142	49/18888	0.0612245	8.14372	4.35778	0.00595362	0.0350515	0.0251194	PLAUR/ANXA2/PLAU	3
BP	GO:0045581	negative regulation of T cell differentiation	3/142	49/18888	0.0612245	8.14372	4.35778	0.00595362	0.0350515	0.0251194	IRF1/RUNX1/JAK3	3
BP	GO:0046596	regulation of viral entry into host cell	3/142	49/18888	0.0612245	8.14372	4.35778	0.00595362	0.0350515	0.0251194	PTX3/FCN1/CIITA	3
BP	GO:0001910	regulation of leukocyte mediated cytotoxicity	4/142	96/18888	0.0416667	5.54225	3.88322	0.00596257	0.0350515	0.0251194	LILRB1/HLA-C/ICAM1/PTPRC	4
BP	GO:0050729	positive regulation of inflammatory response	5/142	153/18888	0.0326797	4.34687	3.61767	0.00602147	0.0353198	0.0253117	IL1B/OSM/IL6/C3/PTGER4	5
BP	GO:0002468	dendritic cell antigen processing and presentation	2/142	16/18888	0.125	16.6268	5.44241	0.00628539	0.0365465	0.0261908	SLC11A1/NOD2	2
BP	GO:0045779	negative regulation of bone resorption	2/142	16/18888	0.125	16.6268	5.44241	0.00628539	0.0365465	0.0261908	HAMP/IL6	2
BP	GO:0051044	positive regulation of membrane protein ectodomain proteolysis	2/142	16/18888	0.125	16.6268	5.44241	0.00628539	0.0365465	0.0261908	IL1B/TNFRSF1B	2
BP	GO:0001914	regulation of T cell mediated cytotoxicity	3/142	50/18888	0.06	7.98085	4.30177	0.00629922	0.0365465	0.0261908	LILRB1/HLA-C/PTPRC	3
BP	GO:1900047	negative regulation of hemostasis	3/142	50/18888	0.06	7.98085	4.30177	0.00629922	0.0365465	0.0261908	PLAUR/ANXA2/PLAU	3
BP	GO:0034109	homotypic cell-cell adhesion	4/142	98/18888	0.0408163	5.42915	3.82597	0.00640959	0.0370255	0.0265341	EMILIN2/PLAUR/PDPN/IL6	4
BP	GO:0048534	hematopoietic or lymphoid organ development	4/142	98/18888	0.0408163	5.42915	3.82597	0.00640959	0.0370255	0.0265341	PDPN/BCL3/PTPRC/CDKN2B	4
BP	GO:0060541	respiratory system development	6/142	220/18888	0.0272727	3.62766	3.41195	0.00642985	0.0370621	0.0265603	CHI3L1/LIF/PDPN/LOX/TNC/ANXA2	6
BP	GO:0031960	response to corticosteroid	5/142	156/18888	0.0320513	4.26327	3.56201	0.00652677	0.0374586	0.0268445	IL6/ADM/IL1RN/FOSL1/PTPRC	5
BP	GO:0046718	symbiont entry into host cell	5/142	156/18888	0.0320513	4.26327	3.56201	0.00652677	0.0374586	0.0268445	PTX3/FCN1/ICAM1/CIITA/CTSL	5
BP	GO:0046850	regulation of bone remodeling	3/142	51/18888	0.0588235	7.82436	4.24729	0.00665657	0.0381214	0.0273194	HAMP/SPP1/IL6	3
BP	GO:2001236	regulation of extrinsic apoptotic signaling pathway	5/142	157/18888	0.0318471	4.23612	3.54377	0.00670162	0.038297	0.0274453	IL1B/ICAM1/HMOX1/TNFRSF12A/PTPRC	5
BP	GO:0000041	transition metal ion transport	4/142	100/18888	0.04	5.32056	3.77026	0.00687833	0.0390634	0.0279945	HAMP/LTF/SLC11A1/SLC39A14	4
BP	GO:0002220	innate immune response activating cell surface receptor signaling pathway	4/142	100/18888	0.04	5.32056	3.77026	0.00687833	0.0390634	0.0279945	LTF/FCN1/PIK3AP1/NOD2	4
BP	GO:0007189	adenylate cyclase-activating G protein-coupled receptor signaling pathway	5/142	158/18888	0.0316456	4.20931	3.52567	0.00687973	0.0390634	0.0279945	ADGRE1/ADGRE2/GPR65/ADM/PTGER4	5
BP	GO:0010332	response to gamma radiation	3/142	52/18888	0.0576923	7.67389	4.19428	0.00702575	0.0392448	0.0281245	CCL7/SOD2/PTPRC	3
BP	GO:0010543	regulation of platelet activation	3/142	52/18888	0.0576923	7.67389	4.19428	0.00702575	0.0392448	0.0281245	EMILIN2/PDPN/IL6	3
BP	GO:0008643	carbohydrate transport	5/142	159/18888	0.0314465	4.18283	3.50773	0.00706113	0.0392448	0.0281245	HK2/IL1B/AQP9/SLC2A5/C3	5
BP	GO:0002730	regulation of dendritic cell cytokine production	2/142	17/18888	0.117647	15.6487	5.25894	0.00708853	0.0392448	0.0281245	NOD2/JAK3	2
BP	GO:0008228	opsonization	2/142	17/18888	0.117647	15.6487	5.25894	0.00708853	0.0392448	0.0281245	PTX3/FCN1	2
BP	GO:0034134	toll-like receptor 2 signaling pathway	2/142	17/18888	0.117647	15.6487	5.25894	0.00708853	0.0392448	0.0281245	PIK3AP1/NOD2	2
BP	GO:0044793	negative regulation by host of viral process	2/142	17/18888	0.117647	15.6487	5.25894	0.00708853	0.0392448	0.0281245	PTX3/LTF	2
BP	GO:0072540	T-helper 17 cell lineage commitment	2/142	17/18888	0.117647	15.6487	5.25894	0.00708853	0.0392448	0.0281245	SOCS3/IL6	2
BP	GO:0097396	response to interleukin-17	2/142	17/18888	0.117647	15.6487	5.25894	0.00708853	0.0392448	0.0281245	IL1B/SOCS3	2
BP	GO:0097398	cellular response to interleukin-17	2/142	17/18888	0.117647	15.6487	5.25894	0.00708853	0.0392448	0.0281245	IL1B/SOCS3	2
BP	GO:0150079	negative regulation of neuroinflammatory response	2/142	17/18888	0.117647	15.6487	5.25894	0.00708853	0.0392448	0.0281245	TNFRSF1B/PTPRC	2
BP	GO:1903729	regulation of plasma membrane organization	2/142	17/18888	0.117647	15.6487	5.25894	0.00708853	0.0392448	0.0281245	ANXA2/S100A10	2
BP	GO:0034446	substrate adhesion-dependent cell spreading	4/142	101/18888	0.039604	5.26788	3.74297	0.00712099	0.0393427	0.0281947	PDPN/GBP1/S100A10/ITGA4	4
BP	GO:0008630	intrinsic apoptotic signaling pathway in response to DNA damage	4/142	102/18888	0.0392157	5.21624	3.71603	0.00736923	0.0406299	0.0291172	SOD2/BCL2A1/BCL3/TNFRSF1B	4
BP	GO:0002639	positive regulation of immunoglobulin production	3/142	53/18888	0.0566038	7.5291	4.14266	0.00740687	0.0406691	0.0291452	CLCF1/IL6/PTPRC	3
BP	GO:0050819	negative regulation of coagulation	3/142	53/18888	0.0566038	7.5291	4.14266	0.00740687	0.0406691	0.0291452	PLAUR/ANXA2/PLAU	3
BP	GO:0010720	positive regulation of cell development	9/142	454/18888	0.0198238	2.63684	3.07253	0.00743284	0.0407277	0.0291872	IL4I1/IL1B/LIF/CLCF1/IL6/CCR1/TNFRSF1B/PTPRC/RUNX1	9
BP	GO:0002762	negative regulation of myeloid leukocyte differentiation	3/142	54/18888	0.0555556	7.38967	4.09238	0.00780002	0.0416811	0.0298705	LILRB1/LTF/LILRB3	3
BP	GO:0010883	regulation of lipid storage	3/142	54/18888	0.0555556	7.38967	4.09238	0.00780002	0.0416811	0.0298705	PLIN2/IL6/C3	3
BP	GO:1904645	response to amyloid-beta	3/142	54/18888	0.0555556	7.38967	4.09238	0.00780002	0.0416811	0.0298705	ICAM1/ITGA4/FPR2	3
BP	GO:0022600	digestive system process	4/142	104/18888	0.0384615	5.11593	3.66321	0.00788269	0.0416811	0.0298705	HAMP/TYMP/SLC2A5/NOD2	4
BP	GO:0032642	regulation of chemokine production	4/142	104/18888	0.0384615	5.11593	3.66321	0.00788269	0.0416811	0.0298705	IL1B/IL6/HMOX1/NOD2	4
BP	GO:0042102	positive regulation of T cell proliferation	4/142	104/18888	0.0384615	5.11593	3.66321	0.00788269	0.0416811	0.0298705	IL1B/TNFSF13B/IL6/PTPRC	4
BP	GO:0043547	positive regulation of GTPase activity	6/142	230/18888	0.026087	3.46993	3.28011	0.00792611	0.0416811	0.0298705	CCL2/CCL7/CCL20/RGS16/GPR65/S100A10	6
BP	GO:0002371	dendritic cell cytokine production	2/142	18/18888	0.111111	14.7793	5.09038	0.00793553	0.0416811	0.0298705	NOD2/JAK3	2
BP	GO:0002524	hypersensitivity	2/142	18/18888	0.111111	14.7793	5.09038	0.00793553	0.0416811	0.0298705	FCGR3A/C3	2
BP	GO:0002827	positive regulation of T-helper 1 type immune response	2/142	18/18888	0.111111	14.7793	5.09038	0.00793553	0.0416811	0.0298705	IL1B/SLC11A1	2
BP	GO:0002830	positive regulation of type 2 immune response	2/142	18/18888	0.111111	14.7793	5.09038	0.00793553	0.0416811	0.0298705	IL6/NOD2	2
BP	GO:0002923	regulation of humoral immune response mediated by circulating immunoglobulin	2/142	18/18888	0.111111	14.7793	5.09038	0.00793553	0.0416811	0.0298705	NOD2/PTPRC	2
BP	GO:0006735	NADH regeneration	2/142	18/18888	0.111111	14.7793	5.09038	0.00793553	0.0416811	0.0298705	HK2/HK3	2
BP	GO:0010310	regulation of hydrogen peroxide metabolic process	2/142	18/18888	0.111111	14.7793	5.09038	0.00793553	0.0416811	0.0298705	HP/SOD2	2
BP	GO:0010715	regulation of extracellular matrix disassembly	2/142	18/18888	0.111111	14.7793	5.09038	0.00793553	0.0416811	0.0298705	PDPN/IL6	2
BP	GO:0030730	sequestering of triglyceride	2/142	18/18888	0.111111	14.7793	5.09038	0.00793553	0.0416811	0.0298705	IL1B/PLIN2	2
BP	GO:0046851	negative regulation of bone remodeling	2/142	18/18888	0.111111	14.7793	5.09038	0.00793553	0.0416811	0.0298705	HAMP/IL6	2
BP	GO:0051917	regulation of fibrinolysis	2/142	18/18888	0.111111	14.7793	5.09038	0.00793553	0.0416811	0.0298705	PLAUR/PLAU	2
BP	GO:0061621	canonical glycolysis	2/142	18/18888	0.111111	14.7793	5.09038	0.00793553	0.0416811	0.0298705	HK2/HK3	2
BP	GO:0061718	glucose catabolic process to pyruvate	2/142	18/18888	0.111111	14.7793	5.09038	0.00793553	0.0416811	0.0298705	HK2/HK3	2
BP	GO:0150078	positive regulation of neuroinflammatory response	2/142	18/18888	0.111111	14.7793	5.09038	0.00793553	0.0416811	0.0298705	IL1B/IL6	2
BP	GO:0007584	response to nutrient	5/142	164/18888	0.0304878	4.05531	3.42018	0.00801853	0.0420341	0.0301235	SOD2/TNC/SPP1/NOD2/CDKN2B	5
BP	GO:0045639	positive regulation of myeloid cell differentiation	4/142	105/18888	0.0380952	5.0672	3.6373	0.00814802	0.042629	0.0305498	LIF/SCIN/CCR1/RUNX1	4
BP	GO:0001836	release of cytochrome c from mitochondria	3/142	55/18888	0.0545455	7.25531	4.04336	0.00820527	0.0428444	0.0307041	SOD2/PLAUR/BCL2A1	3
BP	GO:0030336	negative regulation of cell migration	8/142	381/18888	0.0209974	2.79295	3.07704	0.00823138	0.0428966	0.0307416	CCL2/NGFR/EMILIN2/TIMP1/CD300A/HMOX1/IGFBP3/PTGER4	8
BP	GO:0097306	cellular response to alcohol	4/142	106/18888	0.0377358	5.0194	3.61172	0.00841915	0.0436523	0.0312831	CCL7/SOD2/TNC/PTGER4	4
BP	GO:0001678	intracellular glucose homeostasis	5/142	166/18888	0.0301205	4.00645	3.38613	0.00842557	0.0436523	0.0312831	HK2/NGFR/HK3/ICAM1/SLC39A14	5
BP	GO:0062207	regulation of pattern recognition receptor signaling pathway	5/142	166/18888	0.0301205	4.00645	3.38613	0.00842557	0.0436523	0.0312831	IRF1/GBP2/LTF/CD300A/NOD2	5
BP	GO:0008637	apoptotic mitochondrial changes	4/142	107/18888	0.0373832	4.97249	3.58647	0.00869612	0.0449665	0.032225	HK2/SOD2/PLAUR/BCL2A1	4
BP	GO:0016202	regulation of striated muscle tissue development	2/142	19/18888	0.105263	14.0015	4.93477	0.0088257	0.0451978	0.0323907	JPH2/LOX	2
BP	GO:0032516	positive regulation of phosphoprotein phosphatase activity	2/142	19/18888	0.105263	14.0015	4.93477	0.0088257	0.0451978	0.0323907	CD300A/PTPRC	2
BP	GO:0035743	CD4-positive, alpha-beta T cell cytokine production	2/142	19/18888	0.105263	14.0015	4.93477	0.0088257	0.0451978	0.0323907	IL1B/IL6	2
BP	GO:0045342	MHC class II biosynthetic process	2/142	19/18888	0.105263	14.0015	4.93477	0.0088257	0.0451978	0.0323907	SLC11A1/CIITA	2
BP	GO:1903978	regulation of microglial cell activation	2/142	19/18888	0.105263	14.0015	4.93477	0.0088257	0.0451978	0.0323907	IL6/PTPRC	2
BP	GO:0001776	leukocyte homeostasis	4/142	108/18888	0.037037	4.92645	3.56152	0.00897898	0.0458945	0.03289	TNFSF13B/IL6/GAPT/JAK3	4
BP	GO:0002886	regulation of myeloid leukocyte mediated immunity	3/142	57/18888	0.0526316	7.00074	3.94891	0.00905241	0.0460929	0.0330321	ADGRE2/CD300A/C3	3
BP	GO:0061900	glial cell activation	3/142	57/18888	0.0526316	7.00074	3.94891	0.00905241	0.0460929	0.0330321	IL1B/IL6/PTPRC	3
BP	GO:0046879	hormone secretion	7/142	311/18888	0.022508	2.99389	3.08577	0.00923036	0.0469092	0.0336172	IL1B/LIF/OSM/SPP1/IL6/IL1RN/ALOX5	7
BP	GO:0032760	positive regulation of tumor necrosis factor production	4/142	109/18888	0.0366972	4.88125	3.53688	0.0092678	0.0470098	0.0336892	IL6/NOD2/FCGR3A/PTPRC	4
BP	GO:0002381	immunoglobulin production involved in immunoglobulin-mediated immune response	3/142	58/18888	0.0517241	6.88004	3.90338	0.00949446	0.0478859	0.0343171	CLCF1/GAPT/PTPRC	3
BP	GO:0061756	leukocyte adhesion to vascular endothelial cell	3/142	58/18888	0.0517241	6.88004	3.90338	0.00949446	0.0478859	0.0343171	IL6/ITGA4/ALOX5	3
BP	GO:0099024	plasma membrane invagination	3/142	58/18888	0.0517241	6.88004	3.90338	0.00949446	0.0478859	0.0343171	MARCO/CD300A/C3	3
BP	GO:0001666	response to hypoxia	7/142	313/18888	0.0223642	2.97476	3.06614	0.00954048	0.0480271	0.0344183	HK2/SOD2/LIF/HMOX1/PLAU/ADM/LOXL2	7
BP	GO:0031341	regulation of cell killing	4/142	110/18888	0.0363636	4.83688	3.51254	0.0095626	0.0480475	0.034433	LILRB1/HLA-C/ICAM1/PTPRC	4
BP	GO:0002577	regulation of antigen processing and presentation	2/142	20/18888	0.1	13.3014	4.79047	0.00975836	0.0484823	0.0347445	SLC11A1/NOD2	2
BP	GO:0002755	MyD88-dependent toll-like receptor signaling pathway	2/142	20/18888	0.1	13.3014	4.79047	0.00975836	0.0484823	0.0347445	IRF1/CD300A	2
BP	GO:0060353	regulation of cell adhesion molecule production	2/142	20/18888	0.1	13.3014	4.79047	0.00975836	0.0484823	0.0347445	CXCL8/IL1B	2
BP	GO:0061620	glycolytic process through glucose-6-phosphate	2/142	20/18888	0.1	13.3014	4.79047	0.00975836	0.0484823	0.0347445	HK2/HK3	2
BP	GO:0090026	positive regulation of monocyte chemotaxis	2/142	20/18888	0.1	13.3014	4.79047	0.00975836	0.0484823	0.0347445	CCR1/FPR2	2
BP	GO:1900424	regulation of defense response to bacterium	2/142	20/18888	0.1	13.3014	4.79047	0.00975836	0.0484823	0.0347445	EMILIN2/NOD2	2
BP	GO:0032608	interferon-beta production	3/142	59/18888	0.0508475	6.76343	3.85891	0.00994891	0.0491539	0.0352258	LILRB1/IRF1/TLR8	3
BP	GO:0032648	regulation of interferon-beta production	3/142	59/18888	0.0508475	6.76343	3.85891	0.00994891	0.0491539	0.0352258	LILRB1/IRF1/TLR8	3
BP	GO:0045620	negative regulation of lymphocyte differentiation	3/142	59/18888	0.0508475	6.76343	3.85891	0.00994891	0.0491539	0.0352258	IRF1/RUNX1/JAK3	3
BP	GO:0042326	negative regulation of phosphorylation	7/142	316/18888	0.0221519	2.94651	3.03699	0.0100199	0.049413	0.0354115	IL1B/SOCS3/CD300A/NIBAN1/IGFBP3/PTPRC/CDKN2B	7
CC	GO:0042581	specific granule	14/146	160/19894	0.0875	11.9228	11.9275	1.28735e-11	2.63907e-09	2.12752e-09	PTX3/CHI3L1/HP/GPR84/PLAUR/LTF/MCEMP1/SLC2A5/LAIR1/CD93/PLAU/OSCAR/FPR2/TNFRSF1B	14
CC	GO:0070820	tertiary granule	13/146	164/19894	0.0792683	10.8011	10.8368	2.47506e-10	2.53693e-08	2.04518e-08	PTX3/HP/GPR84/LTF/MCEMP1/DOK3/SLC11A1/CD300A/LAIR1/CD93/PLAU/OSCAR/FPR2	13
CC	GO:0030667	secretory granule membrane	16/146	317/19894	0.0504732	6.87749	9.07013	1.59044e-09	1.0868e-07	8.76136e-08	GPR84/PLAUR/HLA-C/MCEMP1/LILRB3/DOK3/SLC11A1/SLC2A5/CD300A/LAIR1/CD93/PLAU/SLC17A9/FPR2/TNFRSF1B/PTPRC	16
CC	GO:0035579	specific granule membrane	9/146	91/19894	0.0989011	13.4763	10.2567	2.26512e-08	1.16087e-06	9.35851e-07	GPR84/PLAUR/MCEMP1/SLC2A5/LAIR1/CD93/PLAU/FPR2/TNFRSF1B	9
CC	GO:0070821	tertiary granule membrane	8/146	73/19894	0.109589	14.9326	10.2541	6.23583e-08	2.55669e-06	2.0611e-06	GPR84/MCEMP1/SLC11A1/CD300A/LAIR1/CD93/PLAU/FPR2	8
CC	GO:0034774	secretory granule lumen	13/146	322/19894	0.0403727	5.50119	7.00169	7.57648e-07	2.22998e-05	1.79772e-05	PTX3/CHI3L1/HP/HK3/TIMP1/SERPINA1/LTF/FCN1/ANXA2/OSCAR/ALOX5/RNASE2/C3	13
CC	GO:0060205	cytoplasmic vesicle lumen	13/146	325/19894	0.04	5.45041	6.95541	8.40771e-07	2.22998e-05	1.79772e-05	PTX3/CHI3L1/HP/HK3/TIMP1/SERPINA1/LTF/FCN1/ANXA2/OSCAR/ALOX5/RNASE2/C3	13
CC	GO:0031983	vesicle lumen	13/146	326/19894	0.0398773	5.43369	6.94011	8.70235e-07	2.22998e-05	1.79772e-05	PTX3/CHI3L1/HP/HK3/TIMP1/SERPINA1/LTF/FCN1/ANXA2/OSCAR/ALOX5/RNASE2/C3	13
CC	GO:0009897	external side of plasma membrane	14/146	405/19894	0.0345679	4.71023	6.48633	1.76897e-06	4.02933e-05	3.24829e-05	IL21R/LILRB1/ADGRE1/PLAUR/HLA-C/FCN1/CLEC17A/CCR1/ICAM1/PLAU/FCGR3A/ITGA4/PTPRC/TLR8	14
CC	GO:0062023	collagen-containing extracellular matrix	14/146	428/19894	0.0327103	4.45711	6.21673	3.36106e-06	6.89018e-05	5.5546e-05	EMILIN2/TIMP1/MARCO/SERPINA1/LOX/TNC/FCN1/ICAM1/ANXA2/S100A10/TGFBI/S100A4/LOXL2/CTSL	14
CC	GO:0098637	protein complex involved in cell-matrix adhesion	4/146	17/19894	0.235294	32.0612	11.0162	6.15091e-06	0.000114631	9.24108e-05	EMILIN2/PLAUR/TNC/PLAU	4
CC	GO:0101002	ficolin-1-rich granule	9/146	185/19894	0.0486486	6.62888	6.61364	9.26099e-06	0.000158209	0.000127542	HK3/SERPINA1/FCN1/DOK3/SLC11A1/CD300A/CD93/ALOX5/FPR2	9
CC	GO:0071682	endocytic vesicle lumen	4/146	23/19894	0.173913	23.6974	9.36474	2.21142e-05	0.000348725	0.000281129	SAA1/HP/LTF/CTSL	4
CC	GO:1905370	serine-type endopeptidase complex	3/146	11/19894	0.272727	37.1619	10.3151	6.11933e-05	0.000836616	0.000674448	PLAUR/FCN1/PLAU	3
CC	GO:0098636	protein complex involved in cell adhesion	5/146	57/19894	0.0877193	11.9527	7.12006	6.12158e-05	0.000836616	0.000674448	EMILIN2/PLAUR/TNC/PLAU/ITGA4	5
CC	GO:0101003	ficolin-1-rich granule membrane	5/146	61/19894	0.0819672	11.1689	6.83925	8.49542e-05	0.00108848	0.000877487	DOK3/SLC11A1/CD300A/CD93/FPR2	5
CC	GO:0035580	specific granule lumen	5/146	62/19894	0.0806452	10.9887	6.77311	9.18645e-05	0.00110778	0.000893048	PTX3/CHI3L1/HP/LTF/OSCAR	5
CC	GO:1905286	serine-type peptidase complex	3/146	13/19894	0.230769	31.4447	9.44124	0.000104931	0.00119504	0.000963399	PLAUR/FCN1/PLAU	3
CC	GO:0005604	basement membrane	5/146	92/19894	0.0543478	7.40545	5.29485	0.000585449	0.00631669	0.00509227	TIMP1/TNC/ANXA2/TGFBI/LOXL2	5
CC	GO:1904724	tertiary granule lumen	4/146	55/19894	0.0727273	9.90984	5.68927	0.000710015	0.00727766	0.00586697	PTX3/HP/LTF/OSCAR	4
CC	GO:0030139	endocytic vesicle	9/146	350/19894	0.0257143	3.50384	4.06348	0.00114031	0.0111316	0.00897388	SAA1/HP/MARCO/LTF/HLA-C/SLC11A1/NOD2/VIM/CTSL	9
CC	GO:0005788	endoplasmic reticulum lumen	8/146	313/19894	0.0255591	3.48269	3.80664	0.00221969	0.0206834	0.0166742	TIMP1/PLAUR/SERPINA1/TNC/SPP1/IL6/C3/IGFBP3	8
CC	GO:0005581	collagen trimer	4/146	86/19894	0.0465116	6.33769	4.26528	0.00371074	0.0314204	0.0253299	EMILIN2/MARCO/LOX/FCN1	4
CC	GO:1905369	endopeptidase complex	4/146	86/19894	0.0465116	6.33769	4.26528	0.00371074	0.0314204	0.0253299	PLAUR/FCN1/PLAU/PSMB10	4
CC	GO:0005925	focal adhesion	9/146	421/19894	0.0213777	2.91293	3.41105	0.00395538	0.0314204	0.0253299	PLAUR/TNC/TNFSF13B/ICAM1/PLAU/ITGA4/LAP3/VIM/PTPRC	9
CC	GO:0045335	phagocytic vesicle	5/146	142/19894	0.0352113	4.7979	3.90523	0.00398503	0.0314204	0.0253299	LTF/HLA-C/SLC11A1/NOD2/VIM	5
CC	GO:0042583	chromaffin granule	2/146	14/19894	0.142857	19.4658	5.94276	0.00459417	0.0337128	0.0271779	SLC17A9/CTSL	2
CC	GO:0030055	cell-substrate junction	9/146	431/19894	0.0208817	2.84534	3.33024	0.00460467	0.0337128	0.0271779	PLAUR/TNC/TNFSF13B/ICAM1/PLAU/ITGA4/LAP3/VIM/PTPRC	9
MF	GO:0005125	cytokine activity	16/143	238/18522	0.0672269	8.70753	10.5562	4.79628e-11	1.72666e-08	1.52471e-08	CXCL8/CCL2/CCL7/IL1B/CCL20/LIF/TIMP1/OSM/CLCF1/NAMPT/SPP1/IL32/TNFSF13B/IL6/CXCL5/IL1RN	16
MF	GO:0005126	cytokine receptor binding	13/143	273/18522	0.047619	6.16783	7.58769	2.02664e-07	3.64796e-05	3.22129e-05	CXCL8/CCL2/CCL7/IL1B/CCL20/LIF/OSM/CLCF1/TNFSF13B/IL6/CXCL5/IL1RN/JAK3	13
MF	GO:0030246	carbohydrate binding	11/143	279/18522	0.0394265	5.1067	6.09658	1.10839e-05	0.00133007	0.00117451	PTX3/CHI3L2/CHI3L1/HK2/HK3/FCN1/CLEC17A/SLC2A5/CD72/CD93/LOXL2	11
MF	GO:0008009	chemokine activity	5/143	49/18522	0.102041	13.2168	7.5531	3.7103e-05	0.00333927	0.00294871	CXCL8/CCL2/CCL7/CCL20/CXCL5	5
MF	GO:0004866	endopeptidase inhibitor activity	8/143	169/18522	0.0473373	6.13134	5.91098	5.08796e-05	0.00366333	0.00323487	PI3/TIMP1/GBP2/SERPINA1/LTF/ANXA2/C3/TFPI2	8
MF	GO:0030414	peptidase inhibitor activity	8/143	176/18522	0.0454545	5.88748	5.74658	6.77433e-05	0.00398764	0.00352125	PI3/TIMP1/GBP2/SERPINA1/LTF/ANXA2/C3/TFPI2	8
MF	GO:0061134	peptidase regulator activity	9/143	232/18522	0.0387931	5.02466	5.44133	8.09457e-05	0.00398764	0.00352125	PI3/TIMP1/GBP2/SERPINA1/LTF/ANXA2/C3/CTSL/TFPI2	9
MF	GO:0001664	G protein-coupled receptor binding	10/143	291/18522	0.0343643	4.45101	5.23392	8.92499e-05	0.00398764	0.00352125	SAA1/CXCL8/CCL2/CCL7/CCL20/MARCO/FCN1/CXCL5/ADM/C3	10
MF	GO:0061135	endopeptidase regulator activity	8/143	186/18522	0.0430108	5.57095	5.52649	9.9691e-05	0.00398764	0.00352125	PI3/TIMP1/GBP2/SERPINA1/LTF/ANXA2/C3/TFPI2	8
MF	GO:0038187	pattern recognition receptor activity	4/143	34/18522	0.117647	15.2382	7.32973	0.000131953	0.00439178	0.00387812	MARCO/FCN1/NOD2/TLR8	4
MF	GO:0019955	cytokine binding	7/143	145/18522	0.0482759	6.25291	5.60126	0.000134193	0.00439178	0.00387812	PDPN/GBP1/IL18BP/CCR1/ITGA4/IL1RN/TNFRSF1B	7
MF	GO:0005178	integrin binding	7/143	157/18522	0.044586	5.77498	5.29987	0.000219338	0.00649173	0.00573247	IL1B/IBSP/TNC/SPP1/ICAM1/TGFBI/ITGA4	7
MF	GO:0016641	oxidoreductase activity, acting on the CH-NH2 group of donors, oxygen as acceptor	3/143	16/18522	0.1875	24.2858	8.2193	0.000234424	0.00649173	0.00573247	IL4I1/LOX/LOXL2	3
MF	GO:0042379	chemokine receptor binding	5/143	74/18522	0.0675676	8.75165	5.89352	0.000268558	0.00690577	0.00609808	CXCL8/CCL2/CCL7/CCL20/CXCL5	5
MF	GO:0005546	phosphatidylinositol-4,5-bisphosphate binding	5/143	83/18522	0.060241	7.80268	5.47885	0.000457922	0.0104972	0.00926943	MYO1G/JPH2/SNX20/SCIN/ANXA2	5
MF	GO:0016638	oxidoreductase activity, acting on the CH-NH2 group of donors	3/143	20/18522	0.15	19.4287	7.27343	0.000466541	0.0104972	0.00926943	IL4I1/LOX/LOXL2	3
MF	GO:0004857	enzyme inhibitor activity	10/143	389/18522	0.0257069	3.32968	4.09614	0.00089349	0.018921	0.016708	PI3/TIMP1/SOCS3/GBP2/SERPINA1/LTF/ANXA2/C3/TFPI2/CDKN2B	10
MF	GO:0140375	immune receptor activity	6/143	151/18522	0.0397351	5.14667	4.51295	0.00113514	0.0227028	0.0200475	IL21R/LILRB1/LILRA1/CCR1/FCGR3A/FPR2	6
MF	GO:0005507	copper ion binding	4/143	63/18522	0.0634921	8.22378	5.06605	0.00142558	0.0260391	0.0229936	HAMP/LOX/SCO2/LOXL2	4
MF	GO:1902936	phosphatidylinositol bisphosphate binding	5/143	107/18522	0.046729	6.05255	4.62334	0.00144662	0.0260391	0.0229936	MYO1G/JPH2/SNX20/SCIN/ANXA2	5
MF	GO:0001968	fibronectin binding	3/143	30/18522	0.1	12.9524	5.77916	0.00157036	0.026621	0.0235074	ITGA4/IGFBP3/CTSL	3
MF	GO:0008083	growth factor activity	6/143	162/18522	0.037037	4.7972	4.28178	0.00162684	0.026621	0.0235074	LIF/TIMP1/TYMP/OSM/CLCF1/IL6	6
MF	GO:0001786	phosphatidylserine binding	4/143	69/18522	0.057971	7.50867	4.77774	0.00199652	0.0311245	0.0274842	JPH2/SCIN/ANXA2/CD300A	4
MF	GO:0019956	chemokine binding	3/143	33/18522	0.0909091	11.775	5.46456	0.00207497	0.0311245	0.0274842	PDPN/CCR1/ITGA4	3
MF	GO:0032396	inhibitory MHC class I receptor activity	2/143	10/18522	0.2	25.9049	6.9486	0.00255766	0.0343282	0.0303132	LILRB1/LILRA1	2
MF	GO:0048029	monosaccharide binding	4/143	74/18522	0.0540541	7.00132	4.56276	0.00257962	0.0343282	0.0303132	HK2/HK3/CLEC17A/SLC2A5	4
MF	GO:0005539	glycosaminoglycan binding	7/143	239/18522	0.0292887	3.7936	3.83424	0.00258466	0.0343282	0.0303132	SAA1/CXCL8/CCL7/LTF/ADGRE2/NOD2/PTPRC	7
MF	GO:0043394	proteoglycan binding	3/143	36/18522	0.0833333	10.7937	5.18819	0.00266997	0.0343282	0.0303132	TNC/PTPRC/CTSL	3
MF	GO:0005536	glucose binding	2/143	11/18522	0.181818	23.5499	6.59881	0.00311024	0.0386098	0.0340941	HK2/HK3	2

[truncated: 20 more sheets: ST_top_150_genes_cluster7, ST_top_150_genes_cluster8, ST_top_150_genes_cluster9, ST_top_150_genes_cluster10, ST_top_150_genes_cluster11, ST_top_150_genes_cluster12, ST_top_150_genes_cluster13, ST_top_150_genes_cluster14, ST_top_150_genes_cluster15, ST_top_150_genes_cluster16, ST_top_150_genes_cluster17, ST_top_150_genes_cluster18, ST_top_150_genes_cluster19, ST_neu_concord_up, scRNAseq_top_50_all_clusters, Cajal.reitzus.GO_up.genes, Cycling.RG.GO_up.genes, Ex.Neurons.GO_up.genes, Int.Progenitors.GO_up.genes, OPC.glial.prec.GO_up.genes]
