# Supplementary material for: Disruption of DNA methylation underpins the neuroinflammation induced by targeted CNS radiotherapy
Source: Brain. 2025 Apr 29;148(9):3137–52. doi: 10.1093/brain/awaf163 (PMC12404709; doi:10.1093/brain/awaf163)
Supplement: awaf163_Supplementary_Data [file awaf163_supplementary_data.zip › brain-2024-01691-File013.xlsx]

## Sheet: FFPE_all_DMGs
pathway	pval	padj	log2err	ES	NES	size	leadingEdge
GOCC_PROTEIN_DNA_COMPLEX	1.58346e-21	3.4266e-18	1.20398	0.422179	3.6053	250
GOMF_DNA_BINDING_TRANSCRIPTION_FACTOR_ACTIVITY	4.95568e-20	3.5747e-17	1.16018	0.392365	3.40715	288
GOMF_SEQUENCE_SPECIFIC_DNA_BINDING	9.85924e-20	5.33385e-17	1.15122	0.386655	3.37316	294
GOMF_TRANSCRIPTION_REGULATOR_ACTIVITY	4.37511e-20	3.5747e-17	1.16018	0.373492	3.30866	320
GOMF_DNA_BINDING_TRANSCRIPTION_ACTIVATOR_ACTIVITY	1.80828e-12	3.55737e-10	0.91012	0.449075	3.23996	111
GOMF_CIS_REGULATORY_REGION_SEQUENCE_SPECIFIC_DNA_BINDING	6.78824e-17	2.80158e-14	1.05746	0.384237	3.22571	236
GOBP_POSITIVE_REGULATION_OF_TRANSCRIPTION_BY_RNA_POLYMERASE_II	2.21104e-13	4.78469e-11	0.943632	0.372869	3.02582	200
GOBP_POSITIVE_REGULATION_OF_RNA_METABOLIC_PROCESS	2.51717e-14	6.80894e-12	0.975995	0.358403	3.01019	239
GOBP_PATTERN_SPECIFICATION_PROCESS	4.23634e-11	7.05187e-09	0.851339	0.390332	2.95839	135
GOBP_EMBRYO_DEVELOPMENT	3.63573e-11	6.55643e-09	0.851339	0.343757	2.83375	209
GOBP_CELL_FATE_COMMITMENT	2.14883e-08	2.58337e-06	0.733762	0.400364	2.79346	96
GOBP_EMBRYONIC_MORPHOGENESIS	2.26951e-09	3.06951e-07	0.774939	0.350756	2.74797	156
GOBP_EMBRYONIC_SKELETAL_SYSTEM_MORPHOGENESIS	1.83952e-06	0.000153105	0.643552	0.47781	2.70457	45
GOBP_EMBRYONIC_ORGAN_DEVELOPMENT	1.06427e-07	1.15154e-05	0.704976	0.36226	2.63852	114
GOBP_EMBRYONIC_ORGAN_MORPHOGENESIS	4.15469e-07	4.0867e-05	0.674963	0.37423	2.61186	94
GOBP_NEGATIVE_REGULATION_OF_NUCLEOBASE_CONTAINING_COMPOUND_METABOLIC_PROCESS	1.67702e-08	2.13475e-06	0.733762	0.323665	2.59592	181
GOCC_TRANSCRIPTION_REGULATOR_COMPLEX	1.77392e-06	0.000153105	0.643552	0.390933	2.58986	76
GOBP_EMBRYONIC_SKELETAL_SYSTEM_DEVELOPMENT	5.679e-06	0.000423771	0.610527	0.436445	2.58789	53
GOBP_NEGATIVE_REGULATION_OF_RNA_BIOSYNTHETIC_PROCESS	1.6894e-07	1.74089e-05	0.690132	0.32263	2.53917	164
GOBP_PROXIMAL_DISTAL_PATTERN_FORMATION	2.32588e-05	0.0012807	0.57561	0.597371	2.53052	19
GOBP_RESPONSE_TO_BMP	9.61914e-06	0.00061223	0.593325	0.498734	2.51236	31
GOBP_ANIMAL_ORGAN_MORPHOGENESIS	2.33597e-08	2.66055e-06	0.733762	0.292931	2.45503	230
GOBP_EMBRYONIC_APPENDAGE_MORPHOGENESIS	3.60621e-05	0.0017736	0.557332	0.445646	2.45249	41
GOBP_DIGESTIVE_SYSTEM_DEVELOPMENT	3.16932e-05	0.00163296	0.557332	0.456061	2.43523	37
GOBP_REGULATION_OF_NEURON_DIFFERENTIATION	5.57211e-05	0.00246083	0.557332	0.428434	2.42509	45
GOBP_REGULATION_OF_MORPHOGENESIS_OF_AN_EPITHELIUM	0.000126325	0.00525708	0.518848	0.584519	2.38232	17
GOBP_SKELETAL_SYSTEM_MORPHOGENESIS	4.26929e-05	0.00196569	0.557332	0.36418	2.36297	69
GOBP_EMBRYO_DEVELOPMENT_ENDING_IN_BIRTH_OR_EGG_HATCHING	6.66702e-06	0.000480914	0.610527	0.317351	2.3615	127
GOBP_APPENDAGE_MORPHOGENESIS	4.76582e-05	0.00214859	0.557332	0.410585	2.35875	48
GOBP_EMBRYONIC_CRANIAL_SKELETON_MORPHOGENESIS	0.000240284	0.007756	0.518848	0.601652	2.35779	15
GOBP_DIGESTIVE_TRACT_MORPHOGENESIS	0.000203633	0.00710744	0.518848	0.581931	2.345	16
GOBP_APPENDAGE_DEVELOPMENT	4.09097e-05	0.00192453	0.557332	0.394574	2.34122	54
HP_ABNORMALITY_OF_THE_URETHRA	9.92277e-05	0.00421037	0.538434	0.404638	2.32804	47
GOBP_SKELETAL_SYSTEM_DEVELOPMENT	2.09737e-05	0.00122668	0.57561	0.316807	2.32563	119
GOBP_FOREBRAIN_DEVELOPMENT	2.18162e-05	0.00124238	0.57561	0.334404	2.32152	91
GOBP_TUBE_DEVELOPMENT	1.26317e-06	0.000113896	0.643552	0.2851	2.30724	194
GOBP_SEX_DIFFERENTIATION	0.000144069	0.00588237	0.518848	0.394109	2.30218	51
GOBP_TUBE_MORPHOGENESIS	9.2437e-06	0.000606163	0.593325	0.292027	2.28371	155
GOBP_NEGATIVE_REGULATION_OF_CELL_CYCLE	0.000237393	0.007756	0.518848	0.489312	2.27618	25
GOBP_ROOF_OF_MOUTH_DEVELOPMENT	0.00029889	0.00923996	0.498493	0.509581	2.27539	22
GOBP_HEAD_DEVELOPMENT	2.07902e-05	0.00122668	0.57561	0.297773	2.27179	142
GOBP_ANTERIOR_POSTERIOR_PATTERN_SPECIFICATION	0.000176488	0.00638093	0.518848	0.346848	2.26715	72
GOBP_POSITIVE_REGULATION_OF_DEVELOPMENTAL_PROCESS	3.80939e-06	0.000294412	0.627257	0.27534	2.23757	201
HP_ABNORMALITY_OF_THE_MALE_GENITALIA	3.11169e-05	0.00163296	0.557332	0.29457	2.22548	133
GOBP_MALE_SEX_DIFFERENTIATION	0.00035464	0.0105729	0.498493	0.435351	2.22236	32
GOBP_MAINTENANCE_OF_CELL_NUMBER	0.000395918	0.0114235	0.498493	0.477514	2.22129	25
GOMF_TRANSCRIPTION_FACTOR_BINDING	0.000160459	0.00613145	0.518848	0.337168	2.22107	73
GOBP_COLUMNAR_CUBOIDAL_EPITHELIAL_CELL_DIFFERENTIATION	0.000242811	0.007756	0.518848	0.439731	2.21513	31
GOBP_CENTRAL_NERVOUS_SYSTEM_DEVELOPMENT	7.26405e-06	0.000491232	0.610527	0.274429	2.20881	189
HP_BULBOUS_NOSE	0.000942311	0.0215544	0.477271	0.561893	2.20198	15
GOBP_NEGATIVE_REGULATION_OF_TRANSCRIPTION_BY_RNA_POLYMERASE_II	3.42389e-05	0.00172309	0.557332	0.292874	2.19005	129
HP_SYNOSTOSIS_OF_JOINTS	0.000602143	0.0156992	0.477271	0.447916	2.1823	28
GOBP_ODONTOGENESIS	0.000626647	0.0159537	0.477271	0.396528	2.18219	41
GOBP_REGULATION_OF_CELL_CYCLE_PHASE_TRANSITION	0.000443098	0.0124528	0.498493	0.496897	2.16767	21
GOMF_DNA_BINDING_TRANSCRIPTION_REPRESSOR_ACTIVITY	0.000243719	0.007756	0.518848	0.36599	2.16405	52
GOBP_ADULT_LOCOMOTORY_BEHAVIOR	0.000946244	0.0215544	0.477271	0.520064	2.15961	18
HP_DISPLACEMENT_OF_THE_URETHRAL_MEATUS	0.000579795	0.0153009	0.477271	0.396244	2.15893	40
GOBP_REGULATION_OF_BMP_SIGNALING_PATHWAY	0.000539272	0.014772	0.477271	0.494216	2.15597	21
GOBP_REGULATION_OF_ANIMAL_ORGAN_MORPHOGENESIS	0.000848647	0.0199617	0.477271	0.435596	2.15019	29
GOMF_RNA_POLYMERASE_II_SPECIFIC_DNA_BINDING_TRANSCRIPTION_FACTOR_BINDING	0.000650267	0.0163625	0.477271	0.393919	2.14627	40
GOBP_CELL_FATE_SPECIFICATION	0.0013234	0.0267648	0.45506	0.376902	2.1334	45
GOBP_STEM_CELL_PROLIFERATION	0.000820722	0.0198193	0.477271	0.429542	2.12736	30
GOBP_NEGATIVE_REGULATION_OF_NEURON_DIFFERENTIATION	0.000920898	0.0214282	0.477271	0.469925	2.12716	23
GOBP_SENSORY_ORGAN_DEVELOPMENT	0.00016415	0.00613145	0.518848	0.288299	2.11972	118
HP_CLEFT_PALATE	0.000578912	0.0153009	0.477271	0.315668	2.10362	78
GOBP_NEURON_FATE_COMMITMENT	0.00113129	0.0235355	0.45506	0.41144	2.1003	32
GOBP_POSITIVE_REGULATION_OF_CELL_DIFFERENTIATION	0.000148754	0.00596117	0.518848	0.277193	2.08202	131
GOBP_REGULATION_OF_CELL_DIFFERENTIATION	3.84125e-05	0.00184722	0.557332	0.251637	2.07899	219
GOBP_STEM_CELL_DIFFERENTIATION	0.00127088	0.025945	0.45506	0.350202	2.07652	53
HP_ABNORMAL_5TH_FINGER_MORPHOLOGY	0.000776229	0.0193076	0.477271	0.339556	2.07544	57
HP_ABNORMALITY_OF_SECONDARY_SEXUAL_HAIR	0.00311968	0.0465585	0.431708	0.527158	2.06586	15
GOBP_CRANIAL_SKELETAL_SYSTEM_DEVELOPMENT	0.00229277	0.0386785	0.431708	0.487625	2.06563	19
HP_ABNORMAL_PERIAURICULAR_REGION_MORPHOLOGY	0.00104245	0.0223353	0.45506	0.473406	2.06519	21
GOBP_KIDNEY_EPITHELIUM_DEVELOPMENT	0.00142045	0.0280812	0.45506	0.382337	2.0645	39
GOBP_CELL_CYCLE	0.00061775	0.0159144	0.477271	0.282876	2.06033	114
HP_ABNORMAL_TESTIS_MORPHOLOGY	0.000213216	0.00732382	0.518848	0.28914	2.05994	104
HP_CRYPTORCHIDISM	0.000562967	0.0152283	0.477271	0.302392	2.05875	86
GOBP_TISSUE_MORPHOGENESIS	0.000248541	0.00779482	0.498493	0.274848	2.05673	128
GOBP_MESODERM_DEVELOPMENT	0.00174803	0.0323588	0.45506	0.401944	2.05183	32
HP_CLINODACTYLY	0.000985238	0.0220497	0.45506	0.315274	2.05112	70
GOBP_SPECIFICATION_OF_SYMMETRY	0.00191604	0.034843	0.45506	0.42044	2.04843	28
GOMF_DNA_BINDING_TRANSCRIPTION_FACTOR_BINDING	0.00107609	0.0228299	0.45506	0.32854	2.04659	60
GOBP_RENAL_SYSTEM_DEVELOPMENT	0.000995487	0.0220497	0.45506	0.318822	2.04496	67
GOBP_REGULATION_OF_MITOTIC_CELL_CYCLE_PHASE_TRANSITION	0.00263438	0.0416117	0.431708	0.492134	2.04363	18
HP_ABNORMALITY_OF_THE_FOREHEAD	0.000420665	0.0119779	0.498493	0.277169	2.04017	120
GOBP_NEURAL_RETINA_DEVELOPMENT	0.00279915	0.0435646	0.431708	0.481178	2.03832	19
HP_ABNORMAL_UPPER_LIMB_BONE_MORPHOLOGY	0.00218342	0.0381043	0.431708	0.338323	2.03501	55
GOBP_DEVELOPMENT_OF_PRIMARY_SEXUAL_CHARACTERISTICS	0.00182455	0.0334603	0.45506	0.373239	2.03359	40
GOBP_RENAL_TUBULE_DEVELOPMENT	0.00233264	0.0386785	0.431708	0.39098	2.03044	34
GOBP_ODONTOGENESIS_OF_DENTIN_CONTAINING_TOOTH	0.00237719	0.0386785	0.431708	0.411045	2.029	29
HP_DUPLICATION_OF_BONES_INVOLVING_THE_UPPER_EXTREMITIES	0.0022617	0.0385379	0.431708	0.444976	2.02803	24
GOBP_LOCOMOTORY_BEHAVIOR	0.0019958	0.0356934	0.431708	0.352478	2.02795	47
HP_ABNORMAL_REPRODUCTIVE_SYSTEM_MORPHOLOGY	0.000155619	0.00612288	0.518848	0.256922	2.02602	161
GOBP_CRANIAL_NERVE_DEVELOPMENT	0.00314292	0.046584	0.431708	0.487702	2.02523	18
GOBP_NEPHRON_EPITHELIUM_DEVELOPMENT	0.00302172	0.0454097	0.431708	0.378646	2.01371	36
HP_HAND_POLYDACTYLY	0.00236913	0.0386785	0.431708	0.465308	2.0112	20
HP_ABNORMAL_FINGER_PHALANX_MORPHOLOGY	0.0013463	0.0269758	0.45506	0.302879	2.00651	76
HP_ABNORMAL_PENIS_MORPHOLOGY	0.00172091	0.0323588	0.45506	0.30286	2.00261	75
GOBP_CELL_CYCLE_PROCESS	0.00080963	0.0198193	0.477271	0.298511	1.99936	80
GOBP_REPRODUCTIVE_SYSTEM_DEVELOPMENT	0.00160611	0.03076	0.45506	0.329124	1.99839	56
HP_ABNORMAL_FINGER_MORPHOLOGY	0.000462468	0.0128305	0.498493	0.268044	1.99459	127
GOBP_METANEPHROS_DEVELOPMENT	0.00299631	0.0453427	0.431708	0.402969	1.98914	29
HP_ABNORMALITY_OF_GLOBE_LOCATION	0.000836079	0.0198821	0.477271	0.27013	1.98613	118
GOBP_POSITIVE_REGULATION_OF_NEURON_DIFFERENTIATION	0.00293976	0.0450808	0.431708	0.425972	1.98153	25
GOBP_NEUROGENESIS	5.71398e-05	0.00247301	0.557332	0.228149	1.98114	287
GOBP_RESPONSE_TO_GROWTH_FACTOR	0.000998555	0.0220497	0.45506	0.279045	1.98027	105
GOBP_CELL_SURFACE_RECEPTOR_PROTEIN_SERINE_THREONINE_KINASE_SIGNALING_PATHWAY	0.00160623	0.03076	0.45506	0.342771	1.97861	50
GOBP_SENSORY_SYSTEM_DEVELOPMENT	0.00207211	0.0364557	0.431708	0.298892	1.97637	75
GOBP_ENDOCRINE_SYSTEM_DEVELOPMENT	0.00198067	0.0356934	0.431708	0.352551	1.96328	43
GOBP_REGULATION_OF_STEM_CELL_PROLIFERATION	0.00326291	0.0476098	0.431708	0.430753	1.96321	24
GOBP_NOTCH_SIGNALING_PATHWAY	0.00245595	0.039368	0.431708	0.448685	1.95735	21
GOBP_MORPHOGENESIS_OF_AN_EPITHELIUM	0.00159775	0.03076	0.45506	0.277031	1.95714	101
GOBP_ANATOMICAL_STRUCTURE_FORMATION_INVOLVED_IN_MORPHOGENESIS	0.000361549	0.0105729	0.498493	0.239355	1.94248	198
HP_FINGER_CLINODACTYLY	0.0024073	0.0388761	0.431708	0.328457	1.94213	52
HP_ABNORMALITY_OF_THE_FEMALE_GENITALIA	0.00233293	0.0386785	0.431708	0.299113	1.93701	68
HP_ABNORMALITY_OF_THE_HYPOTHALAMUS_PITUITARY_AXIS	0.00327812	0.0476098	0.431708	0.317555	1.92815	56
GOBP_GENERATION_OF_NEURONS	0.000236901	0.007756	0.518848	0.223185	1.91357	263
GOBP_CENTRAL_NERVOUS_SYSTEM_NEURON_DIFFERENTIATION	0.00321041	0.0472608	0.431708	0.319233	1.89418	54
HP_ABNORMAL_PALATE_MORPHOLOGY	0.00220242	0.0381284	0.431708	0.253708	1.89158	126
HP_ABNORMAL_CALVARIA_MORPHOLOGY	0.00142742	0.0280812	0.45506	0.269376	1.884	97
GOBP_EPITHELIAL_CELL_DIFFERENTIATION	0.00102575	0.0221973	0.45506	0.253296	1.87163	123
GOBP_NEGATIVE_REGULATION_OF_CELL_DIFFERENTIATION	0.00281841	0.0435646	0.431708	0.254	1.86753	118
GOBP_VASCULATURE_DEVELOPMENT	0.00295817	0.0450808	0.431708	0.253779	1.86591	118
HP_CONGENITAL_ONSET	0.00201793	0.0357934	0.431708	0.247555	1.85249	128
GOBP_CIRCULATORY_SYSTEM_DEVELOPMENT	0.00114197	0.0235355	0.45506	0.225113	1.81103	182
GOBP_RESPONSE_TO_ENDOGENOUS_STIMULUS	0.00171792	0.0323588	0.45506	0.218382	1.79504	211
HP_ABNORMAL_HEART_MORPHOLOGY	0.0023723	0.0386785	0.431708	0.234336	1.78751	139
GOBP_EPITHELIUM_DEVELOPMENT	0.0033887	0.0488876	0.431708	0.210312	1.73196	212
GOBP_G_PROTEIN_COUPLED_RECEPTOR_SIGNALING_PATHWAY	0.000341175	0.0103986	0.498493	-0.200247	-1.93895	148
HP_ABNORMALITY_OF_SKIN_PHYSIOLOGY	0.00258279	0.0410967	0.431708	-0.279682	-1.96258	47
GOBP_CELL_KILLING	0.00280407	0.0435646	0.431708	-0.433158	-1.99449	17
GOBP_BIOLOGICAL_PROCESS_INVOLVED_IN_INTERSPECIES_INTERACTION_BETWEEN_ORGANISMS	0.000356736	0.0105729	0.498493	-0.213879	-2.00546	130
GOMF_UDP_GLYCOSYLTRANSFERASE_ACTIVITY	0.00174953	0.0323588	0.45506	-0.412995	-2.07668	21
GOMF_GLYCOSYLTRANSFERASE_ACTIVITY	0.00223776	0.0384326	0.431708	-0.387231	-2.08871	24
GOBP_REGULATION_OF_INNATE_IMMUNE_RESPONSE	0.000824276	0.0198193	0.477271	-0.340618	-2.10554	36
GOMF_ORGANIC_ACID_BINDING	0.00111385	0.0234017	0.45506	-0.35992	-2.16221	32
GOBP_REGULATION_OF_IMMUNE_RESPONSE	0.00017692	0.00638093	0.518848	-0.268769	-2.19634	77
GOBP_ACUTE_INFLAMMATORY_RESPONSE	0.00102152	0.0221973	0.45506	-0.511238	-2.22708	15
GOMF_MOLECULAR_TRANSDUCER_ACTIVITY	2.15678e-06	0.000172862	0.627257	-0.228755	-2.31743	170
GOBP_SENSORY_PERCEPTION	1.72175e-05	0.00106454	0.57561	-0.261972	-2.31991	103
GOBP_POSITIVE_REGULATION_OF_IMMUNE_RESPONSE	0.000189209	0.00671225	0.518848	-0.296979	-2.32299	63
GOCC_BLOOD_MICROPARTICLE	0.000164337	0.00613145	0.518848	-0.493804	-2.37871	19
GOBP_DEFENSE_RESPONSE_TO_OTHER_ORGANISM	2.36729e-05	0.0012807	0.57561	-0.28296	-2.38207	88
GOBP_INNATE_IMMUNE_RESPONSE	7.09451e-06	0.000491232	0.610527	-0.327521	-2.60291	67
GOMF_G_PROTEIN_COUPLED_RECEPTOR_ACTIVITY	1.20446e-06	0.000113324	0.643552	-0.31433	-2.68661	90
GOBP_DETECTION_OF_STIMULUS	1.40673e-09	2.02944e-07	0.788187	-0.438125	-3.34829	60
GOBP_DETECTION_OF_STIMULUS_INVOLVED_IN_SENSORY_PERCEPTION	9.19294e-11	1.42097e-08	0.839089	-0.543023	-3.71322	44
GOBP_SENSORY_PERCEPTION_OF_CHEMICAL_STIMULUS	9.81547e-14	2.36008e-11	0.954542	-0.649984	-4.10583	37
GOBP_SENSORY_PERCEPTION_OF_SMELL	1.06772e-14	3.30078e-12	0.986546	-0.720858	-4.25284	31
GOMF_OLFACTORY_RECEPTOR_ACTIVITY	7.76778e-17	2.80158e-14	1.05746	-0.771028	-4.43974	29

## Sheet: ST_DE_Glial
pathway	pval	padj	log2err	ES	NES	size	leadingEdge
GOMF_EXTRACELLULAR_MATRIX_STRUCTURAL_CONSTITUENT	1.4017e-17	2.61885e-14	1.07687	0.636049	3.31384	99	MFAP5 PRG4 OGN COL8A1 CHI3L1 COL3A1 MFAP4 SBSPON COL1A1 SRPX2 TNC AEBP1 COL6A3 PCOLCE EMILIN1 LUM COL5A1 COL1A2 EFEMP1 COL22A1 COL7A1 LTBP2 FBLN1 LTBP1 COL23A1 MFAP2 TGFBI COL21A1 LAMA4 FBLN2 COL6A2 EMILIN2 COL15A1 THBS1 COL13A1 LAMB1 MATN2 DCN IGFBP7 ABI3BP TFPI2 SRPX MGP SPARC FBLN5 ANOS1 COL6A1 COL4A2 HAPLN1 BGN LAMC1 EFEMP2
GOBP_COMPLEMENT_ACTIVATION_CLASSICAL_PATHWAY	4.6992e-08	9.4068e-06	0.719513	0.766603	3.02509	24	IGHA1 IGHG3 IGHG2 IGHM IGHG1 C6 C7 C1S C1R CR1 SVEP1 C3 CLU SERPING1 CFI C1QB C1QC
GOBP_B_CELL_RECEPTOR_SIGNALING_PATHWAY	5.15609e-09	1.80624e-06	0.761461	0.707162	3.00767	34	IGHA1 IGHG3 IGHG2 IGLC1 IGHM IGKC IGHG1 FCGR2B RFTN1 CMTM3 BANK1
GOCC_COLLAGEN_CONTAINING_EXTRACELLULAR_MATRIX	6.21916e-21	3.48584e-17	1.18665	0.496327	2.98459	236	MFAP5 PRG4 OGN WNT2 COL8A1 ITIH2 COL3A1 SFRP2 SERPINA5 F13A1 MFAP4 SBSPON COL1A1 SRPX2 TNC ECM2 AEBP1 COL6A3 FREM2 PCOLCE ANXA2 SSC5D EMILIN1 LUM COL5A1 ANGPT1 COL1A2 COLEC12 EFEMP1 COL22A1 COL7A1 LTBP2 FBLN1 MARCO EGFLAM CCDC80 LTBP1 COL23A1 MMP2 S100A4 MFAP2 SOD3 S100A10 TGFBI ANXA1 COL21A1 RARRES2 LAMA4 FBLN2 NTN1 COL6A2 EMILIN2 VIT COL15A1 CXCL12 ACTA2 SERPINA3 THBS1 S100A6 COL13A1 TIMP1 LAMB…
HP_CHRONIC_SINUSITIS	2.39201e-08	6.18853e-06	0.733762	0.711252	2.95533	31	IGHG2 IGKC FOXJ1 CFAP45 CFAP300 ZMYND10 HYDIN RSPH1 GAS2L2 DRC1 RSPH4A MGP CFAP52 NME8
GOBP_COLLAGEN_FIBRIL_ORGANIZATION	7.04024e-08	1.32204e-05	0.704976	0.67943	2.88972	34	COL3A1 SFRP2 COL1A1 AEBP1 ANXA2 EMILIN1 DDR2 LUM COL5A1 COL1A2 CYP1B1 ADAMTS12 FOXC2 TGFB2 LOX COL6A1 EFEMP2 FKBP10 COL5A2
GOCC_BLOOD_MICROPARTICLE	3.79556e-09	1.41828e-06	0.761461	0.615591	2.87201	58	IGHA1 IGHG3 IGHG2 IGLC1 IGHM JCHAIN IGKV4-1 IGKC ITIH2 IGHG1 F13A1 CP C1S C1R SERPINA3 AGT PROS1 APOE C3 GSN CLU CIB2 SERPING1 ACTC1 C1QB STOM
GOBP_ANTIBACTERIAL_HUMORAL_RESPONSE	1.22499e-07	2.08063e-05	0.690132	0.766317	2.85843	21	IGHA1 IGHG3 IGHG2 IGHM JCHAIN IGHG1 SPON2 WFDC3
GOBP_HUMORAL_IMMUNE_RESPONSE_MEDIATED_BY_CIRCULATING_IMMUNOGLOBULIN	4.92294e-07	6.89827e-05	0.659444	0.68699	2.85505	32	IGHA1 IGHG3 IGHG2 IGHM IGHG1 FOXJ1 FCGR2B C6 C7 C1S C1R CR1 SVEP1 C3 CLU SERPING1 CFI CD81 C1QB
GOMF_ANTIGEN_BINDING	4.34186e-08	9.01337e-06	0.719513	0.634301	2.83334	46	IGHA1 IGHG3 IGHG2 IGLC1 IGLV3-1 IGHM JCHAIN IGKV4-1 IGKC IGHG1 SPON2 ITGA4 IL7R CD209 SLC7A8 SIRPA FCGRT HLA-DPB1 HLA-DOA HLA-DRA HLA-DMA
GOMF_EXTRACELLULAR_MATRIX_STRUCTURAL_CONSTITUENT_CONFERRING_TENSILE_STRENGTH	1.04692e-06	0.000115059	0.643552	0.683735	2.80715	29	COL8A1 COL3A1 COL1A1 COL6A3 COL5A1 COL1A2 COL22A1 COL7A1 COL23A1 COL21A1 COL6A2 COL15A1 COL13A1 COL6A1 COL4A2 COL5A2 COL16A1
GOBP_B_CELL_MEDIATED_IMMUNITY	3.08322e-10	1.57104e-07	0.814036	0.571516	2.79747	76	IGHA1 IGHG3 IGHG2 IGLC1 IGHM IGKC IGHG1 FOXJ1 FCGR2B FCER1A C6 CLCF1 C7 C1S C1R IL2RB TRAF3IP2 CR1 SVEP1 CD28 C3 CD74 TLR8 CLU SERPING1 CFI CD81 C1QB IL10 C1QC PARP3 IL13RA2 UNG ZP3 C1RL GAPT
HP_ATROPHIC_SCARS	5.77776e-07	7.71056e-05	0.659444	0.773022	2.77554	19	COL3A1 COL1A1 AEBP1 COL6A3 COL5A1 COL1A2 COL7A1 C1S C1R COL6A2 COL6A1 ITGB4 COL5A2 LRP1
GOBP_COMPLEMENT_ACTIVATION	6.39203e-07	8.14257e-05	0.659444	0.646225	2.76788	35	IGHA1 IGHG3 IGHG2 IGHM IGHG1 C6 MASP1 C7 C1S C1R CFD CR1 SVEP1 C3 COLEC11 CLU SERPING1 CFI
GOCC_ENDOPLASMIC_RETICULUM_LUMEN	2.20801e-11	1.54699e-08	0.863415	0.480506	2.74747	142	TRDN COL8A1 ITIH2 COL3A1 COL1A1 TNC COL6A3 WNT4 SERPIND1 COL5A1 COL1A2 CP ARSF COL22A1 COL7A1 GPX8 LTBP1 COL23A1 COL21A1 PLAUR IL12A COL6A2 FSTL1 COL15A1 THBS1 COL13A1 F5 TIMP1 LAMB1 IGFBP4 TSPAN33 IGFBP5 SDC2 ADAMTSL4 IGFBP7 MXRA8 WFS1 LGALS1 COL6A1 COL4A2 WNT3 LAMC1 APOE MELTF C3 FKBP10 RDH5 CLU COL5A2 SERPING1 CST3 CTSZ COL16A1 IL6 TMEM132A CCN1 B2M COL8A2 RCN3 SELENOM
GOCC_COLLAGEN_TRIMER	1.27855e-07	2.10773e-05	0.690132	0.594858	2.70724	54	COL8A1 COL3A1 COL1A1 COL6A3 EMILIN1 LUM COL5A1 COL1A2 COLEC12 COL22A1 COL7A1 MARCO COL23A1 COL21A1 COL6A2 EMILIN2 COL15A1 SCARA3 COL13A1 SFTPD C1QTNF7 LOX COL6A1 COL4A2 COLEC11 COL5A2 EMID1 COL16A1 C1QTNF6 C1QB MSR1 C1QC COL8A2
GOCC_EXTERNAL_ENCAPSULATING_STRUCTURE	6.55963e-19	1.83834e-15	1.12391	0.432019	2.67345	313	MFAP5 PRG4 OGN WNT2 COL8A1 ITIH2 CHI3L1 COL3A1 SFRP2 SERPINA5 F13A1 SPON2 MFAP4 SBSPON COL1A1 SRPX2 TNC ECM2 AEBP1 COL6A3 FREM2 PCOLCE ANXA2 SSC5D WNT4 EMILIN1 PTX3 LUM COL5A1 ANGPT1 COL1A2 COLEC12 EFEMP1 ALPL COL22A1 COL7A1 LTBP2 FBLN1 MARCO EGFLAM RELN CCDC80 LTBP1 COL23A1 MMP2 S100A4 NDNF MFAP2 SOD3 S100A10 TGFBI ANXA1 COL21A1 RARRES2 LAMA4 FBLN2 NTN1 ADAMTS12 CCN4 COL6A2 EMILIN2 VIT COL15A1 C…
HP_AORTIC_ROOT_ANEURYSM	2.94731e-06	0.000246563	0.627257	0.627762	2.66997	34	MFAP5 COL3A1 COL1A1 AEBP1 COL5A1 COL1A2 ACTA2 PRKG1 ALDH1A2 TGFBR3 TGFB2 LOX BGN EFEMP2 COL5A2 TPM2
GOMF_FIBRONECTIN_BINDING	1.82672e-05	0.00108923	0.57561	0.711566	2.64126	20	SFRP2 SSC5D ITGA4 FBLN1 CCDC80 MMP2 MFAP2 THBS1 IGFBP6 IGFBP5 ITGA3 ITGB3 SDC4 PLEKHA2 CTSS HSD17B12 CTSK FSTL3
HP_ABNORMAL_PARANASAL_SINUS_MORPHOLOGY	8.71024e-09	2.56952e-06	0.74774	0.535366	2.61747	78	IGHG2 IGHM IGKC SFRP4 FOXJ1 CFAP45 ACP5 COL5A1 CFAP300 ZMYND10 HYDIN RSPH1 GAS2L2 DRC1 FLNA RSPH4A HMOX1 MGP CFAP52 CYBB NME8 HLA-DPB1 NOTCH2 CIITA COL5A2 CFI GSTM3 EDNRA
HP_POOR_WOUND_HEALING	0.000115607	0.00462839	0.538434	0.659512	2.6025	24	F13A1 COL1A1 AEBP1 DDR2 COL5A1 COL1A2 C1R GJA1 FBLN5 BGN COL5A2 CFI CDH23 ARPC5 LMNA ELN ADAMTS2
HP_RECURRENT_SINUSITIS	3.85746e-05	0.00203973	0.557332	0.637668	2.57036	26	IGHM ACP5 COL5A1 ZMYND10 HYDIN RSPH1 GAS2L2 RSPH4A MGP NME8 COL5A2 CFI
GOBP_EXTRACELLULAR_MATRIX_ASSEMBLY	7.64859e-05	0.00337562	0.538434	0.647212	2.55637	25	COL3A1 MFAP4 EMILIN1 COL1A2 ANTXR1 HAS1 AGT TGFBR3 FBLN5 LOX COL6A1 EFEMP2 RAMP2 FKBP10 GPM6B
GOBP_EXTERNAL_ENCAPSULATING_STRUCTURE_ORGANIZATION	2.10924e-10	1.18223e-07	0.826657	0.436341	2.55228	169	COL8A1 COL3A1 SFRP2 MFAP4 COL1A1 ECM2 AEBP1 ANXA2 EMILIN1 PTX3 DDR2 LUM COL5A1 COL1A2 CAV1 CAV2 IBSP COL22A1 COL7A1 FBLN1 EGFLAM CCDC80 COL23A1 MMP2 CYP1B1 NDNF TGFBI ANTXR1 ADAMTS12 VIT COL15A1 MMP19 HAS1 COL13A1 LAMB1 MATN2 AGT FOXC2 ADAMTSL4 ABI3BP TGFBR3 TGFB2 FBLN5 LOX COL6A1 PRDM5 OLFML2A NR2E1 COL4A2 PBXIP1 PDPN LAMC1 EFEMP2 MELTF DDR1 RAMP2 SULF1 FKBP10 GFAP MMP14 GSN COL5A2 CST3 COL16A1 …
GOBP_ADAPTIVE_IMMUNE_RESPONSE	1.11075e-11	8.89391e-09	0.875325	0.419577	2.51561	216	KDM5D IGHA1 IGHG3 IGHG2 IGLC1 IGLV3-1 IGHM JCHAIN IGKV4-1 IGKC LILRB5 IGHG1 FOXJ1 FCGR2B FCER1A C6 CLCF1 TRAC ZAP70 MPEG1 TRBC1 C7 C1S IL7R C1R CD8A LILRB2 ANXA1 CD209 IL2RB ULBP3 IL12A RFTN1 TNFSF18 IL1R1 IL33 PRF1 TREM1 CLEC10A LILRB3 ICAM1 TRAF3IP2 CTSH CD3D CR1 SVEP1 HLA-DPB1 CD28 HLA-DOA C3 CD74 HLA-DRA TLR8 HLA-DMA TLR4 CLU SERPING1 CFI CD81
HP_ABSCESS	5.75597e-05	0.00280318	0.557332	0.605411	2.51554	31	IGHG2 IGHM IGKC GJB2 DDR2 MPEG1 IL1RN PHEX PSTPIP1 CYBB PALLD
HP_IMPAIRED_ANTIGEN_SPECIFIC_RESPONSE	0.00014242	0.00546684	0.518848	0.672886	2.49768	20	IGHG2 IL2RA IGKC ZAP70 FAS
HP_POLYSPLENIA	0.000384359	0.0117083	0.498493	0.630526	2.48811	24	FOXJ1 CFAP45 CFAP300 ZMYND10 HYDIN RSPH1 GAS2L2 DRC1 RSPH4A NME8
HP_SYSTEMIC_LUPUS_ERYTHEMATOSUS	0.000206812	0.00752715	0.518848	0.627464	2.47837	25	IGHG2 IGKC FCGR2B ACP5 C1S DNASE1L3 FAS C3 SOCS1 SERPING1
GOCC_BASEMENT_MEMBRANE	5.60532e-06	0.000418904	0.610527	0.528406	2.46525	58	COL8A1 TNC FREM2 ANXA2 COL5A1 COL7A1 FBLN1 EGFLAM CCDC80 COL23A1 TGFBI LAMA4 NTN1 COL15A1 ACTA2 TIMP1 LAMB1 MATN2 SPARC COL6A1 ITGB4 COL4A2 LAMC1 EFEMP2 ANG TIMP3 COL8A2 FREM1 VWA1 LOXL2 HSPG2 LAMB3 ENTPD2 APLP1 THBS2 LAMB2 COL18A1 P3H2 COL4A1 COL4A3 DST
GOMF_QUATERNARY_AMMONIUM_GROUP_BINDING	0.000169515	0.00629226	0.518848	0.701699	2.45919	17	IGHM JCHAIN RPE65 SERPINA5 PLTP ABCA1
HP_DILATATION_OF_THE_CEREBRAL_ARTERY	0.000271272	0.00905047	0.498493	0.644773	2.45662	23	MFAP5 COL3A1 COL1A1 COL5A1 ACTA2 PRKG1 TGFBR3 TGFB2 LOX BGN COL5A2
HP_OSTEOARTHRITIS	0.000168773	0.00629226	0.518848	0.602356	2.44393	27	IL2RA PRG4 COL3A1 COL1A1 AEBP1 EMILIN1 COL5A1 PHEX IL2RB FRZB SLC40A1 COL5A2 ASPN
GOBP_ADAPTIVE_IMMUNE_RESPONSE_BASED_ON_SOMATIC_RECOMBINATION_OF_IMMUNE_RECEPTORS_BUILT_FROM_IMMUNOGLOBULIN_SUPERFAMILY_DOMAINS	6.57144e-09	2.16664e-06	0.761461	0.417595	2.43108	155	KDM5D IGHA1 IGHG3 IGHG2 IGLC1 IGHM IGKC IGHG1 FOXJ1 FCGR2B FCER1A C6 CLCF1 C7 C1S IL7R C1R CD8A ANXA1 IL2RB ULBP3 IL12A RFTN1 IL1R1 IL33 PRF1 ICAM1 TRAF3IP2 CTSH CR1 SVEP1 CD28 C3 CD74 HLA-DRA TLR8 TLR4 CLU SERPING1 CFI CD81 IL6 HLX C1QB
GOMF_GLYCOSAMINOGLYCAN_BINDING	2.3054e-07	3.49237e-05	0.690132	0.443444	2.42557	115	IGHM JCHAIN ITIH2 SERPINA5 CCL8 CEMIP ECM2 PCOLCE SERPIND1 COL5A1 LGR6 LTBP2 EGFLAM CCDC80 COL23A1 NDNF ALK SOD3 LYVE1 NRP2 CCN4 CXCL8 VIT FSTL1 THBS1 COL13A1 DCN FGFRL1 TGFBR3 GPNMB CD44 ANOS1 FGF2 DPYSL3 HAPLN1 BGN APOE EFEMP2 SULF1 NRP1 CLEC3B STAB1 NAV2 FGF1 ANG CCN1 TNFRSF11B LTBP4 PGF
GOMF_SMAD_BINDING	0.000215637	0.00767041	0.518848	0.584828	2.40108	29	USP9Y COL3A1 COL1A2 FLNA DAB2 TGFBR3 PAX6 CITED1 ZC3H3 COL5A2 TGFB1I1
GOBP_LYMPHOCYTE_MEDIATED_IMMUNITY	7.77806e-09	2.422e-06	0.74774	0.420709	2.40101	150	KDM5D IGHA1 IGHG3 IGHG2 IGLC1 IGHM IGKC IGHG1 FOXJ1 FCGR2B FCER1A C6 CLCF1 C7 CD96 C1S IL7R C1R CD8A IL2RB ULBP3 IL12A RFTN1 IL1R1 PRF1 ICAM1 TRAF3IP2 CTSH CR1 SVEP1 NKG7 CD28 C3 CD74 HLA-DRA TLR8 CLU SERPING1 CFI CD81
GOBP_AXONEME_ASSEMBLY	0.000316078	0.010066	0.498493	0.54939	2.39689	38	FOXJ1 SPAG17 ZMYND10 HYDIN RSPH1 CFAP43 DRC1 CFAP100 RSPH4A LRRC43 SPEF1 CFAP58 CPLANE2 CC2D2A JHY CFAP157 CFAP46 CFAP65 MEIG1 RSPH9 IQCG SPAG1 DNAAF4 TPGS1
GOCC_AXONEMAL_MICROTUBULE	0.000469421	0.0136327	0.498493	0.678469	2.38618	18	CFAP126 EFHB CFAP45 TEKT1 ENKUR CFAP52 RIBC1 TEKT3
HP_ABNORMAL_ATRIAL_ARRANGEMENT	0.000404455	0.0121228	0.498493	0.638566	2.3819	21	FOXJ1 CFAP300 ZMYND10 HYDIN RSPH1 GAS2L2 DRC1 RSPH4A NME8
HP_ABNORMAL_INFERIOR_VENA_CAVA_MORPHOLOGY	0.000416774	0.0124256	0.498493	0.637273	2.37708	21	FOXJ1 CFAP300 ZMYND10 HYDIN RSPH1 GAS2L2 DRC1 RSPH4A NME8
HP_HYPEREXTENSIBLE_SKIN	0.000268499	0.00905047	0.498493	0.568536	2.36277	32	COL3A1 COL1A1 AEBP1 COL5A1 COL1A2 C1S C1R ANTXR1 FLNA WLS TGFB2 FBLN5 PRDM5
GOBP_ANTIMICROBIAL_HUMORAL_RESPONSE	4.09252e-05	0.00212973	0.557332	0.542694	2.34973	42	IGHA1 IGHG3 IGHG2 IGHM JCHAIN IGHG1 CCL8 SPON2 CCL18 LYZ CCL2 RARRES2 CXCL8 WFDC3
HP_ARTHRITIS	6.04993e-07	7.88602e-05	0.659444	0.443757	2.34956	106	IGHG2 IGHM IL2RA IGKC PRG4 IGHG1 COL3A1 FCGR2B COL1A1 AEBP1 GJB2 EMILIN1 ACP5 COL5A1 CAV1 DNASE1L3 MMP2 PHEX IL2RB FAS FRZB IL12A PSTPIP1 SLC40A1 BANK1 APOE CIITA MMP14 TLR4 COL5A2 CFI ASPN IL6 C1QB TNFRSF1A
HP_CHRONIC_RHINITIS	0.000738025	0.0196982	0.477271	0.620006	2.34807	22	FOXJ1 CFAP300 ZMYND10 HYDIN RSPH1 GAS2L2 DRC1 RSPH4A NME8 SNX10 RSPH9 DNAH9 SPAG1 DNAAF4 NME5
HP_WRIST_FLEXION_CONTRACTURE	0.00120393	0.0283531	0.45506	0.68911	2.32587	15	PRG4 COL6A3 DDR2 MMP2 COL6A2 FLNA COL6A1 CADM3
HP_SUBARACHNOID_HEMORRHAGE	0.000959887	0.0242118	0.477271	0.661121	2.32517	18	MFAP5 COL3A1 CD109 ACTA2 PRKG1 TGFBR3 TGFB2 LOX
HP_SOFT_SKIN	0.000862338	0.0223769	0.477271	0.647228	2.32387	19	COL1A1 COL5A1 COL1A2 C1R TGFB2 MGP SPARC PRDM5 EFEMP2 COL5A2 KCNN3
GOMF_INTEGRIN_BINDING	2.58814e-06	0.000223177	0.627257	0.459717	2.32266	90	COL3A1 SFRP2 JAML VCAM1 TNC ECM2 EMILIN1 COL5A1 IBSP ITGA4 FBLN1 TGFBI CCN4 CXCL12 THBS1 GPNMB FBLN5 S1PR3 ICAM1 ITGB4 ITGA7 FGF2 SVEP1 JAM2 CX3CL1 GFAP MMP14 EGFR CIB2 ITGBL1 CD81 COL16A1 FAP ADAM9 TSPAN4 TSPAN8 ITGB8 FGF1 KDR CCN1 LTBP4 ITGA3
HP_RECURRENT_CUTANEOUS_FUNGAL_INFECTIONS	0.00195703	0.0410801	0.431708	0.587074	2.31665	24	IL2RA GJB2 TRAC ZAP70 IL7R TRAF3IP2 CD3D CIITA TLR8 MAP3K14 CDH23 CD3E WDR1
HP_RECURRENT_OTITIS_MEDIA	3.68163e-06	0.000301792	0.627257	0.458993	2.3113	88	IGHG2 IGHM IGKC FOXJ1 ACP5 TRAC CFAP300 ZMYND10 HYDIN FZD2 RSPH1 GAS2L2 EYA4 IL7R DRC1 IL2RB FLNA RSPH4A GRHL3 MGP CFAP52 NME8 CD3D
GOMF_SERINE_TYPE_ENDOPEPTIDASE_INHIBITOR_ACTIVITY	0.000510173	0.0143694	0.477271	0.555424	2.30784	31	ITIH2 SERPINA5 COL6A3 ANXA2 SERPIND1 COL7A1 CD109 WFDC3 SERPINA3 AGT TFPI2 ANOS1
HP_ABNORMAL_BLADDER_MORPHOLOGY	0.000103361	0.00435522	0.538434	0.535204	2.30378	40	COL3A1 COL1A1 FREM2 WNT4 COL5A1 COL1A2 LMOD1 LTBP1 FBLN5 ITGB4 MYL9 EFEMP2 TP63 CC2D2A COL5A2 PAH LTBP4 PLEC METTL27 MYRF LAMB3 G6PC3 POR ELN
HP_RECURRENT_MYCOBACTERIAL_INFECTIONS	0.000730158	0.0195815	0.477271	0.560913	2.30365	28	FOXJ1 CFAP300 ZAP70 ZMYND10 HYDIN RSPH1 GAS2L2 DRC1 RSPH4A CYBB NME8
GOMF_EXTRACELLULAR_MATRIX_BINDING	0.000259203	0.00883324	0.498493	0.532929	2.29664	39	SSC5D LTBP2 LTBP1 TGFBI FBLN2 THBS1 DCN SPARC LGALS1 OLFML2A BGN CD248 LGALS3 ADAM9 OLFML2B CCN1 ITGA3 VWA1 ITGB3 PLEKHA2 SPP1 ELN CTSS SPARCL1 SPOCK2
GOMF_GROWTH_FACTOR_BINDING	7.75178e-06	0.000538065	0.593325	0.476956	2.28303	73	IL2RA COL3A1 COL1A1 SRPX2 COL5A1 COL1A2 NGFR LTBP2 LTBP1 IL1RN IL2RB NRP2 CD109 THBS1 IGFBP6 IGFBP4 IGFBP5 FGFRL1 IGFBP7 IL1R1 TGFBR3 HAP1 COL6A1 ITGB4 VASN EGFR NRP1 TSKU NTRK2 KDR CCN1 LTBP4 CSF1R IL10RA NTRK3 ITGB3 LTBP3 IGFBP2
HP_RECURRENT_SINOPULMONARY_INFECTIONS	0.000920912	0.0234623	0.477271	0.565002	2.27746	26	FOXJ1 CFAP300 ZMYND10 HYDIN RSPH1 GAS2L2 DRC1 RSPH4A NME8
HP_AUTOIMMUNE_HEMOLYTIC_ANEMIA	0.00111964	0.0268187	0.45506	0.61001	2.27539	21	IL2RA ACP5 TRAC ZAP70 IL2RB FAS CIITA TLR8
GOBP_CELLULAR_RESPONSE_TO_VASCULAR_ENDOTHELIAL_GROWTH_FACTOR_STIMULUS	0.000249089	0.00861816	0.498493	0.552133	2.27532	30	VCAM1 EMILIN1 ANXA1 NRP2 ADAMTS12 IL12A MT1G DCN SPHK1 RAMP2 CD63 HSPB1 NRP1 KDR PGF
HP_ABNORMAL_SPERM_MOTILITY	0.000111678	0.00456903	0.538434	0.524738	2.27198	42	FOXJ1 CFAP45 SPAG17 CFAP300 ZMYND10 HYDIN RSPH1 GAS2L2 CFAP43 DRC1 DNALI1 CATIP RSPH4A NME8 AK7 CFAP58 TEKT3 CFAP70
HP_FUNCTIONAL_ABNORMALITY_OF_MALE_INTERNAL_GENITALIA	1.64207e-06	0.000158686	0.643552	0.409776	2.25343	124	KDM5D DDX3Y USP9Y PROK2 FOXJ1 WNT4 CFAP45 SPAG17 CFAP300 ZMYND10 HYDIN RSPH1 GAS2L2 CFAP43 DRC1 DNALI1 ANTXR1 CATIP RSPH4A
HP_ARTHRALGIA	6.91102e-06	0.000496619	0.610527	0.443706	2.24177	90	IGHG2 IL2RA IGKC SFRP4 COL1A1 COL5A1 CAV1 KIF7 C1S MMP2 C1R IL1RN PHEX IL2RB FAS IL12A PSTPIP1 SLC40A1 ANTXR2 HLA-DPB1 NOTCH2 CIITA TLR4 FTL COL5A2 CD81 ASPN IL6 TYROBP C1QB TNFRSF1A IL10 HLA-DPA1 TNFRSF11B SAT1 GNPTG
HP_NON_OBSTRUCTIVE_AZOOSPERMIA	0.0012432	0.0290338	0.45506	0.545045	2.23849	28	DDX3Y USP9Y PROK2 SPAG17 CATIP
GOBP_HUMORAL_IMMUNE_RESPONSE	4.9478e-06	0.000385172	0.610527	0.434168	2.23621	94	IGHA1 IGHG3 IGHG2 IGHM JCHAIN IGHG1 FOXJ1 CCL8 FCGR2B SPON2 CCL18 C6 LYZ MASP1 C7 C1S CCL2 C1R CFD RARRES2 CXCL8 WFDC3 TREM1 TSLP TRAF3IP2 CXCL2 CR1 SVEP1 CD28 C3 COLEC11 NOTCH2 CX3CL1 CLU SERPING1 CFI CD81 RNASE4 IL6 C1QB
GOBP_RESPONSE_TO_ZINC_ION	0.00213086	0.043749	0.431708	0.586642	2.23513	23	MT1H VCAM1 HAAO MT1HL1 MT1G MT1F MT1X MT1A MT2A MT1E SOD2 MT3 PAM ASS1 ALAD GLRA2 HVCN1
GOCC_CILIARY_PLASM	2.41144e-05	0.00139342	0.57561	0.463164	2.23237	71	CFAP126 EFHB CFAP45 TEKT1 SPAG17 LCA5L HYDIN RSPH1 CFAP43 DRC1 DNALI1 CFAP100 ENKUR RSPH4A LRRC43 DCDC2 CFAP52 CFAP54 MAK NME8 SPEF1 RIBC1 CCDC96
HP_BLADDER_DIVERTICULUM	0.0025164	0.0482678	0.431708	0.601136	2.23135	20	COL3A1 COL1A1 COL5A1 COL1A2 LTBP1 FBLN5 EFEMP2 TP63 COL5A2
HP_ABNORMAL_SPUTUM	5.90144e-05	0.00280318	0.557332	0.474651	2.22165	63	MFAP5 FOXJ1 COL3A1 COL5A1 CFAP300 ZMYND10 HYDIN RSPH1 DNASE1L3 GAS2L2 DRC1 FAS IL12A RSPH4A ACTA2 PRKG1 F5 HMOX1 TGFB2 LOX NME8 TRAF3IP2 HLA-DPB1 TLR4 COL5A2 GSTM3 EDNRA IL10 HLA-DPA1
GOBP_REGULATION_OF_EXTRACELLULAR_MATRIX_ORGANIZATION	0.00096329	0.0242118	0.477271	0.534261	2.22033	32	AEBP1 EMILIN1 DDR2 ANTXR1 LAMB1 AGT TGFBR3 COL6A1 PRDM5 PDPN LAMC1 EFEMP2 MELTF DDR1 CST3 FAP IL6 TNFRSF1A LRP1
HP_RECURRENT_BACTERIAL_INFECTIONS	6.57451e-06	0.000478573	0.610527	0.42916	2.21579	97	IGHG2 IGHM IL2RA IGKC FOXJ1 GJB2 C6 CFAP300 ZAP70 ZMYND10 HYDIN C7 RSPH1 DNASE1L3 GAS2L2 DRC1 CD8A CFD RSPH4A HMOX1 CYBB NME8 ANTXR2 C3 CIITA EGFR CFI MAP3K14 CD81 GSTM3 ACTC1 EDNRA
HP_THORACIC_AORTIC_ANEURYSM	3.68675e-05	0.00197631	0.557332	0.486343	2.21476	55	MFAP5 COL3A1 COL1A1 AEBP1 COL5A1 COL1A2 FLNA ACTA2 PRKG1 ALDH1A2 TGFBR3 TGFB2 FBLN5 LOX BGN PDPN EFEMP2 COL5A2 TPM2
GOBP_LEUKOCYTE_MEDIATED_IMMUNITY	7.07605e-08	1.32204e-05	0.704976	0.374293	2.20005	192	KDM5D IGHA1 IGHG3 IGHG2 IGLC1 IGHM IGKC IGHG1 FOXJ1 FCGR2B SPON2 FCER1A C6 CLCF1 PTGDR C7 CD96 C1S DNASE1L3 IL7R C1R CD8A IL2RB ULBP3 IL12A RFTN1 IL1R1 PRF1 TREM1 ICAM1 TRAF3IP2 CTSH NR4A3 CR1 SVEP1 NKG7 CD28 C3 CD74 HLA-DRA TLR8 TLR4 CLU SERPING1 CFI CD81
HP_DERMAL_ATROPHY	8.97515e-05	0.00386967	0.538434	0.483781	2.19289	50	COL3A1 COL1A1 AEBP1 COL6A3 COL5A1 COL1A2 COL7A1 C1S C1R COL6A2 TGFB2 MGP LOX COL6A1 ITGB4 BGN TP63 GSN COL5A2 CDH23 LRP1
HP_ABNORMAL_PULMONARY_VEIN_MORPHOLOGY	0.000814302	0.021428	0.477271	0.526917	2.18902	33	SFTPB FOXJ1 CFAP300 ZMYND10 HYDIN RSPH1 GAS2L2 DRC1 RSPH4A NME8
HP_PNEUMOTHORAX	0.00136845	0.0309281	0.45506	0.524394	2.17932	32	MFAP5 SFTPB COL3A1 DDR2 CAV1 LTBP1 ACTA2 PRKG1 HMOX1 TGFB2 FBLN5 LOX EFEMP2 GSTM3 EDNRA
HP_ATYPICAL_SCARRING_OF_SKIN	0.00218193	0.0441921	0.431708	0.505216	2.17747	37	COL3A1 COL1A1 AEBP1 COL6A3 GJB2 COL5A1 COL1A2 COL7A1 C1S C1R COL6A2 FLNA TGFB2 COL6A1 ITGB4
GOBP_ANTIGEN_RECEPTOR_MEDIATED_SIGNALING_PATHWAY	1.11224e-05	0.000700464	0.593325	0.419236	2.1698	98	IGHA1 IGHG3 IGHG2 IGLC1 IGHM IGKC IGHG1 FYB2 FCGR2B TRAC ZAP70 TRBC1 CD8A RFTN1
GOBP_MACROPHAGE_MIGRATION	0.00230153	0.0457449	0.431708	0.524877	2.15494	29	EMILIN1 MMP2 CCL2 RARRES2 THBS1 SFTPD C5AR1 CX3CL1 LGALS3 MMP14 CD81 CMKLR1 MMP28 CSF1R CD9 ROR2 MDK CNN2 CSF1
HP_HEPATITIS	0.000553578	0.0154368	0.477271	0.494182	2.1522	43	IGHG2 IGHM IGKC ACP5 MET C1S FAS IL12A GLIS3 TRAF3IP2 CD3D
HP_ABNORMAL_PLEURA_MORPHOLOGY	3.31672e-05	0.00185902	0.557332	0.433627	2.1239	79	MFAP5 SFTPB PRG4 COL3A1 FCGR2B DDR2 CAV1 DNASE1L3 LTBP1 FAS IL12A ACTA2 PRKG1 FOXC2 HMOX1 TGFB2 FBLN5 LOX CYBB HLA-DPB1 EFEMP2 CD28 TLR4 CFI GSTM3 EDNRA IL6 TNFRSF1A MDFIC IL10 HLA-DPA1 MST1
HP_ABNORMAL_MALE_REPRODUCTIVE_SYSTEM_PHYSIOLOGY	2.24795e-06	0.000203222	0.627257	0.368458	2.11948	152	KDM5D DDX3Y USP9Y PROK2 FOXJ1 WNT4 CFAP45 SPAG17 CFAP300 ZMYND10 HYDIN RSPH1 GAS2L2 CFAP43 NDNF DRC1 DNALI1 ANTXR1 CATIP RSPH4A SMO WFS1 ANOS1 NME8 SLC40A1 CTSH AK7 CFAP58 PNLDC1 IL17RD TEKT3 CDKN2B
GOBP_ANTIGEN_PROCESSING_AND_PRESENTATION	0.000196913	0.00726118	0.518848	0.46466	2.10621	50	KDM5D FCGR2B MPEG1 CD8A LILRB2 CD209 ULBP3 RFTN1 THBS1 ICAM1 CTSH CD68 HLA-DPB1 HLA-DOA CD74 HLA-DRA HLA-DMA FGL2 CTSD HLA-DPA1 B2M HLA-DMB
GOBP_MIDBRAIN_DEVELOPMENT	0.00157743	0.0345202	0.45506	0.493242	2.09784	34	WNT2 SFRP2 EN2 MAOB WLS FGF2 WNT3 ACTB PLP1 RHOA HSPA5 NDRG2 PADI2 OTX1 CNP NR4A2 DYNLL1 MBP YWHAE
GOBP_NON_CANONICAL_WNT_SIGNALING_PATHWAY	0.00106372	0.0256988	0.45506	0.506785	2.08844	30	SFRP4 SFRP2 PLEKHA4 WNT4 FZD7 FZD2 FRZB GRHL3 DAB2 SPEF1 VANGL2
HP_AZOOSPERMIA	0.00015082	0.00571179	0.518848	0.453238	2.08653	62	KDM5D DDX3Y USP9Y PROK2 WNT4 SPAG17
HP_SUBCUTANEOUS_HEMORRHAGE	4.12622e-05	0.00212973	0.557332	0.389197	2.08257	107	MFAP5 COL3A1 F13A1 COL1A1 PLAU AEBP1 EMILIN1 ACP5 COL5A1 COL1A2 C1S C1R FAS CD109 FLNA ACTA2 PRKG1 F5 PRF1 TGFB2 LOX PRDM5 PROS1 BGN JAM2 APOE HLA-DPB1 GSN COL5A2 CD81 SNX10 TNFRSF1A CDH23 RRAS HLA-DPA1
HP_RHINITIS	0.00195936	0.0410801	0.431708	0.481717	2.07594	39	IGHG2 IGKC FOXJ1 CFAP300 ZMYND10 HYDIN RSPH1 GAS2L2 DRC1 RSPH4A
GOBP_ENDOTHELIAL_CELL_PROLIFERATION	0.000105937	0.00439836	0.538434	0.422011	2.07241	77	PROK2 COL8A1 APLNR ANGPT1 CAV1 CAV2 ITGA4 NGFR CCL2 NRP2 IL12A CXCL12 THBS1 HMOX1 ALDH1A2 SPARC FGF2 APOE APLN SULF1 MMP14 F3 EGF NRP1 IL10 KDR ANG COL8A2 PGF LOXL2 EMC10 MDK ITGB3 HSPG2 TNFSF12
HP_RECURRENT_SKIN_INFECTIONS	0.000465134	0.0135785	0.498493	0.45506	2.06937	52	IGHM IL2RA GJB2 TRAC ZAP70 COL7A1 IL7R FOXC2 CYBB TRAF3IP2 CD3D ITGB4 CIITA EGFR TLR8 CFI MAP3K14 CDH23
HP_ABNORMAL_CEREBRAL_ARTERY_MORPHOLOGY	0.00191904	0.0407432	0.45506	0.486368	2.0686	34	MFAP5 COL3A1 COL1A1 COL5A1 ACTA2 PRKG1 TGFBR3 TGFB2 LOX BGN COL5A2
HP_DECREASED_FERTILITY_IN_MALES	4.87745e-05	0.0024409	0.557332	0.397374	2.05665	98	KDM5D DDX3Y USP9Y FOXJ1 SPAG17 CFAP300 ZMYND10 HYDIN RSPH1 GAS2L2 CFAP43 DRC1 DNALI1 CATIP RSPH4A HMOX1 CFAP52 NME8 AK7 CFAP58 PNLDC1 TEKT3 CFAP70 GSTM3 EDNRA
HP_ABNORMAL_NASOPHARYNX_MORPHOLOGY	0.000121571	0.00483267	0.538434	0.428719	2.05602	70	IGHG2 IGHM IGKC FOXJ1 ACP5 COL5A1 ZAP70 ZMYND10 HYDIN RSPH1 GAS2L2 IL7R RSPH4A MGP GJA1 NME8 TP63 CIITA COL5A2 CFI TNFRSF1A MDFIC CXCR4
HP_MITRAL_VALVE_PROLAPSE	0.000570446	0.0158285	0.477271	0.450323	2.04783	52	MFAP5 PRG4 COL3A1 COL1A1 AEBP1 COL5A1 COL1A2 MMP2 FLNA TGFB2 PRDM5 BGN MMP14 COL5A2 TPM2 FMN2 SH3PXD2B ABCC6 LMNA CLIC2 METTL27 RYR1 LTBP3
HP_ABNORMALITY_OF_HUMORAL_IMMUNITY	9.35548e-06	0.000616911	0.593325	0.357734	2.04434	144	IGHG2 IGHM IL2RA IGKC IGHG1 FCGR2B COL1A1 C6 ZAP70 COL7A1 C7 C1S DNASE1L3 IL7R CFD IL2RB FAS IL12A FLNA THBD PRF1 PSTPIP1 CD3D BANK1 CD28 C3 CAVIN1 CIITA EGFR TLR8 SERPING1 CFI MAP3K14 CD81 GPC4 KLHDC8B C1QB IL10 MST1 C1QC CXCR4 SAT1 B2M
HP_ABNORMALITY_OF_THE_PULMONARY_VASCULATURE	6.47436e-05	0.00297449	0.538434	0.396441	2.04424	95	SFTPB FOXJ1 COL3A1 WNT4 COL5A1 CFAP300 CAV1 ZMYND10 HYDIN RSPH1 LTBP1 GAS2L2 DRC1 RSPH4A ACTA2 FOXC2 GPC6 ALDH1A2 MGP PAX6 FBLN5 NME8 BGN WNT3 EFEMP2 NOTCH2
HP_SLENDER_FINGER	0.000698782	0.0188302	0.477271	0.435415	2.0442	59	MFAP5 COL3A1 AEBP1 COL6A3 C1R COL6A2 FLNA ACTA2 PRKG1 TGFB2 FBLN5 LOX COL6A1 PRDM5 BGN EFEMP2
HP_SKIN_RASH	6.24526e-05	0.00289295	0.538434	0.424258	2.04199	75	IGHG2 IGHM IGKC IGHG1 FCGR2B ACP5 LYZ ZAP70 DNASE1L3 IL1RN PRF1 GJA1 CYBB TRAF3IP2 BANK1 HLA-DPB1 CD28 CIITA IL6 C1QB TNFRSF1A IL10 HLA-DPA1 C1QC NCF2 SAT1 B2M
HP_BRUISING_SUSCEPTIBILITY	0.000104121	0.00435522	0.538434	0.417223	2.03985	78	MFAP5 COL3A1 F13A1 COL1A1 PLAU AEBP1 EMILIN1 COL5A1 COL1A2 C1S C1R FAS FLNA ACTA2 PRKG1 F5 PRF1 TGFB2 LOX PRDM5 BGN GSN COL5A2 SNX10 TNFRSF1A CDH23 RRAS
GOBP_POSITIVE_REGULATION_OF_ENDOCYTOSIS	0.00048351	0.0138269	0.498493	0.448121	2.03943	54	SFRP4 FCGR2B ANXA2 PTX3 ANGPT1 CCL2 IL2RB DAB2 SFTPD ANO6 PLA2G5 SIRPA CD14 APOE APLN C3 COLEC11 CD63 CLU EGF
GOBP_CELL_SUBSTRATE_ADHESION	7.87178e-06	0.000538065	0.593325	0.348954	2.03932	165	COL8A1 COL3A1 VCAM1 COL1A1 PLAU ECM2 ANXA2 WNT4 EMILIN1 ANGPT1 ITGA4 FBLN1 FZD7 EGFLAM CD96 CCDC80 NDNF S100A10 LYVE1 ANTXR1 FBLN2 ADAMTS12 FLNA VIT SORBS1 THBS1 COL13A1 LAMB1 DAB2 ABI3BP FBLN5 CD44 ITGB4 ITGA7 MICALL2 SVEP1 PDPN LAMC1 EFEMP2 FAM107A MELTF DDR1 CX3CL1 MMP14 CD63 ITGBL1 NRP1 ATP1B2 COL16A1 WASHC2C GPM6B ADAM9 APOD RRAS ITGB8 KDR GBP1 CCN1 TRIP6 ITGA3 RHOA
GOMF_PEPTIDASE_REGULATOR_ACTIVITY	7.14576e-05	0.00320958	0.538434	0.395249	2.0381	95	ITIH2 SFRP2 SERPINA5 COL6A3 PCOLCE ANXA2 SERPIND1 CAV1 COL7A1 FBLN1 CD109 GBP5 WFDC3 NAIP SERPINA3 THBS1 TIMP1 AGT CRB2 TFPI2 ANOS1 CTSH PROS1 C3 AIM2 NKX3-1 PI16 TIMP4 SERPING1 CST3 GBP2 CPAMD8 TIMP3 BEX3 TIMP2 NOD1 APLP2 ABCA2 CAST LGMN WFDC2 NDUFA13 PEBP1 CTSS APP NLRP3 PSENEN PRNP BIN1 SPOCK2 CSTB COL4A3
GOMF_ENDOPEPTIDASE_REGULATOR_ACTIVITY	0.0002898	0.00955489	0.498493	0.421016	2.01527	73	ITIH2 SFRP2 SERPINA5 COL6A3 ANXA2 SERPIND1 COL7A1 CD109 GBP5 WFDC3 NAIP SERPINA3 THBS1 TIMP1 AGT CRB2 TFPI2 ANOS1 PROS1 C3 AIM2 TIMP4 SERPING1 CST3 GBP2 CPAMD8 TIMP3 TIMP2 APLP2 ABCA2 CAST LGMN WFDC2 NDUFA13 PEBP1 APP NLRP3 PSENEN PRNP BIN1 SPOCK2 CSTB COL4A3
GOMF_CARGO_RECEPTOR_ACTIVITY	0.0019997	0.0413591	0.431708	0.464302	1.99901	41	PRG4 SCARA5 SSC5D COLEC12 FOLR1 MRC1 MARCO LYVE1 FOLR2 CD163 ABCA1 SCARA3 DAB2
HP_AUTOIMMUNITY	2.88042e-05	0.00163079	0.57561	0.357365	1.99806	130	IGHG2 IL2RA IGKC IGHG1 FCGR2B ACP5 TRAC CAV1 ZAP70 GCK C1S DNASE1L3 MMP2 IL7R C1R IL2RB FAS IL12A GLIS3 COL13A1 PRF1 BANK1 HLA-DPB1 C3 CIITA TLR8 SOCS1 SERPING1 CD81 TBX2 IL6 C1QB CHRNA1 CRYAB IL10 HLA-DPA1 MST1 C1QC
HP_PAST_MEDICAL_HISTORY	0.000478956	0.0137683	0.498493	0.420016	1.98731	65	MFAP5 FOXJ1 F13A1 CFAP300 ZMYND10 HYDIN RSPH1 GAS2L2 DRC1 RSPH4A ACTA2 PRKG1 F5 CRB2 TGFB2 GJA1 LOX NME8 ITGB4 CYP11A1 TP63 VANGL2 CFI PAH NUAK2 PLEC ABCC6 LMNA CPT1A RSPH9 POR DNAH9 ELN SPAG1 DNAAF4 SOX2 NME5 ZIC2
GOBP_MICROTUBULE_BUNDLE_FORMATION	0.00261615	0.0498758	0.431708	0.437214	1.98538	51	FOXJ1 SPAG17 ZMYND10 HYDIN RSPH1 GAS2L2 CFAP43 DRC1 CFAP100 RSPH4A LRRC43 SPEF1 CFAP58 CPLANE2 CC2D2A JHY CFAP157 TPPP3 MAP1B CFAP46 CFAP65 MEIG1 RSPH9 IQCG SPAG1 DNAAF4 MAPRE1 TPGS1 SPACA9 FES CFAP47
GOMF_HEPARIN_BINDING	0.000260033	0.00883324	0.498493	0.395678	1.97688	85	SERPINA5 CCL8 ECM2 PCOLCE SERPIND1 COL5A1 LGR6 LTBP2 CCDC80 COL23A1 NDNF ALK SOD3 NRP2 CCN4 CXCL8 FSTL1 THBS1 COL13A1 FGFRL1 TGFBR3 GPNMB ANOS1 FGF2 APOE EFEMP2 NRP1 CLEC3B NAV2 FGF1 ANG CCN1
HP_BRONCHIECTASIS	0.000352448	0.0108542	0.498493	0.409721	1.97479	71	IGHG2 IGHM IGKC FOXJ1 EMILIN1 CFAP300 ZMYND10 HYDIN MPEG1 RSPH1 GAS2L2 DRC1 CD8A RSPH4A HMOX1 FBLN5 NME8
HP_ABNORMAL_SPERMATOGENESIS	0.000487782	0.0138783	0.498493	0.40107	1.97076	81	KDM5D DDX3Y USP9Y PROK2 WNT4 SPAG17 DRC1 ANTXR1 CATIP
HP_ABNORMALITY_OF_THE_PHARYNX	0.000230542	0.00807617	0.518848	0.387994	1.96029	90	IGHG2 IGHM IGKC FOXJ1 ACP5 COL5A1 ZAP70 ZMYND10 HYDIN RSPH1 GAS2L2 IL7R RSPH4A MGP GJA1 NME8 HLA-DPB1 TP63 CIITA COL5A2 SERPING1 CFI CD81 TNFRSF1A MDFIC CXCR4
HP_ABNORMAL_PULMONARY_INTERSTITIAL_MORPHOLOGY	0.00105281	0.0255455	0.45506	0.411984	1.94896	64	IL2RA SFTPB FOXJ1 COL3A1 CFAP300 CAV1 ZMYND10 HYDIN RSPH1 GAS2L2 DRC1 IL1RN IL2RB FAS RSPH4A
HP_ABNORMAL_VENOUS_MORPHOLOGY	0.000585126	0.0161558	0.477271	0.400503	1.93036	71	FOXJ1 COL3A1 AEBP1 CFAP300 CAV1 ZMYND10 HYDIN RSPH1 C1S GAS2L2 DRC1 C1R ANTXR1 RSPH4A FOXC2 TGFB2 NME8 PROS1 CAVIN1
GOBP_CILIUM_MOVEMENT	0.000492674	0.0139467	0.477271	0.391242	1.92131	77	CFAP45 TEKT1 SPAG17 ZMYND10 HYDIN GAS2L2 CFAP43 PLTP DRC1 DNALI1 CFAP100 ENKUR RSPH4A ARMC12 CFAP52 CFAP54 NME8 SPEF1 AQP4 SPA17 CFAP58 ARMC3 TEKT3 CFAP70 JHY CFAP157 TTLL9 SLC9B1 CFAP46 CFAP65 MEIG1 RSPH9 DNAH9 IQCG KIF9 DNAAF4
GOBP_POSITIVE_REGULATION_OF_CELL_SUBSTRATE_ADHESION	0.00218317	0.0441921	0.431708	0.411659	1.89714	56	COL8A1 ECM2 WNT4 EMILIN1 EGFLAM CCDC80 NDNF S100A10 FBLN2 FLNA VIT DAB2 ABI3BP EFEMP2 CX3CL1 NRP1 COL16A1 RRAS KDR CCN1 ITGA3 CD3E MDK ITGB3 SDC4 PLEKHA2 CSF1 PPM1F ITGA5 FERMT2 SPOCK2 HSD17B12
GOBP_IMMUNE_RESPONSE_REGULATING_CELL_SURFACE_RECEPTOR_SIGNALING_PATHWAY	3.70227e-05	0.00197631	0.557332	0.325422	1.89421	163	IGHA1 IGHG3 IGHG2 IGLC1 IGHM IGKC IGHG1 FYB2 FCGR2B FCER1A TRAC ZAP70 TRBC1 RAB7B CD8A LILRB2 FPR3 RFTN1 TRIL CMTM3 CD3D BANK1 NR4A3 C5AR1 CR1 CD14 HLA-DPB1 CD28 C3 COLEC11 LGALS3 C5AR2 TLR4
GOBP_HEMOSTASIS	0.000396005	0.0119979	0.498493	0.364759	1.88785	98	COL3A1 F13A1 PLAU ANXA2 EMILIN1 SERPIND1 CYP4F11 CAV1 FBLN1 PLAUR FLNA EMILIN2 THBD PRKG1 THBS1 F5 ANO6 SLC7A11 TFPI2 MYL9 PROS1 SVEP1 PDPN APOE F2R TSPAN18 TLR4 F3 HSPB1 SERPING1 FAP IL6 GNA12 TSPAN32 TSPAN8 P2RY1
GOBP_DEFENSE_RESPONSE_TO_BACTERIUM	0.000309894	0.00997443	0.498493	0.35029	1.88629	112	IGHA1 IGHG3 IGHG2 IGHM JCHAIN IGHG1 SPON2 SSC5D EMILIN1 ACP5 LYZ COLEC12 MPEG1 IL7R RARRES2 IL12A GBP5 EMILIN2 WFDC3 NAIP SFTPD TREM1
GOBP_IMMUNE_EFFECTOR_PROCESS	9.13999e-07	0.00010455	0.659444	0.300157	1.88537	293	KDM5D IGHA1 IGHG3 IGHG2 IGLC1 IGHM IGKC IGHG1 FOXJ1 FCGR2B SPON2 FCER1A C6 CLCF1 PTX3 ACP5 MASP1 ANGPT1 PTGDR C7 CD96 C1S DNASE1L3 IL7R C1R CD8A ANXA1 CFD IL2RB ULBP3 IL12A RFTN1 TNFSF18 IL1R1 IL33 PRF1 TREM1 TGFB2 PLA2G5 TRIL LGALS1 PTGER4 ICAM1 TRAF3IP2 CTSH NR4A3 CR1 SVEP1 NKG7 CD28 C3 CD74 COLEC11 NOTCH2 HLA-DRA LGALS3 TLR8 TLR4 CLU SERPING1 CFI CD81 IL6 TYROBP HLX TNFRSF14 C1QB FGL2
HP_SCARRING	0.00197888	0.0410801	0.431708	0.415285	1.88241	50	COL3A1 COL1A1 AEBP1 COL6A3 GJB2 COL5A1 COL1A2 COL7A1 C1S C1R TGFBI COL6A2 FLNA TGFB2 COL6A1 PRDM5 ITGB4 EFEMP2 COL5A2 CFI
GOCC_CELL_SURFACE	1.45012e-08	4.06395e-06	0.74774	0.28969	1.88102	411	IQGAP2 IGHM IL2RA SFRP4 SERPINA5 FCGR2B SCARA5 VCAM1 PLAU SRPX2 FCER1A ANXA2 RTP1 WNT4 FOLR1 ITGA4 MET NGFR MRC1 COL23A1 IL7R CRLF1 S100A10 AREG CD8A TMC1 LILRB2 ANXA1 CD209 SCUBE2 ANTXR1 PLAUR IL2RB FOLR2 ULBP3 FAS CD109 CD163 CXCL12 THBD ABCA1 THBS1 KCNA5 TSPAN33 TNFSF18 SDC2 ANO6 GPC6 IL1R1 MXRA8 TREM1 CLEC10A CAPN5 SLC7A11 TGFBR3 SRPX SPARC SIRPA CD44 ANOS1 PLA2R1 ICAM1 CD3D ITGB4 ITGA7 KCNN2…
GOBP_RESPONSE_TO_BACTERIUM	2.1913e-06	0.000201348	0.627257	0.303105	1.87415	267	IGHA1 IGHG3 IGHG2 IGHM JCHAIN TRDN CHIT1 IGHG1 FCGR2B SPON2 VCAM1 PALM3 GJB2 SSC5D LRAT EMILIN1 MAOB ACP5 LYZ TRAC COLEC12 CAV1 ALPL MPEG1 MRC1 CD96 CCDC80 CCL2 IL7R LILRB2 CFD NQO1 RARRES2 IL12A VIM GBP5 CXCL8 EMILIN2 THBD WFDC3 ABCA1 NAIP SFTPD GZMA TREM1 TMEM255A SIRPA PTGER4 COL6A1 CXCL2 BANK1 FAM20A C5AR1 CD68 B3GALT5 CITED1 CD14 C3 F2R NOTCH2 CX3CL1 TLR4 AQP1 FABP4 GSDMD GBP2 RNASE4 IL6 GST…
GOBP_RECEPTOR_MEDIATED_ENDOCYTOSIS	0.000539505	0.0151196	0.477271	0.349632	1.87086	107	SFRP4 FCGR2B ANXA2 ANGPT1 CAV1 FOLR1 CAV2 ITGA4 MRC1 MARCO LYVE1 CXCL8 STON2 DAB2 SFTPD ARC PLA2R1 RAMP1 NECAB2 CD14 APOE APLN C3 RAMP2 ACKR3 CD63 CLU EGF GRIA1 CD81 GSG1L STAB1 LRP1 MSR1 APOC1 B2M ADM CD9 DGKD LRP3 ITGB3 ABCA2 HSPG2
HP_ABNORMAL_BRONCHUS_MORPHOLOGY	0.000789745	0.0208798	0.477271	0.373909	1.86812	85	IGHG2 IGHM IGKC FOXJ1 EMILIN1 CFAP300 ZMYND10 HYDIN MPEG1 RSPH1 GAS2L2 DRC1 CD8A RSPH4A HMOX1 MGP FBLN5 NME8
HP_RECURRENT_PNEUMONIA	0.00158282	0.0345202	0.45506	0.408217	1.85898	55	IGHG2 IGHM IGKC DDR2 HYDIN LTBP1 DRC1 FBLN5 CYBB CD3D EFEMP2 C3 CAVIN1 EGFR
GOMF_CYTOKINE_ACTIVITY	0.00091242	0.0233521	0.477271	0.370926	1.85321	85	WNT2 CCL8 WNT4 CCL18 CLCF1 LIF CCL2 IL1RN TNFSF14 CRLF1 AREG IL12A CXCL8 CXCL12 TIMP1 LTB TNFSF18 IL33 TGFB2 TSLP CMTM3 CXCL2 CTF1 GDF11 FGF2 WNT3
GOBP_VASCULATURE_DEVELOPMENT	1.56028e-07	2.49867e-05	0.690132	0.284203	1.82129	380	PROK2 GBX2 WNT2 COL8A1 HSPB6 CHI3L1 COL3A1 SFRP2 OSR1 CCL8 COL1A1 SRPX2 ANXA2 WNT4 EMILIN1 COL5A1 APLNR ANGPT1 COL1A2 CAV1 FOLR1 LIF NGFR MMP2 CCL2 TNFAIP2 CYP1B1 NDNF TGFBI ANXA1 ANTXR1 NRP2 TNFRSF12A PLCD3 IL12A FLNA CXCL8 EMILIN2 COL15A1 CXCL12 ACTA2 MMP19 THBS1 DCN SPHK1 FOXC2 HMOX1 SMO ALDH1A2 TGFBR3 TGFB2 GPNMB GJA1 PAX6 SPARC PRRX1 LOX CYBB CTSH NR2E1 COL4A2 RAMP1 FGF2 C5AR1 FOXS1 SVEP1 CI…
GOMF_STRUCTURAL_MOLECULE_ACTIVITY	5.4184e-06	0.000410407	0.610527	0.299802	1.81962	255	MFAP5 PRG4 OGN COL8A1 HSPB6 CHI3L1 COL3A1 MFAP4 SBSPON COL1A1 SRPX2 TNC AEBP1 PRPH COL6A3 PCOLCE EMILIN1 LUM COL5A1 COL1A2 EFEMP1 COL22A1 COL7A1 LTBP2 FBLN1 LTBP1 COL23A1 MFAP2 TGFBI CSRP2 CRYGN COL21A1 LAMA4 FBLN2 COL6A2 VIM EMILIN2 COL15A1 MYL3 THBS1 COL13A1 LAMB1 MATN2 DCN HMOX1 IGFBP7 ABI3BP TFPI2 SRPX ARC MGP CLDN23 SPARC FBLN5 NEBL ANOS1 SYNM COL6A1 TUBB6 SNTB1 MYOM1 COL4A2 MYL9 HAPLN1 BGN …
HP_ABNORMALLY_LAX_OR_HYPEREXTENSIBLE_SKIN	0.00162158	0.0352284	0.45506	0.38328	1.81592	67	COL3A1 COL1A1 AEBP1 COL5A1 COL1A2 CD96 C1S LTBP1 C1R ANTXR1 FLNA WLS TGFB2 FBLN5 PRDM5 EFEMP2 GSN COL5A2
GOBP_OSTEOBLAST_DIFFERENTIATION	0.00126873	0.0293853	0.45506	0.353064	1.81407	96	DLX5 SFRP2 COL1A1 TNC WNT4 DDR2 ALPL GDPD2 IBSP WWTR1 AREG CCN4 IGFBP5 SMO GJA1 HGF LOX COL6A1 FGF2 WNT3 CITED1 TP63
GOMF_G_PROTEIN_COUPLED_RECEPTOR_BINDING	0.00116696	0.0277153	0.45506	0.348177	1.81361	101	PROK2 WNT2 CCL8 UCN2 RTP1 WNT4 CCL18 FZD7 MARCO CCL2 NMB NES FLNA PNOC CXCL8 CXCL12 P2RY2 AGT NPY CXCL2 ITGB4 NECAB2 WNT3 APLN C3 CX3CL1 HOMER3 GRIA1 GNA12 NPB P2RY1 GNAI2 CORT GPRC5B
GOBP_WOUND_HEALING	5.81892e-05	0.00280318	0.557332	0.306558	1.81058	195	COL3A1 F13A1 JAML PLAU ANXA2 WNT4 EMILIN1 SERPIND1 CYP4F11 DDR2 COL5A1 SFTA3 CAV1 FBLN1 FZD7 NDNF S100A10 ANXA1 PLAUR TNFRSF12A CD109 CCN4 FLNA EMILIN2 THBD PRKG1 THBS1 F5 GRHL3 TIMP1 SYTL4 FOXC2 ANO6 HMOX1 SLC7A11 TGFB2 TFPI2 CD44 MYL9 FGF2 PROS1 SVEP1 PDPN APOE DDR1 F2R FKBP10 NOTCH2 CX3CL1 ARHGAP24 TLR4 AQP1 F3 HSPB1 SERPING1 MSX2 TSKU PRCP FAP IL6 GNA12 TSPAN32 AHNAK TSPAN8 P2RY1 FGF1 CXCR4 K…
HP_ABNORMALITY_OF_THE_ELBOW	0.00103255	0.0252726	0.45506	0.329431	1.80215	122	PRG4 SFRP4 COL1A1 AEBP1 COL6A3 GJB2 WNT4 CLCF1 DDR2 MASP1 COL5A1 MET COL7A1 FZD2 CD96 CRLF1 COL6A2 FLNA GPC6 SVIL GJA1 PSTPIP1 COL6A1 ITGA7 BGN COLEC11 EVC FKBP10 NOTCH2 MAP3K20 COL5A2 TPM2 CCDC8
HP_ABNORMAL_MIDDLE_EAR_MORPHOLOGY	0.000136534	0.00535157	0.518848	0.309555	1.78974	158	IGHG2 IGHM IGKC FOXJ1 COL1A1 GJB2 CFAP45 ACP5 TRAC DDR2 COL1A2 CFAP300 ZMYND10 HYDIN FZD2 RSPH1 GAS2L2 EYA4 IL7R DRC1 IL2RB FLNA RSPH4A GRHL3 MGP CFAP52 CYBB NME8 CD3D
GOBP_RESPONSE_TO_WOUNDING	1.09732e-05	0.000698919	0.593325	0.291551	1.77742	260	COL3A1 F13A1 JAML PLAU TNC ANXA2 WNT4 EMILIN1 SERPIND1 CYP4F11 DDR2 COL5A1 SFTA3 CAV1 FOLR1 FBLN1 FZD7 MMP2 NDNF S100A10 ANXA1 LYVE1 PLAUR TNFRSF12A CD109 CCN4 FLNA EMILIN2 THBD PRKG1 THBS1 F5 GRHL3 TIMP1 SYTL4 MATN2 FOXC2 ANO6 HMOX1 IL33 SLC7A11 TGFB2 TFPI2 PAX6 CD44 COL6A1 ITGB4 MYL9 FGF2 DPYSL3 PROS1 SVEP1 PDPN APOE DDR1 F2R FKBP10 NOTCH2 CX3CL1 ARHGAP24 TLR4 AQP1 F3 HSPB1 SERPING1 RGMA MSX2 N…
HP_APLASIA_HYPOPLASIA_OF_THE_SKIN	0.00201518	0.0415261	0.431708	0.351181	1.7756	89	COL3A1 COL1A1 AEBP1 COL6A3 DDR2 COL5A1 COL1A2 CAV1 COL7A1 C1S C1R COL6A2 FLNA FGFRL1 SMO TGFB2 MGP LOX COL6A1 ITGB4 PROS1 BGN ANTXR2 TP63 GSN COL5A2 MSX2 CDH23 LRP1
GOBP_REGULATION_OF_CELL_SUBSTRATE_ADHESION	0.00197558	0.0410801	0.431708	0.343159	1.77176	97	COL8A1 COL1A1 PLAU ECM2 WNT4 EMILIN1 FBLN1 FZD7 EGFLAM CCDC80 NDNF S100A10 FBLN2 FLNA VIT THBS1 DAB2 ABI3BP PDPN EFEMP2 FAM107A MELTF DDR1 CX3CL1 MMP14 NRP1 COL16A1 WASHC2C GPM6B APOD RRAS KDR GBP1 CCN1 ITGA3 RHOA
HP_INFERTILITY	0.00101839	0.02517	0.45506	0.323519	1.7713	121	KDM5D DDX3Y USP9Y FOXJ1 SPAG17 CFAP300 ZMYND10 HYDIN RSPH1 GAS2L2 CFAP43 DRC1 DNALI1 CATIP RSPH4A
GOMF_SULFUR_COMPOUND_BINDING	0.00142382	0.0319252	0.45506	0.321569	1.76836	124	SERPINA5 CCL8 ECM2 PCOLCE SERPIND1 GSTM1 COL5A1 LGR6 LTBP2 CCDC80 COL23A1 NDNF ALK SOD3 NRP2 CCN4 CXCL8 FSTL1 THBS1 COL13A1 SULT1A1 FGFRL1 TGFBR3 GPNMB ANOS1 FGF2 DPYSL3 APOE EFEMP2 GSTM3 NRP1 CLEC3B GSTP1 PTGES NAV2 LRP1 FGF1 ANG CCN1 TNFRSF11B
GOBP_POSITIVE_REGULATION_OF_CELL_ADHESION	5.29879e-05	0.00260524	0.557332	0.293236	1.76783	217	IL2RA COL8A1 SFRP2 VCAM1 ECM2 WNT4 EMILIN1 ANGPT1 CAV1 ZAP70 IBSP ITGA4 LIF EGFLAM CCDC80 CCL2 IL7R NDNF TNFSF14 S100A10 LILRB2 ANXA1 CD209 PLAUR FBLN2 IL12A FLNA EMILIN2 VIT CXCL12 VNN1 LAMB1 DAB2 TNFSF18 ITPKB FOXC2 ABI3BP TGFB2 SIRPA CD44 LGALS1 NR4A3 RUNX3 CR1 PDPN LAMC1 HLA-DPB1 EFEMP2 CD28 HLA-DOA CD74 EFNB1 HLA-DRA CX3CL1 HLA-DMA SOCS1 CD81 NRP1 COL16A1 IL6 HLX TNFRSF14 ADAM9 RRAS IL10 HLA…
HP_AORTIC_ANEURYSM	0.00244661	0.0474508	0.431708	0.36464	1.7575	71	MFAP5 COL3A1 COL1A1 AEBP1 COL5A1 COL1A2 FLNA ACTA2 PRKG1 ALDH1A2 TGFBR3 TGFB2 FBLN5 LOX BGN PDPN EFEMP2 COL5A2 TPM2
HP_RECURRENT_LOWER_RESPIRATORY_TRACT_INFECTIONS	0.00180772	0.0388209	0.45506	0.328211	1.75623	107	IGHG2 IGHM IGKC FOXJ1 DDR2 COL5A1 ZAP70 HYDIN LTBP1 IL7R DRC1 COL13A1 HMOX1 MGP FBLN5 COL6A1 CYBB CD3D EFEMP2 C3 CAVIN1 CIITA EGFR MAP3K14 CD81 GSTM3 EDNRA C1QB MDFIC CXCR4 NCF2 LTBP4 UNG DZIP1L
GOBP_RESPONSE_TO_TRANSFORMING_GROWTH_FACTOR_BETA	0.0016613	0.035952	0.45506	0.319542	1.72712	114	USP9Y WNT2 COL3A1 COL1A1 WNT4 DDR2 COL1A2 CAV1 FOLR1 CAV2 LTBP2 LTBP1 CD109 ACTA2 THBS1 DAB2 TGFBR3 TGFB2 LOX COL4A2 RUNX3 CITED1 VASN IL17RD CDKN2B ASPN DKK3 CLEC3B TGFB1I1 ADAM9 ITGB8 SPRED3
GOMF_SIGNALING_RECEPTOR_REGULATOR_ACTIVITY	0.000114089	0.00462839	0.538434	0.29098	1.72018	198	OGN WNT2 SFRP2 CCL8 UCN2 WNT4 CCL18 CLCF1 EFEMP1 LIF RELN CCL2 S100A4 NMB IL1RN TNFSF14 CRLF1 AREG SST CLEC11A IL12A PNOC CXCL8 CXCL12 TIMP1 LTB TNFSF18 AGT FGF11 IL33 TGFB2 TSLP GPNMB NPY HGF CMTM3 CXCL2 CTF1 GDF11 FGF2 CDNF WNT3 APLN SPX CLEC2B CX3CL1 LGALS3 EGFR GDNF
GOBP_BONE_DEVELOPMENT	0.00232826	0.0460049	0.431708	0.325192	1.68307	98	DLX5 OGN SFRP4 COL3A1 COL1A1 ANXA2 ACP5 DDR2 ALPL PHEX ADAMTS12 CCN4 COL13A1 GJA1 LOX PTGER4 COL6A1 BGN EVC SULF1 NOTCH2 MMP14 MSX2 TSKU TYROBP SNX10 CSGALNACT1 RFLNA DHRS3 KDR SH3PXD2B RHOA TMEM107 LRRC17 FREM1 FOSL2 RANBP3L BNC2 GLI3 RYR1 LTBP3 TTC9
GOBP_REGULATION_OF_APOPTOTIC_SIGNALING_PATHWAY	0.00117624	0.0278178	0.45506	0.291061	1.67428	152	SFRP2 FCGR2B WNT4 CAV1 NGFR MMP2 EYA4 PLAUR FAS TNFRSF12A CXCL12 VNN1 NUPR1 THBS1 LTB AGT HMOX1 WFS1 SRPX CD44 HGF ICAM1 CTSH ATF3 EYA2 INCA1 TPD52L1 TP63 CD74 NKX3-1 CX3CL1 ACKR3 LGALS3 GDNF TLR4 CLU HSPB1 G0S2 NRP1 GSTP1 IL10 SOD2 GNAI2 ZNF385A ENO1 ITM2C AR PEA15 LMNA TNFSF12 GRINA NDUFA13 YAP1 SOD1 NR4A2 DDX3X PARK7 TMBIM6 SNAI2 CTSS
HP_ABNORMALITY_OF_THE_UPPER_RESPIRATORY_TRACT	0.00029557	0.00968813	0.498493	0.27847	1.67381	214	IGHG2 IGHM IGKC SFRP4 FOXJ1 SRPX2 PRPH FREM2 CFAP45 ACP5 COL5A1 CFAP300 ZAP70 ZMYND10 HYDIN KIF7 RSPH1 GAS2L2 IL7R DRC1 FLNA RSPH4A HAAO HMOX1 MGP GJA1 CFAP52 PRRX1 CYBB NME8 WNT3 HLA-DPB1 TP63 NOTCH2 CIITA PON3 COL5A2 SERPING1 CFI CD81 GSTM3 EDNRA SQSTM1 TNFRSF1A PSAP NRCAM MDFIC HLA-DPA1
HP_DECREASED_FERTILITY	0.000888209	0.022942	0.477271	0.28736	1.66141	158	KDM5D DDX3Y USP9Y PROK2 FOXJ1 SPAG17 CFAP300 ZMYND10 HYDIN RSPH1 GAS2L2 CFAP43 NDNF DRC1 DNALI1 CATIP RSPH4A HMOX1 CFAP52 ANOS1 NME8 AK7 CYP11A1 CFAP58 PNLDC1 IL17RD TEKT3
GOBP_ACTIVATION_OF_IMMUNE_RESPONSE	0.000142514	0.00546684	0.518848	0.271759	1.65792	259	IGHA1 IGHG3 IGHG2 IGLC1 IGHM IGKC IGHG1 FYB2 FCGR2B C6 TRAC MASP1 COLEC12 CAV1 ZAP70 TRBC1 C7 C1S RAB7B C1R CD8A FPR3 CFD GBP5 RFTN1 NAIP SCARA3 TRIL CMTM3 CD3D TSPAN6 BANK1 NR4A3 C5AR1 CR1 SVEP1 CD14 HLA-DPB1 CD28 C3 AIM2 COLEC11 RNF135 LGALS3 C5AR2 TLR8 TLR4 CLU SERPING1 CFI CD81 CMKLR1 GBP2 TYROBP SQSTM1 C1QB
GOCC_EXTERNAL_SIDE_OF_PLASMA_MEMBRANE	0.00126579	0.0293853	0.45506	0.282538	1.65452	178	IL2RA SERPINA5 FCGR2B VCAM1 PLAU FCER1A FOLR1 ITGA4 IL7R CRLF1 CD8A TMC1 CD209 ANTXR1 PLAUR IL2RB FOLR2 ULBP3 FAS CD163 CXCL12 THBD ABCA1 THBS1 IL1R1 CLEC10A TGFBR3 ICAM1 CD3D ITGA7 SLC2A4 AQP4 FCGRT SPA17 CD14 CD248 CD28 CLEC2B CD74 COLEC11 ACKR3 TLR8 CTSB TLR4 CD163L1 F3 SLC38A1 GPC4 AMOT ATP1B2 TNFRSF14 ADAM9 NRCAM BTNL9 CXCR4 BTN2A2 KDR
GOBP_BLOOD_VESSEL_MORPHOGENESIS	2.24188e-05	0.00130893	0.57561	0.267692	1.64687	327	PROK2 GBX2 COL8A1 HSPB6 CHI3L1 COL3A1 SFRP2 CCL8 SRPX2 ANXA2 WNT4 EMILIN1 APLNR ANGPT1 CAV1 FOLR1 NGFR MMP2 CCL2 TNFAIP2 CYP1B1 NDNF TGFBI ANXA1 NRP2 TNFRSF12A PLCD3 IL12A FLNA CXCL8 EMILIN2 COL15A1 MMP19 THBS1 DCN SPHK1 FOXC2 HMOX1 SMO TGFBR3 TGFB2 GPNMB GJA1 SPARC PRRX1 LOX CYBB CTSH NR2E1 COL4A2 RAMP1 FGF2 C5AR1 CITED1 NIBAN2 APOE EFEMP2 APLN C3 SLC39A12 TSPAN18 RAMP2 SULF1 FKBP10 NOTCH2 CX3CL…
HP_ABNORMALITY_OF_THE_MIDDLE_EAR	0.00021789	0.00768097	0.518848	0.269415	1.6352	255	IGHG2 IGHM IGKC FOXJ1 RPE65 COL1A1 FREM2 GJB2 LRAT CFAP45 ACP5 TRAC DDR2 MASP1 COL1A2 CFAP300 ZMYND10 HYDIN KIF7 FZD2 RSPH1 GAS2L2 EYA4 IL7R DRC1 RLBP1 CERKL IL2RB FLNA RSPH4A GRHL3 FGFRL1 MGP GJA1 CFAP52 MAK PRRX1 PRDM5 CYBB NME8 CD3D PDPN HLA-DPB1 TP63 NOTCH2 CIITA CC2D2A TLR8 CFI CD81 EDNRA POU3F4 SGMS2 SNX10 C1QB
GOBP_REGULATION_OF_VASCULATURE_DEVELOPMENT	0.00252319	0.0482678	0.431708	0.286232	1.63492	151	HSPB6 CHI3L1 SFRP2 WNT4 EMILIN1 APLNR CYP1B1 CXCL8 EMILIN2 CXCL12 THBS1 DCN SPHK1 FOXC2 HMOX1 TGFB2 GPNMB SPARC CYBB CTSH NR2E1 COL4A2 FGF2 C5AR1 NIBAN2 C3 SLC39A12 TSPAN18 RAMP2 SULF1 AQP1 F3 HSPB1 ADGRB2 AMOT NRP1 IL6 STAB1 RRAS IL10 ADAM12 ITGB8 FGF1 CXCR4 PLXND1 PTGIS KDR GADD45A PGF RHOB ADM ISM1 EMC10 GLUL MDK ITGB3 HSPG2 SPRY2 TNFSF12
GOCC_CELL_SUBSTRATE_JUNCTION	0.00121389	0.0284679	0.45506	0.281707	1.62193	179	PLAU TNC DDR2 CAV1 CAV2 ITGA4 FZD2 SYNPO2 CSRP2 ANXA1 PLAUR CD99 VIM FLNA SORBS1 DAB2 CAPN5 SVIL GJA1 CD44 ICAM1 SNTB1 PALLD ITGB4 NHS FAM107A MMP14 GSN EGFR ARHGAP24 CNN3 CIB2 HSPB1 ITGBL1 CD81 ACTC1 NRP1 FAP GNA12 TGFB1I1 ADAM9 TSPAN4 AHNAK RRAS LRP1 MARCKS ITGB8 CAPN1 RDX B2M AVIL ACTB TRIP6 CNN1 FLNC LPP RHOB ITGA3 RHOA ARPC5 HSPA5 IL16 CD9 PLEC PFN1 FLRT2 RND3 ITGB3 ITGB5 HSPG2 CDC42EP1 PABP…
GOBP_OSSIFICATION	0.000601953	0.016539	0.477271	0.275263	1.61475	190	DLX5 SFRP2 OSR1 COL1A1 TNC WNT4 DDR2 COL1A2 ALPL GDPD2 IBSP WWTR1 MMP2 PHEX AREG CLEC11A ADAMTS12 CCN4 COL13A1 IGFBP5 FOXC2 ANO6 SMO MGP GJA1 HGF LOX PTGER4 COL6A1 FGF2 RUNX3 WNT3 CITED1 TP63 MMP14 EGFR COL5A2 MN1 MSX2 ASPN IL6 SGMS2 CLEC3B SNX10 GPM6B CSGALNACT1 RFLNA DHRS3 CCN1 ID4 RHOA KREMEN1 LRRC17 KLF10 CEBPD FOSL2 ROR2 PTHLH RANBP3L LRP3 EGR2 MDK GLI3 RYR1 THRA LTBP3 HSPE1
GOBP_IMMUNE_RESPONSE_REGULATING_SIGNALING_PATHWAY	0.000115079	0.00462839	0.538434	0.270007	1.61265	249	IGHA1 IGHG3 IGHG2 IGLC1 IGHM IGKC LILRB5 IGHG1 FYB2 FCGR2B FCER1A TRAC COLEC12 CAV1 ZAP70 TRBC1 RAB7B CD8A LILRB2 FPR3 GBP5 RFTN1 NAIP SCARA3 LILRB3 TRIL CMTM3 CTSH CD3D TSPAN6 BANK1 NR4A3 C5AR1 CR1 CD14 HLA-DPB1 CD28 C3 AIM2 COLEC11 RNF135 LGALS3 C5AR2 TLR8 TLR4
GOBP_REGULATION_OF_CELL_ADHESION	7.12442e-05	0.00320958	0.538434	0.244234	1.58749	360	IL2RA COL8A1 FOXJ1 SFRP2 VCAM1 COL1A1 PLAU TNC ECM2 WNT4 EMILIN1 ANGPT1 CAV1 ZAP70 IBSP ITGA4 LIF FBLN1 FZD7 EGFLAM CCDC80 MMP2 CCL2 CYP1B1 IL7R NDNF IL1RN TNFSF14 S100A10 LILRB2 TGFBI ANXA1 CD209 PLAUR LAMA4 FBLN2 IL12A FLNA CXCL8 EMILIN2 VIT CXCL12 VNN1 PRKG1 THBS1 LAMB1 DAB2 SFTPD TNFSF18 ITPKB FOXC2 ABI3BP TGFB2 GPNMB PLA2G5 MDGA1 SIRPA CD44 LGALS1 PLXNC1 NR4A3 RUNX3 CR1 PDPN LAMC1 HLA-DPB1 E…
GOBP_CILIUM_ORGANIZATION	0.002287	0.045618	0.431708	0.267414	1.56631	189	GMNC FOXJ1 CFAP126 TEKT1 SPAG17 LCA5L ZMYND10 HYDIN WWTR1 RSPH1 CFAP43 DRC1 DNALI1 CFAP100 FLNA CATIP RSPH4A LRRC43 ABLIM3 TBC1D2 RFX2 DCDC2 ARMC12 CFAP54 MAK HAP1 NME8 SPEF1 LIMK2 CCDC96 CFAP58 CPLANE2 EHD2 TMEM231 TEKT3 GSN CC2D2A VANGL2 CFAP70 RFX4 SNX10 UBXN10
HP_ABNORMALITY_OF_THE_LYMPHATIC_SYSTEM	0.00030051	0.00979279	0.498493	0.24038	1.51046	341	IGHG2 IL2RA IGKC IGHG1 FOXJ1 FCGR2B FREM2 DLEC1 CFAP45 ACP5 LYZ TRAC CFAP300 CAV1 ZAP70 ZMYND10 HYDIN MPEG1 RELN RSPH1 DNASE1L3 GAS2L2 IL7R DRC1 ALK IL1RN PHEX IL2RB FAS IL12A GLIS3 RSPH4A ABCA1 F5 FGFRL1 DCDC2 HMOX1 PRF1 PSTPIP1 CYBB NME8 PALLD CD3D BANK1 WNT3 PDPN ANTXR2 APOE HLA-DPB1 TP63 CD28 TMEM231 C3 CAVIN1 NOTCH2 GSN CC2D2A TLR8 CDKN2B TLR4 VANGL2 NPC2 SOCS1 CD81 GYPC GPC4 TBX2 IL6 SNX10 …
GOBP_POSITIVE_REGULATION_OF_IMMUNE_RESPONSE	0.000156387	0.0058829	0.518848	0.243252	1.4899	331	IGHA1 IGHG3 IGHG2 IGLC1 IGHM IGKC IGHG1 FYB2 FCGR2B C6 CLCF1 TRAC MASP1 COLEC12 CAV1 ZAP70 TRBC1 C7 C1S RAB7B C1R CD8A ANXA1 FPR3 CFD ULBP3 IL12A GBP5 RFTN1 NAIP SCARA3 IL1R1 IL33 TGFB2 PLA2G5 TRIL CMTM3 CD3D TSPAN6 BANK1 NR4A3 C5AR1 CR1 SVEP1 CD14 HLA-DPB1 CD28 HLA-DOA C3 AIM2 CD74 COLEC11 RNF135 HLA-DRA LGALS3 C5AR2 TLR8 HLA-DMA TLR4 CLU SERPING1 CFI CD81 CMKLR1 GBP2 IL6 TYROBP HLX SQSTM1 C1QB …
GOBP_INFLAMMATORY_RESPONSE	0.000447833	0.0131419	0.498493	0.235658	1.48615	347	PROK2 IL2RA IGHG1 CHI3L1 CCL8 FCGR2B VCAM1 TNC FCER1A CCL18 PTX3 ACP5 LYZ PTGDR CD96 DNASE1L3 CCL2 IL1RN ANXA1 FPR3 RARRES2 FOLR2 ADAMTS12 CCN4 GBP5 CXCL8 CD163 VNN1 NAIP SERPINA3 NUPR1 THBS1 TIMP1 SPHK1 AGT ANO6 HMOX1 SMO IL1R1 IL33 MYLK3 TSLP SIRPA S1PR3 CD44 TRIL LGALS1 HGF PTGER4 PSTPIP1 COL6A1 CYBB TRAF3IP2 CXCL2 PBXIP1 C5AR1 CD68 CD14 APOE NKG7 CD28 ADCY8 C3 AIM2 F2R TSPAN18 NOTCH2 CX3CL1 E…
GOBP_REGULATION_OF_IMMUNE_RESPONSE	0.000377704	0.0115685	0.498493	0.23306	1.47479	400	IGHA1 IGHG3 IGHG2 IGLC1 IGHM IGKC LILRB5 IGHG1 FOXJ1 COL3A1 FYB2 FCGR2B FCER1A C6 CLCF1 TRAC MASP1 COLEC12 CAV1 ZAP70 TRBC1 C7 CD96 C1S IL7R RAB7B C1R CD8A LILRB2 ANXA1 FPR3 CFD ULBP3 IL12A GBP5 RFTN1 NAIP SCARA3 IL1R1 IL33 TGFB2 PLA2G5 LILRB3 TRIL CMTM3 CTSH CD3D TSPAN6 BANK1 NR4A3 C5AR1 CR1 SVEP1 CD14 APOE HLA-DPB1 CD28 HLA-DOA C3 AIM2 CD74 COLEC11 RNF135 HLA-DRA LGALS3 C5AR2 TLR8 HLA-DMA TLR4 …
GOBP_ENDOCYTOSIS	0.00239953	0.046862	0.431708	0.236201	1.4714	276	SFRP4 FCGR2B SCARA5 SPON2 ANXA2 PTX3 ANGPT1 COLEC12 CAV1 FOLR1 CAV2 ITGA4 MET MRC1 MARCO CCL2 RAB7B ANXA1 LYVE1 CD209 IL2RB CXCL8 STON2 MYO7A ABCA1 THBS1 MLC1 DAB2 SFTPD SPHK1 ANO6 CLEC10A SRPX ARC PLA2G5 SIRPA PLA2R1 PSTPIP1 RAMP1 SLC2A4 NECAB2 CD14 APOE APLN EHD2 C3 COLEC11 RAMP2 ACKR3 LGALS3 GSN TLR4 CD63 CLU EGF GRIA1 CD81 RIN1 TYROBP SNX10 GSG1L STAB1
HP_ABNORMAL_VASCULAR_MORPHOLOGY	0.000311423	0.00997443	0.498493	0.218914	1.46098	468	MFAP5 SFTPB FOXJ1 COL3A1 F13A1 COL1A1 AEBP1 WNT4 EMILIN1 SERPIND1 ACP5 MASP1 COL5A1 COL1A2 CFAP300 CAV1 EFEMP1 ALPL ZAP70 ZMYND10 HYDIN CD96 RSPH1 C1S DNASE1L3 LTBP1 MMP2 GAS2L2 CYP1B1 DRC1 C1R ANTXR1 FAS CD109 IL12A FLNA RSPH4A ACTA2 ABCA1 WLS PRKG1 F5 FOXC2 GPC6 DCDC2 CRB2 SMO IGFBP7 ALDH1A2 WFS1 TGFBR3 TGFB2 MGP GJA1 SPARC FBLN5 LOX NME8 COL4A2 PROS1 BGN PDPN APOE HLA-DPB1 EFEMP2 TP63 TMEM231 …
GOCC_CILIUM	0.00224226	0.0450461	0.431708	0.231304	1.45848	292	CFAP126 EFHB DLEC1 CYS1 CFAP45 TEKT1 TAS2R46 SPAG17 CFAP300 CAV1 CD52 LCA5L MORN5 HYDIN KIF7 RSPH1 GAS2L2 CFAP43 DRC1 GPR88 DNALI1 CFAP100 CABCOCO1 DYNLRB2 CCDC170 ANXA1 CERKL ENKUR RSPH4A MYO7A ACTA2 LRRC43 WDR49 DCDC2 SMO MXRA8 CFAP52 CFAP54 MAK NME8 AK1 SPEF1 GLIS2 RIBC1 AK7 CCDC96 SPA17 CFAP58 CPLANE2 TMEM231 EVC NOTCH2 TEKT3 CC2D2A CIB2 CETN2 CFAP70 GSTM3
HP_VASCULAR_SKIN_ABNORMALITY	0.00191002	0.0407059	0.45506	0.243254	1.45126	241	MFAP5 COL3A1 F13A1 COL1A1 PLAU AEBP1 EMILIN1 ACP5 DDR2 MASP1 COL5A1 ANGPT1 COL1A2 CAV1 COL7A1 AQP5 C1S DNASE1L3 C1R ANTXR1 FAS CD109 IL12A FLNA ACTA2 PRKG1 F5 PRF1 TGFB2 GJA1 LOX PRDM5 TRAF3IP2 ITGB4 PROS1 BGN PDPN ANTXR2 JAM2 APOE HLA-DPB1 CD28 CAVIN1 GSN EGFR CTSB COL5A2 SERPING1 CD81 SNX10 C1QB TNFRSF1A DDX11 CDH23 RRAS LRP1 HLA-DPA1 MST1
GOBP_DEFENSE_RESPONSE_TO_OTHER_ORGANISM	0.000283254	0.00939432	0.498493	0.215182	1.43243	470	IGHA1 IGHG3 IGHG2 IGHM JCHAIN IGHG1 CCL8 FCGR2B SPON2 UBD SSC5D EMILIN1 CCL18 C6 PTX3 ACP5 LYZ MASP1 COLEC12 CAV1 ZAP70 MPEG1 C7 MRC1 MARCO CD96 C1S CCL2 IL7R NMB RAB7B C1R ANXA1 CFD CD209 NQO1 RARRES2 ULBP3 IL12A VIM GBP5 RFTN1 CXCL8 EMILIN2 WFDC3 VNN1 NAIP SCARA3 SFTPD IL33 PRF1 TREM1 CLEC10A TSLP PLA2G5 CH25H SIRPA TRIL PSTPIP1 CYBB TRAF3IP2 CXCL2 TSPAN6 AQP4 C5AR1 CR1 CITED1 CD14 APOE NKG7 C3…
GOBP_RESPONSE_TO_GROWTH_FACTOR	0.00225852	0.0452107	0.431708	0.229909	1.42274	313	USP9Y DLX5 SFRP4 WNT2 COL3A1 SFRP2 VCAM1 COL1A1 TNC WNT4 EMILIN1 DDR2 COL1A2 CAV1 FOLR1 CAV2 IBSP NGFR LTBP2 LTBP1 CCL2 NDNF ANXA1 NRP2 CD109 ADAMTS12 IL12A CXCL8 FSTL1 ACTA2 HAS1 MT1G THBS1 DAB2 DCN SPHK1 AGT FGFRL1 CRB2 TGFBR3 TGFB2 PAX6 CD44 DOK5 HAP1 HGF LOX COL4A2 FGF2 RUNX3 CITED1 NIBAN2 APLN VASN RAMP2 SULF1 NOTCH2 IL17RD EGFR CDKN2B ZNF423 TLR4 CD63 HSPB1 GRIA1 RGMA MSX2 NRP1 TBX2 ASPN DK…
HP_ABNORMALITY_OF_REPRODUCTIVE_SYSTEM_PHYSIOLOGY	0.00149394	0.0328375	0.45506	0.225809	1.4146	355	KDM5D DDX3Y USP9Y PROK2 FOXJ1 RPE65 F13A1 PLAU GJB2 LRAT WNT4 CFAP45 SPAG17 CFAP300 CAV1 ZMYND10 HYDIN FZD2 RSPH1 GAS2L2 CFAP43 NDNF DRC1 DNALI1 RLBP1 ANTXR1 CERKL NTN1 FAS CATIP RSPH4A F5 HMOX1 SMO WFS1 CFAP52 MAK ANOS1 NME8 SLC40A1 TRAF3IP2 CTSH AK7 CYP11A1 CFAP58 PDPN TP63 CAVIN1 PNLDC1 IL17RD TEKT3 CC2D2A CDKN2B
GOBP_POSITIVE_REGULATION_OF_TRANSCRIPTION_BY_RNA_POLYMERASE_II	0.00233103	0.0460049	0.431708	-0.302591	-1.41066	493	TFAP2B ZNF750 FOXA1 GATA3 OVOL2 HOXB5 PAX9 GRHL2 FOXA2 SPDEF HOXC11 LMX1B TBX20 MYB ELF3 HOXC10 MMP12 ONECUT2 HOXD10 OSR2 TOP2A HOXB2 GATA6 MYBL2 IRF6 ASCL1 TFAP2A NPAS4 GAL PAX5 HOXB4 FOXM1 DLX2 TSTD1 TBX3 EPCAM DRD2 ADCYAP1 NEUROD6 HOXD8 HOXB3 TFAP2C GRHL1 BHLHE22 ESR1 VDR GATA2 HOXD4 NOTCH4 SIX1 CREB3L4 TOX3 SOX4 HOXB7 PGR NR5A2 MED1 TEAD4 SKAP1 STAT4 ZNF485 HES5 LMO1 IRX3 GLIS1 UHRF1 ESRRG CA…
GOCC_CENTROSOME	0.00142396	0.0319252	0.45506	-0.329859	-1.50027	317	HEPACAM2 AURKB ITGB6 KRT18 ASPM CENPF SGO1 CCNB2 DLGAP5 HASPIN NDC80 CDC45 RAB6C SKA1 CDC42BPG CKAP2L CCDC187 BUB1B DTL HOXB4 KIF23 KIFC1 KIF2C CDK1 AURKA TAF1D FAM110A ESPL1 RAD51 HMMR KIF18A PCLAF CCNA2 TACC3 AUNIP SPAG5 CCNE2 WDR62 PLK1 CCNF CAMSAP3 SKA3 HOOK1 ECT2 CDC20 TEK BICDL1 MTUS2 SPATC1L XRCC2 CEP55 CCNJL CCNB1 BRCA2 KIF15 RAD18 CCDC116 DTX4 STIL CKAP2 FSD1 CEP72 CENPU KIZ PDZD2 KIF20B…
GOCC_POLYMERIC_CYTOSKELETAL_FIBER	0.0017037	0.0367278	0.45506	-0.337065	-1.52104	297	KRT23 CASP14 KRT16 POF1B AURKB KRT15 KRT18 ASPM ESPN HLA-DRB1 KRT7 KIF14 DIAPH3 KRT80 SKA1 BIRC5 EPPK1 PKP1 DSP KIF23 CHMP4C KIFC1 KIF2C CDK1 GTSE1 KRT81 AURKA KIF18B FAM110A KRT8 KIF20A TPX2 KIF12 EVPL KIF18A NUSAP1 KRT83 KIF19 PLS1 SPAG5 MX2 PLK1 CAMSAP3 PRC1 SKA3 FAM83H HOOK1 MX1 FHDC1 PSTPIP2 TEK LMNB1 NEFM NAV3 MTUS2 PPL KIF11 DNAH14 KIF15
GOBP_EMBRYO_DEVELOPMENT_ENDING_IN_BIRTH_OR_EGG_HATCHING	0.00136812	0.0309281	0.45506	-0.341391	-1.53227	283	HOXB8 FOXA1 GATA3 OVOL2 HOXB5 GRHL2 HOXC11 RIPPLY3 ELF3 HOXC9 CCNB2 HOXD10 OSR2 HOXB2 GATA6 DIAPH3 WNT11 PHLDA2 TFAP2A SPINT1 IRX5 HOXB6 PAX5 HOXB4 RRM2 DLX2 TBX3 KRT8 VASH2 ST14 HOXB3 HOXC6 GATA2 HOXD4 SIX1 ST8SIA6 HOXB7 TCAP HORMAD1 NR5A2 MED1 TEAD4 GINS1 HES5 CAMSAP3
HP_REGIONAL_ABNORMALITY_OF_SKIN	0.00197427	0.0410801	0.431708	-0.35128	-1.53735	217	CDSN SULT2B1 CYP4F22 KRT16 GRHL2 TAT NECTIN4 KLK11 LMX1B KDF1 KIF14 RIPK4 IRF6 PERP ABCA12 CKAP2L TFAP2A PKP1 DSP IRX5 ENPP1 CARD14
GOBP_NEGATIVE_REGULATION_OF_TRANSCRIPTION_BY_RNA_POLYMERASE_II	0.000614644	0.0168053	0.477271	-0.337944	-1.54471	347	HOXB8 TFAP2B ZNF750 IRX2 FOXA1 GATA3 OVOL2 SPDEF TBX20 MYB RIPPLY3 AURKB INSM1 MMP12 OSR2 GATA6 ASCL1 TFAP2A PAX5 HOXB4 FOXM1 MAGEC3 CBX2 SINHCAF DLX2 TBX3 DACH1 TRIB3 HOXD8 HOXB3 TRIM29 TFAP2C ESR1 VDR SCRT1 GATA2 ZNF296 NOTCH4 SIX1 SOX4 MED1 PLK1 HES5 LMO1 SDR16C5 IRX3 GLIS1 UHRF1 NKX2-1 VAX1 TCFL5 CREB3L1 FOXP2 IRF7
GOBP_ESTABLISHMENT_OF_ORGANELLE_LOCALIZATION	0.00146196	0.032378	0.45506	-0.360905	-1.57498	205	AP1M2 CENPA AURKB CENPF SGO1 KIF14 NDC80 SKA1 MLPH RAB17 BIRC5 CLNK CDCA5 CHMP4C KIFC1 KIF2C CDK1 NUF2 BICDL2 ESPL1 FAM83D UNC13C KIF18A SPDYA NUSAP1 SPC25 GATA2 LLGL2 CHGA SPC24 SPAG5 PLK1 SKA3 ECT2 BICDL1 LMNB1 CDCA8 CEP55 KNL1 CCNB1 CADPS2 TLE6 FOXF1 SMPD3 SYT4 MREG UNC13A ZWINT NEFL PIBF1 CENPE SDC1 AURKC NEFH LIN7A TRIM46 MYO19 ZWILCH FHOD1 KIT
GOMF_G_PROTEIN_COUPLED_RECEPTOR_ACTIVITY	0.00143927	0.03214	0.45506	-0.362331	-1.58679	213	OR51E1 OR51E2 SUCNR1 P2RY10 PTGER3 CXCR1 OPRD1 GAL OR52E6 OR11H1 OR4F21 DRD2 OR4F4 GPR17 OR52N4 ACKR1 NPFFR2 OR2L5 TAS2R9 MC4R OPRM1 GPR45 HCAR1 PGR SSTR3 GPR63 OR2L3 HTR1B TAS2R10 HTR5A HTR1E VIPR2 ADGRL4 MCHR2 OR2AK2 OR7A5 NPR3 RORB TAS2R8 HTR2C GPR61 GALR1 GRM5 PTH2R GRM8 GIPR FPR2 GRM4 OR14I1 VIPR1 OXTR NPY1R GPR179 ADGRA1 ADGRD1 OR2M5 GPR4 HRH3 HTR1A CYSLTR2 GRM2 HTR1D RXFP1 GPR153 OPRK1 ADG…
GOBP_NON_MEMBRANE_BOUNDED_ORGANELLE_ASSEMBLY	0.000479004	0.0137683	0.498493	-0.381296	-1.65265	186	GRB7 VIL1 CENPA AURKB ASPM SMIM22 CENPF CCNB2 DLGAP5 DIAPH3 NDC80 MYBL2 BIRC5 KIF23 CHMP4C KIFC1 AURKA KRT8 TPX2 TNNT2 DEUP1 SQLE ANLN PLS1 SPAG5 CENPW TCAP WDR62 PLK1 PRC1 CDC20 UHRF1 ASB2 SIX4 CDCA8 KIF11 KIF15 MYOM2 STIL
HP_SPARSE_HAIR	0.00181656	0.038862	0.45506	-0.389005	-1.65347	152	CDSN SULT2B1 CYP4F22 NECTIN4 KDF1 ITGB6 FAM111B RIPK4 C3orf52 PERP ABCA12 CKAP2L TFAP2A PKP1 DSP IRX5 PYCR1 KRT81 TBX3 ST14 KRT83
GOBP_REGULATION_OF_MITOTIC_CELL_CYCLE	0.000420649	0.0124748	0.498493	-0.381651	-1.66983	211	FOXA1 AURKB CENPF UBE2C DLGAP5 KIF14 HASPIN TTK NDC80 BUB1 ASCL1 BIRC5 CDCA5 BUB1B DTL CHMP4C RRM2 CDK1 GTSE1 AURKA NUF2 TRIP13 ESPL1 MKI67 TICRR NUSAP1 SPC25 FBXO43 RPRM ANLN SPC24 CCNE2 PLK1 CLSPN CDCA2 INIP CDC20 ORC1 BRINP3 ATAD5 CDCA8 TOM1L1 KNL1 CCNB1 BRCA2 KCNH5 STIL SMPD3 PLCB1 FBXO5 ZWINT EME1 IL1B KIF20B CACNB4 CENPE PTPN3 PTCH1 MUC1 CDC6 CASP2 CENPJ
GOMF_CHROMATIN_BINDING	0.000319305	0.0101113	0.498493	-0.381624	-1.6834	232	TFAP2B ZNF750 FOXA1 OVOL2 GRHL2 CENPA INSM1 CENPF HOXD10 TOP2A GATA6 CDC45 POLQ EXO1 ASCL1 CDCA5 TFAP2A CDK1 CBX2 DLX2 RAD51 TICRR UBE2T NCAPH PCLAF GRHL1 ESR1 BRIP1 GATA2 SIX1 TOX3 NR5A2 MED1 HES5
GOBP_PATTERN_SPECIFICATION_PROCESS	0.000332407	0.0103508	0.498493	-0.385929	-1.68638	206	HOXB8 IRX2 FOXA1 OVOL2 HOXB5 FOXA2 HOXC11 LMX1B TBX20 BARX1 RIPPLY3 HOXC10 HOXC9 HOXD10 HOXB2 HOXD11 CER1 WNT11 ASCL1 HOXB6 HOXB4 AURKA DLX2 TBX3 SP8 TDRD5 HOXD8 HOXB3 HOXC6 TDRD6 HOXD4 SIX1 HOXB7 TCAP SOSTDC1 HES5 WIF1 IRX3 ASB2 NKX2-1 XRCC2 CXXC4
GOBP_CELL_FATE_COMMITMENT	0.00130108	0.0297655	0.45506	-0.418986	-1.70254	111	FOXA1 GATA3 FOXA2 SPDEF ESRP1 TBX20 HOXC10 ONECUT2 HOXD10 GATA6 WNT11 ASCL1 DLX2 TBX3 BHLHE22 GATA2 NOTCH4 SIX1 TEAD4 SOSTDC1 HES5 NKX2-1 EPOP DLL1 DLX1 BATF TBR1 TBX1 DLL4 PROX1 WNT6 WNT7A JAG2 PTCH1
HP_ABNORMAL_SKIN_MORPHOLOGY_OF_THE_PALM	0.00116285	0.0277153	0.45506	-0.397981	-1.70793	162	CDSN SULT2B1 CYP4F22 KRT16 GRHL2 TAT NECTIN4 KLK11 LMX1B KDF1 RIPK4 PERP ABCA12 CKAP2L TFAP2A PKP1 DSP ENPP1 CARD14 KRT83
GOBP_REGULATION_OF_CELL_CYCLE	6.93717e-07	8.64063e-05	0.659444	-0.372284	-1.72782	454	FOXA1 GATA3 TBX20 AURKB INSM1 ASPM SMIM22 CENPF UBE2C HOXC9 CCNB2 HOXD10 DLGAP5 KIF14 HASPIN TTK NDC80 CDC45 BUB1 RAB6C ASCL1 BIRC5 CDCA5 PTK6 BUB1B DTL KIF23 FOXM1 CHMP4C RRM2 KIF2C CDK1 GTSE1 AURKA NUF2 TBX3 DACH1 TRIP13 ESPL1 FAM83D KIF20A RAD51 MKI67 TPX2 CDKN3 DRD2 TICRR ADCYAP1 RMI2 NCAPH CIT SPDYA NUSAP1 SPC25 PCLAF CCNA2 FBXO43 BRIP1 NCAPG RPRM TACC3 SUSD2 ANLN SPC24 SPAG5 RPA4 HORMAD1 MX…
GOBP_CELL_CYCLE_PHASE_TRANSITION	5.85966e-05	0.00280318	0.557332	-0.389574	-1.72873	245	AURKB CENPF UBE2C CCNB2 DLGAP5 KIF14 HASPIN TTK NDC80 CDC45 BUB1 BIRC5 CDCA5 MELK BUB1B DTL FOXM1 CHMP4C RRM2 CDK1 GTSE1 AURKA NUF2 TRIP13 ESPL1 IQGAP3 FAM83D RAD51 CDKN3 TICRR SPDYA SPC25 CCNA2 BRIP1 TACC3 SUSD2 ANLN SPC24 RPA4 HORMAD1 CCNE2 PLK1 CCNF CAMSAP3 CLSPN INIP CCNQ CDC20 ORC1 ATAD5 CDCA8 CCNJL KNL1 CCNB1 BRCA2 KCNH5 PARP9 STIL POLE PLCB1 WDR76 DBF4 MYC FBXO5 ZWINT
GOBP_REGULATION_OF_MITOTIC_CELL_CYCLE_PHASE_TRANSITION	0.00102926	0.0252726	0.45506	-0.408324	-1.73162	146	AURKB CENPF UBE2C DLGAP5 KIF14 HASPIN TTK NDC80 BUB1 BIRC5 CDCA5 BUB1B DTL CHMP4C RRM2 CDK1 GTSE1 AURKA NUF2 TRIP13 ESPL1 TICRR SPC25 ANLN SPC24 CCNE2 PLK1 CLSPN INIP CDC20 ORC1 ATAD5 CDCA8 KNL1 CCNB1 KCNH5 STIL PLCB1 FBXO5 ZWINT CACNB4 CENPE MUC1 CDC6 CASP2 CENPJ
GOBP_REGULATION_OF_CELL_DIVISION	0.00239844	0.046862	0.431708	-0.43803	-1.73402	90	KDF1 AURKB ASPM KIF14 BIRC5 KIF23 CHMP4C AURKA KIF18B KIF20A PPBP DRD2 CIT SUSD2 PLK1 PRC1 ECT2 CDCA8 BRCA2 TLE6 DLL1 FSD1 MYC MACC1 IL1B KIF20B FGF5 FGF9 AURKC PTCH1 CDC6 MYO19
GOBP_EMBRYONIC_ORGAN_MORPHOGENESIS	0.000786846	0.0208798	0.477271	-0.413552	-1.73598	138	HOXB8 GATA3 OVOL2 HOXB5 GRHL2 HOXC11 TBX20 HOXC9 HOXD10 OSR2 HOXB2 SLITRK6 WNT11 TFAP2A IRX5 HOXB6 DLX6 PAX5 HOXB4 DLX2 TBX3 LHFPL5 HOXB3 SLC44A4 GATA2 HOXD4 PLS1 SIX1 HOXB7 TCAP
GOMF_GATED_CHANNEL_ACTIVITY	0.000331077	0.0103508	0.498493	-0.404824	-1.74165	165	LRRC26 CLCA2 TMC5 KCNN4 ANO9 TMC4 P2RX5 KCNK12 SCNN1B SCNN1A KCNH4 KCNB2 OPRM1 SCNN1G KCNJ11 KCNV1 KCND2 HTR1B KCNH7 KCNT2 KCNK9 KCNC1 GRID2 KCNQ5 KCNG3 GABRR2 GABRD KCNA1 KCNH5 CACNG5 KCNMB2 KCNK10 GABRG3 TMEM266 GLRB HTR3B ITPR3 KCNH3 GABRG2 CACNG2 KCNN1 CACNB4 GABRG1 TMEM87A ASIC2 KCNAB1 KCNA3 CACNA1A GRIN1 ITPR1 RYR2 GABRA3 CACNG3 GABRB2 KCNK13 GRIK2 PIEZO2 GABRB3 GABRA5 GRIA4 CACNA1G ASIC4 G…
GOBP_MITOTIC_CELL_CYCLE	1.20376e-06	0.000129752	0.643552	-0.37802	-1.7438	399	FOXA1 MYB CENPA AURKB CENPF UBE2C CCNB2 DLGAP5 KIF14 HASPIN PBK TTK NDC80 MYBL2 CDC45 BUB1 RAB6C SKA1 TK1 ASCL1 BIRC5 CDCA5 MELK BUB1B DTL KIF23 FOXM1 CHMP4C KIFC1 RRM2 KIF2C CDK1 GTSE1 AURKA NUF2 KIF18B FAM110A TRIP13 ESPL1 IQGAP3 KIF20A RAD51 MKI67 TPX2 CDKN3 TICRR KIF18A NCAPH CIT SPDYA NUSAP1 SPC25 CCNA2 FBXO43 NCAPG RPRM TACC3 ANLN SPC24 SPAG5 CENPW CCNE2 WDR62 GINS1 PLK1 CCNF PRC1 CLSPN SKA…
GOBP_MITOTIC_CELL_CYCLE_PHASE_TRANSITION	8.72778e-05	0.00379219	0.538434	-0.400631	-1.74594	198	AURKB CENPF UBE2C CCNB2 DLGAP5 KIF14 HASPIN TTK NDC80 BUB1 BIRC5 CDCA5 MELK BUB1B DTL FOXM1 CHMP4C RRM2 CDK1 GTSE1 AURKA NUF2 TRIP13 ESPL1 IQGAP3 CDKN3 TICRR SPDYA SPC25 CCNA2 TACC3 ANLN SPC24 CCNE2 PLK1 CCNF CLSPN INIP CDC20 ORC1 ATAD5 CDCA8 CCNJL KNL1 CCNB1 KCNH5 STIL POLE PLCB1 DBF4 MYC FBXO5 ZWINT
GOMF_ENDOPEPTIDASE_ACTIVITY	0.000430471	0.0126989	0.498493	-0.416314	-1.75152	140	PIP KLK12 CASP14 CLCA2 KLK1 KLK11 F7 PRSS8 MMP12 CAPN8 TMPRSS13 PRSS22 HABP2 ESPL1 TMPRSS5 ST14 ADAMTS18 CAPN13 MMP9 ADAMTS17 TMPRSS2 CASP5 ASTL PRSS3
GOBP_MITOTIC_CELL_CYCLE_PROCESS	1.363e-06	0.000141474	0.643552	-0.384544	-1.75382	342	CENPA AURKB CENPF UBE2C CCNB2 DLGAP5 KIF14 HASPIN TTK NDC80 MYBL2 CDC45 BUB1 SKA1 TK1 BIRC5 CDCA5 MELK BUB1B DTL KIF23 FOXM1 CHMP4C KIFC1 RRM2 KIF2C CDK1 GTSE1 AURKA NUF2 KIF18B FAM110A TRIP13 ESPL1 IQGAP3 KIF20A RAD51 MKI67 TPX2 CDKN3 TICRR KIF18A NCAPH CIT SPDYA NUSAP1 SPC25 CCNA2 FBXO43 NCAPG TACC3 ANLN SPC24 SPAG5 CCNE2 WDR62 GINS1 PLK1 CCNF PRC1 CLSPN SKA3 CDCA2 ECT2 INIP CDC20 ORC1 UHRF1 CE…
GOBP_REGULATION_OF_CELL_CYCLE_PHASE_TRANSITION	9.69083e-05	0.00411493	0.538434	-0.404416	-1.75777	193	AURKB CENPF UBE2C DLGAP5 KIF14 HASPIN TTK NDC80 CDC45 BUB1 BIRC5 CDCA5 BUB1B DTL CHMP4C RRM2 CDK1 GTSE1 AURKA NUF2 TRIP13 ESPL1 FAM83D RAD51 TICRR SPC25 BRIP1 SUSD2 ANLN SPC24 RPA4 HORMAD1 CCNE2 PLK1 CAMSAP3 CLSPN INIP CCNQ CDC20 ORC1 ATAD5 CDCA8 KNL1 CCNB1 BRCA2 KCNH5 PARP9 STIL PLCB1 WDR76 DBF4 FBXO5 ZWINT EME1 CACNB4 CENPE PROX1 MUC1 CDC6 CASP2 DNA2 CENPJ
GOCC_SPINDLE_POLE	0.00245599	0.0474683	0.431708	-0.448969	-1.7628	84	AURKB ASPM CENPF SGO1 DLGAP5 DIAPH3 CKAP2L AURKA FAM110A FAM83D TPX2 TACC3 AUNIP SPAG5 WDR62 PLK1 PRC1 CDC20 CCNB1 KIF11 KIF15
GOBP_REGULATION_OF_CELL_CYCLE_PROCESS	4.07255e-06	0.000326095	0.610527	-0.389577	-1.77194	314	TBX20 AURKB INSM1 CENPF UBE2C DLGAP5 KIF14 HASPIN TTK NDC80 CDC45 BUB1 RAB6C BIRC5 CDCA5 BUB1B DTL KIF23 CHMP4C RRM2 KIF2C CDK1 GTSE1 AURKA NUF2 DACH1 TRIP13 ESPL1 FAM83D KIF20A RAD51 MKI67 TPX2 DRD2 TICRR RMI2 NCAPH CIT NUSAP1 SPC25 FBXO43 BRIP1 NCAPG TACC3 SUSD2 ANLN SPC24 SPAG5 RPA4 HORMAD1 CCNE2 MED1 WDR62 PLK1 CCNF CAMSAP3 PRC1 CLSPN CDCA2 ECT2 INIP CCNQ CDC20 ORC1 ATAD5 CDCA8 TOM1L1 KNL1 CC…
HP_ABNORMALITY_OF_THE_NAIL	3.56002e-05	0.00193727	0.557332	-0.411439	-1.79343	200	CDSN SULT2B1 CYP4F22 PAX9 KRT16 GRHL2 TAT NECTIN4 KLK11 LMX1B KDF1 FAM111B RIPK4 IRF6 PERP ABCA12 CKAP2L TFAP2A PKP1 DSP KRT81 TBX3 ACAN ENPP1 PIGW CARD14 ST14 ANGPT2 KRT83
GOMF_SERINE_HYDROLASE_ACTIVITY	0.00242892	0.0472712	0.431708	-0.468287	-1.79402	69	KLK12 KLK1 KLK11 F7 PRSS8 MMP12 DPP10 PRSS16 TMPRSS13 PRSS22 HABP2 TMPRSS5 ST14 MMP9
HP_HYPOHIDROSIS_OR_HYPERHIDROSIS	0.00105128	0.0255455	0.45506	-0.449454	-1.80187	102	CDSN SULT2B1 KRT16 TAT DDC KDF1 HLA-DRB1 RET FAM111B RIPK4 PERP ABCA12 PKP1
GOBP_NEGATIVE_REGULATION_OF_CELL_CYCLE	9.48039e-05	0.0040563	0.538434	-0.420111	-1.81209	169	GATA3 AURKB CENPF HOXC9 HOXD10 HASPIN TTK NDC80 CDC45 BUB1 BIRC5 BUB1B DTL CHMP4C CDK1 GTSE1 NUF2 TRIP13 ESPL1 RAD51 TICRR ADCYAP1 SPC25 FBXO43 BRIP1 SUSD2 SPC24 RPA4 HORMAD1 NPPC PLK1 CCNF CAMSAP3 CLSPN INIP CDC20 ORC1 BRINP3 CDCA8 TOM1L1 KNL1 CCNB1 BRCA2 PARP9 WDR76 FBXO5 ZWINT EME1 CACNB4 PTPN3 PROX1 MUC1 CDC6 CASP2 DNA2
GOBP_DETECTION_OF_STIMULUS_INVOLVED_IN_SENSORY_PERCEPTION	0.00100837	0.0251197	0.45506	-0.468215	-1.81777	74	PIP OR51E1 OR51E2 CST4 OR52E6 OR11H1 OR4F21 OR4F4 LHFPL5 OR52N4 OR2L5 TAS2R9 OR2L3 TAS2R10 OR2AK2 OR7A5 TAS2R8 KCNA1 OR14I1 OR2M5 STRC OR4N2 CACNB4 TMEM87A ASIC2 OR51I1 AZGP1 KIT OR51B2 OR1E1 GRIK2 PIEZO2 ANO1 CCDC66 OR52H1 OR2L13 PDZD7
GOBP_NEGATIVE_REGULATION_OF_MITOTIC_CELL_CYCLE	0.000689207	0.0186619	0.477271	-0.454753	-1.82001	99	AURKB CENPF HASPIN TTK NDC80 BUB1 BIRC5 BUB1B DTL CHMP4C CDK1 GTSE1 NUF2 TRIP13 TICRR SPC25 SPC24 PLK1 CLSPN INIP CDC20 ORC1 BRINP3 CDCA8 TOM1L1 KNL1 CCNB1 FBXO5 ZWINT EME1 CACNB4 PTPN3 MUC1 CDC6 CASP2 ZWILCH CHEK2 HUS1B
HP_PRURITUS	0.00128482	0.0295139	0.45506	-0.468031	-1.82392	76	CDSN SULT2B1 CYP4F22 KLK11 HLA-DRB1 PERP ABCA12 PKP1 DSP ENPP1 CARD14 ST14 KIF12 ABCB4 ATP8B1
GOBP_POSITIVE_REGULATION_OF_CELL_CYCLE_PROCESS	0.000242239	0.00843323	0.518848	-0.446751	-1.83074	117	TBX20 AURKB UBE2C DLGAP5 KIF14 NDC80 BUB1 BIRC5 CDCA5 DTL KIF23 RRM2 CDK1 AURKA ESPL1 FAM83D DRD2 NCAPH CIT NUSAP1 NCAPG SPAG5 CCNE2 MED1 ECT2 CDC20 ATAD5 CDCA8 KNL1 CCNB1 SMC4 RAD18 STIL SMPD3 PLCB1 DBF4 FBXO5 IL1B KIF20B AURKC CDC6 CENPJ SLF1 SMC6
GOCC_CHROMOSOMAL_REGION	1.62762e-05	0.000980948	0.57561	-0.42313	-1.8356	188	CENPA AURKB CENPF SGO1 TOP2A TTK NDC80 BUB1 SKA1 BIRC5 CDCA5 BUB1B OIP5 SYCP2 CHMP4C KIF2C CDK1 AURKA NUF2 RAD51 PIF1 NLRP2 KIF18A SPDYA SPC25 NCAPG SPC24 SPAG5 RPA4 CENPW PLK1 SKA3 CDC20 ORC1 CENPI CDCA8 KNL1 CCNB1 SYCP2L HELLS BRCA2 SMC4 DSCC1 SGO2 ZWINT CENPU THOC1 MCM2 CENPK CENPE AURKC KDM4D DNA2 ZWILCH SLF1 SMC6 CHEK2 CENPV EZH2 NUP107 WRAP53 MEIKIN POT1 RECQL4 SUV39H2 CHEK1 RIF1 CENPQ BAZ1…
GOBP_ANTERIOR_POSTERIOR_PATTERN_SPECIFICATION	0.000334618	0.0103621	0.498493	-0.464431	-1.84236	93	HOXB8 HOXB5 FOXA2 HOXC11 BARX1 HOXC10 HOXC9 HOXD10 HOXB2 CER1 HOXB6 HOXB4 AURKA TBX3 TDRD5 HOXD8 HOXB3 HOXC6 TDRD6 HOXD4 HOXB7 TCAP HES5 WIF1
GOBP_CELL_DIVISION	7.09499e-07	8.64509e-05	0.659444	-0.410118	-1.84595	292	HEPACAM2 KDF1 CENPA AURKB ASPM CENPF UBE2C SGO1 CCNB2 PIMREG TOP2A KIF14 NDC80 BUB1 SKA1 BIRC5 CDCA5 BUB1B OIP5 HOXB4 SYCP2 KIF23 CHMP4C KIFC1 KIF2C CDK1 AURKA NUF2 KIF18B ESPL1 IQGAP3 FAM83D KIF20A TPX2 PPBP DRD2 NCAPH CIT NUSAP1 SPC25 CCNA2 BRIP1 NCAPG TACC3 SUSD2 ANLN LLGL2 SPC24 PTTG1 SPAG5 CENPW CCNE2 PLK1 CCNF PRC1 SKA3 CDCA2 ECT2 CDC20 CABLES1 CDCA8 CEP55 KNL1 CCNB1 KIF11 HELLS BRCA2 SMC4 …
GOMF_MICROTUBULE_BINDING	0.000109612	0.00451748	0.538434	-0.437944	-1.85723	146	CENPF DLGAP5 KIF14 DIAPH3 NDC80 SKA1 BIRC5 CCDC187 KIF23 KIFC1 KIF2C GTSE1 NUF2 KIF18B FAM83D KIF20A VASH2 KIF12 S100A8 KIF18A NUSAP1 KIF19 SPC24 SPAG5 MX2 PLK1 CAMSAP3 PRC1 SKA3 HOOK1 MX1 FHDC1 FTCD NEFM NAV3 MTUS2 MAST1 KIF11 KIF15 S100A9 FSD1 KIF20B KIF26A FAM161A CENPE DCX KIF24 NEFH KIF26B GAS2L3
GOBP_POSITIVE_REGULATION_OF_CELL_CYCLE	4.3003e-05	0.00217146	0.557332	-0.441491	-1.85914	141	FOXA1 TBX20 AURKB UBE2C DLGAP5 KIF14 NDC80 BUB1 ASCL1 BIRC5 CDCA5 PTK6 DTL KIF23 RRM2 CDK1 AURKA TBX3 ESPL1 FAM83D DRD2 NCAPH CIT SPDYA NUSAP1 NCAPG SPAG5 CCNE2 MED1 ECT2 CDC20 ATAD5 CDCA8 KNL1 CCNB1 BRCA2 SMC4 RAD18 STIL SMPD3 PLCB1 DBF4 FBXO5 IL1B KIF20B AURKC PROX1 CDC6 CENPJ SLF1 SMC6
GOBP_CELL_CYCLE_G2_M_PHASE_TRANSITION	0.00068788	0.0186619	0.477271	-0.487336	-1.87313	70	AURKB CENPF CCNB2 KIF14 NDC80 MELK DTL FOXM1 CHMP4C CDK1 AURKA TICRR CCNA2 PLK1 CLSPN INIP CCNQ ORC1 ATAD5 CCNB1 KCNH5 PLCB1 FBXO5
GOCC_CONDENSED_CHROMOSOME	3.4078e-05	0.00189116	0.557332	-0.446239	-1.88619	144	CENPA AURKB CENPF SGO1 TOP2A SHOC1 TTK NDC80 BUB1 SKA1 BIRC5 BUB1B SYCP2 CHMP4C KIF2C AURKA NUF2 RAD51 MKI67 SYCE1L KIF18A NCAPH SPC25 NCAPG SPC24 SPAG5 CENPW HORMAD1 PLK1 SKA3 CDC20 CENPI KNL1 CCNB1 SYCP2L BRCA2 SMC4 SGO2
GOBP_REGULATION_OF_CELL_CYCLE_G2_M_PHASE_TRANSITION	0.00214823	0.0439447	0.431708	-0.523298	-1.89065	47	AURKB CENPF KIF14 DTL CHMP4C CDK1 AURKA TICRR PLK1 CLSPN INIP CCNQ ORC1 ATAD5 CCNB1 KCNH5
GOBP_NEGATIVE_REGULATION_OF_CELL_CYCLE_G2_M_PHASE_TRANSITION	0.00251613	0.0482678	0.431708	-0.620596	-1.89227	22	AURKB DTL CHMP4C CDK1 TICRR PLK1 CLSPN INIP ORC1
GOCC_SPINDLE	1.06014e-05	0.000682999	0.593325	-0.4362	-1.89433	191	GPX2 HEPACAM2 AURKB ASPM CENPF SGO1 DLGAP5 KIF14 HASPIN DIAPH3 TTK SKA1 BIRC5 CKAP2L BUB1B KIF23 CHMP4C KIFC1 KIF2C CDK1 AURKA TAF1D KIF18B FAM110A ESPL1 FAM83D KIF20A TPX2 HMMR KIF18A NUSAP1 TACC3 AUNIP SPAG5 WDR62 PLK1 PRC1 SKA3 ECT2 CDC20 UHRF1 CDCA8 CCNB1 KIF11 KIF15
GOBP_SPINDLE_ASSEMBLY	0.000955934	0.0242118	0.477271	-0.507409	-1.91174	61	AURKB ASPM CCNB2 NDC80 MYBL2 BIRC5 KIF23 CHMP4C KIFC1 AURKA TPX2 SPAG5 PLK1 PRC1 CDC20 UHRF1 CDCA8 KIF11 KIF15 STIL
GOBP_REGULATION_OF_CHROMOSOME_ORGANIZATION	6.18901e-05	0.00289295	0.538434	-0.469441	-1.9142	112	AURKB CENPF UBE2C DLGAP5 TOP2A HASPIN TTK NDC80 BUB1 BIRC5 BUB1B CDK1 NUF2 TRIP13 ESPL1 PIF1 RMI2 NCAPH SPC25 NCAPG TACC3 SPC24 PLK1 CDC20 GCH1 RESF1 CDCA8 KNL1 CCNB1 SMC4
GOBP_MEIOTIC_CELL_CYCLE	6.23897e-05	0.00289295	0.538434	-0.460486	-1.91464	128	ASPM TESMIN SGO1 CCNB2 TOP2A SHOC1 TTK NDC80 EXO1 SYCP2 AURKA NUF2 TRIP13 ESPL1 RAD51 SYCE1L KIF18A NCAPH SPDYA FBXO43 BRIP1 MCMDC2 PTTG1 HORMAD1 CCNE2 NPPC PLK1 TDRD9 CDC20 SLC26A8 XRCC2 KNL1 SYCP2L BRCA2 SMC4 MND1 SGO2 RAD54L PLD6 PLCB1 FBXO5 ZWINT TEX15 EME1
GOMF_DNA_BINDING_TRANSCRIPTION_ACTIVATOR_ACTIVITY	2.03494e-06	0.000190097	0.627257	-0.439738	-1.91679	200	TFAP2B ZNF750 FOXA1 GATA3 OVOL2 HOXB5 PAX9 GRHL2 HOXC11 TBX20 MYB ELF3 HOXC10 ONECUT2 HOXD10 OSR2 HOXB2 MYBL2 IRF6 TFAP2A NPAS4 PAX5 DLX2 TBX3 NEUROD6 HOXD8 HOXB3 TFAP2C GRHL1 ESR1 GATA2 HOXD4 NOTCH4 SIX1 CREB3L4 SOX4 HOXB7 PGR NR5A2 TEAD4 ZNF485 IRX3 GLIS1 ESRRG RORB SIX4 CREB3L1 ZNF845
GOBP_CHROMOSOME_ORGANIZATION	8.40429e-08	1.47206e-05	0.704976	-0.42762	-1.92604	293	CENPA AURKB CENPF UBE2C SGO1 DLGAP5 TOP2A SHOC1 KIF14 HASPIN TTK NDC80 MYBL2 CDC45 BUB1 SKA1 POLQ EXO1 BIRC5 CDCA5 BUB1B OIP5 SYCP2 KIF23 CHMP4C KIFC1 KIF2C CDK1 NUF2 KIF18B TRIP13 ESPL1 RAD51 TPX2 PIF1 SYCE1L RMI2 KIF18A NCAPH SPDYA NUSAP1 SPC25 BRIP1 NCAPG TACC3 MCMDC2 SPC24 RFC3 PTTG1 SPAG5 CENPW HORMAD1 CCNE2 NPPC GINS1 PLK1 PRC1 SKA3 CDC20 GCH1 UHRF1 RESF1 CENPI CDCA8 CEP55 KNL1 CCNB1 KIF11 …
GOBP_TIGHT_JUNCTION_ORGANIZATION	0.00222883	0.0449373	0.431708	-0.5568	-1.92754	37	CLDN8 GRHL2 POF1B WNT11 ILDR1 CLDN4 MARVELD3 CLDN3 CLDN7 CLDN34 ECT2 F11R OCLN
GOBP_NEGATIVE_REGULATION_OF_CELL_CYCLE_PROCESS	3.46075e-05	0.00190171	0.557332	-0.465173	-1.94178	131	AURKB CENPF HASPIN TTK NDC80 CDC45 BUB1 BIRC5 BUB1B DTL CHMP4C CDK1 GTSE1 NUF2 TRIP13 ESPL1 RAD51 TICRR SPC25 FBXO43 BRIP1 SUSD2 SPC24 RPA4 HORMAD1 PLK1 CCNF CAMSAP3 CLSPN INIP CDC20 ORC1 CDCA8 TOM1L1 KNL1 CCNB1 BRCA2 PARP9 WDR76 FBXO5 ZWINT EME1 CACNB4 PROX1 MUC1 CDC6 CASP2 DNA2 ZWILCH CHEK2 KIF25 HUS1B
GOBP_MITOTIC_SPINDLE_ASSEMBLY	0.00218398	0.0441921	0.431708	-0.566211	-1.94415	36	AURKB MYBL2 BIRC5 KIF23 CHMP4C KIFC1 TPX2 PLK1 PRC1 CDC20 UHRF1 CDCA8 KIF11 KIF15
GOBP_MEIOTIC_CELL_CYCLE_PROCESS	4.17966e-05	0.00212973	0.557332	-0.482862	-1.95003	107	ASPM TESMIN SGO1 CCNB2 TOP2A SHOC1 TTK NDC80 SYCP2 AURKA NUF2 TRIP13 ESPL1 RAD51 SYCE1L KIF18A NCAPH SPDYA FBXO43 BRIP1 PTTG1 HORMAD1 CCNE2 NPPC PLK1 TDRD9 CDC20 KNL1 SYCP2L BRCA2 SMC4 MND1 RAD54L PLCB1 FBXO5 ZWINT TEX15 EME1
GOBP_REGULATION_OF_CYTOKINESIS	0.00234667	0.0461512	0.431708	-0.545967	-1.95521	43	AURKB KIF14 BIRC5 KIF23 CHMP4C AURKA KIF20A DRD2 CIT PLK1 PRC1 ECT2 CDCA8 BRCA2 FSD1 KIF20B AURKC CDC6 MYO19
GOBP_KINETOCHORE_ORGANIZATION	0.00146726	0.032378	0.45506	-0.699246	-1.97029	15	CENPA CENPF DLGAP5 NDC80 NUF2 CENPW SMC4 CENPK CENPE
GOBP_DIGESTIVE_SYSTEM_PROCESS	0.000849978	0.0222623	0.477271	-0.563851	-1.97611	39	MUC6 TFF3 VIL1 TFF1 PTGER3 KCNN4 CEL LDLR VDR INAVA PLS1 NPPC TYMP F11R
HP_ENAMEL_HYPOPLASIA	0.000404002	0.0121228	0.498493	-0.547155	-1.979	48	PAX9 GRHL2 NECTIN4 LMX1B SP6 ITGB6 IRF6 IRX5 CYP27B1 VDR
GOBP_SENSORY_PERCEPTION_OF_CHEMICAL_STIMULUS	0.000270968	0.00905047	0.498493	-0.524506	-1.98666	62	PIP OR51E1 OR51E2 CST4 OR52E6 OR11H1 OR4F21 DRD2 OR4F4 SCNN1B SCNN1A OR52N4 OR2L5 TAS2R9 SCNN1G OR2L3 TAS2R10 OR2AK2 GNG13 OR7A5 TAS2R8 OR14I1 OR2M5 ITPR3 OR4N2 ASIC2 OR51I1 PDE4A
HP_SCALING_SKIN	0.000988953	0.0247459	0.45506	-0.631835	-1.99586	26	CDSN SULT2B1 CASP14 CYP4F22 KLK11 PKP1 DSP CARD14
GOBP_MEIOSIS_I_CELL_CYCLE_PROCESS	0.000138254	0.00538135	0.518848	-0.523045	-1.99756	68	CCNB2 TOP2A SHOC1 NDC80 SYCP2 AURKA TRIP13 ESPL1 RAD51 SYCE1L SPDYA BRIP1 PTTG1 HORMAD1 CCNE2 PLK1 TDRD9 CDC20 KNL1 BRCA2 MND1 RAD54L FBXO5 ZWINT TEX15 EME1
GOCC_SPINDLE_MICROTUBULE	0.00133859	0.0304992	0.45506	-0.598572	-2.00297	31	AURKB SKA1 CHMP4C CDK1 AURKA KIF18B FAM110A KIF18A PLK1 PRC1 SKA3 KIF11 FAM161A CENPE AURKC ZWILCH
GOCC_CONDENSED_CHROMOSOME_CENTROMERIC_REGION	2.00364e-05	0.00118215	0.57561	-0.500685	-2.00383	99	CENPA AURKB CENPF SGO1 TTK NDC80 BUB1 SKA1 BIRC5 BUB1B SYCP2 CHMP4C KIF2C AURKA NUF2 KIF18A SPC25 NCAPG SPC24 SPAG5 CENPW PLK1 SKA3 CDC20 CENPI KNL1 CCNB1 SYCP2L SGO2
GOBP_POSITIVE_REGULATION_OF_CHROMOSOME_SEGREGATION	0.000901021	0.0231661	0.477271	-0.711679	-2.00532	15	AURKB BIRC5 CDK1 NCAPH NCAPG CDCA8 CCNB1 SMC4 RAD18 CDC6 SMC6
GOBP_EPITHELIAL_CELL_DIFFERENTIATION	2.50608e-09	1.00333e-06	0.774939	-0.4419	-2.00578	310	S100A7 CDSN FOXA1 KRT23 SULT2B1 GATA3 CASP14 OVOL2 HOXB5 KRT16 GRHL2 VIL1 SPDEF POF1B KDF1 ESRP1 BARX1 PRLR INSM1 KRT15 TJP3 ONECUT2 KRT7 RAB25 SLITRK6 GATA6 KRT80 WNT11 IRF6 ASCL1 ABCA12 PTK6 DSP DLX6 CDK1 KRT81 TBX3 CYP27B1 CLDN3 AGR2 SYNE4 ST14 LHFPL5 SLC44A4 EVPL KRT83 DEUP1 GRHL1 MMP9 ESR1 VDR GATA2 SULT1B1 CD24 NOTCH4 PLS1 SIX1 SOX4 PGR NR5A2 MED1 NPPC SOSTDC1 HES5 CAMSAP3
GOBP_PROTEIN_LOCALIZATION_TO_CHROMOSOME_CENTROMERIC_REGION	0.00086156	0.0223769	0.477271	-0.712389	-2.00732	15	CENPA AURKB HASPIN TTK BUB1B CDK1
GOBP_FEMALE_MEIOTIC_NUCLEAR_DIVISION	0.00196876	0.0410801	0.431708	-0.671132	-2.0096	20	CCNB2 TOP2A TTK NDC80 SYCP2 AURKA TRIP13 NCAPH PLK1
GOBP_PROXIMAL_DISTAL_PATTERN_FORMATION	0.0012812	0.0295139	0.45506	-0.6917	-2.01567	17	IRX2 HOXC11 HOXC10 HOXC9 HOXD10 DLX2 SP8 HES5 IRX3 DLL1 DLX1
GOBP_LUNG_CELL_DIFFERENTIATION	0.00101937	0.02517	0.45506	-0.681429	-2.02491	18	FOXA1 GRHL2 SPDEF GATA6 ASCL1 AGR2
GOBP_DORSAL_VENTRAL_PATTERN_FORMATION	0.000302756	0.00980895	0.498493	-0.571674	-2.02602	41	FOXA1 OVOL2 LMX1B TBX20 HOXB2 HOXD11 CER1 ASCL1 SP8 SOSTDC1 NKX2-1 CXXC4
GOCC_CHROMOSOME_CENTROMERIC_REGION	3.71519e-06	0.000301792	0.627257	-0.494688	-2.03747	121	CENPA AURKB CENPF SGO1 TOP2A TTK NDC80 BUB1 SKA1 BIRC5 CDCA5 BUB1B OIP5 SYCP2 CHMP4C KIF2C AURKA NUF2 KIF18A SPC25 NCAPG SPC24 SPAG5 CENPW PLK1 SKA3 CDC20 CENPI CDCA8 KNL1 CCNB1 SYCP2L HELLS SMC4 DSCC1 SGO2
GOCC_CORNIFIED_ENVELOPE	0.00145406	0.0323414	0.45506	-0.680685	-2.0382	20	CDSN CASP14 KRT16 PKP3 DSG2 PKP1 DSP EVPL
GOBP_NEGATIVE_REGULATION_OF_EPITHELIAL_TO_MESENCHYMAL_TRANSITION	0.00110759	0.0266439	0.45506	-0.686527	-2.05569	20	ZNF750 FOXA1 GATA3 OVOL2 FOXA2
GOBP_NEGATIVE_REGULATION_OF_MITOTIC_CELL_CYCLE_PHASE_TRANSITION	7.15785e-05	0.00320958	0.538434	-0.529651	-2.05649	73	AURKB CENPF HASPIN TTK NDC80 BUB1 BIRC5 BUB1B DTL CHMP4C CDK1 GTSE1 NUF2 TRIP13 TICRR SPC25 SPC24 PLK1 CLSPN INIP CDC20 ORC1 CDCA8 KNL1 CCNB1 FBXO5 ZWINT CACNB4 MUC1 CDC6 CASP2 ZWILCH CHEK2 HUS1B
GOBP_SPINDLE_ORGANIZATION	9.0069e-06	0.000600996	0.593325	-0.520406	-2.07124	95	AURKB ASPM CCNB2 DLGAP5 TTK NDC80 MYBL2 BIRC5 KIF23 CHMP4C KIFC1 AURKA NUF2 FAM110A ESPL1 TPX2 SPC25 TACC3 AUNIP SPAG5 WDR62 PLK1 PRC1 CDC20 UHRF1 CDCA8 CCNB1 KIF11 KIF15 TRIM36 STIL FSD1 CEP72 FBXO5 KIZ PIBF1 CENPE AURKC
GOMF_OLFACTORY_RECEPTOR_ACTIVITY	0.000212578	0.00765534	0.518848	-0.667231	-2.07337	24	OR51E1 OR51E2 OR52E6 OR11H1 OR4F21 OR4F4 OR52N4 OR2L5 OR2L3 OR2AK2 OR7A5 OR14I1 OR2M5 OR4N2 OR51I1 OR51B2 OR1E1
GOBP_SKIN_DEVELOPMENT	1.48071e-06	0.000145603	0.643552	-0.505118	-2.08042	121	S100A7 CDSN TFAP2B ZNF750 CASP14 OVOL2 KRT16 GRHL2 KDF1 ITGB6 PKP3 KRT7 GATA6 KRT80 IRF6 ABCA12 GAL DSP CLDN4 KRT81 CYP27B1 ST14 EVPL KRT83 GRHL1 VDR
GOCC_INTERMEDIATE_FILAMENT_CYTOSKELETON	2.60068e-05	0.00148743	0.57561	-0.543195	-2.08783	70	KRT23 CASP14 KRT16 KRT15 KRT18 HLA-DRB1 KRT7 KRT80 EPPK1 PKP1 DSP KRT81 KRT8 RAD51 SYCE1L EVPL S100A8 KRT83 FAM83H LMNB1 NEFM PPL DDX60 SLC1A6 KRTAP5-6 NEFL KRT222 SHANK2 ADORA2A JUP NEFH DLGAP2
HP_ABNORMALITY_OF_THE_PLANTAR_SKIN_OF_FOOT	5.25226e-05	0.00260521	0.557332	-0.549552	-2.09255	67	CDSN SULT2B1 CYP4F22 KRT16 GRHL2 TAT KLK11 PERP ABCA12 PKP1 DSP ENPP1 CARD14 KRT83
GOMF_TRANSCRIPTION_COACTIVATOR_BINDING	0.000216222	0.00767041	0.518848	-0.70223	-2.09296	19	GATA3 GATA6 CIT ESR1 GATA2 SIX1 PGR MED1 TEAD2 TRERF1
HP_CONGENITAL_ICHTHYOSIFORM_ERYTHRODERMA	0.000213066	0.00765534	0.518848	-0.702337	-2.09328	19	SULT2B1 CYP4F22 KRT16 KLK11 ABCA12 ST14
GOBP_NEURON_FATE_COMMITMENT	0.000200082	0.0073298	0.518848	-0.623663	-2.10703	32	FOXA1 ESRP1 HOXC10 HOXD10 ASCL1 DLX2 BHLHE22 GATA2 SIX1 NKX2-1 EPOP DLL1 DLX1 TBR1 DLL4 PROX1 JAG2 BHLHA15
GOCC_APICOLATERAL_PLASMA_MEMBRANE	0.000327242	0.0103045	0.498493	-0.748163	-2.10812	15	ZG16B CLDN8 EPPK1 CLDN4 CLDN3 KRT8 CLDN7
HP_HYPERKERATOSIS	2.5021e-06	0.000219129	0.627257	-0.528407	-2.11367	97	CDSN ZNF750 SULT2B1 CYP4F22 KRT16 GRHL2 TAT NECTIN4 KLK11 KDF1 PERP ABCA12 PKP1 DSP KRT81 ENPP1 CARD14 ST14 ANGPT2 KRT83
GOBP_MICROTUBULE_CYTOSKELETON_ORGANIZATION_INVOLVED_IN_MITOSIS	8.19549e-06	0.000553442	0.593325	-0.538039	-2.1166	79	CENPA AURKB DLGAP5 TTK NDC80 MYBL2 BIRC5 KIF23 CHMP4C KIFC1 CDK1 AURKA NUF2 FAM110A ESPL1 TPX2 NUSAP1 SPC25 TACC3 WDR62 PLK1 PRC1 CDC20 UHRF1 CDCA8 CCNB1 KIF11 KIF15 STIL
GOBP_ATTACHMENT_OF_MITOTIC_SPINDLE_MICROTUBULES_TO_KINETOCHORE	0.000256598	0.0088235	0.498493	-0.72889	-2.12405	17	AURKB NDC80 SKA1 BIRC5 KIF2C CDK1 NUF2 SKA3 CDCA8
HP_PALMOPLANTAR_HYPERKERATOSIS	8.44456e-05	0.00369779	0.538434	-0.579695	-2.13001	52	SULT2B1 CYP4F22 KRT16 GRHL2 TAT KLK11 PERP ABCA12 PKP1 DSP ENPP1 CARD14 KRT83
GOBP_INTERMEDIATE_FILAMENT_BASED_PROCESS	0.000128987	0.00509136	0.518848	-0.625453	-2.13021	35	KRT23 KRT16 KRT15 KRT18 KRT7 KRT80 EPPK1 PKP1 DSP KRT81 EVPL KRT83 FAM83H NEFM PPL
GOBP_ORGANELLE_FISSION	4.71709e-10	2.20328e-07	0.801216	-0.483708	-2.13258	226	AURKB ASPM CENPF TESMIN UBE2C SGO1 CCNB2 DLGAP5 TOP2A SHOC1 KIF14 HASPIN TTK NDC80 MYBL2 BUB1 SKA1 BIRC5 CDCA5 BUB1B SYCP2 KIF23 CHMP4C KIFC1 KIF2C CDK1 AURKA NUF2 KIF18B TRIP13 ESPL1 RAD51 MKI67 TPX2 SYCE1L KIF18A NCAPH SPDYA NUSAP1 SPC25 FBXO43 BRIP1 NCAPG ANLN SPC24 PTTG1 SPAG5 HORMAD1 CCNE2 PLK1 TDRD9 PRC1 SKA3 CDCA2 CDC20 UHRF1 CENPI CDCA8 TOM1L1 CEP55 KNL1 CCNB1 KIF11 SYCP2L BRCA2 MTFR2 KIF…
GOBP_MITOTIC_SPINDLE_ORGANIZATION	7.85189e-06	0.000538065	0.593325	-0.565943	-2.14638	65	AURKB DLGAP5 TTK NDC80 MYBL2 BIRC5 KIF23 CHMP4C KIFC1 AURKA NUF2 FAM110A TPX2 SPC25 TACC3 WDR62 PLK1 PRC1 CDC20 UHRF1 CDCA8 CCNB1 KIF11 KIF15 STIL FSD1 PIBF1 CENPE AURKC CENPJ
GOBP_REGULATION_OF_NUCLEAR_DIVISION	5.39578e-06	0.000410407	0.610527	-0.55667	-2.15314	72	AURKB CENPF UBE2C DLGAP5 HASPIN TTK NDC80 BUB1 BIRC5 BUB1B AURKA NUF2 TRIP13 ESPL1 MKI67 NUSAP1 SPC25 FBXO43 SPC24 HORMAD1 PLK1 CDCA2 CDC20 CDCA8 TOM1L1 KNL1 CCNB1 SMPD3 PLCB1 FBXO5 ZWINT IL1B KIF20B
GOBP_POSITIVE_REGULATION_OF_CHROMOSOME_SEPARATION	0.000143376	0.00546684	0.518848	-0.76567	-2.15745	15	AURKB UBE2C DLGAP5 BIRC5 ESPL1 NCAPH NCAPG CDC20 CDCA8 SMC4
GOBP_MITOTIC_CELL_CYCLE_CHECKPOINT_SIGNALING	1.16598e-05	0.000726146	0.593325	-0.571342	-2.17552	67	AURKB CENPF HASPIN TTK NDC80 BUB1 BIRC5 BUB1B DTL CHMP4C CDK1 GTSE1 NUF2 TRIP13 TICRR SPC25 SPC24 PLK1 CLSPN INIP CDC20 ORC1 CDCA8 KNL1 CCNB1 ZWINT EME1 MUC1 CDC6 CASP2 ZWILCH CHEK2 HUS1B
GOCC_MITOTIC_SPINDLE	1.44408e-06	0.000144537	0.643552	-0.553209	-2.18716	82	GPX2 HEPACAM2 AURKB ASPM DLGAP5 SKA1 CKAP2L KIF23 KIFC1 CDK1 AURKA TAF1D KIF18B ESPL1 FAM83D TPX2 KIF18A NUSAP1 TACC3 SPAG5 WDR62 PLK1 PRC1 SKA3 ECT2
GOBP_CELL_CYCLE_CHECKPOINT_SIGNALING	5.3518e-07	7.31631e-05	0.659444	-0.553144	-2.19427	93	AURKB CENPF HASPIN TTK NDC80 CDC45 BUB1 BIRC5 BUB1B DTL CHMP4C CDK1 GTSE1 NUF2 TRIP13 RAD51 TICRR SPC25 BRIP1 SPC24 RPA4 HORMAD1 PLK1 CAMSAP3 CLSPN INIP CDC20 ORC1 CDCA8 KNL1 CCNB1 BRCA2 PARP9 WDR76 ZWINT EME1 PROX1 MUC1 CDC6 CASP2 DNA2 ZWILCH CHEK2 HUS1B
GOBP_INTERMEDIATE_FILAMENT_ORGANIZATION	7.49356e-05	0.00333344	0.538434	-0.734437	-2.19915	20	KRT23 KRT16 KRT15 KRT7 KRT80 EPPK1 PKP1 DSP KRT81 KRT83
GOBP_EPIDERMIS_DEVELOPMENT	3.94448e-08	8.50339e-06	0.719513	-0.522528	-2.2002	143	S100A7 CDSN ZNF750 SULT2B1 CASP14 OVOL2 KRT16 GRHL2 KDF1 ESRP1 KRT15 PKP3 HLA-DRB1 KRT7 SLITRK6 GATA6 KRT80 IRF6 ABCA12 SPINT1 GAL DSP CLDN4 KRT81 CYP27B1 ST14 LHFPL5 SLC44A4 EVPL KRT83 GRHL1 VDR PLS1 MED1 SOSTDC1 CRABP2 HES5
GOBP_EMBRYONIC_SKELETAL_SYSTEM_DEVELOPMENT	9.58291e-06	0.00062456	0.593325	-0.586208	-2.20863	61	HOXB8 HOXB5 GRHL2 HOXC11 HOXC9 HOXD10 OSR2 HOXB2 WNT11 TFAP2A IRX5 HOXB6 PAX5 HOXB4 DLX2 HOXB3 HOXC6 HOXD4 SIX1 HOXB7
HP_PARAKERATOSIS	4.15123e-05	0.00212973	0.557332	-0.78871	-2.22237	15	CDSN CYP4F22 KLK11 PERP DSP CARD14
GOBP_MEIOTIC_CHROMOSOME_SEGREGATION	1.26357e-05	0.000778276	0.593325	-0.608836	-2.23708	52	ASPM SGO1 CCNB2 SHOC1 TTK NDC80 SYCP2 AURKA NUF2 TRIP13 ESPL1 SYCE1L NCAPH SPDYA BRIP1 PTTG1 HORMAD1 CCNE2 PLK1 KNL1 SMC4 MND1 FBXO5 ZWINT TEX15
GOCC_OUTER_KINETOCHORE	1.50652e-05	0.00091783	0.593325	-0.806893	-2.27361	15	CENPF NDC80 BUB1 SKA1 BUB1B NUF2 SPC25 SPC24 PLK1 SKA3 KNL1 CCNB1 ZWINT
GOBP_EPIDERMAL_CELL_DIFFERENTIATION	7.8145e-08	1.41291e-05	0.704976	-0.579362	-2.2961	91	S100A7 CDSN SULT2B1 CASP14 OVOL2 KRT16 GRHL2 KDF1 ESRP1 KRT7 SLITRK6 GATA6 KRT80 IRF6 ABCA12 DSP KRT81 CYP27B1 ST14 LHFPL5 SLC44A4 EVPL KRT83 GRHL1 VDR PLS1 MED1 HES5
GOBP_MITOTIC_NUCLEAR_DIVISION	8.47636e-10	3.65461e-07	0.801216	-0.551501	-2.30819	134	AURKB CENPF UBE2C DLGAP5 KIF14 HASPIN TTK NDC80 MYBL2 BUB1 SKA1 BIRC5 CDCA5 BUB1B KIF23 CHMP4C KIFC1 KIF2C CDK1 AURKA NUF2 KIF18B TRIP13 ESPL1 MKI67 TPX2 KIF18A NCAPH NUSAP1 SPC25 FBXO43 NCAPG ANLN SPC24 SPAG5 PLK1 PRC1 SKA3 CDCA2 CDC20 UHRF1 CENPI CDCA8 TOM1L1 CEP55 KNL1 CCNB1 KIF11 KIF15 SMC4
GOBP_CHROMOSOME_SEGREGATION	2.61689e-12	2.93354e-09	0.898671	-0.530355	-2.31223	203	AURKB ASPM CENPF UBE2C SGO1 CCNB2 DLGAP5 TOP2A SHOC1 KIF14 HASPIN DIAPH3 TTK NDC80 MYBL2 BUB1 SKA1 BIRC5 CDCA5 BUB1B OIP5 SYCP2 KIF23 CHMP4C KIFC1 KIF2C CDK1 AURKA NUF2 KIF18B TRIP13 ESPL1 FAM83D MKI67 TPX2 SYCE1L RMI2 KIF18A NCAPH SPDYA NUSAP1 SPC25 BRIP1 NCAPG TACC3 SPC24 PTTG1 SPAG5 CENPW HORMAD1 CCNE2 PLK1 PRC1 SKA3 CDCA2 ECT2 CDC20 UHRF1 CENPI SRPK1 CDCA8 CEP55 KNL1 CCNB1 KIF11 KIF15 SMC4 MN…
GOBP_REGULATION_OF_SISTER_CHROMATID_SEGREGATION	1.02336e-06	0.000114719	0.643552	-0.627789	-2.31528	53	AURKB CENPF UBE2C DLGAP5 HASPIN TTK NDC80 BUB1 BIRC5 BUB1B CDK1 NUF2 TRIP13 ESPL1 RMI2 SPC25 TACC3 SPC24 PLK1 CDC20 CDCA8 KNL1 CCNB1
HP_ABNORMAL_EPIDERMAL_MORPHOLOGY	4.81868e-06	0.000380404	0.610527	-0.64667	-2.31585	43	CDSN ZNF750 SULT2B1 CASP14 CYP4F22 KRT16 GRHL2 KLK11 PERP PKP1 DSP ENPP1 CARD14
GOBP_REGULATION_OF_MITOTIC_NUCLEAR_DIVISION	7.28314e-07	8.68553e-05	0.659444	-0.611552	-2.31636	62	AURKB CENPF UBE2C DLGAP5 HASPIN TTK NDC80 BUB1 BIRC5 BUB1B AURKA NUF2 TRIP13 ESPL1 MKI67 NUSAP1 SPC25 FBXO43 SPC24 PLK1 CDCA2 CDC20 CDCA8 TOM1L1 KNL1 CCNB1 SMPD3 FBXO5 ZWINT IL1B KIF20B
HP_EPIDERMAL_ACANTHOSIS	7.00324e-06	0.000496875	0.610527	-0.752153	-2.32119	23	CDSN ZNF750 CYP4F22 KRT16 GRHL2 KLK11 PERP DSP ENPP1 CARD14
GOBP_ATTACHMENT_OF_SPINDLE_MICROTUBULES_TO_KINETOCHORE	6.56653e-06	0.000478573	0.610527	-0.694059	-2.32249	31	AURKB SGO1 NDC80 SKA1 BIRC5 KIF2C CDK1 NUF2 SPC25 SPC24 SPAG5 SKA3 ECT2 CDCA8 KNL1 CCNB1
GOBP_KERATINIZATION	2.41789e-06	0.000215116	0.627257	-0.798565	-2.32709	17	CDSN CASP14 KRT16 KRT7 KRT80 ABCA12 KRT81 EVPL KRT83
GOBP_MITOTIC_METAPHASE_CHROMOSOME_ALIGNMENT	2.94661e-06	0.000246563	0.627257	-0.693987	-2.34462	32	AURKB KIF14 NDC80 SKA1 BIRC5 CDCA5 CHMP4C KIFC1 KIF2C CDK1 NUF2 KIF18A SKA3 CDCA8 CEP55 CCNB1
GOBP_CHROMOSOME_LOCALIZATION	2.46316e-07	3.63317e-05	0.674963	-0.623973	-2.34553	60	AURKB CENPF SGO1 DLGAP5 KIF14 NDC80 SKA1 BIRC5 CDCA5 CHMP4C KIFC1 KIF2C CDK1 NUF2 FAM83D KIF18A SPDYA SPC25 SPC24 SPAG5 SKA3 ECT2 CDCA8 CEP55 KNL1 CCNB1
GOBP_NEGATIVE_REGULATION_OF_CHROMOSOME_ORGANIZATION	1.44173e-06	0.000144537	0.643552	-0.649629	-2.34708	47	AURKB CENPF TOP2A HASPIN TTK NDC80 BUB1 BIRC5 BUB1B NUF2 TRIP13 ESPL1 PIF1 SPC25 SPC24 PLK1 CDC20 CDCA8 KNL1 CCNB1
GOBP_NEGATIVE_REGULATION_OF_NUCLEAR_DIVISION	1.71955e-06	0.000163357	0.643552	-0.672465	-2.35677	39	AURKB CENPF HASPIN TTK NDC80 BUB1 BIRC5 BUB1B NUF2 TRIP13 SPC25 FBXO43 SPC24 HORMAD1 PLK1 CDC20 CDCA8 TOM1L1 KNL1 CCNB1 FBXO5 ZWINT
GOBP_METAPHASE_CHROMOSOME_ALIGNMENT	1.24639e-06	0.000131812	0.643552	-0.643202	-2.35716	51	AURKB CENPF SGO1 KIF14 NDC80 SKA1 BIRC5 CDCA5 CHMP4C KIFC1 KIF2C CDK1 NUF2 FAM83D KIF18A SPC25 SPC24 SPAG5 SKA3 ECT2 CDCA8 CEP55 KNL1 CCNB1
GOBP_EMBRYONIC_SKELETAL_SYSTEM_MORPHOGENESIS	4.63221e-07	6.65732e-05	0.674963	-0.662772	-2.39282	46	HOXB8 HOXB5 GRHL2 HOXC11 HOXC9 HOXD10 OSR2 HOXB2 TFAP2A IRX5 HOXB6 PAX5 HOXB4 DLX2 HOXB3 HOXD4 SIX1 HOXB7
GOBP_REGULATION_OF_CHROMOSOME_SEGREGATION	3.0117e-08	7.33937e-06	0.719513	-0.633479	-2.40885	66	AURKB CENPF UBE2C DLGAP5 HASPIN TTK NDC80 BUB1 BIRC5 BUB1B KIF2C CDK1 NUF2 TRIP13 ESPL1 MKI67 RMI2 NCAPH SPC25 NCAPG TACC3 SPC24 HORMAD1 PLK1 CDCA2 CDC20 CDCA8 KNL1 CCNB1 SMC4 RAD18
GOBP_SISTER_CHROMATID_SEGREGATION	1.24122e-10	7.73001e-08	0.826657	-0.591637	-2.42116	116	AURKB CENPF UBE2C DLGAP5 TOP2A KIF14 HASPIN TTK NDC80 MYBL2 BUB1 SKA1 BIRC5 CDCA5 BUB1B KIF23 CHMP4C KIFC1 KIF2C CDK1 NUF2 KIF18B TRIP13 ESPL1 TPX2 RMI2 KIF18A NCAPH NUSAP1 SPC25 NCAPG TACC3 SPC24 SPAG5 PLK1 PRC1 SKA3 CDC20 UHRF1 CENPI CDCA8 CEP55 KNL1 CCNB1 KIF11 KIF15 SMC4
GOBP_NEGATIVE_REGULATION_OF_CHROMOSOME_SEGREGATION	7.9762e-07	9.31387e-05	0.659444	-0.733048	-2.42972	30	AURKB CENPF HASPIN TTK NDC80 BUB1 BIRC5 BUB1B NUF2 TRIP13 SPC25 SPC24 PLK1 CDC20 CDCA8 KNL1 CCNB1 FBXO5 ZWINT
GOBP_KERATINOCYTE_DIFFERENTIATION	3.37685e-08	7.88636e-06	0.719513	-0.648166	-2.43077	59	S100A7 CDSN CASP14 OVOL2 KRT16 GRHL2 KDF1 KRT7 KRT80 IRF6 ABCA12 DSP KRT81 CYP27B1 ST14 EVPL KRT83 GRHL1 VDR
GOBP_NUCLEAR_CHROMOSOME_SEGREGATION	7.46114e-13	1.04549e-09	0.921426	-0.575784	-2.46472	159	AURKB ASPM CENPF UBE2C SGO1 CCNB2 DLGAP5 TOP2A SHOC1 KIF14 HASPIN TTK NDC80 MYBL2 BUB1 SKA1 BIRC5 CDCA5 BUB1B SYCP2 KIF23 CHMP4C KIFC1 KIF2C CDK1 AURKA NUF2 KIF18B TRIP13 ESPL1 FAM83D TPX2 SYCE1L RMI2 KIF18A NCAPH SPDYA NUSAP1 SPC25 BRIP1 NCAPG TACC3 SPC24 PTTG1 SPAG5 HORMAD1 CCNE2 PLK1 PRC1 SKA3 ECT2 CDC20 UHRF1 CENPI CDCA8 CEP55 KNL1 CCNB1 KIF11 KIF15 SMC4 MND1
GOBP_REGULATION_OF_MITOTIC_SISTER_CHROMATID_SEGREGATION	1.86404e-07	2.90221e-05	0.690132	-0.738579	-2.47147	31	AURKB CENPF HASPIN TTK NDC80 BUB1 BIRC5 BUB1B CDK1 NUF2 TRIP13 SPC25 SPC24 PLK1 CDC20 CDCA8 KNL1 CCNB1 FBXO5 ZWINT
GOBP_CHROMOSOME_SEPARATION	2.42904e-08	6.18853e-06	0.733762	-0.703533	-2.51949	43	AURKB CENPF UBE2C DLGAP5 HASPIN TTK NDC80 BUB1 BIRC5 BUB1B NUF2 TRIP13 ESPL1 NCAPH SPC25 NCAPG SPC24 PLK1 CDC20 CDCA8 KNL1 CCNB1 SMC4 FBXO5 ZWINT
GOBP_MITOTIC_SISTER_CHROMATID_SEPARATION	3.74024e-08	8.38562e-06	0.719513	-0.741713	-2.52876	34	AURKB CENPF UBE2C DLGAP5 HASPIN TTK NDC80 BUB1 BIRC5 BUB1B NUF2 TRIP13 ESPL1 SPC25 SPC24 PLK1 CDC20 CDCA8 KNL1 CCNB1 FBXO5 ZWINT
GOBP_MITOTIC_SISTER_CHROMATID_SEGREGATION	9.2939e-12	8.68205e-09	0.875325	-0.633704	-2.53487	97	AURKB CENPF UBE2C DLGAP5 KIF14 HASPIN TTK NDC80 MYBL2 BUB1 SKA1 BIRC5 CDCA5 BUB1B KIF23 CHMP4C KIFC1 KIF2C CDK1 NUF2 KIF18B TRIP13 ESPL1 TPX2 KIF18A NCAPH NUSAP1 SPC25 NCAPG SPC24 SPAG5 PLK1 PRC1 SKA3 CDC20 UHRF1 CENPI CDCA8 CEP55 KNL1 CCNB1 KIF11 KIF15 SMC4
GREB1_TARGET_GENES	3.31673e-05	0.015655	0.557332	-0.372897	-1.69806	329	S100A7 ALDH3B2 ZNF750 C9orf152 OVOL2 LAD1 GRHL2 PIK3C2G PRR15L PKP3 SCGB1D2 TFF1 F7 UBE2C KRT7 IQANK1 TOP2A FAM111B CAPN8 ESRP2 IGSF9 KRT80 STX19 SKA1 CLNK RBBP8NL LRG1 TMPRSS13 HSH2D PRSS22 STAP2 KRT8 IGF2BP1 SCNN1A TRIM29 CA12 TFAP2C GRHL1 ZNF860 PROM2 LLGL2 TMEM45A ATP8B1 PRR11 SMAGP ERBB2 AKR1E2 SPTSSB FHDC1 DGAT2 VAV3 EPHB4 SNX31 BICDL1 IKZF2 SRPK1 TIPARP MCF2L2 CCDC183 CDH26
HNF1_01	8.093e-05	0.025466	0.538434	-0.465133	-1.88817	103	SLC7A13 HEPACAM2 FOXA2 SUCNR1 PKP3 FGFR4 GATA6 CRB3 GOLT1A HABP2 NRK P2RX5 SLC3A1 PDZK1IP1 KIF12 HOXC6 HOXD4 NR5A2 SSTR3 SOSTDC1 RBFOX1 SPTSSB C1orf116 RORB FOXP2 PAQR9 SLC7A9 HAVCR1 JPT2 ATP2B3
HSD17B8_TARGET_GENES	6.62612e-27	6.25506e-24	1.34223	-0.578552	-2.63518	320	FOXA1 GATA3 ZYG11A CENPA AURKB ASPM CENPF UBE2C SGO1 CCNB2 PIMREG DLGAP5 TOP2A TROAP HPSE2 ARHGEF39 KIF14 HASPIN PBK HOXD11 DIAPH3 TTK NDC80 MYBL2 DEPDC1 BUB1 SKA1 POLQ TK1 EXO1 BIRC5 CDCA5 RDM1 CKAP2L MCM10 MELK BUB1B DLX6 PAX5 DTL HOXB4 KIF23 FOXM1 KIFC1 RRM2 KIF2C CDK1 GTSE1 NUF2 KIF18B FAM110A TRIP13 ESPL1 IQGAP3 FAM83D KIF20A RAD51 IGF2BP1 MKI67 C5orf34 CDKN3 TICRR HMMR HOXB3 UBE2T RMI2 NCAP…
HALLMARK_EPITHELIAL_MESENCHYMAL_TRANSITION	1.81713e-23	8.90393e-22	1.25451	0.64515	3.54119	129	MFAP5 SFRP4 COL3A1 VCAM1 COL1A1 TNC ECM2 COL6A3 PCOLCE PTX3 LUM EMP3 COL5A1 COL1A2 COL7A1 FBLN1 MMP2 CRLF1 AREG TGFBI PLAUR FBLN2 FAS TNFRSF12A GEM COL6A2 VIM FLNA CXCL8 FSTL1 CXCL12 ACTA2 THBS1 TIMP1 IGFBP4 DAB2 MATN2 DCN FOXC2 ABI3BP TGFBR3 TFPI2 PDLIM4 MGP GJA1 SPARC FBLN5 CD44 PRRX1 LGALS1 LOX SNTB1 GADD45B COL4A2 MYL9 FGF2 DPYSL3 BGN LAMC1 EFEMP2 NOTCH2 MMP14 TAGLN GLIPR1 COL5A2 TPM2 COL16A1…
HALLMARK_COAGULATION	2.00545e-07	2.24962e-06	0.690132	0.55661	2.65775	61	PLAU ACOX2 C1S MMP2 C1R ANXA1 CFD THBD THBS1 TIMP1 CAPN5 TFPI2 SPARC CTSH GNG12 PROS1 C3 MMP14 GSN CTSB CLU F3 SERPING1 CFI ADAM9 LRP1 MST1 P2RY1 ANG TIMP3 APOC1 CD9 WDR1 ITGB3 LGMN C1QA TF PLAT PRSS23 CAPN2 BMP1 CTSK A2M
HALLMARK_MYOGENESIS	2.29553e-07	2.24962e-06	0.690132	0.471397	2.39007	95	COL3A1 PGAM2 COL1A1 AEBP1 COL6A3 APLNR WWTR1 SOD3 SH3BGR CFD NQO1 PYGM COL6A2 HSPB8 COL15A1 SORBS1 MYL3 SPHK1 IGFBP7 SVIL SPARC AK1 MYOM1 ITGB4 ITGA7 GADD45B COL4A2 CTF1 FGF2 GPX3 TPD52L1 DTNA HSPB2 GSN CNN3 SSPN TAGLN CLU TPM2 FXYD1 ACTC1 PPP1R3C CHRNA1 APOD NAV2 CRYAB ADAM12 PTGIS
HALLMARK_ANGIOGENESIS	0.00164838	0.00673086	0.45506	0.580563	2.15563	21	COL3A1 SERPINA5 LUM S100A4 FSTL1 THBD TIMP1 COL5A2 NRP1
HALLMARK_ALLOGRAFT_REJECTION	5.61668e-05	0.000344022	0.557332	0.412864	2.08265	85	IL2RA FCGR2B ZAP70 LIF CD96 CCL2 CD8A IL2RB FAS IL12A FLNA TIMP1 LTB GZMA PRF1 TGFB2 DYRK3 ICAM1 CD3D CD28 HLA-DOA CD74 F2R HLA-DRA EGFR HLA-DMA SOCS1 GBP2 IGSF6 IL6 STAB1 IL10 B2M HLA-DMB
HALLMARK_HYPOXIA	0.000956072	0.0045536	0.477271	0.363812	1.83277	88	PGAM2 ANXA2 COL5A1 CAV1 CP GCK S100A4 TGFBI CSRP2 PYGM PLAUR PHKG1 HAS1 DCN SDC2 HMOX1 SRPX LOX ATF3 MT2A BGN CAVIN1 DTNA ACKR3 EGFR MT1E F3 GPC4 PPP1R3C IL6 CXCR4 PFKFB3 CCN1 IRS2 PGF PAM ENO1 HSPA5 ADM FOSL2 SDC3
HALLMARK_APOPTOSIS	0.00102224	0.0045536	0.45506	0.356072	1.77137	90	GSTM1 LUM CAV1 MMP2 ANXA1 FAS TNFRSF12A EMP1 IGFBP6 TIMP1 DCN HMOX1 PRF1 TGFBR3 TGFB2 CD44 HGF GADD45B ATF3 BGN GPX3 CD14 F2R LGALS3 GSN CLU HSPB1 IL6 SQSTM1 CASP7 BMF TIMP3 SAT1 SOD2 GADD45A RHOB AIFM3 TIMP2 PEA15
HALLMARK_UV_RESPONSE_DN	0.00506973	0.0177441	0.407018	0.335107	1.67636	79	COL3A1 COL1A1 ANXA2 COL1A2 CAV1 EFEMP1 MET FZD2 LTBP1 DAB2 IGFBP5 SDC2 TGFBR3 GJA1 FBLN5 LAMC1 NOTCH2 MT1E F3 COL5A2 NRP1 PDLIM5 CCN1 ADD3 RBPMS SRI RND3 ITGB3 MAP1B
HALLMARK_INFLAMMATORY_RESPONSE	0.0063215	0.0206502	0.407018	0.314204	1.6682	109	PROK2 EMP3 APLNR MET LIF MARCO CCL2 IL7R PLAUR IL2RB CXCL8 ABCA1 TIMP1 P2RY2 SPHK1 IL1R1 PTGER4 ICAM1 CYBB C5AR1 PDPN CD14 AQP9 CX3CL1 MMP14 F3 CMKLR1 IL6 SGMS2 STAB1 SLC7A2 HRH1 IL10 MSR1 ITGB8
HALLMARK_TNFA_SIGNALING_VIA_NFKB	0.00318104	0.0119901	0.431708	0.308647	1.6517	116	PLAU TNC CLCF1 PTX3 LIF CCL2 TNFAIP2 IL7R AREG PLAUR GEM ABCA1 SPHK1 CD44 PTGER4 ICAM1 CXCL2 GADD45B ATF3 NR4A3 ACKR3 DRAM1 F3 G0S2 IL6 SQSTM1 PDLIM5 MARCKS PFKFB3 FJX1 CCN1 SAT1 SOD2 IRS2 SNN GADD45A RHOB KLF10 CEBPD FOSL2 F2RL1 EGR2 LAMB3 SDC4 CCRL2 NR4A2 GFPT2 CSF1 NAMPT NFKB2 FOS PLPP3 GPR183 TNFAIP8 IRF1 HBEGF MCL1 EIF1 CCL4 PPP1R15A
HALLMARK_SPERMATOGENESIS	0.00821458	0.0251572	0.38073	-0.454023	-1.71126	60	CCNB2 TTK BUB1 LDHC KIF2C CDK1 AURKA CDKN3 ADCYAP1 NCAPH HTR5A ACRV1 CLGN GRM8 TCP11 DBF4 PAPOLB SLC2A5 NEFH ART3 HSPA4L CLVS1 EZH2 IL12RB2
HALLMARK_MITOTIC_SPINDLE	0.000841535	0.0045536	0.477271	-0.442285	-1.7925	99	CENPF CCNB2 DLGAP5 TOP2A TTK NDC80 BUB1 BIRC5 KIF23 KIF2C CDK1 AURKA ESPL1 TPX2 PIF1 NUSAP1 ANLN PLK1 PRC1 ECT2 LMNB1 KIF11 BRCA2 KIF15 SMC4 CEP72 FBXO5 PLEKHG2 KIF20B
HALLMARK_ESTROGEN_RESPONSE_EARLY	7.15699e-06	5.84488e-05	0.610527	-0.503053	-2.04761	103	TFF3 SULT2B1 OVOL2 DHRS2 LAD1 MYB ELF3 KRT15 KRT18 TJP3 TFF1 RET ESRP2 MLPH RAB17 KRT8 SCNN1A CA12 TFAP2C CLDN7 TPBG MICB PGR
HALLMARK_ESTROGEN_RESPONSE_LATE	1.13388e-05	7.93716e-05	0.593325	-0.504963	-2.07174	108	TFF3 SULT2B1 OVOL2 DHRS2 KLK11 MYB PRLR PKP3 TJP3 TFF1 RET TOP2A PTGER3 ASCL1 PERP GAL KIF20A AGR2 ST14 SCNN1A CHST8 TRIM29 CA12 TFAP2C TPBG LLGL2 MICB PGR TSPAN13 CDC20 CLIC3 NPY1R TMPRSS3 STIL MAPK13 NMU S100A9
HALLMARK_E2F_TARGETS	7.47025e-10	1.22014e-08	0.801216	-0.589915	-2.40117	103	AURKB CCNB2 DLGAP5 TOP2A DIAPH3 MYBL2 DEPDC1 TK1 BIRC5 MELK BUB1B RRM2 KIF2C CDK1 AURKA KIF18B TRIP13 ESPL1 MKI67 CDKN3 HMMR UBE2T CIT SPC25 TACC3 SPC24 RFC3 PTTG1 SPAG5 GINS1 PLK1 CDC20 ASF1B LMNB1 CDCA8 HELLS BRCA2 SMC4 DSCC1 POLE ATAD2 MYC CDCA3 LBR MCM2 CENPE ORC6 TMPO MMS22L SMC6 MTHFD2 PRIM2 CHEK2
HALLMARK_G2M_CHECKPOINT	1.43287e-12	3.51054e-11	0.91012	-0.634071	-2.57985	105	CENPA AURKB HOXC10 CENPF UBE2C CCNB2 TOP2A TROAP PBK TTK NDC80 MYBL2 CDC45 BUB1 POLQ EXO1 BIRC5 KIF23 KIF2C CDK1 AURKA ESPL1 MKI67 TPX2 CDKN3 HMMR NUSAP1 CCNA2 SQLE TACC3 PTTG1 PLK1 CCNF PRC1 CDC20 LMNB1 KNL1 KIF11 BRCA2 KIF15 SMC4 UCK2 STIL POLE RAD54L DBF4 MYC FBXO5 LBR KIF20B SLC7A1 MCM2 FANCC CENPE ORC6 CDC6 TMPO
MA_RAT_AGING_DN	6.4412e-19	1.52472e-16	1.12391	0.668967	3.50416	88	MFAP5 OGN COL3A1 F13A1 COL1A1 PCOLCE LUM COL1A2 CAV1 MRC1 CCDC80 PLTP MFAP2 TGFBI LYVE1 FRZB COL6A2 FLNA FSTL1 COL15A1 ACTA2 IGFBP6 DCN IGFBP7 SPARC LGALS1 PLAC9 LOX TMEM176B ATF3 MYL9 FCGRT BGN HLA-DRA GSN TAGLN HSPB1 TPM2 FABP4 EGF CST3 DSTN C1QB APOC1 SAT1 CNN1 ID4 PAM SERF2 TPPP3 TIMP2 CSF1R PFN1 RND3 ITGB5 LAMP1 SELENOW CCN3 PPP1R14A TPM1 DYNLL1 ELN COL18A1 MTCH1 PRSS23 FOS COL4A1
SCHUETZ_BREAST_CANCER_DUCTAL_INVASIVE_UP	2.11318e-30	7.00309e-27	1.43181	0.580358	3.46123	212	MFAP5 COL3A1 SPON2 CEMIP COL1A1 PLAU SRPX2 ECM2 AEBP1 COL6A3 LUM EMP3 COL5A1 COL1A2 COLEC12 WWTR1 FZD2 C1S MMP2 S100A4 C1R MFAP2 OLFML1 TGFBI ANXA1 RARRES2 PLAUR AHNAK2 LAMA4 FBLN2 FAS CLEC11A GEM CCN4 COL6A2 EMP1 CD163 FSTL1 COL15A1 ISLR TMEM158 LAMB1 MS4A4A DAB2 DCN COPZ2 SPHK1 SDC2 HMOX1 IGFBP7 IL1R1 MXRA8 MS4A6A ARL4C GPNMB SPARC CH25H PRRX1 LGALS1 LOX COL6A1 TUBB6 PALLD PLXNC1 COL4A2 MYL9 TM…
BOQUEST_STEM_CELL_UP	5.10406e-24	4.22872e-21	1.27091	0.595719	3.39605	159	MFAP5 OGN SFRP4 COL3A1 SERPINA5 SPON2 MFAP4 COL1A1 TNC ECM2 AEBP1 COL6A3 PCOLCE BHMT2 C6 PTX3 DDR2 LUM EMP3 COL5A1 ANGPT1 COL1A2 COLEC12 EFEMP1 ACOX2 LIF LTBP2 C7 FBLN1 FZD7 C1S MMP2 S100A4 PLTP C1R PDLIM3 MFAP2 OLFML1 CFD COL6A2 HSPB8 CXCL12 ISLR SERPINA3 SCARA3 HAS1 IGFBP6 TIMP1 MAN1C1 DCN SDC2 DCLK1 MXRA8 ABI3BP TGFB2 SRPX MGP GPNMB PAMR1 FBLN5 CD44 PRRX1 LOX COL6A1 TMEM176B SVEP1 APOE C3 NOTC…
MCLACHLAN_DENTAL_CARIES_UP	6.39485e-22	2.65945e-19	1.21254	0.604839	3.39448	140	KDM5D DDX3Y IGHA1 IGHM JCHAIN IGKV4-1 IGKC SFRP4 IGHG1 CHI3L1 CCL8 FCGR2B F13A1 VCAM1 PLAU CHI3L2 AQP3 CCL18 ACP5 LYZ IBSP TRBC1 MRC1 CCL2 IL7R IL1RN CRLF1 CFD CD209 PLAUR CXCL8 CD163 COL15A1 CXCL12 ABCA1 SERPINA3 MT1G TIMP1 IGFBP4 MS4A4A LTB MS4A6A MT1X TREM1 DEPP1 SLC7A11 MGP GPNMB CD44 PTGER4 ICAM1 CYBB CTSH MT2A C5AR1 CD14 APOE HLA-DPB1 CLEC2B C3 CD74 HLA-DRA HLA-DMA CTSB CFI G0S2 IL6 TYROBP …
PICCALUGA_ANGIOIMMUNOBLASTIC_LYMPHOMA_UP	1.73407e-19	4.78891e-17	1.14219	0.605838	3.37818	128	CHI3L1 COL3A1 MFAP4 VCAM1 COL1A1 TNC ABCC3 PCOLCE EMILIN1 DDR2 LUM COL1A2 CAV2 CP C7 WWTR1 C1S CCDC80 CCL2 CYP1B1 C1R CSRP2 RARRES2 ANTXR1 LAMA4 CCN4 HSPB8 FSTL1 COL15A1 CXCL12 ACTA2 WLS LAMB1 DAB2 IGFBP5 RAB13 DCLK1 IGFBP7 IL33 DEPP1 ABI3BP GPNMB GJA1 SPARC S1PR3 PRRX1 COL6A1 SLC40A1 TMEM176B COL4A2 MYL9 GASK1B FAM20A DPYSL3 PDPN LAMC1 APOE FAM107A C3 CAVIN1 SULF1 TLR4 CD63 TAGLN CLU SERPING1 AR…
ANASTASSIOU_MULTICANCER_INVASIVENESS_SIGNATURE	1.73864e-13	1.44046e-11	0.943632	0.736886	3.35398	46	MFAP5 SFRP4 COL3A1 COL1A1 PLAU AEBP1 COL6A3 PCOLCE LUM COL5A1 COL1A2 MMP2 COL6A2 ACTA2 TMEM158 DCN COPZ2 SPARC PRRX1 LGALS1 LOX BGN SULF1 GLT8D2 COL5A2 ITGBL1 EDNRA ASPN FAP ADAM12 OLFML2B TIMP3 RCN3
NAKAYAMA_SOFT_TISSUE_TUMORS_PCA1_UP	3.04829e-13	2.29592e-11	0.932595	0.687089	3.25162	56	IGHA1 IGKC IGHG1 FCGR2B F13A1 SRPX2 LYZ TRAC LUM EFEMP1 CD52 MRC1 C1S CCL2 S100A4 PLTP CD163 THBS1 S100A6 TIMP1 MS4A4A DCN GZMA GPNMB CD44 TMEM176B CD14 C3 HLA-DRA ITGBL1 FAP C1QB HLA-DPA1
DI_MARTINO_MATRISOME_HIGHLY_PROLIFERATIVE_HNSCC	6.09966e-10	2.73166e-08	0.801216	0.819749	3.20213	22	MFAP5 COL8A1 ITIH2 TNC ANXA2 EMILIN1 COL7A1 LTBP1 TGFBI FBLN2 COL6A2 EMILIN2 S100A6 IGFBP7 LGALS1 COL4A2
REACTOME_BINDING_AND_UPTAKE_OF_LIGANDS_BY_SCAVENGER_RECEPTORS	1.03358e-09	4.50697e-08	0.788187	0.750288	3.15821	30	IGHA1 IGLV3-1 JCHAIN IGKV4-1 COL3A1 SCARA5 COL1A1 SSC5D MASP1 COL1A2 COLEC12 MARCO CD163 SPARC COL4A2 APOE COLEC11 FTL STAB1 LRP1 MSR1
CLASPER_LYMPHATIC_VESSELS_DURING_METASTASIS_DN	8.52387e-09	3.28466e-07	0.74774	0.799759	3.12405	22	COL3A1 COL6A3 PCOLCE COL5A1 COL1A2 LTBP2 LTBP1 COL6A2 EMILIN2 TIMP1 SDC2 FOXC2 S1PR3 LOX COL6A1 BGN JAM2 COL5A2
NABA_CORE_MATRISOME	2.74364e-18	5.68276e-16	1.10534	0.547152	3.09422	157	MFAP5 PRG4 OGN COL8A1 COL3A1 SPON2 MFAP4 SBSPON COL1A1 SRPX2 TNC ECM2 PODNL1 AEBP1 COL6A3 PCOLCE EMILIN1 LUM COL5A1 COL1A2 EFEMP1 IBSP COL22A1 COL7A1 LTBP2 FBLN1 EGFLAM RELN LTBP1 COL23A1 NDNF MFAP2 TGFBI COL21A1 LAMA4 FBLN2 NTN1 CCN4 COL6A2 EMILIN2 VIT COL15A1 THBS1 COL13A1 IGFBP6 LAMB1 IGFBP4 IGFBP5 MATN2 DCN IGFBP7 ABI3BP SRPX MGP SPARC FBLN5 ANOS1 COL6A1 VWA3A COL4A2 HAPLN1 BGN SVEP1 LAMC1 CR…
PID_INTEGRIN1_PATHWAY	4.60539e-10	2.09072e-08	0.814036	0.677923	3.0856	46	COL3A1 F13A1 VCAM1 COL1A1 PLAU TNC COL6A3 COL5A1 COL1A2 ITGA4 COL7A1 TGFBI PLAUR LAMA4 COL6A2 THBS1 LAMB1 COL6A1 ITGA7 JAM2 LAMC1 CD14 COL5A2 CD81
NABA_MATRISOME_HGSOC_OMENTAL_METASTASIS	4.75899e-08	1.51647e-06	0.719513	0.689833	3.07146	37	SFRP4 ITIH2 F13A1 TNC AEBP1 PCOLCE COL5A1 LTBP2 FBLN1 FBLN2 SERPINA3 THBS1 S100A6 TIMP1 IGFBP7 MGP FBLN5 EFEMP2 CTSB SERPING1 COL16A1 CLEC3B C1QB FGL2 CTSD C1QC
LINDGREN_BLADDER_CANCER_CLUSTER_2B	4.095e-22	2.2618e-19	1.22105	0.506102	3.06434	231	DDX3Y IQGAP2 IGLC1 MT1H FCGR2B UBD VCAM1 TNC ECM2 AEBP1 COL6A3 PCOLCE CPXM1 LYZ DDR2 LUM EMP3 APLNR MOXD1 COL1A2 COLEC12 CAV1 EFEMP1 CD52 ZAP70 ITGA4 C1S CCDC80 MMP2 CCL2 IL7R C1R RARRES2 PLAUR LAMA4 NES FOLR2 FBLN2 NRP2 IGDCC4 GEM COL6A2 PNOC COL15A1 CXCL12 THBD ACTA2 SERPINA3 MT1G TMEM158 MS4A4A DAB2 COPZ2 GPC6 IGFBP7 MT1X CLEC10A ABI3BP SRPX ARL4C MGP SPARC CH25H SIRPA PRRX1 LGALS1 ICAM1 COL6A…
VERHAAK_GLIOBLASTOMA_MESENCHYMAL	3.07578e-14	2.99799e-12	0.965328	0.554235	3.04182	119	CHI3L1 FCGR2B COL1A1 PLAU SRPX2 ANXA2 CLCF1 EMP3 COL5A1 COL1A2 ITGA4 LTBP2 WWTR1 LTBP1 S100A4 LILRB2 TGFBI ANXA1 FPR3 PLAUR FOLR2 THBD THBS1 IGFBP6 TIMP1 LAMB1 MS4A4A DAB2 COPZ2 MAN1A1 IL1R1 LILRB3 LGALS1 LOX PTGER4 VAMP5 BLVRB C5AR1 PDPN CD14 EFEMP2 EHD2 CLEC2B CAVIN1 DRAM1 LGALS3 CTSB TLR4 NPC2 FXYD5 CTSZ NRP1 TNFRSF1A STAB1 RRAS MSR1 ADAM12 HK3 NCF2 SAT1 COL8A2 ALDH3B1 MVP LAIR1 BNC2 CAST MAFB…
LANDIS_BREAST_CANCER_PROGRESSION_DN	1.15068e-08	4.10229e-07	0.74774	0.665151	3.01159	43	COL3A1 COL1A1 COL6A3 LUM COL5A1 MRC1 CCDC80 TGFBI HSPB8 FSTL1 CXCL12 THBD SORBS1 S100A6 IGFBP6 LAMB1 SULT1A1 MAN1A1 SRPX GJA1
DEMAGALHAES_AGING_UP	2.07801e-07	5.69135e-06	0.690132	0.673699	2.99962	37	JCHAIN FCGR2B LYZ EFEMP1 MPEG1 S100A4 S100A6 MT1F DCLK1 IL33 GPNMB C3 GFAP LGALS3 NPC2 CLU SERPING1 VAT1 GBP2 MGST1 C1QB APOD C1QC B2M CLIC4 HCST FCGR2A LAPTM5 C1QA SPP1 CTSS
HSIAO_HOUSEKEEPING_GENES	1.99945e-13	1.61614e-11	0.943632	0.536871	2.9642	126	CHI3L2 ANXA2 S100A10 FAS VIM FLNA RFTN1 SERPINA3 MGP PAX6 LGALS1 MT2A FCGRT HLA-DOA CD74 HLA-DRA LGALS3 TAGLN2 CD63 NPC2 CLU FTL HSPB1 CETN2 CST3 CD81 DSTN GSTP1 PRDX6 SQSTM1 STOM PSAP HLA-DPA1 CYB5R3 MARCKS TMSB4X B2M UBC ACTB FTH1 PLP2 RHOA ENO1 CIRBP RBPMS APLP2 CD3E PFN1 GLUL IFITM3 UBA52 LAMP1 ABLIM1 SELENOW CAST PABPC1 HLA-E POLR2L EEF2 ATP6V1F PEBP1 SOD1 DYNLL1 TMBIM6 LASP1 UBB DDX5 ANXA11…
CARRILLOREIXACH_MRS3_VS_LOWER_RISK_HEPATOBLASTOMA_DN	2.72739e-11	1.55837e-09	0.863415	0.564073	2.95471	88	MFAP4 AEBP1 DDR2 LUM LTBP1 CCL2 SYNPO2 ANXA1 FPR3 ANTXR1 GEM VIM EMP1 RFTN1 HSPB8 PRKG1 SMIM10 MS4A4A DCN ABI3BP MGP GPNMB CH25H MAMDC2 PLA2R1 TMEM47 NR4A3 MSRB3 CLEC2B LGALS3 TLR4 GLT8D2 RNF150 GLIPR1 MAML2 EDNRA FAP RRAS HLA-DPA1 PRDM1 MSR1 TMSB4X CCN1 JHY CLIC4 TIMP2 CD9 ARHGEF6 MAP3K5 HACD4 PTPN13
IGLESIAS_E2F_TARGETS_UP	7.13888e-11	3.75528e-09	0.839089	0.568442	2.94928	84	OGN COL3A1 COL1A1 COL6A3 ANXA2 LYZ LUM COL1A2 MRC1 MFAP2 S100A10 CFD LAMA4 FBLN2 COL6A2 EMP1 COL15A1 ACTA2 S100A6 IGFBP4 DAB2 IGFBP5 DCN GJA1 SPARC LGALS1 APOE C3 CD74 GSN CNN3 COL5A2 CTSZ DSTN TYROBP C1QB CA3 LAPTM4A C1QC ITM2B SAT1 B2M GNAI2 RHOB CD9 APLP2 LMNA LAPTM5 C1QA ELN CAPZA2 S100A11 CTSS COL18A1 COL4A1 PMP22
SMID_BREAST_CANCER_NORMAL_LIKE_UP	1.95838e-21	7.21119e-19	1.19534	0.48357	2.89226	251	IGHA1 IGHM JCHAIN IGKV4-1 IGKC IGHG1 CHI3L1 F13A1 MFAP4 VCAM1 FCER1A EMILIN1 LYZ TRAC APLNR CAV1 EFEMP1 CD52 ZAP70 ITGA4 MET LMOD1 TRBC1 C7 FZD7 MRC1 DOK2 RELN CD96 C1S CCL2 CYP1B1 PLTP IL7R C1R CD8A LYVE1 LAMA4 FOLR2 FRZB GEM PNOC CXCL12 THBD ACTA2 SORBS1 SNCAIP LTB MATN2 DCN GZMA IL1R1 IL33 MS4A6A PRF1 DEPP1 CLEC10A TGFBR3 SRPX ARL4C CH25H FBLN5 ACAP1 LILRB3 SYNM HGF PTGER4 CXCL2 CD3D ITGA7 BBO…
REN_ALVEOLAR_RHABDOMYOSARCOMA_DN	1.39662e-16	1.85136e-14	1.04763	0.482429	2.87899	199	COL8A1 CEMIP COL1A1 PLAU SRPX2 PCOLCE ANXA2 PTX3 COL5A1 CAV1 CAV2 EFEMP1 FZD2 C1S MMP2 S100A10 TGFBI ANXA1 NQO1 PLAUR LAMA4 TNFRSF12A COL6A2 EMP1 RFTN1 FSTL1 SCARA3 WLS THBS1 S100A6 IGFBP6 TIMP1 DAB2 COPZ2 SPHK1 IGFBP7 BAG3 TFPI2 ARL4C GJA1 FBLN5 LOX COL6A1 FGF2 DPYSL3 MXRA7 GNG12 LAMC1 EFEMP2 CD248 CAVIN1 FKBP10 DRAM1 TAGLN2 MMP14 GSN EGFR CTSB FXYD5 CLU GLIPR1 COL5A2 ITGBL1 CST3 CD81 NRP1 VAT1 …
DI_MARTINO_MATRISOME_HIGHLY_PROLIFERATIVE_HNSCC_TUMOR_CELL_DERIVED	3.02547e-07	8.02113e-06	0.674963	0.824126	2.84984	15	ITIH2 TNC ANXA2 EMILIN1 COL7A1 LTBP1 TGFBI COL6A2 S100A6 LGALS1 COL4A2 COL16A1
TURASHVILI_BREAST_LOBULAR_CARCINOMA_VS_DUCTAL_NORMAL_UP	1.88175e-07	5.19678e-06	0.690132	0.624416	2.83097	45	COL8A1 COL3A1 SFRP2 COL1A1 AEBP1 COL6A3 LYZ COL5A1 COL1A2 GPX8 CCN4 LAMB1 SPARC PRRX1 LOX PLXNC1 C5AR1 BGN SULF1 COL5A2 EDNRA ASPN ADAM12 CXCR4
REACTOME_COMPLEMENT_CASCADE	3.07077e-07	8.07662e-06	0.674963	0.673266	2.82555	31	IGHG2 IGLV3-1 IGKV4-1 IGHG1 C6 MASP1 C7 C1S C1R CFD C5AR1 CR1 PROS1 C3 COLEC11 C5AR2 CLU SERPING1 CFI CD81 C1QB C1QC
VECCHI_GASTRIC_CANCER_ADVANCED_VS_EARLY_UP	2.71189e-11	1.55837e-09	0.863415	0.540514	2.82505	101	SFRP4 WNT2 COL8A1 SFRP2 CEMIP PLAU DDR2 MOXD1 COL1A2 CAV2 EFEMP1 IBSP LTBP2 WWTR1 CYP1B1 ANTXR1 ADAMTS12 CCN4 CD163 FSTL1 COL15A1 THBS1 DAB2 GPC6 ARL4C MGP GPNMB SPARC PRRX1 ANOS1 LOX CMTM3 FBXO32 GLIS2 BGN CRISPLD1 SULF1 ZNF423 PRDM6 COL5A2 FMO2 ITGBL1 EDNRA FAP IL6 SNX10 TMEM132A CPE MSR1 ADAM12 TIMP3 APOC1 SOD2
KEGG_COMPLEMENT_AND_COAGULATION_CASCADES	4.30033e-07	1.04024e-05	0.674963	0.661654	2.81932	33	SERPINA5 F13A1 PLAU SERPIND1 C6 MASP1 C7 C1S C1R CFD PLAUR THBD F5 C5AR1 CR1 PROS1 C3 F2R F3 SERPING1 CFI C1QB C1QC
HOSHIDA_LIVER_CANCER_SUBCLASS_S1	2.43811e-11	1.46907e-09	0.863415	0.505208	2.81706	128	IGKC COL3A1 F13A1 AEBP1 ACP5 DDR2 LUM COL1A2 EFEMP1 LTBP2 CYP1B1 IL7R S100A10 CD8A ANXA1 PLAUR IL2RB GEM COL6A2 FLNA COL15A1 ACTA2 LAMB1 DAB2 IGFBP5 MGP GPNMB LGALS1 LOX COL6A1 CYBB CD3D COL4A2 MPHOSPH6 HLA-DPB1 HLA-DOA CD74 DDR1 EFNB1 HLA-DMA AQP1 NPC2 TAGLN GLIPR1 COL5A2 TPM2 GYPC GSTP1 C1QB DDX11 FGL2 ADAM9 CXCR4 TMSB4X CCN1 GNAI2 PLP2 PAM RHOA TIMP2 GUCY1A1 PEA15 RNASE1 PFN1 SRI DPYSL2 MAP1B …
WP_COMPLEMENT_AND_COAGULATION_CASCADES	4.02901e-07	9.96429e-06	0.674963	0.669161	2.80833	31	SERPINA5 PLAU SERPIND1 C6 MASP1 C7 C1S C1R CFD PLAUR THBD F5 C5AR1 CR1 PROS1 C3 F2R CLU F3 SERPING1 CFI C1QB C1QC
WP_DENGUE2_INTERACTIONS_WITH_COMPLEMENT_AND_COAGULATION_CASCADES	4.02901e-07	9.96429e-06	0.674963	0.669161	2.80833	31	SERPINA5 PLAU SERPIND1 C6 MASP1 C7 C1S C1R CFD PLAUR THBD F5 C5AR1 CR1 PROS1 C3 F2R CLU F3 SERPING1 CFI C1QB C1QC
REACTOME_SCAVENGING_BY_CLASS_A_RECEPTORS	8.3054e-07	1.8108e-05	0.659444	0.811342	2.80563	15	COL3A1 SCARA5 COL1A1 MASP1 COL1A2 COLEC12 MARCO COL4A2 APOE COLEC11 FTL MSR1 FTH1
NABA_ECM_GLYCOPROTEINS	1.2902e-10	6.47839e-09	0.826657	0.519681	2.78001	107	MFAP5 SPON2 MFAP4 SBSPON SRPX2 TNC ECM2 AEBP1 PCOLCE EMILIN1 EFEMP1 IBSP LTBP2 FBLN1 EGFLAM RELN LTBP1 NDNF MFAP2 TGFBI LAMA4 FBLN2 NTN1 CCN4 EMILIN2 VIT THBS1 IGFBP6 LAMB1 IGFBP4 IGFBP5 MATN2 IGFBP7 ABI3BP SRPX MGP SPARC FBLN5 ANOS1 VWA3A SVEP1 LAMC1 CRISPLD1 EFEMP2
RODWELL_AGING_KIDNEY_UP	3.31922e-18	6.47054e-16	1.10534	0.47232	2.77823	223	IGHA1 IGHM JCHAIN IGKC IGHG1 COL3A1 SPON2 JAML VCAM1 COL1A1 CHI3L2 TNC AEBP1 ANXA2 LYZ LUM EMP3 COL5A1 MOXD1 COL1A2 MPEG1 TRBC1 C7 MRC1 GPX8 C1S CCL2 TNFAIP2 C1R TGFBI ANTXR1 FAS VIM GBP5 RFTN1 COL15A1 ISLR TIMP1 LTB GZMA MS4A6A CLEC10A ARL4C GPNMB FIBIN HGF SLC40A1 CMTM3 PLAAT4 MICALL2 GASK1B RUNX3 SVEP1 ANTXR2 CD14 LIX1 NKG7 TSPAN18 HLA-DRA DRAM1 TAGLN2 SPTLC3 HLA-DMA TAGLN FXYD5 SERPING1 MS4A7…
LANDIS_ERBB2_BREAST_TUMORS_324_DN	3.44156e-09	1.39089e-07	0.774939	0.553148	2.76825	73	JCHAIN COL3A1 COL1A1 COL6A3 GJB2 LUM COL5A1 MRC1 CCDC80 TGFBI HSPB8 FSTL1 CXCL12 THBD ACTA2 SORBS1 S100A6 IGFBP6 LAMB1 SULT1A1 MAN1A1 SRPX GJA1 MYL9 GPX3 NPC2 NRP1 CLEC3B PTGES AHNAK MARCKS
HOLLERN_EMT_BREAST_TUMOR_UP	1.14452e-08	4.10229e-07	0.74774	0.541885	2.76443	76	OSR1 FCGR2B F13A1 PCOLCE DDR2 EMP3 MRC1 CCL2 CCDC102A FOLR2 NRP2 VIM RRAD SCARA3 S100A3 LAMB1 IGFBP4 DAB2 MATN2 DCN MXRA8 PRRX1 FCGRT EFEMP2 FXYD5 GLIPR1 AP1S2 C1QTNF6 HLX CHRNA1 TSPAN4 LRP1 PLXND1 FLNC TIMP2 CSF1R DOK1 VSIG4 HSPG2 NBL1 PHKA1 CSF1 PLAT MRC2 WNK1 PLA2G15 ITGA5
THUM_MIR21_TARGETS_HEART_DISEASE_UP	3.3992e-06	6.23567e-05	0.627257	0.778475	2.73938	16	COL1A1 LUM COL1A2 LTBP2 CRLF1 IGFBP7 LOX BGN SVEP1 COL5A2 ASPN APOD
REACTOME_NON_INTEGRIN_MEMBRANE_ECM_INTERACTIONS	7.01781e-07	1.57121e-05	0.659444	0.632339	2.73892	35	COL3A1 COL1A1 TNC DDR2 COL5A1 COL1A2 LAMA4 THBS1 LAMB1 SDC2 ITGB4 COL4A2 FGF2 LAMC1 DDR1 COL5A2 SDC3 ITGB3 ITGB5 HSPG2 LAMB3 SDC4 ACTN1 LAMB2 COL4A1 COL4A3
ZHU_CMV_24_HR_DN	4.57224e-07	1.08122e-05	0.674963	0.586051	2.72831	49	COL3A1 COL1A1 DDR2 COL1A2 EFEMP1 CYP1B1 C1R ANXA1 CFD LAMA4 COL6A2 FLNA CXCL12 ACTA2 THBS1 IGFBP5 RAB13 TGFBR3 LOX FKBP10 ACKR3 TAGLN FTL COL5A2 TPM2 MN1 TNFRSF1A PTGIS TIMP3 ADM PTPN13 PABPC1 NFIC CNN2 THBS2 LAMB2
CROONQUIST_STROMAL_STIMULATION_UP	1.82128e-06	3.52966e-05	0.643552	0.647273	2.71647	31	SFTPB COL6A3 LUM COL1A2 TGFBI LAMA4 ACTA2 NUPR1 IGFBP4 IGFBP7 SPARC LOX COL6A1 CXCL2 SULF1 TPM2 IL6 TMSB4X
MIKKELSEN_MEF_LCP_WITH_H3K4ME3	1.21022e-08	4.26668e-07	0.74774	0.541502	2.70997	73	OGN COL3A1 ECM2 PCOLCE EMILIN1 MASP1 GSTM1 LUM EMP3 CP C6orf118 MRGPRF RAB7B IL1RN OLFML1 ANXA1 CCN4 MYO7A MMP19 HGF COL6A1 TMEM176B PHYHD1 DDR1 TLR4 RDH5 ASPN GBP2 C1QTNF6 SNX10 TNFRSF14 PINLYP
ONDER_CDH1_TARGETS_2_UP	8.73614e-11	4.52368e-09	0.839089	0.479087	2.69638	138	COL8A1 COL3A1 COL1A1 COL6A3 PCOLCE PTX3 DDR2 COL5A1 MOXD1 COL1A2 LTBP2 FBLN1 FZD2 LTBP1 MMP2 CYP1B1 MFAP2 COL6A2 ACTA2 MMP19 ABLIM3 NUPR1 IGFBP4 DAB2 DCN SDC2 HMOX1 IGFBP7 TGFBR3 SPARC FBLN5 NEBL PRRX1 ANOS1 SYNM LOX PTGER4 COL6A1 ITGA7 GADD45B MYL9 KANK2 DPYSL3 BGN ACKR3 TAGLN FTL COL5A2 ITGBL1 GYPC AP1S2 NRP1 PPP1R3C CLEC3B SRR SLC7A2 CADM3 NAV2 MARCKS ADAM12 TBL1X ANG LRIG1
KIM_GLIS2_TARGETS_UP	1.1044e-07	3.25224e-06	0.704976	0.571156	2.68867	58	OGN COL3A1 CCL8 MFAP4 VCAM1 COL1A1 LUM COL1A2 LTBP2 S100A4 MFAP2 TGFBI VIM COL15A1 CXCL12 S100A6 LTB MATN2 DCN MGP SPARC LILRB3 ICAM1 CMTM3 EFEMP2 C3 CD74 HLA-DRA CX3CL1 MMP14 HLA-DMA
NABA_MATRISOME_POORLY_METASTATIC_MELANOMA	2.90148e-05	0.000407436	0.57561	0.675334	2.68809	23	ANXA2 LUM EFEMP1 LTBP2 S100A4 FBLN2 CD109 THBS1 S100A6 SRPX BGN LGALS3 CTSB
REACTOME_SYNDECAN_INTERACTIONS	3.75467e-05	0.000503764	0.557332	0.724661	2.67145	18	COL3A1 COL1A1 TNC COL5A1 COL1A2 THBS1 SDC2 ITGB4 FGF2 COL5A2 SDC3 ITGB3 ITGB5 SDC4 ACTN1
PID_SYNDECAN_1_PATHWAY	1.72326e-05	0.000263175	0.57561	0.63528	2.66679	28	COL8A1 COL3A1 COL1A1 COL6A3 COL5A1 COL1A2 MET COL7A1 COL6A2 COL15A1 COL13A1 HGF COL6A1 COL5A2 COL16A1
REACTOME_PARASITE_INFECTION	1.87174e-05	0.000279411	0.57561	0.709155	2.65339	19	IGHG2 IGLV3-1 IGKV4-1 IGHG1
TURASHVILI_BREAST_LOBULAR_CARCINOMA_VS_LOBULAR_NORMAL_DN	1.58471e-06	3.10753e-05	0.643552	0.569801	2.65265	49	SFRP4 COL8A1 COL3A1 SFRP2 COL1A1 AEBP1 COL6A3 LYZ COL5A1 COL1A2 MMP2 CCN4 RFTN1 LAMB1 SRPX PRRX1 LOX COL4A2 C5AR1 BGN COL5A2 ASPN ADAM12 CXCR4
REACTOME_IMMUNOREGULATORY_INTERACTIONS_BETWEEN_A_LYMPHOID_AND_A_NON_LYMPHOID_CELL	3.25878e-07	8.50361e-06	0.674963	0.555781	2.65123	59	IGLV3-1 IGKV4-1 LILRB5 COL3A1 FCGR2B JAML VCAM1 COL1A1 COL1A2 COLEC12 ITGA4 CD96 CD8A LILRB2 CD99 ULBP3 SFTPD TREM1 LILRB3 ICAM1 CD3D CLEC2B C3
WP_INFLAMMATORY_RESPONSE_PATHWAY	5.64852e-06	9.90433e-05	0.610527	0.735608	2.64871	17	IL2RA COL3A1 COL1A1 COL1A2 ZAP70 IL2RB THBS1 LAMB1 LAMC1 CD28 TNFRSF1A
LINDGREN_BLADDER_CANCER_HIGH_RECURRENCE	3.50331e-05	0.000477777	0.557332	0.635067	2.64647	27	VCAM1 AEBP1 COL1A2 IL7R LAMA4 NRP2 ABI3BP MGP SPARC PRRX1 LGALS1 COL4A2 MYL9 COL5A2 NAV2 NDRG2 ADAM19 IL32 COL18A1 MSN
REACTOME_INITIAL_TRIGGERING_OF_COMPLEMENT	6.50922e-06	0.000112352	0.610527	0.734208	2.64367	17	IGHG2 IGLV3-1 IGKV4-1 IGHG1 MASP1 C1S C1R CFD C3 COLEC11 C1QB C1QC
STEGER_ADIPOGENESIS_DN	2.3484e-05	0.000342845	0.57561	0.705842	2.64099	19	OGN OSR1 MMP2 CCN4 FSTL1 CD44 LOX CMTM3 PDPN RNASE4 TIMP3 TIMP2 PDLIM2 THBS2 PLAT
ROZANOV_MMP14_TARGETS_SUBSET	2.3484e-05	0.000342845	0.57561	0.705684	2.6404	19	GJB2 COL5A1 EFEMP1 LAMA4 COL6A2 EMILIN2 LAMB1 MATN2 COL6A1 COL4A2 PLXND1 TNFRSF11B TIMP3 MDK COL18A1 COL4A1
KAYO_CALORIE_RESTRICTION_MUSCLE_UP	2.35038e-06	4.47653e-05	0.627257	0.56444	2.6277	49	COL3A1 COL1A1 PLAU COL6A3 LUM EMP3 COL1A2 S100A4 CALB2 FAS PHKG1 FLNA IGFBP4 SLC2A4 NR4A3 CNN3 VAT1 FAP CLEC3B C1QB LRP1 CYB5R3 ITGB8 ACTB SNTA1
VERRECCHIA_EARLY_RESPONSE_TO_TGFB1	4.02843e-06	7.25555e-05	0.610527	0.603252	2.61293	35	COL3A1 COL6A3 COL1A2 LAMA4 MMP19 TIMP1 IGFBP5 SPARC CD44 ICAM1 COL6A1 NOTCH2 MMP14 ADAM9 LRP1 TIMP3 RHOB ITGA3 RHOA LRRC17 RND3 ITGB5 HSPG2 IGFBP2 MARCKSL1 PLAT
SAUL_SEN_MAYO	2.8111e-07	7.63606e-06	0.674963	0.535664	2.59934	64	IQGAP2 WNT2 CCL8 PLAU ANGPT1 MMP2 CCL2 AREG PLAUR FAS GEM CXCL8 CXCL12 IGFBP6 IGFBP4 IGFBP5 IGFBP7 HGF ICAM1 CXCL2 FGF2 SPX C3 MMP14 EGFR CTSB EGF IL6 PTGES TNFRSF1A IL10 FGF1 ANG TNFRSF11B PGF BEX3 TIMP2 CD9
VALK_AML_CLUSTER_9	8.43249e-05	0.00101619	0.538434	0.68021	2.59488	20	CHI3L1 FCGR2B COLEC12 TGFBI CLEC10A SPARC RUNX3 EMID1 CD81 MN1 NRP1 DHRS3 TPPP3 VSIG4
LINDGREN_BLADDER_CANCER_CLUSTER_2A_DN	1.62804e-06	3.17372e-05	0.643552	0.534705	2.58757	65	DDX3Y IQGAP2 MT1H LYZ MS4A4A DAB2 MT1X ARL4C CYBB PALLD AK1 MT2A GSN MT1E CNN3 MAP3K20 GLIPR1 AP1S2 RNASE4 NEK6 PTGES SELENOP RHOB SERF2 CLIC4
RASHI_RESPONSE_TO_IONIZING_RADIATION_6	2.82934e-05	0.000400702	0.57561	0.56533	2.58005	42	IGLC1 IGHM IGKV4-1 IGHG1 CCL8 FCGR2B UBD LYZ EMP3 FAS
ZHU_CMV_ALL_DN	3.79754e-07	9.68082e-06	0.674963	0.531445	2.57887	64	COL3A1 COL1A1 DDR2 COL1A2 EFEMP1 FBLN1 CYP1B1 C1R ANXA1 CFD LAMA4 COL6A2 FLNA CXCL12 ACTA2 THBS1 IGFBP5 RAB13 TGFBR3 LOX APOE FKBP10 ACKR3 TAGLN FTL COL5A2 TPM2 MN1 TNFRSF1A MARCKS PTGIS TIMP3 AR ADM CEBPD LMNA PTPN13 PABPC1 NFIC IGFBP2 CNN2 THBS2 LAMB2 HNMT
BASSO_HAIRY_CELL_LEUKEMIA_UP	3.42979e-05	0.000469683	0.557332	0.56761	2.57829	41	MFAP5 WWTR1 LILRB2 ANXA1 EMP1 THBS1 TIMP1 RAB13 IL1R1 PLXNC1 FGF2 TIMP4 CD63 TNFRSF1A RRAS CPVL MAF B2M ACTB SMPDL3A DAPK1 SDC3 SPRY2 PRSS23 TRIM2 GABARAPL2 CYB5R1 AIF1 DST
LU_AGING_BRAIN_UP	1.27871e-09	5.4329e-08	0.788187	0.459366	2.57806	140	ECM2 CAV1 CAV2 EFEMP1 WWTR1 LTBP1 CYP1B1 PDLIM3 VIM SLC14A1 MT1G NUPR1 MLC1 SDC2 AGT ITPKB IL33 WFS1 GJA1 NEBL PALLD BBOX1 PLXNC1 MT2A RAMP1 TMEM47 FGF2 DPYSL3 GNG12 ADIRF CLEC2B DDR1 GFAP GSN MT1E ZNF423 SSPN FXYD1 RIN1 AMOT VAT1 PRDX6 PDLIM5 S100B STOM NTRK2 APOD AHNAK CRYAB AHCYL1 FGF1 DHRS3 TNFRSF11B RDX LRIG1 ADD3 PLP1 GPRC5B ID4 SELENOP LPP CLIC4 UNG HEPH DNASE1L1 QKI CEBPD ADGRA3 MAP3K5 RN…
REACTOME_INTEGRIN_CELL_SURFACE_INTERACTIONS	3.29076e-06	6.12672e-05	0.627257	0.548802	2.57734	54	COL8A1 COL3A1 VCAM1 COL1A1 TNC COL6A3 LUM COL5A1 COL1A2 IBSP ITGA4 COL7A1 COL23A1 COL6A2 THBS1 COL13A1 CD44 ICAM1 COL6A1 ITGA7 COL4A2 JAM2 COL5A2 COL16A1 ITGB8 KDR COL8A2 ITGA3
NABA_COLLAGENS	1.13572e-05	0.000184499	0.593325	0.613156	2.57328	31	COL8A1 COL3A1 COL1A1 COL6A3 COL5A1 COL1A2 COL22A1 COL7A1 COL23A1 COL21A1 COL6A2 COL15A1 COL13A1 COL6A1 COL4A2 COL5A2 COL16A1
REACTOME_COLLAGEN_CHAIN_TRIMERIZATION	1.13572e-05	0.000184499	0.593325	0.613156	2.57328	31	COL8A1 COL3A1 COL1A1 COL6A3 COL5A1 COL1A2 COL22A1 COL7A1 COL23A1 COL21A1 COL6A2 COL15A1 COL13A1 COL6A1 COL4A2 COL5A2 COL16A1
MIYAGAWA_TARGETS_OF_EWSR1_ETS_FUSIONS_DN	3.1131e-09	1.27368e-07	0.774939	0.459782	2.56447	129	COL8A1 SPOCD1 CHI3L1 COL3A1 CEMIP PLAU CLCF1 LUM COL5A1 ANGPT1 COL1A2 LIF TRBC1 SYNC CCDC80 LTBP1 CCL2 EYA4 ADAMTS12 RFTN1 CXCL8 TMEM158 DAB2 MATN2 IL1R1 SRPX PDLIM4 ARHGEF5 SVIL GPNMB SPARC FIBIN CD44 DOK5 PRRX1 SYNM GASK1B HSPB7 VASN MMP14 EGFR GLT8D2 F3 GRIA1 NRP1 TBX2 IL6 PRDM1 MARCKS ADAM12 ITGB8 TNFRSF11B HACD1 LRRC17 BAALC ADM ASS1 LOXL2
ZHONG_SECRETOME_OF_LUNG_CANCER_AND_FIBROBLAST	4.60026e-07	1.08122e-05	0.674963	0.528312	2.56366	64	ITIH2 PGAM2 VCAM1 COL1A1 GSTM1 CP ACTA2 SPARC BGN CX3CL1 CTSB NPC2 CLU CST3 CD81 CTSZ GSTP1 PRDX6 CTSD ACTB RHOA ENO1 TIMP2 CD9 WDR1 LMNA UBA52 SDC4 EEF2 LGALS3BP PEBP1 ACTN1 SPP1 PARK7 TF COL18A1 YWHAE APP MSN CAPG PSMB1 YWHAQ RACK1 ARHGDIA FN1 PSMB2 VCL
REACTOME_REGULATION_OF_INSULIN_LIKE_GROWTH_FACTOR_IGF_TRANSPORT_AND_UPTAKE_BY_INSULIN_LIKE_GROWTH_FACTOR_BINDING_PROTEINS_IGFBPS	4.30797e-06	7.6756e-05	0.610527	0.545582	2.56046	55	ITIH2 TNC SERPIND1 CP LTBP1 MMP2 FSTL1 F5 IGFBP6 TIMP1 LAMB1 IGFBP4 IGFBP5 SDC2 IGFBP7 MXRA8 WFS1 LGALS1 FAM20A LAMC1 APOE MELTF C3 CST3 IL6 TMEM132A CCN1 VWA1 RCN1 APLP2 IGFBP2 SPP1 CSF1 LAMB2 TF PRSS23 SPARCL1 APP
PETRETTO_CARDIAC_HYPERTROPHY	0.000215363	0.0022949	0.518848	0.654809	2.55784	22	MFAP5 OGN EFEMP1 PDLIM3 ANXA1 FSTL1 ACTA2 CD44 TAGLN COL5A2 ASPN
HEBERT_MATRISOME_TNBC_LUNG_METASTASIS	5.72166e-05	0.00073188	0.557332	0.726662	2.55705	16	COL3A1 MFAP4 LUM COL7A1 FBLN5 COL4A2 BGN LAMC1 HSPG2 LAMB3 ELN LAMB2 COL4A1 COL4A3
PETROVA_ENDOTHELIUM_LYMPHATIC_VS_BLOOD_DN	3.73924e-07	9.60607e-06	0.674963	0.485959	2.55636	87	COL8A1 MT1H PLAU SRPX2 EMP3 COL1A2 EFEMP1 LTBP2 CCL2 PLTP TGFBI AHNAK2 CXCL8 ACTA2 MT1F HMOX1 MT1X SRPX ARL4C PDLIM4 CD44 ICAM1 COL6A1 MT1A BGN FAM107A MMP14 MT1E TAGLN CLU TPM2 TP53I3 GBP2 FAP IL6 NRCAM RRAS CXCR4 MT3 GADD45A PGF RHOB RCN1 LOXL2 RNASE1 MVP ITGB5 SLC3A2 CCRL2 TPM1 IL32
THUM_SYSTOLIC_HEART_FAILURE_UP	5.62362e-12	3.65425e-10	0.887075	0.429709	2.55615	198	IGHM IGKC TRDN SFRP4 CCL8 FCGR2B F13A1 MFAP4 VCAM1 SRPX2 LYZ TRAC CP CD52 MPEG1 LTBP2 MRC1 GPX8 C1S FPR3 IL2RB FOLR2 FAS CXCL12 SCARA3 THBS1 MS4A4A SDC2 MAN1A1 DIRAS3 IL33 MS4A6A DEPP1 PRRX1 CXCL2 FBXO32 GADD45B GASK1B CD14 CLEC2B CD74 TSPAN18 NOTCH2 HLA-DRA GSN HLA-DMA ARHGAP24 CNN3 CTSB TLR4 ITGBL1 CFI C1orf53 ASPN DKK3 PPP1R3C TYROBP C1QB ADAM9 HRH1 HLA-DPA1 PRDM1 CYB5R3 MSR1 C1QC FGF1 CXCR4 A…
REACTOME_ROLE_OF_PHOSPHOLIPIDS_IN_PHAGOCYTOSIS	5.74197e-05	0.00073188	0.557332	0.738603	2.5541	15	IGHG2 IGLV3-1 IGKV4-1 IGHG1
CHIARADONNA_NEOPLASTIC_TRANSFORMATION_KRAS_CDC25_DN	6.14536e-05	0.000777318	0.538434	0.60314	2.55005	29	VCAM1 TNC PTX3 LTBP2 CCDC80 CYP1B1 LAMA4 FAS CXCL12 IL1R1 MGP LOX TMEM176B PROS1 C3 DDR1 RNASE4
PID_FRA_PATHWAY	0.000183076	0.00201566	0.518848	0.63967	2.54614	23	PLAU COL1A2 LIF MMP2 CCL2 PLAUR CXCL8 THBD DCN HMOX1 MGP GJA1 ITGB4
ZHONG_SECRETOME_OF_LUNG_CANCER_AND_MACROPHAGE	0.000110028	0.00128392	0.538434	0.5717	2.54547	37	ITIH2 PGAM2 VCAM1 ANXA2 GSTM1 CP IGFBP4 CTSH BGN CX3CL1 CTSB NPC2 CLU CST3 CD81 CTSD ACTB ENO1 TIMP2 SDC4 LGALS3BP PEBP1 COL18A1 APP
RODWELL_AGING_KIDNEY_NO_BLOOD_UP	8.69201e-09	3.31096e-07	0.74774	0.465439	2.54176	115	COL3A1 VCAM1 COL1A1 TNC AEBP1 ABCC3 COL6A3 ANXA2 LUM COL5A1 MOXD1 COL1A2 C7 MRC1 GPX8 C1S CCL2 C1R ANXA1 ANTXR1 RFTN1 COL15A1 ISLR TIMP1 DCDC2 ABI3BP GPNMB FIBIN TRIL HGF SLC40A1 CXCL2 MICALL2 ANTXR2 IFI27L2 LIX1 C3 CAVIN1 DRAM1 SPTLC3 HOMER3 TAGLN SERPING1 DKK3 C1QB STAB1 MSR1 C1QC
REACTOME_COLLAGEN_DEGRADATION	3.56848e-05	0.00048467	0.557332	0.575142	2.53148	38	COL8A1 COL3A1 COL1A1 COL6A3 COL5A1 COL1A2 COL7A1 COL23A1 MMP2 COL6A2 COL15A1 MMP19 COL13A1 COL6A1 COL4A2 MMP14 CTSB COL5A2 COL16A1 ADAM9 CTSD
SIMBULAN_PARP1_TARGETS_UP	0.000285209	0.00289046	0.498493	0.645849	2.52284	22	MFAP5 COL8A1 CAV1 S100A6 IGFBP6 IGFBP4 DCN MGP AK1 GPX3 CD81 TIMP3 TIMP2 EEF2 CCN3 ELN APP
REACTOME_COLLAGEN_BIOSYNTHESIS_AND_MODIFYING_ENZYMES	2.41718e-05	0.000351339	0.57561	0.5776	2.51883	39	COL8A1 COL3A1 COL1A1 COL6A3 PCOLCE COL5A1 COL1A2 COL22A1 COL7A1 COL23A1 COL21A1 COL6A2 COL15A1 COL13A1 COL6A1 COL4A2
CHEN_LVAD_SUPPORT_OF_FAILING_HEART_DN	0.000175569	0.00193945	0.518848	0.602094	2.50906	27	PLAU C6 APLNR CCL2 TGFBI CXCL12 RRAD F5 GJA1 PTGER4 JAM2 CD14 CTSB G0S2 NRP1 PPP1R3C MARCKS PTGIS
NAKAJIMA_MAST_CELL	7.61879e-05	0.000931686	0.538434	0.608936	2.50802	26	MT1H FCER1A MAOB CCL2 CYP1B1 CALB2 TIMP1 MT1F GPNMB MT1A CAVIN1 LGALS3 MT1E CLU VAT1 CLEC3B TSPAN4 MT3
REACTOME_ASSEMBLY_OF_COLLAGEN_FIBRILS_AND_OTHER_MULTIMERIC_STRUCTURES	0.000156593	0.00177723	0.518848	0.562963	2.50658	37	COL8A1 COL3A1 COL1A1 COL6A3 PCOLCE COL5A1 COL1A2 COL7A1 COL6A2 COL15A1 LOX COL6A1 ITGB4 COL4A2 CTSB COL5A2 COL8A2 PLEC LOXL2 LAMB3 CTSS COL18A1 COL4A1 COL4A3 DST BMP1
REACTOME_FCGR3A_MEDIATED_IL10_SYNTHESIS	0.000193846	0.00209253	0.518848	0.656447	2.50423	20	IGHG2 IGLV3-1 IGKV4-1 IGHG1 ADCY8 IL10 AHCYL1
ROY_WOUND_BLOOD_VESSEL_UP	0.000108223	0.00127446	0.538434	0.590967	2.49858	29	KDM5D COL3A1 PLAU LUM S100A4 TIMP1 SULF1 COL5A2 NRP1 GNA12 STOM GBP1 CCN1
LEE_AGING_NEOCORTEX_UP	3.59385e-05	0.000486123	0.557332	0.584822	2.49194	33	MPEG1 S100A10 VIM LAMB1 CD68 GFAP CTSZ STOM APOD CTSD CRYAB C1QC SAT1 B2M UBC GADD45A CD9 MAG EEF2 LGALS3BP C1QA SPP1 CTSS FOS FXYD6 HSD17B12
LIM_MAMMARY_STEM_CELL_UP	5.66251e-15	6.25518e-13	0.996986	0.409106	2.48059	282	OSR1 SBSPON AEBP1 ECRG4 PCOLCE PLEKHA4 MAOB CPXM1 COL5A1 CAV1 LMOD1 NGFR COL7A1 LGR6 MRGPRF RELN COL23A1 MMP2 CRLF1 CSRP2 RARRES2 ANTXR1 NRP2 FAS GEM VIM VIT SDK2 ACTA2 SORBS1 THBS1 IGFBP6 RFX2 LAMB1 IGFBP4 MATN2 SPHK1 FGFRL1 BAG3 ABI3BP TGFBR3 SRPX PDLIM4 ARC GJA1 PAMR1 MAMDC2 PRRX1 LGALS1 SYNM ICAM1 TUBB6 ITGB4 COL4A2 MYL9 TMEM47 DPYSL3 MXRA7 MSRB3 PROS1 SVEP1 PDPN JAM2 LAMC1 TSHZ2 CRISPLD1 APO…
WP_BURN_WOUND_HEALING	8.05836e-06	0.00013556	0.593325	0.523057	2.47534	56	SFRP2 F13A1 COL1A1 TNC COL1A2 MMP2 CCL2 VIM CXCL8 CXCL12 S100A6 TIMP1 DCN TGFB2 SPARC LGALS1 HGF ICAM1 CD248 TLR8 TLR4 TAGLN EGF IL6 ADAM12 CXCR4 KDR MMP28 TIMP2 NOD1 CD3E PFN1 CXCL14 CNN2 ELN S100A11 SNAI2
CHUANG_OXIDATIVE_STRESS_RESPONSE_UP	0.000158348	0.00178926	0.518848	0.715783	2.47518	15	MT1H LIF CYP1B1 NQO1 FAS HMOX1 MT1X PLA2R1
PID_INTEGRIN3_PATHWAY	0.000134444	0.00154169	0.518848	0.585276	2.47452	29	COL1A1 PLAU TNC COL1A2 IBSP TGFBI PLAUR LAMA4 THBS1 LAMB1 SPHK1 LAMC1
REACTOME_MET_ACTIVATES_PTK2_SIGNALING	0.000721464	0.00621022	0.477271	0.670463	2.47164	18	COL3A1 COL1A1 COL5A1 COL1A2 MET LAMA4 LAMB1 HGF LAMC1 COL5A2
WOO_LIVER_CANCER_RECURRENCE_UP	1.32771e-05	0.000210527	0.593325	0.530335	2.466	50	COL1A1 PLAU COL6A3 COL1A2 CCL2 HKDC1 PLAUR LAMA4 GEM FLNA CXCL8 S100A6 DAB2 TGFB2 MGP ANOS1 LOX FGD6 DPYSL3 PLCE1 DDR1 NOTCH2 SOCS1 TPM2 GPC4 CRYAB MARCKS CSGALNACT1
CHIARADONNA_NEOPLASTIC_TRANSFORMATION_KRAS_DN	7.09555e-07	1.57121e-05	0.659444	0.491863	2.46055	72	MFAP5 COL1A1 PCOLCE GSTM1 COL5A1 COL1A2 FZD2 CCDC80 PLTP CRLF1 FSTL1 NUPR1 COPZ2 PSTPIP1 ATF3 COL4A2 VAMP5 TCF7L1 DDR1 FKBP10 GSN AQP1 COL5A2 RNASE4 SNX10 TSPAN4 DHRS3 TIMP3 ADM CD9 SRI ITGB5 ABLIM1 ELN LAMB2 PHYH LASP1 PRSS23 ASAH1 FOS APP PMP22 KAZALD1
WU_SILENCED_BY_METHYLATION_IN_BLADDER_CANCER	0.000348595	0.00339778	0.498493	0.589743	2.45759	27	JCHAIN COL6A3 PTX3 GCHFR TGFBR3 PLAAT4 NR4A3 FCGRT COL5A2 FGL2 CPE TSPAN8 USH1C LRIG1 SCRG1 CNN1 SELENOP GUCY1A1 CLIC2
REACTOME_MET_PROMOTES_CELL_MOTILITY	0.000344403	0.00336682	0.498493	0.644037	2.45689	20	COL3A1 COL1A1 COL5A1 COL1A2 MET LAMA4 LAMB1 HGF LAMC1 COL5A2
CHICAS_RB1_TARGETS_CONFLUENT	1.13759e-14	1.17812e-12	0.986546	0.394846	2.45398	310	WNT2 HSPB6 SPOCD1 COL3A1 MFAP4 VCAM1 COL1A1 PCOLCE ANXA2 AQP3 PTX3 GSTM1 EMP3 COL5A1 MOXD1 COL1A2 CAV1 CAV2 ITGA4 LMOD1 LTBP2 C7 FBLN1 SYNC MRGPRF RELN FZD2 C1S CCDC80 S100A4 C1R SYNPO2 S100A10 ANXA1 LAMA4 NES CD99 FRZB CCN4 COL6A2 VIM FLNA SLC14A1 COL15A1 CXCL12 ACTA2 SCARA3 NUPR1 THBS1 S100A6 IGFBP6 DAB2 MAN1C1 MATN2 DCN COPZ2 FOXC2 GPC6 DEPP1 ABI3BP ARL4C TSLP SPARC CD44 DOK5 LOX COL6A1 TUBB6 …
WEST_ADRENOCORTICAL_TUMOR_DN	1.19997e-13	1.07478e-11	0.943632	0.403239	2.45379	265	MFAP5 OGN SFRP4 MT1H SPON2 AEBP1 WNT4 EMILIN1 MAOB LUM MOXD1 LMOD1 NGFR C7 FBLN1 C1S MMP2 CCL2 PLTP C1R SOD3 OLFML1 CFD GMPR SCUBE2 RARRES2 CYP21A2 FAS GEM PHKG1 CXCL12 GPT MYO7A ISLR SORBS1 MT1G NUPR1 IGFBP6 KCNA5 IGFBP4 IGFBP5 ACSM5 DCN RAB13 FOXC2 IL33 MT1X MGP FBLN5 SIRPA HGF PTGER4 ICAM1 COL6A1 CYBB KCNN2 MT2A RAMP1 MICALL2 NR4A3 BGN TPD52L1 EFEMP2 CD248 TCF7L1 C3 CAVIN1 COLEC11 CSDC2 MT1E S…
REACTOME_MOLECULES_ASSOCIATED_WITH_ELASTIC_FIBRES	0.000378536	0.00366803	0.498493	0.587565	2.44852	27	MFAP5 MFAP4 EMILIN1 EFEMP1 LTBP2 FBLN1 LTBP1 MFAP2 FBLN2 EMILIN2 TGFB2 FBLN5 EFEMP2
REACTOME_EXTRACELLULAR_MATRIX_ORGANIZATION	2.96119e-10	1.38217e-08	0.814036	0.429881	2.44464	170	MFAP5 COL8A1 COL3A1 MFAP4 VCAM1 COL1A1 TNC COL6A3 PCOLCE EMILIN1 DDR2 LUM COL5A1 COL1A2 EFEMP1 IBSP ITGA4 COL22A1 COL7A1 LTBP2 FBLN1 LTBP1 COL23A1 MMP2 MFAP2 COL21A1 LAMA4 FBLN2 COL6A2 EMILIN2 COL15A1 MMP19 THBS1 COL13A1 TIMP1 LAMB1 DCN SDC2 CAPN5 TGFB2 SPARC FBLN5 CD44 LOX ICAM1 COL6A1 ITGB4 ITGA7 COL4A2 FGF2 HAPLN1 BGN JAM2 LAMC1 EFEMP2 DDR1 MMP14 CTSB COL5A2 COL16A1 ASPN ADAM9 CTSD ADAM12 ITGB…
REACTOME_LAMININ_INTERACTIONS	0.000867124	0.00729353	0.477271	0.662918	2.44383	18	COL7A1 LAMA4 LAMB1 ITGB4 ITGA7 COL4A2 LAMC1 ITGA3 HSPG2 LAMB3 LAMB2 COL18A1 COL4A1 COL4A3 NID2 COL4A5
WESTON_VEGFA_TARGETS_12HR	0.000242741	0.00250606	0.518848	0.705336	2.43906	15	UBD COL6A3 COL1A2 MMP2 CCL2 GEM TFPI2 MGP BGN
PAPASPYRIDONOS_UNSTABLE_ATEROSCLEROTIC_PLAQUE_DN	0.000320447	0.0031611	0.498493	0.580629	2.43737	28	LMOD1 SOD3 SYNPO2 CSRP2 GJA1 FIBIN MXRA7 TPD52L1 EGFR KCNMB1 HSPB1 ACTC1 DSTN PTGIS ID4 PAM PKIG MAP1B CCN3 PRELP
NUTT_GBM_VS_AO_GLIOMA_UP	0.000197482	0.00212486	0.518848	0.59096	2.43398	26	ANXA2 MAOB VIM FLNA IGFBP5 ITGB4 AQP4 SMOX CD74 TAGLN2 AP1S2 CLIC4 LAPTM5 CAPZB LAMB2 MSN GALNT2 HIPK1 CLIC1 DCTD
CHEOK_RESPONSE_TO_HD_MTX_UP	0.000264318	0.00271191	0.498493	0.703089	2.43129	15	IGHA1 ANXA2 LYZ TRBC1 S100A4 FLNA ARL4C
RUTELLA_RESPONSE_TO_HGF_VS_CSF2RB_AND_IL4_UP	1.23182e-09	5.30164e-08	0.788187	0.408132	2.42442	189	IQGAP2 CHI3L1 MT1H CCL8 ABCC3 EMILIN1 CCL18 ACP5 CD52 LTBP2 C1S MMP2 CCL2 CYP1B1 PLTP LILRB2 CFD NQO1 EMP1 CD163 VNN1 MT1G MS4A4A DAB2 RAB13 SPHK1 SDC2 MT1F IGFBP7 MT1X TREM1 SLC7A11 GPNMB SPARC ANOS1 PSTPIP1 CYBB SNTB1 PLAAT4 MT2A C5AR1 CD14 APOE NKG7 C3 AQP9 NOTCH2 LGALS3 CD63 AOAH CD81 CMKLR1 NRP1 VAT1 DPEP2 SNX10 GNA12 SQSTM1 STOM CCDC69 CTSD IL10 PTGDS RDX APOC1 SOD2 FTH1 TIMP2 KLF10 CD9 APL…
NABA_BASEMENT_MEMBRANES	0.000885656	0.00741177	0.477271	0.620558	2.42405	22	COL6A3 LAMA4 NTN1 COL6A2 COL15A1 LAMB1 COL6A1 COL4A2 LAMC1 NTN3 HSPG2 LAMB3 LAMB2 COL18A1 COL4A1 COL4A3 PAPLN NID2 COL4A5
REACTOME_COLLAGEN_FORMATION	2.48449e-05	0.000359546	0.57561	0.521283	2.42392	50	COL8A1 COL3A1 COL1A1 COL6A3 PCOLCE COL5A1 COL1A2 COL22A1 COL7A1 COL23A1 COL21A1 COL6A2 COL15A1 COL13A1 LOX COL6A1 ITGB4 COL4A2 CTSB COL5A2 COL16A1
WONG_ENDMETRIUM_CANCER_DN	6.98939e-05	0.000867522	0.538434	0.532376	2.42314	46	OGN SFRP4 COL3A1 SCARA5 ECM2 WNT4 EMILIN1 MASP1 EFEMP1 LMOD1 SYNPO2 IGFBP6 DCN ALDH1A2 SRPX HGF FBXO32 RAMP1 CD248 EHD2 GLT8D2
REACTOME_AMYLOID_FIBER_FORMATION	0.000316544	0.0031408	0.498493	0.647499	2.42269	19	LYZ TGFBI SNCAIP TSPAN33 APOE GSN CST3 ITM2B B2M UBC HSPG2 UBA52 APP UBB PSENEN
WP_COMPLEMENT_SYSTEM	0.000184308	0.00201583	0.518848	0.533116	2.4216	41	F13A1 C6 PTX3 MASP1 IBSP C7 C1S CFD PLAUR THBS1 LAMB1 DCN ICAM1 C5AR1 CR1 PROS1 LAMC1 C3 C5AR2 SERPING1 CFI
NABA_MATRISOME	1.43807e-20	4.76575e-18	1.16907	0.379643	2.41984	454	MFAP5 SFTPB PRG4 OGN SFRP4 WNT2 COL8A1 ITIH2 COL3A1 SFRP2 SERPINA5 CCL8 F13A1 SFTA2 SPON2 MFAP4 SBSPON COL1A1 PLAU SRPX2 TNC ECM2 PODNL1 AEBP1 COL6A3 FREM2 PCOLCE ANXA2 WNT4 EMILIN1 CCL18 SERPIND1 CLCF1 MASP1 LUM COL5A1 ANGPT1 COL1A2 SFTA3 COLEC12 EFEMP1 IBSP COL22A1 LIF COL7A1 LTBP2 FBLN1 EGFLAM RELN LTBP1 COL23A1 MMP2 CCL2 S100A4 NDNF IL1RN TNFSF14 CRLF1 MFAP2 S100A10 AREG TGFBI ANXA1 COL21A1 C…
NAKAMURA_ADIPOGENESIS_EARLY_UP	0.000228675	0.0024058	0.518848	0.55805	2.41949	34	COL8A1 MT1H COL6A3 SST PHKG1 ABCA1 MT1G MT1F IL1R1 TGFBR3 S1PR3 GADD45B GASK1B MT1E SOD2 IRS2 CEBPD
TSENG_ADIPOGENIC_POTENTIAL_DN	0.000221886	0.0023492	0.518848	0.570536	2.4122	29	ITIH2 SFRP2 COL6A3 NMB TGFBI THBD IL1R1 GJA1 COL6A1 TSPAN6 COL4A2 RAMP2 FABP4 CST3 NRP1 DKK3 HLX
HOLLMANN_APOPTOSIS_VIA_CD40_UP	1.4766e-06	2.96572e-05	0.643552	0.482011	2.41126	72	KDM5D DDX3Y JCHAIN IGKC EMP3 LTBP1 CD99 RFTN1 GCHFR
AMIT_SERUM_RESPONSE_40_MCF10A	0.000172935	0.00192966	0.518848	0.668644	2.4076	17	DCN CXCL2 ATF3 TP63 CLIC4 ADM GLUL LGMN NR4A2 NAMPT FOS MCL1 ZFP36 SLC16A4 EGR1 DUSP1
VANDESLUIS_COMMD1_TARGETS_GROUP_3_DN	0.000188788	0.00204849	0.518848	0.665861	2.39757	17	CRABP1 MFAP4 VCAM1 EN2 CP MFAP2 TGFBI
BURTON_ADIPOGENESIS_7	0.000769406	0.00656283	0.477271	0.57456	2.39432	27	VCAM1 TGFBI NQO1 FBLN2 S100A6 TIMP1 S1PR3 CD44 VAMP5 PROS1 TAGLN2 CPE PLP2 TIMP2 IFITM3 PLXNB2 ACTN1 MARCKSL1
ZHONG_SECRETOME_OF_LUNG_CANCER_AND_ENDOTHELIUM	0.000406028	0.00385552	0.498493	0.537526	2.39332	37	VCAM1 COL1A1 CP VIM IGFBP4 IGFBP7 BGN CX3CL1 CLU ALDH3A1 ACTC1 CTSZ CTSD ACTB ENO1 TKT ALAD SDC4 EEF2 LGALS3BP PEBP1 SPP1 TF COL18A1 YWHAE
BROWNE_HCMV_INFECTION_16HR_DN	0.000406028	0.00385552	0.498493	0.537514	2.39326	37	MT1H COL1A1 PTX3 COL1A2 THBS1 COL13A1 DCLK1 TGFBR3 SVIL GJA1 FGF2 ADIRF SLC16A5 GFAP NRP1 APOBEC3C DHRS3 TMEM187 DNASE1L1 RBPMS ROR2 PLEC LMNA
HUANG_FOXA2_TARGETS_DN	0.000521383	0.00472094	0.477271	0.569758	2.39174	28	TNC ACOX2 S100A4 TGFBI PLAUR COL13A1 IGFBP6 SRPX SPARC CD44 COL6A1 CXCL2 ITGB4 PROS1 CTSB CFI
REACTOME_ECM_PROTEOGLYCANS	0.000117156	0.00135281	0.538434	0.527449	2.39134	45	COL3A1 COL1A1 TNC COL6A3 LUM COL5A1 COL1A2 IBSP LAMA4 COL6A2 LAMB1 DCN TGFB2 SPARC COL6A1 ITGA7 COL4A2 HAPLN1 BGN LAMC1 COL5A2 ASPN
LINDSTEDT_DENDRITIC_CELL_MATURATION_D	0.000108448	0.00127446	0.538434	0.568566	2.38615	31	F13A1 AQP3 ACP5 TGFBI ANXA1 CD99 DAB2 CLEC10A FCGRT CLEC2B CIITA HLA-DMA IGSF6 FGL2 LAPTM4A MAF LST1 NCF2 HLA-DMB TPP1 EGR2
NABA_MATRISOME_HIGHLY_METASTATIC_BREAST_CANCER_TUMOR_CELL_DERIVED	0.000798267	0.00676588	0.477271	0.623389	2.37812	20	PRG4 COL22A1 S100A10 S100A2 TIMP1 IGFBP4 SRPX EFEMP2 CTSB CST3 ADAM9 LOXL2 LTBP3 ANGPTL4
BROWNE_HCMV_INFECTION_2HR_UP	0.00121902	0.00973453	0.45506	0.597319	2.37756	23	MFAP4 ECM2 COL21A1 CFD RARRES2 CXCL8 ICAM1 ATF3 NR4A3 APOE ATP1A2 PTGDS DHRS3
REACTOME_ELASTIC_FIBRE_FORMATION	0.000116567	0.00135071	0.538434	0.566278	2.37655	31	MFAP5 MFAP4 EMILIN1 EFEMP1 LTBP2 FBLN1 LTBP1 MFAP2 FBLN2 EMILIN2 TGFB2 FBLN5 LOX EFEMP2
LIM_MAMMARY_LUMINAL_MATURE_DN	3.29246e-05	0.000454634	0.557332	0.502056	2.37596	56	AEBP1 MOXD1 NES FAS COL6A2 VIM FSTL1 SORBS1 DAB2 ITPKB TGFBR3 COL6A1 TUBB6 FBXO32 COL4A2 TMEM47 TSHZ2 APOE AQP9 EGFR FAM181B WTIP GYPC COL16A1 NTRK2 CRYAB IRS2 LTBP4 DPYSL2 TPST1 SLC1A3 SNAI2 P3H2 SPARCL1 MERTK COL4A1
GU_PDEF_TARGETS_UP	0.000139132	0.00158994	0.518848	0.534205	2.3729	40	COL1A1 TNC COL6A3 SERPIND1 COL5A1 TGFBI COL6A2 VIM COL13A1 SDC2 COL6A1 COL4A2 LAMC1 PLCE1 COL5A2 COL16A1 DKK3
JOHANSSON_BRAIN_CANCER_EARLY_VS_LATE_DN	0.00042663	0.00401662	0.498493	0.570939	2.35153	26	GSTM1 IGFBP4 IGFBP5 DCN GJA1 SPARC C3 CSDC2 CLU CST3 CTSD CRYAB LRP1 ITM2B SELENOP NDRG2 GRINA SPARCL1
GAJATE_RESPONSE_TO_TRABECTEDIN_UP	0.000299634	0.00299092	0.498493	0.532092	2.342	38	DDR2 FOLR1 S100A4 C1R TGFBI CSRP2 ANXA1 CFD NUPR1 IGFBP7 GPNMB CD44 ATF3 OLFML2A PROS1 GSN CLU IL6 CPE CXCR4 GADD45A CLIC4
SASAI_RESISTANCE_TO_NEOPLASTIC_TRANSFROMATION	0.000595064	0.00521704	0.477271	0.555022	2.33627	30	COL1A1 PCOLCE LTBP2 FBLN2 FSTL1 CXCL12 SDC2 FBLN5 BGN DDR1 TAGLN COL5A2 GBP2 TGFB1I1 TNFRSF1A TNFRSF11B ID4 SELENOP CEBPD
WP_MIRNA_TARGETS_IN_ECM_AND_MEMBRANE_RECEPTORS	0.00116318	0.00931106	0.45506	0.611932	2.33442	20	COL3A1 COL6A3 COL5A1 COL1A2 LAMA4 COL6A2 THBS1 SDC2 COL6A1 COL4A2 LAMC1 COL5A2
WALLACE_PROSTATE_CANCER_RACE_UP	9.88327e-08	2.95073e-06	0.704976	0.416313	2.33006	146	IGHA1 IGHM JCHAIN IGKC IGHG1 CCL8 FCGR2B LYZ TRAC CD52 ZAP70 ITGA4 TRBC1 MRC1 DNASE1L3 PLTP IL7R PDLIM3 CD8A LILRB2 COL21A1 AHNAK2 CCN4 HSPB8 THBD MMP19 TMEM158 MS4A4A GZMA PRF1 ARL4C CD3D OLFML2A NR4A3 MXRA7 C5AR1 RUNX3 APOE HLA-DPB1 NKG7 CD28 HLA-DRA SOCS1 CLU GLIPR1 GSTM3 EDNRA C1QB FGL2 STOM PTGDS CXCR4 GBP1 IRS2 CNN1 GPRC5B IL16 CEBPD RNASE1 CLIC2 COTL1 IL10RA PLEKHO2 IFITM3 VSIG4 TRBC2 RNAS…
KHETCHOUMIAN_TRIM24_TARGETS_UP	0.000650417	0.00564925	0.477271	0.553109	2.32822	30	VCAM1 COL1A1 COL1A2 CP VIM EMP1 SPARC CD44 LGALS1 ICAM1 CYBB COL4A2 SAMD4A LGALS3 CDKN2B
JAATINEN_HEMATOPOIETIC_STEM_CELL_DN	1.58236e-06	3.10753e-05	0.643552	0.443754	2.32639	99	CHI3L1 F13A1 SPON2 AQP3 LYZ PTGDR ZAP70 MPEG1 TRBC1 DOK2 CYP1B1 IL7R IL1RN CD8A TGFBI IL2RB CD163 SLC14A1 THBS1 F5 MAN1C1 GZMA MS4A6A PRF1 CLEC10A TGFBR3 ARL4C CYBB CYSTM1 CTSH CD3D BLVRB C5AR1 CD14 NKG7 CD28 LGALS3 CTSB IGSF6 TYROBP FGL2 PSAP CPVL NCF2 TRDC
REACTOME_CELL_SURFACE_INTERACTIONS_AT_THE_VASCULAR_WALL	5.91912e-05	0.00075157	0.557332	0.479736	2.32156	65	IGHA1 IGLV3-1 IGHM JCHAIN IGKV4-1 JAML COL1A1 ANGPT1 COL1A2 CAV1 ITGA4 DOK2 CD99 THBD SDC2 TREM1 SLC7A11 SLC7A8 SIRPA CD44 PROS1 JAM2 CD74
CHARAFE_BREAST_CANCER_LUMINAL_VS_MESENCHYMAL_DN	3.70023e-10	1.70313e-08	0.814036	0.383545	2.31707	220	PLAU COL6A3 ANXA2 PTX3 EMP3 COL5A1 CAV1 CAV2 MET LTBP2 WWTR1 FZD7 GPX8 FZD2 C1S MMP2 EYA4 IL7R TGFBI CSRP2 ANXA1 ANTXR1 AHNAK2 CD99 FAS ADAMTS12 COL6A2 VIM RFTN1 GLIS3 EMILIN2 FSTL1 S100A2 ACTA2 WLS TMEM158 COL13A1 IGFBP6 TIMP1 LAMB1 DAB2 IGFBP7 TGFB2 SRPX GJA1 SPARC CD44 COL6A1 TUBB6 CMTM3 CXCL2 COL4A2 KANK2 MXRA7 GNG12 MSRB3 PROS1 ANTXR2 LAMC1 EFEMP2 CAVIN1 EGFR FXYD5 GLIPR1 MAML2 TRNP1 G0S2 AP…
REACTOME_FCGAMMA_RECEPTOR_FCGR_DEPENDENT_PHAGOCYTOSIS	0.000208912	0.00224057	0.518848	0.543566	2.31614	33	IGHG2 IGLV3-1 IGKV4-1 IGHG1
MIKKELSEN_NPC_LCP_WITH_H3K4ME3	0.00077035	0.00656283	0.477271	0.549704	2.31388	30	ECM2 ECRG4 EMILIN1 MASP1 CP PIPOX MLC1 AGT DDR1 TIMP4 RDH5 GBP2 PTGDS PINLYP FGF1 FABP7
MEBARKI_HCC_PROGENITOR_WNT_UP	5.74456e-07	1.32205e-05	0.659444	0.438197	2.29998	103	DLX5 SPOCD1 COL3A1 COL1A1 SRPX2 LUM MOXD1 COL1A2 CCDC80 MMP2 CYP1B1 PDLIM3 TGFBI PLAUR TCHH FLNA WFDC3 TMEM158 IGFBP5 DCN IL1R1 TGFB2 ARL4C PAMR1 SPARC ITGB4 EYA2 DPYSL3 HAPLN1 JAM2 RDH10 MDFI F3 GLIPR1 COL5A2 ALDH3A1 FAP ADAM12 GBP1 CCN1 BMF NANOS1
LEIN_ASTROCYTE_MARKERS	0.00053429	0.00481152	0.477271	0.541675	2.28918	32	SLC6A20 LYZ GJA1 SPARC MT1A AQP4 APOE GFAP GSN CD63 CLU CST3 PRDX6 STAB1 ATP1A2 GPR37L1 DBI GLUL ITGB5 C1QA SPARCL1 PLPP3 EMX2 ID3 HEPACAM
PID_AVB3_INTEGRIN_PATHWAY	0.0004341	0.00406386	0.498493	0.514341	2.28466	40	COL8A1 COL3A1 COL1A1 COL6A3 COL5A1 COL1A2 COL7A1 COL6A2 COL15A1 COL13A1 COL6A1 FGF2 COL5A2 COL16A1 KDR COL8A2 RHOA CSF1R ITGB3 SPP1 CSF1 COL4A1 COL4A3 HSP90AA1
LINDGREN_BLADDER_CANCER_WITH_LOH_IN_CHR9Q	0.0004341	0.00406386	0.498493	0.514253	2.28427	40	KDM5D DDX3Y NEK6
SCHLINGEMANN_SKIN_CARCINOGENESIS_TPA_DN	0.00124206	0.00989468	0.45506	0.658539	2.27723	15	COL1A1 AEBP1 COL1A2 GMPR GPT MXRA8 TMEM255A ITM2B APOC1
REACTOME_INTERLEUKIN_10_SIGNALING	0.00172666	0.0130642	0.45506	0.595944	2.27342	20	LIF CCL2 IL1RN IL12A CXCL8 TIMP1 IL1R1 ICAM1 CXCL2 IL6 TNFRSF1A IL10
FOROUTAN_INTEGRATED_TGFB_EMT_UP	2.51828e-05	0.000361357	0.57561	0.448167	2.27205	75	COL3A1 COL1A1 COL6A3 LUM COL5A1 COL7A1 MMP2 CRLF1 MFAP2 TGFBI THBS1 IGFBP5 SPHK1 HMOX1 IGFBP7 SRPX SPARC LOX GADD45B COL4A2 MYL9 GASK1B NKX3-1 ACKR3 TAGLN GLIPR1 COL5A2 TP53I3 MN1 AP1S2 TGFB1I1 MAF NCF2 TIMP2 PTHLH ITGB3 ADAM19 TPM1 ANGPTL4 GFPT2 FHOD3 SNAI2 MRC2 COL4A1 ITGA5 FERMT2
TOMLINS_PROSTATE_CANCER_DN	0.000978566	0.00812774	0.45506	0.580483	2.26583	21	C7 LAMA4 SVIL ITGB4 CAVIN1 LGALS3 GSN CLU TPM2 TGFB1I1 CNN1 RBPMS PMP22 DST GATM MYLK PPP1R12B VCL
APPEL_IMATINIB_RESPONSE	0.00184889	0.0138001	0.45506	0.593284	2.26328	20	ACP5 CD163 LILRB3 CTSH C5AR1 CD68 APOE CTSB CTSZ APOD CTSD MSR1 APOC1
LANDIS_ERBB2_BREAST_TUMORS_65_DN	0.00141833	0.0110337	0.45506	0.642779	2.26188	16	COL6A3 LUM ACTA2 SRPX GPX3 NRP1 PTGES MARCKS HEPH APLP2 PHYH PHLDB1 BCKDHB
JOSEPH_RESPONSE_TO_SODIUM_BUTYRATE_DN	0.00248301	0.0175452	0.431708	0.541808	2.25784	27	COL6A3 EMP3 C7 FSTL1 AQP1 IL6 TIMP3 ALAD HSPG2 THRA CSF1 NAMPT CDK4 FES A2M ELK3 NCL THBS4 CD300C VEGFB
CHIANG_LIVER_CANCER_SUBCLASS_CTNNB1_DN	5.9593e-06	0.000103943	0.610527	0.428787	2.25645	102	PRG4 COL3A1 COL1A1 AEBP1 COL6A3 ACP5 LUM COL5A1 MOXD1 COL1A2 EFEMP1 CP CD52 C7 CCDC80 PLTP IL7R GPR88 ARRDC4 GEM GLIS3 CXCL12 ISLR VNN1 TIMP1 SPHK1 SRPX GPNMB CMTM3 MYOM1 C11orf96 MYL9 BGN AIM2 SDSL COLEC11 SULF1 LGALS3 F3 TRNP1 ASPN SLC7A2 NAV2 PTGDS
VERRECCHIA_RESPONSE_TO_TGFB1_C2	0.00164967	0.0126551	0.45506	0.651943	2.25442	15	COL3A1 COL6A3 COL1A2 TIMP1 ICAM1 COL6A1 MMP14 LRP1 TIMP3
TONKS_TARGETS_OF_RUNX1_RUNX1T1_FUSION_SUSTAINDED_IN_ERYTHROCYTE_UP	0.0013578	0.0105876	0.45506	0.533212	2.25439	29	ANXA2 IL1RN NQO1 EMP1 ALDH1A2 SLC7A11 CH25H TMEM176B DDR1 HOMER3 HSPB1 GBP2 NRCAM QPRT MALL RBPMS
WAMUNYOKOLI_OVARIAN_CANCER_LMP_DN	4.77507e-05	0.000625478	0.557332	0.432801	2.25342	85	COL8A1 SBSPON DDR2 CAV1 EFEMP1 FZD7 C1S CCDC80 OLFML1 LAMA4 IGFBP6 DAB2 DCN SDC2 TGFB2 GPNMB SIRPA DOK5 DPYSL3 PROS1 NKX3-1 SULF1 AP1S2 ACSS3 CPE CPVL KDR MAF C1orf198 TIMP3 SOD2 FLNC GABPA FLRT2 BNC2 GLI3 PLSCR4 WNT2B DDX5 PRNP PMP22 FERMT2 SPOCK2 SH3BP5 PLPP1
JIANG_MELANOMA_TRM5_CD8	2.55731e-05	0.000365299	0.57561	0.435236	2.25012	78	ANXA2 ANXA1 IL2RB GEM RRAD ITPKB CD44 ICAM1 GADD45B ATF3 NR4A3 CD28 SOCS1 FTL GSTP1 PRDX6 SQSTM1 FGL2 ITM2B SAT1 UBC ACTB FTH1 ENO1 GPR132 HSPA5 KLF10 FOSL2 EMC10 PFN1 LMNA COTL1 UBA52 POLR2L SLC3A2 CREM NR4A2 DYNLL1 TMEM256 FOS NFKBID WNK1 TNFAIP8 WSB1 CAPG EIF1 HSPA8 CCL4 PPP1R15A CCND2 ZFP36 GNB1 BTG2
GRAHAM_CML_QUIESCENT_VS_NORMAL_QUIESCENT_DN	0.00191002	0.014129	0.45506	0.553785	2.24603	25	CD52 AREG EMP1 VNN1 TSPAN6 HLA-DPB1 HLA-DMA GLIPR1 GBP2 HLX TGFB1I1 HLA-DPA1 HLA-DMB GUCY1A1 BAALC RBPMS
BROWNE_HCMV_INFECTION_24HR_DN	8.30378e-05	0.00100433	0.538434	0.457972	2.243	66	COL8A1 CEMIP COL6A3 ANGPT1 CAV1 S100A4 S100A10 OLFML1 LAMA4 SLC14A1 ACTA2 PRKG1 THBS1 COL13A1 IGFBP5 PAMR1 CD44 LAMC1 LGALS3 RDH5 SSPN COL5A2 TPM2 TP53I3 FGF1 TIMP3 B2M RHOA TMEM187 CROCC TKT TEAD1 PTPN13 CCN3 VWA5A PRSS23 UBB MTMR11 DST DDAH1 OAZ1
SMID_BREAST_CANCER_LUMINAL_B_DN	6.50789e-12	4.14753e-10	0.887075	0.364976	2.24158	298	IGHA1 IGHM JCHAIN IGKV4-1 IGKC DLX5 SFRP4 CRABP1 IGHG1 CHI3L1 MFAP4 VCAM1 CHI3L2 TNC FCER1A CCL18 PTX3 LYZ TRAC ANGPT1 CAV1 FOLR1 CAV2 EFEMP1 CD52 ZAP70 MET TRBC1 C7 WWTR1 FBLN1 FZD7 MRC1 MARCO CD96 C1S LTBP1 CCL2 CYP1B1 PLTP IL7R CRLF1 MFAP2 CALB2 CSRP2 ANXA1 LYVE1 NES FBLN2 FAS FRZB GEM FLNA CXCL8 CXCL12 S100A2 VNN1 SNCAIP WLS KCNG1 TMEM158 LTB DCN MT1F GZMA IL33 MT1X DEPP1 CLEC10A SRPX ARL4C P…
NADLER_OBESITY_UP	0.000222586	0.0023492	0.518848	0.516744	2.23823	35	COL1A1 MRC1 PLTP FBLN2 FLNA MT2A BGN CD68 LGALS3 CTSB FXYD5 CTSZ C1QB CTSD PSAP CRYAB LRP1 CSF1R PEA15 PFN1 LGMN FCGR2A LAPTM5 CTSS FCER1G CSTB NEDD8 CAPG CTSK CKB
VANASSE_BCL2_TARGETS_UP	0.00166829	0.012739	0.45506	0.597232	2.23461	19	IGHM JCHAIN IGHG1 RELN IL1RN SLC16A9 PON3 SERPING1 PRDM1
BOQUEST_STEM_CELL_CULTURED_VS_FRESH_DN	0.00261289	0.0182297	0.431708	0.583962	2.22771	20	OGN SERPINA5 C7 CFD PTGER4 TMEM176B CD14 APOE C3 FABP4 NTRK2 APOD CPVL TPPP3
INGRAM_SHH_TARGETS_DN	0.00142311	0.0110449	0.45506	0.513333	2.22562	34	SFRP2 COL1A1 ECRG4 PTX3 CAV2 IL1RN CRLF1 TGFBI SPARC HGF C3 DRAM1 CLU GNA12 GPM6B POU3F1 LRRC17 TPPP3
WP_NETRINUNC5B_SIGNALING	0.00307337	0.0206595	0.431708	0.533815	2.22453	27	VCAM1 COL1A1 ALPL CCL2 NTN1 ICAM1 ITGB4 RGMA NTN3 IL10 KDR RHOA DAPK1
BERENJENO_ROCK_SIGNALING_NOT_VIA_RHOA_DN	0.00307337	0.0206595	0.431708	0.533795	2.22444	27	VCAM1 ACTA2 SPARC COL4A2 F3 COL5A2 ACTC1 NRP1 LPP HSPA5 QKI LUC7L3 TPM1 CSF1 PRSS23 COL4A1 FERMT2 WSB1 VCL EGR1 SSB
KEGG_ECM_RECEPTOR_INTERACTION	0.00025021	0.00257514	0.498493	0.473649	2.22288	55	COL3A1 COL1A1 TNC COL6A3 COL5A1 COL1A2 IBSP ITGA4 RELN LAMA4 COL6A2 THBS1 LAMB1 SDC2 CD44 COL6A1 ITGB4 ITGA7 COL4A2 LAMC1 COL5A2 ITGB8 ITGA3 SDC3 ITGB3 ITGB5 HSPG2 LAMB3 SDC4 ITGA9 SPP1 THBS2 LAMB2 COL4A1
SCHRAETS_MLL_TARGETS_DN	0.00211682	0.0153954	0.431708	0.642001	2.22004	15	COL6A3 IL1RN TGFBI COL6A2 HSPB8 THBD FOXC2 MGP COL6A1 CTSH
NAKAMURA_ADIPOGENESIS_EARLY_DN	0.00427422	0.0275579	0.407018	0.568121	2.21922	22	VCAM1 COL15A1 ABI3BP LOX TMEM47 HAPLN1 GLIPR1 CCN1 TNFRSF11B TIMP3 ITGA3 LRP3 TPM1 THBS2 PRSS23 PDE6D
MARKEY_RB1_ACUTE_LOF_DN	3.33648e-06	6.17715e-05	0.627257	0.415956	2.21776	106	DDX3Y OGN CCL8 FCGR2B CPXM1 LYZ CD52 MPEG1 IL7R TGFBI ABCA1 NUPR1 IGFBP5 SPHK1 ALDH1A2 CH25H LILRB3 PRRX1 NPY CTSH MT1A MT2A C5AR1 IFI27L2 NAPSA CTSB SERPING1 GPC4 CTSZ GBP2 TYROBP C1QB STAB1 STOM APOD C1QC LST1 NCF2 SAT1 SOD2 CD72 SMPDL3A GADD45A GABPA
GUENTHER_GROWTH_SPHERICAL_VS_ADHERENT_DN	0.00201983	0.0148091	0.431708	0.629504	2.21516	16	CAV1 MET NQO1 PLAUR TGFB2 CD44 NRP1 CTSD MVP COL18A1 PRSS23 ANXA5 FN1 VCL
LIU_PROSTATE_CANCER_DN	1.09928e-10	5.60462e-09	0.839089	0.359201	2.21102	286	CRABP1 SERPINA5 SBSPON PLAU AEBP1 ECRG4 ABCC3 ANXA2 AQP3 CYS1 DDR2 MASP1 GSTM1 COL5A1 COL1A2 CAV1 CAV2 EFEMP1 ACOX2 MET LMOD1 COL7A1 FZD7 MRGPRF C1S LTBP1 CPLX3 S100A4 EYA4 NDNF C1R SYNPO2 CSRP2 CFD SCUBE2 RARRES2 AHNAK2 LAMA4 FLNA HSPB8 SLC14A1 ACTA2 SORBS1 ANKRD35 S100A6 COL13A1 LAMB1 GPC6 IL33 WFS1 SPATA18 TGFBR3 TGFB2 SRPX PDLIM4 TSLP SVIL GJA1 SPARC FBLN5 PRRX1 LGALS1 COL6A1 TUBB6 PALLD NHS …
MA_RAT_AGING_UP	0.000183896	0.00201583	0.518848	0.470323	2.21081	52	CHI3L1 UBD LYZ C1S LTBP1 S100A4 ANXA1 NQO1 SERPINA3 TIMP1 DCLK1 GPNMB CTSH MT1A CXCL2 MT2A IFI27L2 NAPSA LGALS3 G0S2 MGST1 IL6 TYROBP FGL2 CA3 CXCR4 TMSB4X SOD2 B2M FTH1 GADD45A
SWEET_KRAS_TARGETS_UP	0.000550192	0.00491465	0.477271	0.485225	2.20853	46	COL1A1 COL5A1 COL7A1 C1S CCL2 TGFBI MATN2 IGFBP7 TGFB2 SPARC PALLD GADD45B COL4A2 MYL9 ACKR3 TAGLN GLIPR1 HSPB1 CDH4 DKK3 TIMP3 NCF2
COLIN_PILOCYTIC_ASTROCYTOMA_VS_GLIOBLASTOMA_DN	0.00316326	0.0211352	0.431708	0.578577	2.20717	20	CHI3L1 ANXA2 TGFBI GPNMB PRRX1 EGFR NPC2 SQSTM1 TIMP3 SPP1 CRYGS EDNRB COL4A3 A2M CTNNB1 FN1 PLIN2
KINSEY_TARGETS_OF_EWSR1_FLII_FUSION_DN	1.25958e-07	3.59849e-06	0.690132	0.385093	2.20118	164	CRABP1 COL3A1 COL1A1 PLAU TNC PTX3 COL5A1 ANGPT1 COLEC12 COL7A1 CCDC80 BOC S100A10 LAMA4 IGDCC4 GEM VIM FSTL1 MLC1 DAB2 IGFBP5 SPHK1 DCLK1 ZNF436 IGFBP7 MXRA8 TGFBR3 TGFB2 MGP GPNMB SPARC DOK5 LOX SLC40A1 MYOM1 C11orf96 PBXIP1 LAMC1 SMOX CLEC2B IL17RD GSN ZNF423 NPC2 TAGLN RNF150 COL5A2 CST3 CHPF CDC42EP4 KLHDC8B CTSD PSAP MARCKS TMSB4X CCN1 SAT1 SELENOP RHOB ORAI3 ITM2C LRRC17 TIMP2 ADM MVP LMNA…
WP_MARKERS_OF_KIDNEY_CELL_LINEAGE	0.00554064	0.0335527	0.407018	0.560859	2.19085	22	OSR1 TNC WNT4 NTN1 ACTA2 DCN ALDH1A2 CITED1 GDNF KDR
NABA_MATRISOME_HIGHLY_METASTATIC_BREAST_CANCER	0.00443217	0.028409	0.407018	0.525278	2.18895	27	PRG4 COL22A1 S100A10 S100A2 TIMP1 IGFBP4 SRPX EFEMP2 CTSB CST3 ADAM9 C1QC LOXL2 LTBP3 PLXNB2 C1QA ANGPTL4
JIANG_MELANOMA_TRM8_CD4	3.55335e-06	6.47021e-05	0.627257	0.388322	2.18554	138	JAML ANXA2 AQP3 EMP3 ZAP70 TRBC1 CD96 S100A4 IL7R S100A10 ANXA1 CD99 VIM S100A6 LTB ARL4C ACAP1 CD44 PTGER4 CMTM3 CD3D GADD45B PBXIP1 CD28 LGALS3 TAGLN2 SOCS1 FXYD5 GLIPR1 STOM AHNAK CXCR4 ITM2B TMSB4X B2M FTH1 PLP2 ENO1 HCST CD3E PFN1 IL10RA TRBC2 PDLIM2 UBA52 HNRNPDL CNBP SELENOW CAST PABPC1 HLA-E LAPTM5 CREM PEBP1 IL32 SOD1 NR4A2 HNRNPUL1 DDX3X S100A11 FOS DDX5 PRNP COX7C GPR183 SPOCK2 HSP90AA…
EBAUER_TARGETS_OF_PAX3_FOXO1_FUSION_UP	3.04367e-05	0.000422038	0.57561	0.418219	2.18295	96	IGHM COL1A1 C21orf62 AEBP1 COL6A3 TRAC ARSF LIF WWTR1 TNFAIP2 C1R PYGM AHNAK2 SST PNOC ACTA2 ABLIM3 IGFBP4 DCN ALDH1A2 NEBL AK1 MYOM1 GADD45B CTF1 PBXIP1 TPD52L1 TP63 CAVIN1 CX3CL1 HSPB2 TAGLN COL16A1 PDLIM5 HRH1 CRYAB PARP3 GNAI2 QKI FOSL2 ARHGEF6 DOK1
BERENJENO_TRANSFORMED_BY_RHOA_DN	3.50063e-08	1.13736e-06	0.719513	0.377238	2.18244	184	OGN SFRP2 COL1A1 AEBP1 COL6A3 PCOLCE PTX3 GSTM1 LUM COL5A1 COL1A2 CAV1 CCDC80 CYP1B1 PLTP C1R CSRP2 LAMA4 COL6A2 CXCL12 ISLR WLS MATN2 DCN COPZ2 MGP LOX MT1A MT2A TCF7L1 F2R FKBP10 CX3CL1 MMP14 GSN CNN3 PLCD1 SSPN NPC2 GSTM3 GPC4 AMOT DKK3 RNASE4 GABARAP SQSTM1 PSAP RRAS LAPTM4A MARCKS BRI3 ITM2B TNFRSF11B TIMP3 GNAI2 ACTB ID4 LTBP4 ITM2C TPP1 RCN1 APLP2 IFITM3 PTPN13 ABLIM1 HLA-E THRA GRINA CPT1…
CHEN_LVAD_SUPPORT_OF_FAILING_HEART_UP	0.000174969	0.00193928	0.518848	0.458236	2.18106	60	MT1H MFAP4 AREG SH3BGR NES CD163 LAMB1 MT1F MT1X DEPP1 PLA2G5 MYOM1 GADD45B ATF3 MT2A CSDC2 TIMP4 MT1E CLU CDC42EP4 CCN1 TIMP3 IRS2 CNN1 FLNC CEBPD FOSL2 GLUL RND3
PASINI_SUZ12_TARGETS_DN	7.14334e-08	2.21243e-06	0.704976	0.373796	2.17708	180	COL3A1 COL1A1 ANXA2 WNT4 COL5A1 COL1A2 COLEC12 CAV1 CAV2 EFEMP1 WWTR1 FZD2 CYP1B1 PDLIM3 CRLF1 S100A10 ANXA1 TNFRSF12A CCN4 VIM FLNA ACTA2 WLS THBS1 S100A6 IGFBP4 LTB IGFBP5 SMO TGFB2 ARL4C LGALS1 TUBB6 CMTM3 PALLD TMEM47 GNG12 SAMD4A CAVIN1 RDH10 SULF1 MMP14 GSN CDKN2B TAGLN F3 TPM2 ACTC1 VAT1 GBP2 TGFB1I1 PDLIM5 CPE AHNAK CA3 CRYAB MARCKS CCN1 POU3F1 B2M IRS2 HACD1 CNN1 FLNC LPP RHOB AMOTL1 ITG…
NAKAYAMA_SOFT_TISSUE_TUMORS_PCA2_DN	0.000410352	0.00388544	0.498493	0.467192	2.17497	49	IGHA1 IGKC IGHG1 MAOB PTX3 ANGPT1 LMOD1 GYG2 CFD AGT TFPI2 ADIRF SVEP1 GPX3 TIMP4 FABP4 G0S2 CLEC3B ATP1A2 NTRK2 APOD
JECHLINGER_EPITHELIAL_TO_MESENCHYMAL_TRANSITION_UP	0.000456939	0.00421795	0.498493	0.501876	2.17383	35	COL3A1 TNC PCOLCE DDR2 MMP2 CYP1B1 COL6A2 VIM LAMB1 DAB2 DCN SDC2 SPARC COL6A1 CD68 ACKR3 CTSZ PHGDH RRAS B2M
BOYAULT_LIVER_CANCER_SUBCLASS_G5_DN	0.00798684	0.0446347	0.38073	0.589392	2.17278	18	EMP3 DAB2 ARL4C SIRPA PTGER4 ICAM1 HLA-DPB1 CLEC2B HLA-DPA1 IL10RA LAPTM5 S100A11
LIAN_LIPA_TARGETS_3M	0.000461724	0.00422768	0.498493	0.50074	2.16891	35	FCGR2B ACP5 MPEG1 MARCO TNFAIP2 MMP19 HMOX1 MS4A6A GPNMB LILRB3 SLC40A1 CD68 CTSB MS4A7 IGSF6 C1QB MSR1 C1QC SLC15A3 FABP7 MAFB FCGR2A C1QA
BURTON_ADIPOGENESIS_8	0.00155834	0.0120381	0.45506	0.477064	2.167	41	OGN VCAM1 GSTM1 EMP3 PLTP CD99 EMP1 ACTA2 LOX CMTM3 TSPAN6 PDPN F2R FXYD5 DSTN PSAP PTGIS
LIAN_LIPA_TARGETS_6M	0.00134478	0.0105109	0.45506	0.487743	2.16652	40	FCGR2B ACP5 MPEG1 MARCO TNFAIP2 RAB7B MMP19 HMOX1 MS4A6A GPNMB LILRB3 SLC40A1 CD68 CTSB MS4A7 IGSF6 C1QB MSR1 C1QC SLC15A3 FABP7 MAFB FCGR2A C1QA SLC37A2 FCER1G
HUMMERICH_SKIN_CANCER_PROGRESSION_DN	0.000381404	0.00367853	0.498493	0.457218	2.16507	53	COL3A1 MFAP4 AEBP1 LYZ PDLIM3 PCDH12 PYGM NRP2 COL6A2 GPNMB GJA1 LGALS1 EYA2 MYL9 GPX3 HSPB7 C3 EFNB1 SERPING1 TPM2 COL16A1
YAO_TEMPORAL_RESPONSE_TO_PROGESTERONE_CLUSTER_13	0.000291482	0.00292719	0.498493	0.456702	2.16132	56	ANXA2 S100A10 CSRP2 ANXA1 S100A6 LGALS1 PLAC9 TAGLN2 GSTM3 SNX10 TKT DBI UBA52 UBL5 NDUFA13 TXNDC17 ATP5F1E DAP3 RBM3 PARK7 TOMM5 PDCD5 COA3 NDUFC1 NEDD8 ESD GUK1 NCBP2 SNRPG TSEN34 SUMO3 COX5B NDUFA2 HDDC2 UQCRB ETFB SNRPE COX6A1 CD320 PAFAH1B3
WP_TYROBP_CAUSAL_NETWORK_IN_MICROGLIA	0.00322842	0.0215272	0.431708	0.51059	2.15875	29	RUNX3 C3 NPC2 IGSF6 TYROBP HLX ADAP2 C1QC MAF NCF2 KCNE3 GAPT PPP1R18 IL10RA RNASE6 SPP1 CAPG CD84 CD37 IL18 ELF4 STAT5A APBB1IP CYTL1
NOUSHMEHR_GBM_SILENCED_BY_METHYLATION	0.00260545	0.0182162	0.431708	0.48778	2.15637	36	CHI3L1 SPON2 GJB2 AQP5 CABCOCO1 RARRES2 PAMR1 PDPN SLC39A12 ARMC3 LGALS3 F3 ITGBL1 G0S2 ACSS3 CA3 JHY CHST6 FLNC
KOKKINAKIS_METHIONINE_DEPRIVATION_96HR_UP	0.000173744	0.00193217	0.518848	0.443879	2.15521	63	GSTM1 LUM CAV1 MMP2 PLAUR FAS CXCL8 IGFBP6 TIMP1 IGFBP4 IGFBP5 DCN FGF11 IGFBP7 IL1R1 TGFB2 GJA1 HGF FGF2 BGN GPX3 HSPB1 IL6 GSTP1 CASP7 TIMP3 GADD45A RHOB TIMP2 DAPK1
KAAB_FAILED_HEART_ATRIUM_DN	0.000453479	0.00419785	0.498493	0.454349	2.15149	53	ACOX2 COL15A1 SERPINA3 TGFBR3 BLVRB CNN3 TAGLN TPM2 GSTM3 GPC4 VAT1 GSTP1 WASHC2C DAAM1 LAPTM4A ITM2B ACTB PLP1 CLIC4 ZP3 SRI IFITM3 NUTF2 ATP6V0E1 LGMN ACTN1 ABCC9 YWHAE SPARCL1 APP PMP22 RAB9A PSMB1
KAAB_HEART_ATRIUM_VS_VENTRICLE_UP	1.23872e-05	0.000198315	0.593325	0.386876	2.15128	122	AEBP1 TRAC DDR2 EFEMP1 FBLN1 RELN C1R SOD3 RARRES2 FBLN2 VIM ISLR ACTA2 NUPR1 IGFBP6 KCNA5 IL1R1 ALDH1A2 TGFBR3 PDLIM4 PLA2G5 VAMP5 DPYSL3 PBXIP1 CITED1 GPX3 DDR1 TAGLN2 CD63 TAGLN CIB2 CD81 EDNRA VAT1 TGFB1I1 FGL2 WASHC2C CPE NTRK2 PTGIS TIMP3 SAT1 TRIP6 PLP1 ID4 PAM ADM ROR2 TMEM106C SLC39A8 FLRT2 MDK HSPG2 MAP1B TPGS2 TNFSF13 PLXNB2 PRELP ACTN1 ETV5 FEZ1 MYBPC1 PRSS23 SLIT3
GROSS_ELK3_TARGETS_UP	0.00488305	0.0304754	0.407018	0.563447	2.14945	20	CAV1 CXCL12 APLN TCF7L1 F2R RAMP2 CPE CRYAB CCN1 TIMP2 ASS1 CDC14A CNN2 BMP4 RRAS2 AMIGO2
NAKAMURA_ADIPOGENESIS_LATE_DN	0.00769979	0.0433959	0.407018	0.549874	2.14794	22	COL15A1 CXCL12 ABI3BP LOX TMEM47 HAPLN1 GLIPR1 DKK3 CCN1 TIMP3 ITGA3 LRP3 TPM1 THBS2 PDE6D
HAHTOLA_MYCOSIS_FUNGOIDES_CD4_UP	0.00296284	0.0201206	0.431708	0.50956	2.1449	30	PLAUR CXCL8 VNN1 MS4A4A CXCL2 ATF3 GLIPR1 G0S2 PFKFB3 SOD2 RHOB SULT1A2 ADM RAB20 GLUL PADI2 ZNF185 NLRP3 HBEGF CCL4 PPP1R15A
NABA_MATRISOME_POORLY_METASTATIC_MELANOMA_TUMOR_CELL_DERIVED	0.00396114	0.0256893	0.407018	0.616343	2.13132	15	ANXA2 S100A4 CD109 S100A6 SRPX BGN LGALS3 CTSB LOXL2 ANGPTL4 COL18A1
JIANG_MELANOMA_TRM3_CD8	4.11103e-07	1.00176e-05	0.674963	0.37684	2.13108	157	IGKV4-1 IGKC IGHG1 JAML ACP5 S100A4 AREG CD8A IL2RB CD99 FAS GEM VIM GBP5 PRF1 LGALS1 CD3D MT2A VAMP5 TSHZ2 IFI27L2 HLA-DPB1 NKG7 CLEC2B CD74 HLA-DRA LGALS3 MT1E HLA-DMA CTSB CD63 ANP32E GBP2 PRDX6 CTSD HLA-DPA1 PHPT1 PRDM1 CYB5R3 APOBEC3C TMSB4X GBP1 B2M UBC ACTB SEC11C PLP2 PAM RHOA ENO1 ARPC5 HSPA5 DBI PFN1 UBE2L3 LMNA SRI COTL1 IFITM3 UBL5 LAPTM5 TXNDC17 CREM SOD1 DYNLL1 RBM3 PARK7 S100A11 CA…
HELLEBREKERS_SILENCED_DURING_TUMOR_ANGIOGENESIS	0.0021635	0.0156547	0.431708	0.466848	2.1306	42	PDLIM3 CXCL8 IGFBP7 ABI3BP ICAM1 COL6A1 COL4A2 APOE CTSB NPC2 TAGLN CLU FABP4 DKK3 IL6 CPE LRP1 ITM2B ACSF2 CNN1 FTH1 GADD45A ITGA3 ADM ASS1 SDC4 IL32 ASAH1 P3H2
LAIHO_COLORECTAL_CANCER_SERRATED_UP	0.000546084	0.00489114	0.477271	0.453732	2.1294	55	IGKC IGHG1 ANXA2 EMP3 CAV1 C1S CSRP2 EMP1 LAMB1 SVIL SPARC LGALS1 PALLD LAMC1 TAGLN2 CTSB ANP32E PDLIM5 GBP1 B2M PAM SERF2
ROSS_AML_WITH_CBFB_MYH11_FUSION	0.00673547	0.0388197	0.407018	0.510397	2.12694	27	CHI3L1 CD52 TNFAIP2 TGFBI CLEC10A SPARC CYBB SLC38A1 MN1 NRP1 MDFIC HPCAL1 CEBPD IL10RA TNFSF13 PLXNB2 CTSS ANXA11 MTMR11
BOYLAN_MULTIPLE_MYELOMA_D_DN	0.00458707	0.029091	0.407018	0.477585	2.12643	37	DDX3Y IL2RA CD52 IL7R S100A6 EVA1B CD44 LGALS1 CYBB IFI27L2 DRAM1 GSN AHNAK MARCKS CASP7
MCBRYAN_PUBERTAL_BREAST_6_7WK_UP	0.000189149	0.00204849	0.518848	0.408209	2.12538	85	IGHM JCHAIN IGKC CHI3L1 ABCC3 TRAC CP SOD3 LAMA4 SORBS1 IGFBP4 IGFBP5 SFTPD SIRPA PRRX1 DPYSL3 SLC2A4 EHD2 CAVIN1 PI16 PHGDH CLEC3B EIF4EBP2 STOM TBL1X SOD2 TIMP2 QKI DAPK1 APLP2 TRBC2 NFIC PRELP STEAP3 RAB5C SNCG LASP1
ABE_INNER_EAR	0.00862028	0.0476922	0.38073	0.532876	2.12105	23	DDR2 ISLR IGFBP6 MGP VAMP5 FBXO2 CLU ATP1A2 APOD LRP1 USH1C SELENOM MT3 PLEKHB1 UBA52
YAO_TEMPORAL_RESPONSE_TO_PROGESTERONE_CLUSTER_16	0.00111824	0.00901666	0.45506	0.469156	2.11942	44	CRABP1 COL3A1 COL1A1 COL6A3 PCOLCE COL1A2 MFAP2 SH3BGR PYGM COL6A2 DAB2 IGFBP5 SRPX SPARC COL4A2 AQP4 BGN
BOYLAN_MULTIPLE_MYELOMA_PCA3_DN	0.00466002	0.0294158	0.407018	0.504137	2.11627	28	DDX3Y RELN RSPH1 IL7R MYL9 GSN GSDMD STOM MARCKS CASP7 RDX
MEBARKI_HCC_PROGENITOR_WNT_UP_CTNNB1_DEPENDENT	0.00111824	0.00901666	0.45506	0.468314	2.11562	44	DLX5 COL3A1 COL1A1 SRPX2 LUM COL1A2 CCDC80 IGFBP5 IL1R1 ARL4C PAMR1 SPARC ITGB4 EYA2 HAPLN1 RDH10 F3 COL5A2 GBP1 CCN1 NANOS1
WP_OXIDATIVE_STRESS_RESPONSE	0.00472402	0.0297631	0.407018	0.611585	2.11487	15	SOD3 NQO1 HMOX1 MT1X CYBB GPX3 MGST1 SOD2 SOD1 FOS TXN2
WP_FERROPTOSIS	0.00287793	0.0197463	0.431708	0.512892	2.11245	26	CP HMOX1 SLC7A11 CYBB SLC40A1 FTL HSPB1 SLC38A1 SAT1 FTH1 SLC39A8 SLC3A2 POR STEAP3 TF PRNP PCBP2 AIFM2 PCBP1
NABA_PROTEOGLYCANS	0.00444051	0.028409	0.407018	0.562827	2.10588	19	PRG4 OGN PODNL1 LUM DCN HAPLN1 BGN PODN ASPN
REACTOME_FCERI_MEDIATED_MAPK_ACTIVATION	0.00532643	0.0327491	0.407018	0.597762	2.10346	16	IGLV3-1 IGKV4-1 FCER1A
PHONG_TNF_TARGETS_UP	0.000841459	0.00709566	0.477271	0.484877	2.1002	35	PLAU PTX3 LIF TNFAIP2 GEM CXCL8 CD44 ICAM1 CXCL2 ATF3 NKX3-1 IL6 FJX1 KLF10 CEBPD NUAK2 EGR2 SDC4 NFKB2 FOS IRF1 MCL1
MATTIOLI_MULTIPLE_MYELOMA_WITH_14Q32_TRANSLOCATIONS	0.005775	0.0344516	0.407018	0.517634	2.09941	25	CD99 CXCL12 CYBB TLR4 GYPC NTRK2 MAF BEX3 GUCY1A1 DPYSL2 ABLIM1 MAFB P3H2 FGFR3 IL6R SORT1 PYGB CCND2 MAL PXDN
LEIN_CHOROID_PLEXUS_MARKERS	0.000290653	0.00292719	0.498493	0.43196	2.09734	63	COL8A1 F13A1 C21orf62 ECRG4 SLC6A20 PCOLCE LUM FOLR1 INMT PLTP DNALI1 TGFBI CSRP2 MYO7A F5 MXRA8 MGP VWA3A PBXIP1 SLCO1C1 SLC39A12 SULF1 NOTCH2 FXYD1 SPATA17 SGMS2
BURTON_ADIPOGENESIS_PEAK_AT_0HR	0.00227192	0.0163677	0.431708	0.476435	2.09702	38	OGN COL8A1 SFRP2 FZD2 ACTA2 DAB2 MGP MYL9 F3 CRYAB MARCKS TIMP3 GADD45A SERF2 CCN3 TPM1 SPP1 THBS2 CSF1 FAH PLAT
FRIDMAN_SENESCENCE_UP	0.00231365	0.0166322	0.431708	0.470618	2.09045	40	COL1A2 TNFAIP2 CYP1B1 VIM THBS1 IGFBP6 IGFBP4 IGFBP5 RAB13 IGFBP7 SPARC CD44 GSN CDKN2B F3 TGFB1I1 RRAS CRYAB RHOB PEA15 CXCL14 IGFBP2 HSPA2 SOD1 S100A11
LEE_AGING_MUSCLE_DN	0.00607614	0.0358936	0.407018	0.592798	2.086	16	COL3A1 COL1A1 WNT4 COL1A2 S100A10
RUTELLA_RESPONSE_TO_HGF_UP	4.36298e-07	1.04775e-05	0.674963	0.353156	2.08386	188	CHI3L1 MT1H CCL8 ABCC3 ANXA2 EMILIN1 CCL18 ACP5 LTBP2 C1S MMP2 CCL2 CYP1B1 PLTP CD209 NQO1 EMP1 RFTN1 VNN1 MT1G DAB2 RAB13 SPHK1 SDC2 MT1F IL1R1 MT1X SLC7A11 GPNMB SPARC ANOS1 PSTPIP1 CYBB SNTB1 MT2A RAMP1 NR4A3 APOE NKG7 C3 AQP9 ST8SIA1 LGALS3 CD63 HSPB1 CD81 CMKLR1 NRP1 VAT1 SNX10 GNA12 SQSTM1 STOM CTSD IL10 PTGDS MARCKS ADAM12 RDX APOC1 SOD2 FTH1 TIMP2 CD9 RAB20 CLIC2 LAIR1 VSIG4 LAMP1 TPST1 A…
SWEET_LUNG_CANCER_KRAS_DN	1.21622e-07	3.52773e-06	0.690132	0.354197	2.08299	214	MFAP5 OGN COL3A1 COL1A1 TEKT1 GSTM1 ANGPT1 COL1A2 CAV1 INMT CP TRBC1 WWTR1 PLTP MFAP2 SOD3 LYVE1 CFD RARRES2 NTN1 FAS COL6A2 THBD ACTA2 SORBS1 ABCA1 SERPINA3 MYL3 COL13A1 IGFBP6 LAMB1 SULT1A1 LTB IGFBP5 DCN ITPKB MS4A6A MGP SPARC PLAC9 LOX GADD45B SPEF1 TSPAN6 MYL9 SPA17 ANTXR2 GPX3 ADCY8 C3 CAVIN1 RAMP2 ACKR3 GSN AQP1 SSPN TAGLN SERPING1 FXYD1 G0S2 ACTC1 TBX2 GBP2 CLEC3B PRDX6 PTGES FGL2 STAB1 G…
CHIARADONNA_NEOPLASTIC_TRANSFORMATION_CDC25_DN	0.000381839	0.00367853	0.498493	0.42787	2.07748	63	DDR2 GSTM1 EMP3 FZD2 PLTP C16orf89 NUPR1 IGFBP4 DAB2 ITGB4 COL4A2 VAMP5 AQP1 FXYD5 COL5A2 RNASE4 CLEC3B SNX10 NFE2L1 TIMP3 RHOA CLIC4 QKI ADM CD9 DBNDD2 SRI NFIC ELN LASP1 PRSS23 ASAH1 COL4A1 ANXA11 CYB5R1 ALDH2 CAPG TM2D2 GUK1
LIU_VAV3_PROSTATE_CARCINOGENESIS_UP	0.000754565	0.00646157	0.477271	0.441888	2.07715	52	IGHM IGKC TNC IBSP LTBP2 FBLN1 SERPINA3 SFTPD GPNMB LILRB3 CYBB GPX3 C3 CD74 TIMP4 LGALS3 FABP4 ACTC1 GBP2 TYROBP APOD RXRG SAT1 TIMP2 PLEKHB1 WFDC2 CCN3 C1QA SPP1 CTSS MBP PLAT FCER1G TAC1 EDNRB IRF1 CTSK
BAELDE_DIABETIC_NEPHROPATHY_DN	6.97687e-07	1.57121e-05	0.659444	0.344539	2.07288	193	IQGAP2 CHI3L1 COL3A1 ECM2 AQP3 C1S CYP1B1 C1R ANXA1 RARRES2 VIM FLNA NUPR1 TIMP1 SDC2 IGFBP7 MXRA8 TGFBR3 GPNMB GJA1 NEBL PLA2R1 LOX PTGER4 PALLD CXCL2 MYL9 DPYSL3 MXRA7 CR1 PLCE1 F2R SULF1 F3 G0S2 DSTN PRDX6 PDLIM5 NTRK2 APOD PTGDS NFE2L1 PARD3 KLK6 FGF1 CCN1 RDX LRIG1 ADD3 GADD45A PAM ITGA3 UNG PPP2CB SULT1A2 HSPA5 ADM CEBPD FOSL2 ALDH3B1 GLUL FLRT2 CDC14A ITGB3 ITGB5 HNRNPDL CAST SDC4 LUC7L3 I…
REACTOME_SIGNALING_BY_THE_B_CELL_RECEPTOR_BCR	0.00555161	0.0335527	0.407018	0.467911	2.06854	36	IGLV3-1 IGHM IGKV4-1 AHCYL1 UBC
CHARAFE_BREAST_CANCER_LUMINAL_VS_BASAL_DN	9.28607e-07	1.98542e-05	0.659444	0.346219	2.04697	208	COL8A1 MT1H PLAU SRPX2 ANXA2 EMP3 CAV1 CAV2 MET WWTR1 GPX8 C1S CCDC80 IL7R C1R S100A10 TGFBI ANXA1 ANTXR1 FAS CD109 EMP1 FSTL1 S100A2 WLS MT1G IGFBP6 MT1F IGFBP7 MT1X DEPP1 SRPX SVIL SIRPA CD44 LOX ICAM1 TUBB6 CXCL2 COL4A2 MT2A FGF2 OGFRL1 GNG12 RUNX3 LAMC1 CD14 TP63 SPX C3 CAVIN1 MMP14 EGFR FXYD5 F3 GLIPR1 MAML2 CFI HRCT1 NRP1 FAP GSTP1 GPM6B HRH1 NAV2 MDFIC CRYAB CYB5R3 ITGB8 GBP1 B2M IRS2 NDEL…
WP_OVERVIEW_OF_PROINFLAMMATORY_AND_PROFIBROTIC_MEDIATORS	0.00618157	0.0362579	0.407018	0.462904	2.0464	36	CCL8 CCL18 LIF CCL2 IL1RN AREG IL12A CXCL8 CXCL12 IL33 TSLP CXCL2 CTF1 CX3CL1 IL6 IL10 IL17D CNTF OSM CXCL14 TNFSF13 SPP1 CSF1
NATSUME_RESPONSE_TO_INTERFERON_BETA_DN	0.00457553	0.029091	0.407018	0.523359	2.04285	21	ANXA2 MMP2 S100A2 IGFBP6 LGALS1 CD63 FTL TPM2 TP53I3 GSTP1 PRDX6 CAPN1 FTH1
WP_ZINC_HOMEOSTASIS	0.00661781	0.0382747	0.407018	0.544657	2.0379	19	MT1H MT1G MT1F MT1X MT1A MT2A SLC39A12 MT1E MT3 SLC39A8
BERTUCCI_MEDULLARY_VS_DUCTAL_BREAST_CANCER_DN	0.000158733	0.00178926	0.518848	0.387119	2.03579	92	COL8A1 SRPX2 DDR2 CAV1 LGR6 BOC ADAMTS12 FLNA FSTL1 ACTA2 COPZ2 MXRA8 CAPN5 FBXO32 CACHD1 MYL9 KANK2 MXRA7 MSRB3 BGN CAVIN1 MDFI AQP1 TAGLN KCNMB1 TPM2 CD81 EDNRA FAP TGFB1I1 AHNAK DAAM1 ADAM12 TIMP3 CTNND2 FLNC COPS8 ITGB5 HSPG2 OBSL1 CNN2 ACTN1 SPEG SNAI2 SLIT3 PCDH18 FERMT2 CAPN2 LMCD1 DDAH1 PTPRZ1 AGPAT2 SNX21 THBS4 SORT1
RUTELLA_RESPONSE_TO_CSF2RB_AND_IL4_DN	4.13444e-06	7.40624e-05	0.610527	0.363629	2.03421	149	IQGAP2 MT1H ABCC3 CD52 ITGA4 CCL2 PLTP LILRB2 CFD EMP1 CD163 VNN1 MT1G MS4A4A DAB2 SPHK1 MT1F IGFBP7 MS4A6A MT1X TREM1 SPARC PSTPIP1 CYBB SNTB1 PLAAT4 MT2A C5AR1 CD14 NKG7 C3 AQP9 SLC16A5 NOTCH2 LGALS3 AOAH CMKLR1 DPEP2 SNX10 CCDC69 CTSD PTGDS ANG SOD2 TIMP2 KLF10 ARHGEF6 F2RL1 APLP2 RAB20 LAIR1 VSIG4 LAMP1 MAFB HLA-E ZNF185 CCRL2 VWA5A G6PC3 NPL C1QA NR4A2 TSPAN3 PPM1F NAMPT FAH ASAH1 NLRP3 AIF1…
JIANG_MELANOMA_TRM9_CD8	2.60421e-06	4.93164e-05	0.627257	0.357671	2.03297	168	JAML ACP5 TRAC CD52 ZAP70 TRBC1 DOK2 CD96 S100A10 AREG CD8A IL2RB CD99 GZMA PRF1 ACAP1 PTGER4 PSTPIP1 CMTM3 CD3D PLAAT4 GADD45B NR4A3 RUNX3 NKG7 CLEC2B PITPNC1 CD63 SOCS1 GLIPR1 AOAH GYPC STOM CCDC69 ITM2B TMSB4X B2M ACTB RHOA ENO1 HCST CD3E PFN1 WDR1 SRI PPP1R18 IL10RA TRBC2 PDLIM2 UBA52 HNRNPDL LAMP1 CNBP ABLIM1 SELENOW CAST PABPC1 HLA-E POLR2L CREM IL32 ATP5F1E SOD1 NR4A2 TBC1D10C CAPZB MBP FK…
POMEROY_MEDULLOBLASTOMA_DESMOPLASIC_VS_CLASSIC_UP	0.00742152	0.0421146	0.407018	0.480744	2.03256	29	KDM5D CHI3L1 CITED1 ATP1B2 DYRK4
FOROUTAN_TGFB_EMT_UP	4.23489e-05	0.000562347	0.557332	0.378522	2.03215	110	COL3A1 COL1A1 COL6A3 LUM COL5A1 COL7A1 MMP2 CRLF1 MFAP2 TGFBI PLAUR VIM RFTN1 ABCA1 THBS1 IGFBP5 SPHK1 HMOX1 IGFBP7 TFPI2 SRPX SPARC LOX PALLD GADD45B COL4A2 MYL9 GASK1B NKX3-1 ACKR3 TAGLN2 TAGLN GLIPR1 COL5A2 TP53I3 MN1 AP1S2 TGFB1I1 HRH1 DAAM1 ADAM12 MAF NCF2 TIMP2 PEA15 PTHLH ITGB3 TPST1 ADAM19 TPM1 ACTN1 ANGPTL4 GFPT2 FHOD3 SNAI2 MRC2 COL4A1 ITGA5 FERMT2 FAM114A1 LMCD1 BMP1 FSTL3 ELK3
WANG_SMARCE1_TARGETS_UP	1.88143e-06	3.62503e-05	0.643552	0.356426	2.02913	165	IQGAP2 MFAP5 PRG4 COL8A1 SPOCD1 CHI3L1 COL3A1 SBSPON COL1A1 COL6A3 GJB2 PTX3 LUM COL5A1 C1S MMP2 BOC TGFBI ANTXR1 CD109 CCN4 STON2 COL15A1 ACTA2 ABCA1 NUPR1 IGFBP6 IGFBP4 DAB2 IGFBP5 MAN1C1 MATN2 DCN SDC2 IL1R1 CGNL1 TGFB2 SRPX MGP S1PR3 PRRX1 ANOS1 FBXO32 MYL9 DPYSL3 PROS1 TSHZ2 CLEC2B F2R SULF1 TLCD2 SPTLC3 GSN TAGLN CFI FAP STOM CPE NTRK2 MARCKS ITGB8 PLXND1 ANG AVIL MCC PLP1 LPP BEX3
KEGG_FOCAL_ADHESION	4.84906e-05	0.000632669	0.557332	0.382281	2.02657	104	COL3A1 COL1A1 TNC COL6A3 COL5A1 COL1A2 CAV1 CAV2 IBSP ITGA4 MET RELN LAMA4 COL6A2 FLNA THBS1 LAMB1 MYLK3 HGF COL6A1 ITGB4 ITGA7 COL4A2 MYL9 LAMC1 EGFR COL5A2 EGF ITGB8 KDR ACTB FLNC PGF ITGA3 RHOA
WP_COMPLEMENT_SYSTEM_IN_NEURONAL_DEVELOPMENT_AND_PLASTICITY	0.00188462	0.0140036	0.45506	0.433007	2.02285	51	C6 MASP1 COLEC12 C7 C1S C1R CFD FAS CRB2 TGFB2 C5AR1 CR1 PROS1 C3 COLEC11 CX3CL1 C5AR2 CLU SERPING1 CFI C1QB PARD3 C1QC CASP7
LEIN_OLIGODENDROCYTE_MARKERS	0.00374072	0.024548	0.431708	0.453741	2.01548	40	GSN CD81 ACTC1 APOD CRYAB PTGDS CA2 SELENOP CLIC4 TPPP3 QKI PLEKHB1 MOG HCN2 MAG ABCA2 MYRF SLC44A1 EEF2 CNP PACS2 TMBIM6 MBP CNTN2 FABP5 S100A16 GATM AATK ARRDC3 MAL
WP_ALLOGRAFT_REJECTION	0.00219845	0.0158729	0.431708	0.439812	2.01432	47	IL2RA BHMT2 C6 COL5A1 C7 FAS IL12A VIM CXCL8 CXCL12 PRF1 HLA-DPB1 CD28 HLA-DOA C3 HLA-DRA HLA-DMA GDNF C1QB IL10 HLA-DPA1 C1QC CASP7 HLA-DMB GABPA
SERVITJA_ISLET_HNF1A_TARGETS_UP	9.21798e-05	0.00110683	0.538434	0.376705	2.01324	108	COL3A1 VCAM1 AEBP1 ABCC3 PCOLCE ANXA2 LYZ EFEMP1 C1S TNFAIP2 CYP1B1 ANXA1 CCN4 VIM CXCL12 SCARA3 DCLK1 TGFB2 NEBL LGALS1 COL6A1 ITGA7 ATF3 BLVRB TMEM47 BGN APOE EFEMP2 NOTCH2 LGALS3 MMP14 COL5A2 DKK3 C1QB C1QC PLXND1 MAF PARP3 ADCYAP1R1 ID4 SLC15A3 FABP7 TIMP2 GUCY1A1 ASS1 NDRG2 RNASE1 EGR2 IFITM3 LAPTM5 CNN2 THBS2 CSF1 SNAI2 COL18A1 SNCG LY6H SPARCL1 SOX2 MSN PMP22
FINAK_BREAST_CANCER_SDPP_SIGNATURE	0.0063076	0.0368667	0.407018	0.55776	2.00833	17	OGN CD52 CD8A FRZB GZMA SLC40A1 RUNX3 ITGBL1 ADM CXCL14 SPP1
TSENG_IRS1_TARGETS_DN	0.000165097	0.00184842	0.518848	0.400789	2.00577	73	ITIH2 COL3A1 SFRP2 COL6A3 NMB TGFBI SH3BGR THBD IGFBP4 DAB2 IL1R1 GJA1 HGF COL6A1 TRAF3IP2 SNTB1 TSPAN6 COL4A2 RAMP2 EFNB1 MMP14 CD63 FABP4 CST3 ACTC1 NRP1 DKK3 HLX ANG TRDC FTH1 CIRBP ADM GPR37L1
REACTOME_FCERI_MEDIATED_CA_2_MOBILIZATION	0.00653907	0.0379518	0.407018	0.556748	2.00469	17	IGLV3-1 IGKV4-1 FCER1A
BURTON_ADIPOGENESIS_9	0.00189278	0.0140328	0.45506	0.430295	2.0032	49	SFRP2 VCAM1 GSTM1 FZD2 C16orf89 GEM CXCL12 TPD52L1 CDKN2B CNN3 F3 GPC4 DDAH2 CCN1 CEBPD DOK1 LATS2 TPM1 SPP1 THBS2 CSF1 PLAT FOS ANXA11 FERMT2 CDK4 ID3 CLIC1 ASAP1 PCGF5 GRN MFSD1 SIRT2
MEBARKI_HCC_PROGENITOR_WNT_UP_BLOCKED_BY_FZD8CRD	0.00243364	0.0173443	0.431708	0.411727	1.99858	62	SPOCD1 COL3A1 SRPX2 LUM MOXD1 CYP1B1 WFDC3 TMEM158 IGFBP5 DCN IL1R1 TGFB2 PAMR1 DPYSL3 HAPLN1 RDH10 MDFI F3 COL5A2 ALDH3A1
HUANG_DASATINIB_SENSITIVITY_UP	0.00497035	0.0309039	0.407018	0.451275	1.98628	38	PLAU COL5A1 CAV1 CAV2 MET TGFBI ANXA1 FSTL1 GNG12 ANTXR2 CAVIN1 EGFR FXYD5 F3 MAML2 F2RL1 COTL1 PPP1R18 LAMB3 CAST SNAI2 P3H2 PRNP MSN ITGA5
DELYS_THYROID_CANCER_DN	5.25272e-05	0.000682647	0.557332	0.356659	1.98469	127	IQGAP2 OGN CRABP1 FOXJ1 MT1H FOLR1 FBLN1 RELN DNASE1L3 CSRP2 SH3BGR SLC14A1 CXCL12 MT1G MATN2 DCN COPZ2 SDC2 MT1F ALDH1A2 MT1X WFS1 TGFBR3 SRPX MGP FBLN5 SYNM PLA2R1 EYA2 LIMK2 SALL2 ACKR3 MT1E FMO2 SLC38A1 FXYD1 GSTM3 FGL2 APOD CRYAB ACSF2 CCN1 TNFRSF11B ADD3 ID4
HENDRICKS_SMARCA4_TARGETS_UP	0.00541282	0.0330961	0.407018	0.469549	1.98437	32	SPOCD1 MT1H EMP3 CCL2 HKDC1 S100A2 IGFBP4 AGT ARL4C LGALS1 CTSH CTSB AHNAK GADD45A ITGA3 FOSL2 LOXL2 LMNA COTL1 MAP1B PLXNB2 TPM1
REACTOME_POTENTIAL_THERAPEUTICS_FOR_SARS	0.00750007	0.0424876	0.407018	0.457369	1.98298	34	IGLV3-1 IGHM IGKV4-1 ITGA4 IL1R1 FXYD1 ATP1B2 ATP1A2
LEE_METASTASIS_AND_ALTERNATIVE_SPLICING_UP	0.00327112	0.0217681	0.431708	0.438505	1.98096	44	MFAP5 C6 MET COL7A1 ADRA1A COL6A2 NAIP TSPAN33 SMO MGP LGALS1 DDR1 F2R TNFRSF1A NRCAM CCN1 BMF
GAUSSMANN_MLL_AF4_FUSION_TARGETS_G_UP	6.89876e-05	0.000863924	0.538434	0.366289	1.97554	111	KDM5D ITIH2 FOXJ1 SPON2 UBD LRAT ANGPT1 GDPD2 AQP5 MRGPRF RELN CYP1B1 NDNF LYVE1 SCUBE2 ENKUR ACTA2 PRKG1 THBS1 GRHL3 MXRA8 MS4A6A DEPP1 TSLP FIBIN PALLD FBXO32
REACTOME_ANTI_INFLAMMATORY_RESPONSE_FAVOURING_LEISHMANIA_PARASITE_INFECTION	0.00578006	0.0344516	0.407018	0.44248	1.96546	40	IGHG2 IGLV3-1 IGKV4-1 IGHG1 CD163 GNG12 ADCY8 DPEP2 IL6 IL10 AHCYL1 GNAI2
REACTOME_NUCLEAR_EVENTS_MEDIATED_BY_NFE2L2	0.00592557	0.0352555	0.407018	0.465424	1.95329	31	ABCC3 CCL2 SOD3 AREG NQO1 HMOX1 SLC7A11 PGD EGF SQSTM1 SRXN1 UBC TKT UBA52
CREIGHTON_ENDOCRINE_THERAPY_RESISTANCE_2	6.98873e-06	0.000118773	0.610527	0.337247	1.94708	185	FAM81B C7orf57 FOXJ1 CFAP126 EFHB CFAP45 TEKT1 CFAP300 LCA5L MORN5 ZMYND10 GPX8 RSPH1 CFAP43 DRC1 DNALI1 CABCOCO1 DYNLRB2 CAPS STON2 ENKUR RSPH4A SCARA3 RFX2 WDR49 HMOX1 ARL4C PRR29 CFAP52 MAK SPEF1 RIBC1 AK7 CCDC96 C5AR1 SPA17 TMEM231 MELTF ARMC3 CC2D2A FAM181B CETN2 CFAP70 ISCA2 SPATA17 ZC2HC1C MDH1B GPM6B MST1 RNF32 GBP1 JHY PIH1D2 CFAP157 NPHP1 CCT6B TPPP3 PKIG KLHDC9 ISM1 TMEM106C AK8 SRI NE…
LEE_AGING_CEREBELLUM_UP	0.00502975	0.0312146	0.407018	0.426644	1.94189	46	IGHM MPEG1 GCK AGT HMOX1 TGFBR3 CTSH CD68 APOE GFAP LGALS3 CTSZ C1QB CTSD C1QC B2M SNTA1 ITGB5 LGALS3BP C1QA SPP1 THBS2 CTSS FOS CAPN2 CDK4 DNAJB2 HSPA8 HNRNPH3
WP_NOVEL_INTRACELLULAR_COMPONENTS_OF_RIGILIKE_RECEPTOR_PATHWAY	0.00717041	0.0408997	0.407018	0.470904	1.93951	26	DDX3Y CXCL8 CXCL12
KEGG_CYTOKINE_CYTOKINE_RECEPTOR_INTERACTION	0.000684988	0.00592702	0.477271	0.369426	1.93691	94	IL2RA CCL8 CCL18 CLCF1 MET LIF NGFR CCL2 IL7R TNFSF14 IL2RB FAS TNFRSF12A IL12A CXCL8 CXCL12 LTB TNFSF18 IL1R1 TGFB2 TSLP HGF CXCL2 CTF1 CX3CL1 EGFR EGF IL6 TNFRSF14 TNFRSF1A IL10 CXCR4 KDR TNFRSF11B CNTF CSF1R OSM IL10RA PLEKHO2 TNFSF12 CXCL14 TNFSF13
GAUSSMANN_MLL_AF4_FUSION_TARGETS_F_UP	0.00023867	0.00247173	0.518848	0.363101	1.93534	105	MFAP5 OGN COL3A1 OSR1 GSTM1 LTBP2 FBLN1 MFAP2 COL6A2 EMILIN2 RRAD SCARA3 DAB2 MATN2 ADAMTSL4 PLAC9 SYNM LOX COL6A1 CTSH TMEM176B NR4A3 FCGRT PLCE1 IL17RD CX3CL1 DRAM1 EGFR RNF150 GPC4 DKK3 SLC7A2 TNFRSF11B CNN1 SELENOP SNTA1 CEBPD F2RL1 ABLIM1 CAST ZNF185 LGALS3BP CNP ADAMTS4 SLC1A3 ADAMTS2 FEZ1 PLAT
BOQUEST_STEM_CELL_CULTURED_VS_FRESH_UP	1.10119e-06	2.30971e-05	0.643552	0.320506	1.93485	244	PRG4 CHI3L1 CCL8 MFAP4 CEMIP VCAM1 SRPX2 ECM2 AEBP1 C6 MOXD1 COLEC12 ITGA4 MET SYNC CCL2 CYP1B1 PLTP CRLF1 NQO1 FRZB GEM CXCL8 COL15A1 RRAD SORBS1 SERPINA3 THBS1 MAN1C1 MATN2 DCN MAN1A1 DCLK1 IL33 DEPP1 SLC7A11 ABI3BP TGFBR3 TGFB2 SRPX MGP GPNMB CD44 DOK5 SYNM LOX CXCL2 GADD45B ATF3 OLFML2A FGF2 HAPLN1 GPX3 TPD52L1 HSPB7 APOE CLEC2B SULF1 ACKR3 TIMP4 GSN EGFR SSPN GLIPR1 TPM2 FMO2 CFI SLC38A1 FXY…
FLECHNER_BIOPSY_KIDNEY_TRANSPLANT_OK_VS_DONOR_UP	1.34329e-06	2.74794e-05	0.643552	0.323703	1.93457	221	IGHM JCHAIN IGKC IGHG1 COL3A1 VCAM1 LYZ LUM COL1A2 C7 WWTR1 C1S CYP1B1 IL7R SH3BGR VIM CXCL12 ACTA2 IGFBP4 SPARC CD44 LGALS1 PALLD BBOX1 PLAAT4 HLA-DPB1 CD74 F2R HLA-DRA GSN CLU FABP4 VAT1 DSTN FGL2 PDLIM5 TSPAN8 CRYAB HLA-DPA1 CYB5R3 MARCKS AHCYL1 TBL1X MAF GBP1 TNFRSF11B ADD3 RAB29 PAM RHOA PPP2CB ARPC5 SULT1A2 HSPA5 QKI RBPMS CD9 F2RL1 APLP2 MVP DPYSL2 HNRNPDL CNBP ATP6V0E1 LUC7L3 WFDC2 HSPE1 …
DELACROIX_RARG_BOUND_MEF	1.53609e-05	0.000238996	0.57561	0.339548	1.93419	167	OGN ITIH2 OSR1 COL1A1 AEBP1 PCOLCE CLCF1 INMT CP AQP5 WWTR1 MRGPRF LTBP1 MMP2 S100A4 IL1RN ANXA1 LCTL FBLN2 TNFRSF12A PLCD3 EMP1 FSTL1 S100A3 NUPR1 CAPN5 PDLIM4 TUBB6 TRAF3IP2 OLFML2A GLIS2 FAM20A DPYSL3 LAMC1 PHYHD1 RAMP2 SULF1 CSDC2 PITPNC1 TAGLN2 CTSB FTL TPM2 ITGBL1 ALDH3A1 NRP1 SQSTM1 CTSD RRAS LRP1 DHRS3 PARP3 TNFRSF11B TIMP3 SAT1 ADD3 UBC FTH1
BROWNE_HCMV_INFECTION_20HR_DN	0.00826834	0.0458983	0.38073	0.414808	1.93222	48	SRPX2 ANXA2 COL1A2 LTBP1 ANXA1 NQO1 TMEM158 TGFBR3 SVIL TRAF3IP2 FGF2 ADIRF F2R TNFRSF14 ADD3 LPP ITGA3 DNASE1L1 PKIG ROR2 MAP3K5 RND3 PTPN13 LILRA1 TRIM2 CHMP2A PMP22 DST TMCO6 RRAS2 AHR MACF1 AXL VCL
SENESE_HDAC2_TARGETS_DN	0.00113477	0.00912772	0.45506	0.387899	1.93186	70	MFAP5 COL3A1 COL1A1 LUM S100A4 SCARA3 IGFBP6 MATN2 SDC2 FGF11 IGFBP7 GPNMB TMEM255A LOX MYL9 FOXS1 PLCE1 EFEMP2 SPX DTNA ACKR3 AQP1 TAGLN CLU COL5A2 EGF CRYAB TIMP3 NANOS1 ID4
DELYS_THYROID_CANCER_UP	9.11529e-07	1.96156e-05	0.659444	0.322528	1.92941	239	SFTPB CHIT1 COL8A1 CHI3L1 COL3A1 COL1A1 PLAU CHI3L2 TNC ABCC3 ANXA2 CCL18 EMP3 APLNR MET LIF MRC1 MARCO S100A4 CYP1B1 NMB IL1RN CRLF1 MFAP2 S100A10 AREG ANXA1 AHNAK2 NRP2 FAS CXCL8 EMILIN2 S100A2 THBS1 COL13A1 IGFBP6 TIMP1 HMOX1 MXRA8 MS4A6A TREM1 PDLIM4 CD44 LGALS1 ICAM1 CTSH CXCL2 PLXNC1 RAMP1 DPYSL3 PROS1 CITED1 SAMD4A APOE C3 LGALS3 CTSB PLCD1 RDH5 NPC2 FXYD5 COL5A2 TP53I3 CFI G0S2 GBP2 IGSF6…
CASORELLI_ACUTE_PROMYELOCYTIC_LEUKEMIA_UP	0.00105323	0.00866104	0.45506	0.384212	1.91615	71	IGHA1 IGKC IGHG1 CD96 CD8A CFD TIMP1 MT1F IGFBP7 PRF1 CD44 HGF CD3D MXRA7 GLIPR1 SERPING1 AP1S2 STAB1 PTGDS ITM2B IRS2
JOHNSTONE_PARVB_TARGETS_3_UP	1.07687e-05	0.000177549	0.593325	0.321794	1.91422	198	PLAU ABCC3 AQP3 PTX3 LIF C19orf33 C1S TNFAIP2 S100A4 AREG TGFBI ANXA1 AHNAK2 VIM FLNA THBD S100A2 WLS THBS1 TIMP1 HMOX1 SRPX ARL4C ICAM1 CMTM3 SNTB1 ITGB4 PBXIP1 HLA-DPB1 EHD2 MELTF C3 NOTCH2 HLA-DRA GSN HLA-DMA CTSB TLR4 NPC2 FXYD5 CLU CST3 CDC42EP4 VAT1 MGST1 GABARAP SQSTM1 WASHC2C CCDC69 CTSD PSAP AHNAK MDFIC LRP1 HLA-DPA1 DAAM1 NFE2L1 MARCKS BRI3 CAPN1 NANOS1 ADD3 ACTB RHOB ORAI3 SPAG4 HPCAL1…
REACTOME_DEGRADATION_OF_THE_EXTRACELLULAR_MATRIX	0.00183326	0.0137143	0.45506	0.374878	1.9005	75	COL8A1 COL3A1 COL1A1 COL6A3 COL5A1 COL1A2 COL7A1 COL23A1 MMP2 COL6A2 COL15A1 MMP19 COL13A1 TIMP1 LAMB1 DCN CAPN5 CD44 COL6A1 COL4A2 LAMC1 MMP14 CTSB COL5A2 COL16A1 ADAM9 CTSD CAPN1 COL8A2 TIMP2 HSPG2 LAMB3 CAST ADAMTS4 SPP1 ELN CTSS COL18A1 COL4A1 COL4A3 CAPN2 CAPN3 BMP1 CTSK A2M
VECCHI_GASTRIC_CANCER_EARLY_DN	1.79768e-05	0.000273281	0.57561	0.333483	1.89644	170	IGHA1 IGHM MFAP5 JCHAIN MT1H F13A1 SCARA5 SBSPON ECRG4 C6 ANGPT1 EFEMP1 ACOX2 C7 CYP1B1 NDNF C16orf89 SYNPO2 ARRDC4 LYVE1 GMPR SCUBE2 SST PNOC HSPB8 CXCL12 MT1F ALDH1A2 MT1X CGNL1 SRPX MAMDC2 SYNM SMIM38 GADD45B TMEM47 AQP4 SVEP1 JAM2 GPX3 FAM107A DTNA PLCXD3 MT1E ARHGAP24 CLU FABP4
SABATES_COLORECTAL_ADENOMA_DN	0.000233766	0.00243617	0.518848	0.337436	1.89524	134	IGHA1 IGHM MFAP5 OGN OSR1 CCL8 F13A1 SCARA5 MFAP4 ECRG4 COLEC12 EFEMP1 CP GDPD2 ITGA4 LMOD1 C7 FBLN1 CCDC80 SYNPO2 LYVE1 SST CXCL12 BEST4 GPC6 ABI3BP GPNMB CLDN23 TMEM255A MAMDC2 NPY PLAC9 HAPLN1 B3GALT5 JAM2 GPX3 FAM107A CDKN2B CLU FABP4 FXYD1 ASPN CLEC3B GPM6B ATP1A2 CHRNA1 FMN2 MST1
CHIARADONNA_NEOPLASTIC_TRANSFORMATION_CDC25_UP	0.00297833	0.0201844	0.431708	0.392965	1.89103	61	CRABP1 CHI3L1 VCAM1 TNC PTX3 LTBP2 CYP1B1 LAMA4 THBS1 IL1R1 MGP PLA2R1 TMEM176B PDPN C3 F2R CTSB ANP32E GPC4 IL6 NAV2
IZADPANAH_STEM_CELL_ADIPOSE_VS_BONE_DN	0.00530156	0.0326568	0.407018	0.388136	1.88407	62	MFAP5 SFRP2 MFAP4 LTBP2 FBLN1 FZD7 CCDC80 LAMA4 SST LAMB1 DAB2 LOX FBXO32 JAM2 TPD52L1 ACKR3 COL5A2 SERPING1 PODN ASPN CRYAB DAAM1 PTGIS DHRS3 GPRC5B AR LRRC17 KLHDC9 LOXL2 ZSCAN18
OSWALD_HEMATOPOIETIC_STEM_CELL_IN_COLLAGEN_GEL_UP	0.000393275	0.00377772	0.498493	0.340124	1.87447	117	DDX3Y SBSPON MAOB PTX3 FZD7 CCL2 CYP1B1 IL1RN AREG IL2RB IL12A CXCL8 COL15A1 DAB2 TREM1 ARL4C CD44 HGF PTGER4 ICAM1 CXCL2 GADD45B ATF3 SPA17 CD14
BOSCO_TH1_CYTOTOXIC_MODULE	0.0047343	0.0297713	0.407018	0.399199	1.87348	55	IL2RA CRABP1 LILRB5 CCL8 FCGR2B F13A1 CEMIP TNFSF18 PRF1 CH25H FAM20A RUNX3 NKG7 CD28 SMOX F2R SOCS1 CD163L1 CMKLR1 ANKRD22 STAB1 IL10 SDS
WANG_ESOPHAGUS_CANCER_VS_NORMAL_DN	0.00711124	0.0406321	0.407018	0.413953	1.87004	44	GJB2 ARL4C PLXNC1 TSPAN6 ADIRF GPX3 CNN3 CS ALDH3A1 NRP1 PRDX6 CRYAB PGF MALL FOSL2 CAST IGFBP2 TXNDC17 SLC1A3 DDX3X S100A11 MAPKAPK3 STIM1 PGAM1 SEPTIN8 RXRA REXO2 YWHAQ MAL ENDOD1
DANG_REGULATED_BY_MYC_DN	0.000583263	0.00515449	0.477271	0.335343	1.86472	122	COL3A1 VCAM1 COL1A1 COL6A3 JPH2 ACP5 LYZ COL5A1 COL1A2 CAV1 PLAUR TCHH FAS FSTL1 THBS1 HMOX1 WFS1 MGP SPARC FBLN5 LOX MT1A FCGRT LAMC1 F2R CDKN2B CTSB AQP1 NPC2 F3 FTL HSPB1 GBP2 GPM6B CRYAB ITM2B TMSB4X MCC FTH1 GADD45A TCTA PAM TIMP2 PEA15 ADM FOSL2 CD3E UBE2L3
FLECHNER_BIOPSY_KIDNEY_TRANSPLANT_REJECTED_VS_OK_UP	0.00650631	0.0378279	0.407018	0.406901	1.86358	47	COL6A3 MOXD1 CD52 TRBC1 S100A4 CD8A CFD CD163 GZMA CD3D CD14 GLIPR1 AOAH GBP2 TYROBP C1QB CXCR4 LST1 APOC1 UBC GLUL IL10RA VSIG4 LAPTM5 RHOH FCER1G PDE6D AIF1 LY86
REACTOME_RESPONSE_TO_ELEVATED_PLATELET_CYTOSOLIC_CA2	0.00173446	0.0130726	0.45506	0.373637	1.8634	71	F13A1 CFD RARRES2 CD109 FLNA ISLR SERPINA3 THBS1 F5 TIMP1 SYTL4 TGFB2 SPARC HGF PROS1 TAGLN2 CD63 CLU SERPING1 EGF CLEC3B PSAP TMSB4X TIMP3 SELENOP HSPA5 CD9 APLP2 PFN1 WDR1 ITGB3 LGALS3BP ACTN1 SOD1 TF APP
FOROUTAN_PRODRANK_TGFB_EMT_UP	0.000287296	0.00290274	0.498493	0.349999	1.85544	104	COL1A1 COL5A1 COL7A1 MMP2 CRLF1 MFAP2 TGFBI PLAUR VIM RFTN1 ABCA1 THBS1 IGFBP5 SPHK1 HMOX1 IGFBP7 TFPI2 SRPX SPARC LOX PALLD GADD45B COL4A2 MYL9 GASK1B NKX3-1 ACKR3 TAGLN2 TAGLN GLIPR1 TP53I3 MN1 AP1S2 TGFB1I1 HRH1 DAAM1 ADAM12 MAF NCF2 TIMP2 PEA15 PTHLH ITGB3 TPST1 ADAM19 TPM1 ACTN1 ANGPTL4 GFPT2 FHOD3 SNAI2 MRC2 COL4A1 ITGA5 FERMT2 FAM114A1 LMCD1 BMP1 FSTL3 ELK3
TAKEDA_TARGETS_OF_NUP98_HOXA9_FUSION_8D_DN	0.00147442	0.0114165	0.45506	0.352419	1.85409	89	CHI3L1 FCGR2B COLEC12 MRC1 MARCO IL7R TGFBI FPR3 ANTXR1 EMP1 CD163 F5 DAB2 SRPX GPNMB CYBB GASK1B C5AR1 CR1 CD14 ARHGAP18 ST8SIA1 MMP14 CTSB CLU NRP1 C1QB S100B ADAM9 IL10 C1QC MAF HK3 NCF2 ARPC5 CD9 NDRG2 RNASE1 GLUL PADI2 ADAM19 PCSK5 LGMN NPL C1QA
ONDER_CDH1_SIGNALING_VIA_CTNNB1	0.00565149	0.033868	0.407018	0.396617	1.84641	49	COL6A3 COL1A2 LTBP2 LTBP1 MFAP2 CXCL8 ACTA2 MMP19 NUPR1 IGFBP7 FBLN5 PRRX1 ANOS1 ICAM1 CXCL2 MYL9 BGN C3 TAGLN
REACTOME_LEISHMANIA_INFECTION	0.00203492	0.0148868	0.431708	0.369652	1.84353	71	IGHG2 IGLV3-1 IGKV4-1 IGHG1 FZD7 CD163 HMOX1 PSTPIP1 GNG12 ADCY8 C3 GSDMD DPEP2 IL6 IL10 AHCYL1 GNAI2 ACTB
TONKS_TARGETS_OF_RUNX1_RUNX1T1_FUSION_HSC_DN	0.0010294	0.00848616	0.45506	0.350421	1.8428	92	FCER1A AQP3 CD52 DOK2 MMP2 CCL2 S100A4 CYP1B1 IL7R IL1RN TGFBI GMPR IGFBP4 LTB IGFBP5 C11orf21 LGALS1 CYBB PLXNC1 RAMP1 RUNX3 NKG7 SMOX SOCS1 TYROBP STAB1 S100B CXCR4 LST1 TIMP3 PLP2 IL10RA TRBC2 TNFSF13 FCGR2A IGFBP2 LAPTM5 TPM1 ACTN1 RHOH MGAT1 CSF1 MBP
GHANDHI_DIRECT_IRRADIATION_UP	0.00537447	0.0329833	0.407018	0.387688	1.8207	54	MT1H LIF FAS IL12A CXCL8 MT1G RGS9 IL33 MT1X SLC7A11 TSLP CXCL2 MT2A FGF2 FAM20A MT1E GDNF VWCE G0S2 IL6 PRDM1 SOD2 GADD45A
OISHI_CHOLANGIOMA_STEM_CELL_LIKE_DN	9.62313e-05	0.0011513	0.538434	0.32464	1.8207	150	COL3A1 VCAM1 AEBP1 EMILIN1 CCL18 LYZ DDR2 EMP3 COL5A1 MOXD1 EFEMP1 CYP1B1 PLTP PDLIM3 ADRA1A MFAP2 NRP2 GEM COL6A2 EMP1 ACTA2 MT1G TIMP1 MXRA8 MT1X DEPP1 ABI3BP PDLIM4 PLA2R1 TRAF3IP2 PALLD MT2A MYL9 TMEM47 CR1 BGN EFEMP2 CLEC2B AQP9 EFNB1 FKBP10 MMP14 TAGLN COL5A2 TPM2 FMO2 CHPF DKK3 FAP GSTP1 TGFB1I1 CCDC69 RRAS LRP1 PTGIS MMP28 ANG RCN3 LTBP4 SPAG4 MALL ROR2 RCN1 MAP3K5
BOYLAN_MULTIPLE_MYELOMA_PCA1_UP	0.0050555	0.0313158	0.407018	0.380755	1.81228	60	DDX3Y JCHAIN IGKV4-1 IGHG1 LYZ CP TGFBI IL2RB SERPINA3 LTB ABI3BP CD3D NKG7 C3 F2R
ROZANOV_MMP14_TARGETS_UP	0.000402386	0.00385407	0.498493	0.320582	1.80109	135	SERPINA5 SRPX2 GJB2 PCOLCE COL5A1 COLEC12 EFEMP1 BOC SOD3 ARRDC4 WDR86 LAMA4 IL2RB LRRN4CL COL6A2 EMILIN2 S100A2 NUPR1 LAMB1 MATN2 IGFBP7 IL1R1 CGNL1 SPATA18 PSD4 SIRPA COL6A1 PLAAT4 COL4A2 TMCO4 HLA-DPB1 EFEMP2 SMOX MMP14 HLA-DMA VANGL2 TAGLN GLIPR1 DSTN C1QTNF6 PRDX6 SNX10 CPE PLXND1 TNFRSF11B TIMP3 NCF2 LRIG1 HLA-DMB ADD3 LRRC17 DAPK1 QPRT DOK1 RAB20 MDK MYRF LGMN IGFBP2 LGALS3BP LHPP TPM1 IL32
AMIT_EGF_RESPONSE_120_HELA	0.00769075	0.0433959	0.407018	0.414549	1.79558	35	CLCF1 CYP1B1 AREG PLAUR GEM CXCL8 FOXC2 CXCL2 RUNX3 TAGLN F3 MAP3K14 SAT1 IRS2 NDEL1 GADD45A
WP_CYTOKINECYTOKINE_RECEPTOR_INTERACTION	0.00384566	0.0251868	0.431708	0.344903	1.78948	84	IL2RA CCL8 CCL18 CLCF1 LIF NGFR CCL2 IL7R IL1RN TNFSF14 IL2RB FAS TNFRSF12A CXCL8 CXCL12 LTB IL1R1 IL33 TGFB2 TSLP CXCL2 GDF11 CX3CL1 ACKR3 IL6 TNFRSF14 TNFRSF1A IL10 CXCR4 TNFRSF11B IL17D IL13RA2 CNTF CSF1R
SEAVEY_EPITHELIOID_HEMANGIOENDOTHELIOMA	0.0072171	0.0410953	0.407018	0.378491	1.77751	54	COL8A1 NXNL2 SRPX2 EFEMP1 LTBP1 NUDT4 TNFRSF12A PLCD3 MMP19 FOXC2 MYLK3 TGFB2 PDLIM4 KCNN2 FGF2 MXRA7 MSRB3 EHD2 MELTF WTIP HRCT1
SENESE_HDAC1_AND_HDAC2_TARGETS_DN	0.00192715	0.014224	0.45506	0.319599	1.77441	125	MFAP5 COL3A1 SBSPON COL1A1 ABCC3 PCOLCE LUM CAV1 GPX8 CCDC80 S100A4 CALB2 FSTL1 SCARA3 NUPR1 IGFBP5 MATN2 SDC2 IGFBP7 TGFB2 GPNMB TMEM255A LOX MYL9 HAPLN1 PLCE1 VASN DTNA CSDC2 ACKR3 AQP1 TAGLN GLT8D2 MAP3K20 CLU COL5A2 ITGBL1 EGF MN1 C1orf53 COL16A1 DSTN CADM3 CRYAB FGF1 MAF TIMP3 NANOS1
BROWN_MYELOID_CELL_DEVELOPMENT_UP	0.00232351	0.0166669	0.431708	0.354141	1.77231	73	GSTM1 CD52 MPEG1 IL1RN TGFBI NQO1 PLAUR S100A6 DAB2 SIRPA CD44 CYBB C5AR1 CD68 ANTXR2 C3 GSN PGD AOAH DSTN RNASE4 SGMS2 TYROBP HLX TNFRSF1A STOM SAT1 SLC15A3 CEBPD FCGR2A GRINA CNN2 ACTN1 S100A11 CTSS LASP1 FHAD1 CNDP2 CAPN3 CAPG MCL1 ANXA5 CCND2 ARHGEF3 RACK1
INGRAM_SHH_TARGETS_UP	0.00776121	0.0435567	0.407018	0.375186	1.77172	57	INMT CP CYP1B1 PLTP DNASE2B THBD IGFBP4 SULT1A1 DCN IGFBP7 MGP CYSTM1 IFI27L2 RAMP2 PI16 FTL GPC4 SGMS2 CLEC3B APOD OLFML2B ADD3 GADD45A SELENOP
PANGAS_TUMOR_SUPPRESSION_BY_SMAD1_AND_SMAD5_UP	0.00666612	0.038487	0.407018	0.35662	1.76049	68	EMILIN1 LYZ EMP3 CAV2 MMP2 PLTP EYA4 TGFBI GMPR RFTN1 FSTL1 MATN2 EVA1B FBLN5 NIBAN2 TP63 GSN ZNF423 RGMA CRYAB TMSB4X LRIG1
SENESE_HDAC1_TARGETS_DN	0.000222227	0.0023492	0.518848	0.315232	1.75366	144	COL3A1 COL1A1 PALM3 ABCC3 CYS1 GSTM1 COL5A1 FOLR1 FBLN1 SYNC S100A10 TGFBI CSRP2 FSTL1 DAB2 IGFBP5 TGFB2 ITGA7 GLIS2 C11orf96 MYL9 HAPLN1 FOXS1 CRISPLD1 EFEMP2 CAVIN1 F2R CSDC2 HSPB2 GSN ADGRB2 GPC4 COL16A1 DKK3 CPE CADM3 AHNAK MAF CNN1 ID4 CIRBP RBPMS ASS1 SDC3 DOK1 SYTL5 MIR1915HG BNC2 TPGS2 MYRF OBSL1 APLP1 TTYH1 PARK7 LAMB2 FOS MRC2 P3H2 MTSS2 TRIM2 SOX2 FXYD6 FAM114A1 HCFC1R1 ALDH5A1 DNAJB2 …
NABA_SECRETED_FACTORS	0.000444982	0.00413174	0.498493	0.311104	1.74608	133	SFRP4 WNT2 SFRP2 CCL8 WNT4 CCL18 CLCF1 ANGPT1 LIF CCL2 S100A4 IL1RN TNFSF14 CRLF1 S100A10 AREG SCUBE2 TCHH FRZB IL12A CXCL8 FSTL1 CXCL12 S100A2 S100A3 S100A6 LTB TNFSF18 FGF11 TGFB2 HGF CXCL2 CTF1 GDF11 FGF2 WNT3
BROWNE_HCMV_INFECTION_18HR_DN	0.00556849	0.0335527	0.407018	0.335612	1.74127	84	COL3A1 CEMIP ANXA2 EMILIN1 ANGPT1 ACOX2 COL6A2 PNOC THBS1 PAMR1 CD44 COL6A1 VAMP5 PDPN CAVIN1 PLCD1 RDH5 SSPN SOCS1 TGFB1I1 RRAS ADAM12 PLXND1 PTGIS TNFRSF11B B2M ADD3 MT3 CIRBP LRRC17 TKT RBPMS ALDH3B1 SRI TEAD1 GLI3
ELVIDGE_HYPOXIA_BY_DMOG_UP	0.00547384	0.0333461	0.407018	0.356759	1.73119	64	CEMIP CAV1 MET S100A4 TGFBI CSRP2 PLAUR AHNAK2 S100A2 S100A6 IGFBP5 SRPX GJA1 LOX ATF3 OLFML2A SAMD4A DTNA EGFR DAAM1 CSGALNACT1 CXCR4 PFKFB3 ANG SAT1 PAM SPAG4 ADM LOXL2
NABA_MATRISOME_ASSOCIATED	7.31828e-06	0.000123739	0.610527	0.281121	1.72772	297	SFTPB SFRP4 WNT2 ITIH2 SFRP2 SERPINA5 CCL8 F13A1 SFTA2 PLAU FREM2 ANXA2 WNT4 CCL18 SERPIND1 CLCF1 MASP1 ANGPT1 SFTA3 COLEC12 LIF MMP2 CCL2 S100A4 IL1RN TNFSF14 CRLF1 S100A10 AREG ANXA1 CD209 SCUBE2 TCHH CLEC11A FRZB CD109 ADAMTS12 IL12A CXCL8 FSTL1 CXCL12 S100A2 MMP19 SERPINA3 S100A3 S100A6 TIMP1 LTB SFTPD TNFSF18 SDC2 AGT ADAMTSL4 GPC6 FGF11 C1QTNF7 CLEC10A TGFB2 PAMR1 LGALS1 HGF LOX CTSH CXCL2 …
RUIZ_TNC_TARGETS_UP	0.00555732	0.0335527	0.407018	0.332512	1.71457	81	IQGAP2 COL3A1 VCAM1 COL1A2 CXCL12 SNCAIP MAN1A1 IGFBP7 IL1R1 PLAAT4 FCGRT PROS1 APOE TIMP4 GSN CLU COL5A2 ALDH3A1 EDNRA GBP2 WASHC2C PSAP CSGALNACT1 OLFML2B LRIG1 SAT1 SELENOP TPP1 C1RL FLRT2 PTPN13 MAFB LTBP3 TBXAS1 SPP1 COL18A1 HNMT SLC23A2
HADDAD_B_LYMPHOCYTE_PROGENITOR	0.00291539	0.0198798	0.431708	0.308358	1.6994	117	KDM5D DDX3Y AEBP1 COL5A1 CAV1 IL7R LILRB2 DNASE2B DEPP1 WFS1 NPY AK1 BANK1 DDR1 CIITA ZNF423 GPM6B CSGALNACT1 CXCR4 NSMF FJX1 LRIG1 SOD2 IRS2 CD72 SNN RHOB
TONKS_TARGETS_OF_RUNX1_RUNX1T1_FUSION_HSC_UP	0.00658304	0.0381402	0.407018	0.322111	1.6813	96	COL3A1 ANXA2 FZD7 MFAP2 NQO1 EMP1 CXCL8 FSTL1 ACTA2 DAB2 HMOX1 ALDH1A2 SLC7A11 SPARC CH25H PALLD TMEM176B APOE CLEC2B DDR1 DRAM1 GSN HOMER3 HSPB1 DDAH2 GBP2 TGFB1I1 PDLIM5 NRCAM RRAS CA2 ADD3 GUCY1A1 QPRT MALL RBPMS F2RL1
DAVICIONI_TARGETS_OF_PAX_FOXO1_FUSIONS_UP	0.00246736	0.0174942	0.431708	0.301834	1.6796	127	PLAU AQP3 COL5A1 CAV1 CAV2 MET LTBP1 ALK S100A10 NRP2 COL6A2 EMP1 THBS1 IGFBP6 TIMP1 SDC2 ITPKB ARL4C NEBL CD44 PRRX1 PLXNC1 TMEM47 TCF7L1 SULF1 ACKR3 FXYD5 CDH4 MN1 MSX2 TGFB1I1 GPM6B NRCAM TSPAN8 KCNN3 CXCR4 ITM2B CCN1 IRS2 GADD45A PGF RHOB HPCAL1 LRRC17 PEA15 ASS1 CD9 TXNDC15 LOXL2 MAP3K5
HOSHIDA_LIVER_CANCER_SUBCLASS_S3	0.00617217	0.0362579	0.407018	0.311343	1.67321	109	IQGAP2 CRABP1 MAOB CP ALPL ACOX2 C1S DNASE1L3 C1R RARRES2 CYP21A2 PNPLA4 GPT SERPINA3 HAAO F5 GCHFR TGFBR3 CXCL2 MT2A BLVRB PROS1 GPX3 CD14 EGFR PON3 SERPING1 CD81 RNASE4 SLC7A2 SDS CA2 SOD2 PAH SELENOP RHOB
BRUINS_UVC_RESPONSE_VIA_TP53_GROUP_D	0.00418544	0.0270909	0.407018	0.299008	1.64787	117	KDM5D IL2RA TRDN CFAP126 FCGR2B CYS1 LMNTD1 LTBP1 BOC SH3BGR PHKG1 TGFBR3 FBXO32 GADD45B RUNX3 PDPN HSPB7 PITPNC1 LGALS3 FMO2 ATP1B2 GSDMD PHGDH
CONCANNON_APOPTOSIS_BY_EPOXOMICIN_UP	0.00395559	0.0256893	0.407018	0.302254	1.63777	112	ANXA2 AQP3 WWTR1 C1S PDLIM3 NQO1 FAS GEM RRAD ACTA2 ABLIM3 HMOX1 ALDH1A2 SLC7A11 CD44 PALLD ITGA7 ATF3 BLVRB GPX3 SMOX DTNA CLU HSPB1 MAP3K14 MSX2 COL16A1 SQSTM1 DHRS3 CASP7 LRIG1 SAT1 FLNC GADD45A PGF DOK1 F2RL1 LMNA RAB36 MAP1B RHBDD3 ZNF185 SLC3A2 CREM SPP1 DAP3 PLAT FOS TAC1 SLC38A6 CYB5R1 HSPA6 PSMD12 DNAJB2 HSPA1A PPP1R15A IL6R THBS4
RIGGI_EWING_SARCOMA_PROGENITOR_DN	0.00432701	0.0278441	0.407018	0.293502	1.63703	129	PRG4 SFRP4 CHI3L1 OSR1 CHI3L2 ECM2 LUM MOXD1 FBLN1 MRGPRF C1S C1R LAMA4 NRP2 CCN4 COL6A2 CXCL12 SCARA3 WLS TMEM158 IGFBP6 DCN GPC6 IL1R1 TGFBR3 SRPX PAMR1 FIBIN CD44 PRRX1 HGF GALNT15 DPYSL3 SVEP1 MELTF EGFR GLT8D2 CLU SERPING1 NRP1 PPP1R3C HLA-DPA1 CSGALNACT1 ADAM12 PTGIS DHRS3 SCRG1 IL13RA2 PDE1A HEPH CLDN11
TARTE_PLASMA_CELL_VS_PLASMABLAST_UP	0.000403812	0.00385552	0.498493	0.280983	1.62661	183	IGLC1 IGKC VCAM1 COL1A1 TNC AEBP1 PCOLCE LYZ DDR2 FOLR1 LTBP2 AQP5 C1S TNFAIP2 IL7R CALB2 GMPR FRZB CXCL8 FSTL1 CXCL12 SERPINA3 IGFBP4 DAB2 RAB13 ITPKB GZMA GPNMB PAX6 SIRPA AK1 CD3D FCGRT CR1 GPX3 APOE DDR1 EFNB1 CLU FTL HSPB1 SERPING1 ZNF141 CST3 ACTC1 PSAP HRH1 CRYAB LRP1 PTGDS BTN2A2 LST1 TIMP3 APOC1 B2M CD72 ACTB PAM ITGA3 CIRBP DAPK1 ADM RBPMS CD9 CD3E RNASE1 P2RX1 MAG MDK IFITM3
WP_FOCAL_ADHESION	0.00603159	0.0356941	0.407018	0.300897	1.60379	105	COL1A1 TNC COL1A2 CAV1 CAV2 IBSP ITGA4 MET RELN LAMA4 COL6A2 FLNA THBS1 LAMB1 MYLK3 HGF ITGB4 ITGA7 COL4A2 MYL9 LAMC1 EGFR COL5A2 EGF ITGB8 KDR ACTB FLNC PGF ITGA3 RHOA
KAYO_AGING_MUSCLE_UP	0.00729984	0.0414951	0.407018	0.303415	1.59066	99	IGHM CHRM5 WNT2 FOXJ1 DDR2 ANGPT1 LTBP2 RELN CCL2 ADRA1A CALB2 FRZB SERPINA3 MLC1 MT1F GZMA CD3D EYA2 SLC2A4 NR4A3 SALL2
BLALOCK_ALZHEIMERS_DISEASE_INCIPIENT_UP	0.00110151	0.00899117	0.45506	0.277228	1.58926	162	TNC APLNR ANGPT1 EFEMP1 MET WWTR1 SYNC S100A4 NMB GMPR LAMA4 SLC14A1 ISLR MATN2 DCN RGS9 MT1F TGFBR3 GJA1 NEBL CD44 ITGA7 LIMK2 CYP11A1 CR1 BGN LAMC1 EFEMP2 F2R SSPN CLU EMID1 CDC42EP4 EDNRA PRCP PRDX6 HLA-DPA1 DMC1 PTGIS USH1C GBP1 TNFRSF11B APOC1 COL8A2 ADD3 PAH FLNC ID4 LPAR4 OSBPL11 QKI ADGRA3 CDC14A COTL1 IL10RA CAST DPF3 RHBDD3 NFIC LUC7L3 PLXNB2 HNRNPUL1 CSF1 SPAG1 CTSS MBP NAMPT
WP_NUCLEAR_RECEPTORS_METAPATHWAY	0.00550821	0.033494	0.407018	0.283307	1.5582	120	SRPX2 ABCC3 SLC6A20 GSTM1 CCL2 CYP1B1 PLTP SOD3 NQO1 IL12A THBD SULT1A1 HMOX1 SLC7A11 TGFBR3 TGFB2 HGF SLC5A4 GADD45B BLVRB SLC2A4 GPX3 SLC39A12 ACKR3 EGFR PGD PMP2 FTL ALDH3A1 GSTM3 MGST1 GSTP1 PRDX6 SQSTM1 ETNK2 STOM SRXN1
REACTOME_METABOLISM_OF_CARBOHYDRATES	0.00759183	0.042934	0.407018	0.290024	1.55704	110	OGN CEMIP PGAM2 LUM B3GAT2 GCK GYG2 LYVE1 HKDC1 PYGM PHKG1 HAS1 DCN SDC2 GPC6 CD44 ENO4 BGN B3GALT5 B3GNT7 PGD CHPF GPC4 PPP1R3C CSGALNACT1 PFKFB3 HK3 UBC CHST6 ENO1 PPP2CB TKT SDC3 HSPG2 UBA52 SDC4 PHKA1 G6PC3 PRELP
YAGI_AML_WITH_T_8_21_TRANSLOCATION	0.00291304	0.0198798	0.431708	0.269007	1.53726	161	MFAP4 CAV1 CAV2 CD96 TNFAIP2 S100A4 PLTP AREG CSRP2 CFD SST CD99 NUPR1 MAN1A1 FBLN5 LGALS1 TRAF3IP2 ITGB4 VAMP5 LIMK2 PBXIP1 CD68 CITED1 HLA-DPB1 CD74 DDR1 HLA-DRA CIITA ACKR3 HLA-DMA ZC3H3 CDH4 GYPC DDAH2 VAT1 TNFRSF1A GPM6B TSPAN4 HLA-DPA1 PTGDS PLXND1 ITM2B LST1 HLA-DMB PLP2 GUCY1A1 ARHGEF6 RCN1 DPYSL2 NTRK3 MDK MYRF NBL1 FCGR2A CCN3 LAPTM5 PEBP1 AK4 TSPAN3 BRINP1 TMBIM6 MAPKAPK3 BLVRA FKBP8 A…
LEE_BMP2_TARGETS_UP	0.000121885	0.00140252	0.538434	0.234436	1.52692	408	DLX5 SFRP4 MFAP4 AEBP1 SSC5D CPXM1 LYZ GSTM1 COL5A1 EFEMP1 CP NGFR COL7A1 C19orf33 FZD7 EGFLAM TMEM26 C1S CCDC80 LTBP1 PLTP RAB7B C1R C16orf89 MFAP2 SYNPO2 SH3BGR RARRES2 AHNAK2 COL6A2 CXCL12 THBD ABCA1 SNCAIP WLS KCNG1 NUPR1 F5 IGFBP6 SULT1A1 RND2 IGFBP5 SFTPD MATN2 RAB13 MAN1A1 EVA1B MXRA8 ALDH1A2 CGNL1 CAPN5 WFS1 ARL4C MGP CLDN23 PAMR1 FBLN5 MAMDC2 TRIL COL6A1 SLC40A1 CTSH TMEM176B ITGB4 GALNT…
MARTINEZ_TP53_TARGETS_UP	0.00131331	0.0103591	0.45506	0.248649	1.5137	261	DDX3Y MFAP5 IGHG1 FCGR2B SPON2 CLCF1 LYZ LUM CAV2 CP ITGA4 FBLN1 LTBP1 TNFSF14 SOD3 TGFBI ARRDC4 CFD RARRES2 FBLN2 NTN1 CD163 SLC14A1 CXCL12 SORBS1 THBS1 IL33 MS4A6A TGFBR3 TGFB2 TFPI2 TSLP GJA1 SIRPA CD44 LILRB3 LGALS1 BBOX1 ATF3 CTF1 CYSRT1 CYP11A1 DPYSL3 SLC2A4 IFI27L2 HSPB7 TP63 CD74 RDH10 RAMP2 DRAM1 AQP1 PON3 ACTC1 GBP2 TYROBP GNA12 C1QB FGL2 PDLIM5 S100B STOM PSAP CA3 LAPTM4A MSR1 PFKFB3 C…
RUTELLA_RESPONSE_TO_CSF2RB_AND_IL4_UP	0.00559781	0.0336681	0.407018	0.26267	1.49742	159	CHI3L1 CCL8 FCER1A ANXA2 EMILIN1 CCL18 ACP5 LTBP2 C1S MMP2 CYP1B1 CD209 NQO1 RFTN1 RAB13 SDC2 IL1R1 SLC7A11 GPNMB ANOS1 GADD45B RAMP1 NR4A3 RUNX3 APOE ST8SIA1 CD63 HSPB1 MAP3K14 CD81 NRP1 VAT1 GNA12 SQSTM1 STOM IL10 MARCKS ADAM12 CXCR4 RDX APOC1 FTH1 LPP CIRBP QPRT CD9 CLIC2 DPYSL2 TPST1 ADAM19 ATP6V0E1 SDC4 GRSF1 SLC3A2 SEC22B SPP1 SLC1A3 MARCKSL1 TMBIM6
HOUNKPE_HOUSEKEEPING_GENES	0.00109376	0.00894991	0.45506	0.249166	1.4816	247	ZC3H3 ISCA2 GTF3C6 GNPTG PPP2CB HNRNPDL CNBP UBL5 TMEM230 ATP6V0E1 LUC7L3 HSPE1 EIF3A G6PC3 SOD1 DAP3 HNRNPUL1 PARK7 TMBIM6 TMEM256 MTCH1 FKBP8 YWHAE NGRN MAPRE1 CHMP2A STIM1 RBM8A COA3 VDAC1 GABARAPL2 ERH RAB9A HSD17B12 ANP32A SNRNP70 AIDA PSMD12 PCBP2 CDK4 LAMTOR1 TXN2 COPE NEDD8 HNRNPA2B1 FAM168A PSMB1 GUK1 RRP7A HIPK1 LENG8 UROD ALDH9A1 NCBP2 PCBP1 CDC42SE1 NCL COPZ1 CTNNB1 YWHAQ TMX4 ADH5 AR…
DURAND_STROMA_S_UP	0.00562372	0.0337627	0.407018	0.258429	1.47123	165	CRABP1 COL3A1 SFRP2 SPON2 COL1A1 SRPX2 PTX3 COL1A2 ALPL LTBP2 FBLN1 MRGPRF CCDC80 MMP2 EYA4 TGFBI NES ADAMTS12 COL6A2 HSPB8 CXCL12 MATN2 IL1R1 PDLIM4 ARC CTSH TSPAN6 TMEM47 FAM20A DPYSL3 PBXIP1 A4GALT SVEP1 CD248 TCF7L1 CDKN2B HLA-DMA RNF150 CIB2 FABP4 MN1 MARCKS CSGALNACT1 ADAM12 TVP23A PLXND1 MAF SELENOP LPAR4 PDE1A FABP7 ARHGEF6 ROR2 SDC3 NDRG2 HCN2 B4GALNT1 SLC39A8
ONKEN_UVEAL_MELANOMA_DN	0.00612922	0.0360786	0.407018	0.241217	1.4676	192	ACP5 MASP1 GSTM1 CAV1 CAV2 MFAP2 GYG2 LAMA4 NRP2 SORBS1 DAB2 MATN2 ITPKB SIRPA CD44 SYNM PALLD TSPAN6 TMEM47 KANK2 NR4A3 C4orf19 APOE EFEMP2 ZNF423 PGD CNN3 TLR4 CETN2 GSTM3 GYPC TBX2 PRCP DSTN PPP1R3C GSTP1 NFE2L1 MARCKS CSGALNACT1 ANG TIMP3 ADD3 TRIP6 ID4 RHOA GORASP1 CIRBP TKT TPP1 GLUL WDR1 ZSCAN18 DPYSL2 HNRNPDL LAMP1 SPRY2 CNBP ABLIM1 RYR1 SDC4 ZNF185 VWA5A HSPA2 PLSCR4 SPP1 DDX3X ETV5 LAMB…
MARTINEZ_RB1_AND_TP53_TARGETS_UP	0.00131812	0.0103591	0.45506	0.240456	1.4654	267	DDX3Y MFAP5 IGHG1 FCGR2B SPON2 CLCF1 LYZ LUM CAV2 CP ITGA4 FBLN1 TNFSF14 SOD3 S100A10 TGFBI ARRDC4 CFD RARRES2 CD163 SLC14A1 CXCL12 SORBS1 THBS1 TIMP1 IL33 MS4A6A TGFBR3 TGFB2 TFPI2 TSLP GJA1 SIRPA CD44 LILRB3 LGALS1 BBOX1 ATF3 CTF1 CYSRT1 CYP11A1 DPYSL3 SLC2A4 IFI27L2 HSPB7 TP63 CD74 RAMP2 DRAM1 EGFR CTSB AQP1 PON3 FABP4 PLIN4 GBP2 TYROBP GNA12 C1QB FGL2 PDLIM5 S100B STOM PSAP CA3 LAPTM4A MSR1 P…
REACTOME_VESICLE_MEDIATED_TRANSPORT	0.00274868	0.0189774	0.431708	0.240025	1.46163	262	IGHA1 IGLV3-1 JCHAIN IGKV4-1 COL3A1 SCARA5 COL1A1 GJB2 SSC5D MASP1 COL1A2 COLEC12 FOLR1 COL7A1 MARCO IL7R RAB7B AREG STON2 CD163 F5 TBC1D2 DAB2 MAN1C1 COPZ2 RAB13 MAN1A1 GJA1 SPARC TUBB6 CD3D COL4A2 SLC2A4 TPD52L1 APOE COLEC11 EGFR FTL EGF GRIA1 AP1S2 RIN1 GOLIM4 CTSZ
CHANDRAN_METASTASIS_DN	0.0060972	0.0359539	0.407018	0.25814	1.45559	156	IQGAP2 OGN ECRG4 DDR2 MOXD1 CAV2 ITGA4 MRGPRF EYA4 NDNF DNALI1 BOC SYNPO2 AHNAK2 CAPS HSPB8 RRAD SORBS1 COL13A1 PAMR1 PRRX1 TUBB6 ATF3 GLIS2 CACHD1 FBXO2 CDNF ADIRF ANTXR2 EFEMP2 FAM107A RAMP2 SSPN MAP3K20 RNF150 IDNK HSD17B14 MN1 PODN FGL2 RRAS P2RY1 ITGB8 B2M COL8A2 MCC SELENOM
REACTOME_HEMOSTASIS	0.00343771	0.0227852	0.431708	0.235037	1.44459	287	IGHA1 IGLV3-1 IGHM JCHAIN IGKV4-1 SERPINA5 F13A1 JAML COL1A1 PLAU ANXA2 SERPIND1 ANGPT1 COL1A2 CAV1 ITGA4 DOK2 S100A10 CFD RARRES2 PLAUR CD99 CD109 FLNA THBD ISLR SERPINA3 PRKG1 THBS1 F5 TIMP1 SYTL4 SDC2 TREM1 SLC7A11 TGFB2 SLC7A8 SPARC SIRPA CD44 HGF TUBB6 GNG12 PROS1 PDPN JAM2 EHD2 CD74 F2R TAGLN2 CD63 CLU KCNMB1 F3 SERPING1 EGF GYPC ATP1B2 PRCP
MATSUDA_NATURAL_KILLER_DIFFERENTIATION	0.00393615	0.0256275	0.407018	0.242113	1.43598	211	DDX3Y JCHAIN IGKC IGHG1 SFRP2 SPON2 LYZ EFEMP1 MPEG1 WWTR1 TMC1 ANXA1 SCUBE2 PLAUR IL2RB GEM FLNA FSTL1 SERPINA3 IGFBP4 MAN1A1 SMO MS4A6A PRF1 PDLIM4 CD44 PRRX1 SLC40A1 SLC5A4 TP63 NKG7 TCF7L1 F2R NAPSA CIITA ARHGAP24 ASPN PHGDH FGL2 CTSD FMN2 AHNAK HRH1 MDFIC
BRUINS_UVC_RESPONSE_VIA_TP53_GROUP_B	0.00239339	0.0170942	0.431708	0.241631	1.43121	249	IGHM CCL8 CEMIP AEBP1 JPH2 INMT CAV2 MORN5 LIF COL7A1 SYNC S100A4 EYA4 CRLF1 MFAP2 AREG ANXA1 NQO1 ANTXR1 PLAUR FAS TNFRSF12A CCN4 THBD SORBS1 S100A6 SULT1A1 COPZ2 MXRA8 CLEC10A BAG3 WFS1 MGP SPARC CD44 TRAF3IP2 COL4A2 GASK1B FAM20A C5AR1 CITED1 LIX1 PHYHD1 VASN DRAM1 TIMP4 MMP14 HLA-DMA F3 FMO2 CHPF RIN1 GPC4 MSX2 ABHD4 RFX4 DDAH2 IL6 TGFB1I1 SQSTM1 AHNAK LRP1 SRXN1 FGF1 DTX1 TMSB4X TNFRSF11B SA…
REACTOME_NEUTROPHIL_DEGRANULATION	0.00826189	0.0458983	0.38073	0.244096	1.42167	180	IQGAP2 CHIT1 CHI3L1 PLAU ANXA2 PTX3 LYZ LILRB2 CFD PLAUR VNN1 SERPINA3 ANO6 SIRPA CD44 LILRB3 CYBB CYSTM1 CTSH C5AR1 CR1 CD68 CD14 C3 LGALS3 GSN CTSB CD63 NPC2 FTL GLIPR1 CST3 CTSZ VAT1 GSDMD PRCP MGST1 TYROBP GSTP1 PRDX6 FGL2 STOM CTSD PSAP CYB5R3 BRI3 CAPN1 HK3 B2M FTH1 RHOA DNASE1L1 ARPC5 TIMP2 ALDH3B1 FRMPD3 MVP PADI2 P2RX1 COTL1 ALAD PLEKHO2 LAIR1 LAMP1 FCGR2A EEF2 CNN2 DYNLL1 TBC1D10C DDX3X…
PATIL_LIVER_CANCER	0.00515858	0.0318352	0.407018	-0.315246	-1.4351	299	FGFR4 ONECUT2 CENPF UBE2C TMEM45B DLGAP5 TOP2A TROAP PBK MYBL2 CDC45 BUB1 BAIAP2L1 TK1 CDCA5 DSP DTL KIF23 FOXM1 RRM2 CDK1 AURKA NUF2 TRIP13 ESPL1 IGF2BP1 TPX2 CDKN3 LCN2 HMMR NLRP2 UBE2T NUSAP1 PCLAF CCNA2 INAVA SQLE CD24 PTTG1 MAL2 CENPW HORMAD1 PLK1 ZNF704 FAM83H ASF1B RNF43 CDCA8 DEPDC1B SPATS2 CEP55 CLGN KIF11 HELLS SMC4 UCK2
COLINA_TARGETS_OF_4EBP1_AND_4EBP2	0.00898622	0.0495513	0.38073	-0.332059	-1.4655	197	FOXA1 LBP AURKB DLGAP5 TOP2A HOXB2 PBK DIAPH3 TTK NDC80 BIRC5 PERP ZBP1 MELK FOXM1 KIF2C NUF2 ESPL1 KIF20A RAD51 TPX2 LCN2 HMMR UBE2T NUSAP1 CCNA2 TACC3 ANLN CR1L PLK1 USP18 ECT2 CDC20 IRX3 ASF1B ISG15 NPR3 IFIT2 FOXP2 CCNB1 HELLS
CUI_TCF21_TARGETS_2_UP	0.0046474	0.0293922	0.407018	-0.334031	-1.50556	248	LBP CENPA KRT18 ASPM UBE2C CCNB2 PIMREG GATA6 CDC45 TK1 RAB17 CDCA5 SPINT1 HOXB6 DTL LYPD6B PYCR1 CDK1 NUF2 KRT8 ESPL1 IQGAP3 RAD51 TPX2 HMMR VASH2 TMEM238 UBE2T NCAPH CCNA2 ESR1 EEF1AKMT4 TACC3 SPC24 RFC3 PTTG1 SERTAD4 MAP3K21 CAMSAP3 SKA3 KCNT2 MEX3A EPHA4 UHRF1 FRAS1 FMOD LMNB1 CDCA8 CXXC4 KNL1 TEAD2 CYP7B1 HELLS CADPS2 NEURL1 RAD18 DSCC1
BENPORATH_EED_TARGETS	0.000585097	0.00515695	0.477271	-0.323376	-1.51109	496	HOXB8 TFAP2B GATA3 PAX9 FOXA2 HOXC11 LMX1B TBX20 BARX1 MYB ESPN C2CD4A ONECUT2 HOXC9 DLGAP5 HPSE2 HOXB2 CRYBA2 HOXD11 GATA6 SLC35D3 FBXO39 PTGER3 WNT11 RAB6C DUSP4 ASCL1 NPAS4 PKP1 OPRD1 DSP IRX5 HOXB6 SLCO5A1 TMEM30B DLX2 TBX3 CYP27B1 DACH1 P2RX5 KCNK12 ADCYAP1 HOXD8 HOXB3 CHST8 ADAMTS18 DUOX1 COCH BHLHE22 VDR HOXC6 GATA2 DUOXA1 SCNN1G HOXD4 MICB SIX1 ARL9 HOXB7 PGR KCNV1 COL24A1 SIDT1 NPPC EPHB…
PEDERSEN_METASTASIS_BY_ERBB2_ISOFORM_7	0.0055604	0.0335527	0.407018	-0.346587	-1.52396	187	ALDH3B2 TFF3 PRLR ITGB6 ASPM TJP3 SH2D3A HOXC9 OSR2 EPS8L1 CDC45 DSG2 C3orf52 LDLR RGS16 CA12 C6orf141 ESR1 VDR HOXC6 NCAPG RPRM MICB SIX1 CREB3L4 NR5A2 FXYD3 SKA3 BCL2A1 CLIC3 LMNB1 KIF11 BRCA2 KIF15 ZNF233 TMPRSS3 PARPBP TMEM156 GLCCI1 DSCAM TNFRSF10A BATF MST1R CENPU
CREIGHTON_ENDOCRINE_THERAPY_RESISTANCE_1	0.00342556	0.0227501	0.431708	-0.342373	-1.53109	228	IRX2 SULT2B1 GATA3 KLK11 FAM83B PRLR AURKB ASPM CENPF UBE2C CCNB2 OSR2 AGR3 ABCA12 EPPK1 DSP IQGAP3 KIF20A TPX2 CDKN3 HMMR UBE2T RMI2 CA12 NUSAP1 TFAP2C TPBG ESR1 HOXC6 PTTG1 PGR PRR11 TEAD4 GINS1 ZNF385B INPP4B SLC5A6 NPY1R TMPRSS3 ADCY1 SYT1 DSCAM AFF3 RIMS2 FBXL6 PLCB1 MREG BATF MYC
FLORIO_NEOCORTEX_BASAL_RADIAL_GLIA_UP	0.00647448	0.0377102	0.407018	-0.352192	-1.53651	171	SCGB2A2 POU5F1B ESRP1 TTC6 INSM1 IL1RL1 IRF6 ASCL1 CLNK ACAN RSAD2 FAM83D PIF1 OAS2 IFNLR1 BNIPL CPA4 CCDC150 SULT1B1 STAT4 CCNF SDR16C5 ECT2 ADGRL4 TESPA1 VAV3 ADTRP AGMO FMOD CENPI KCNG3 SIX4 HTR2C CXXC4 FOXP2 CEP55 KNL1 SLC17A6 ZBTB8B SELL CADPS2 SLC38A11 TNFSF10 STIL CEACAM1 TMEM154 ANKRD55 CYSLTR2 TBC1D8B MAB21L3 MACC1 OPRK1 HTR3B ZNF221 FGF5
FEVR_CTNNB1_TARGETS_DN	0.00170581	0.0129657	0.45506	-0.341682	-1.54291	261	MYB AURKB CCNB2 TOP2A HASPIN DIAPH3 TTK BUB1 SKA1 EXO1 BIRC5 KCNN4 MELK BUB1B KIF23 FOXM1 KIFC1 RRM2 CDK1 NUF2 TRIP13 KIF20A RAD51 MKI67 C5orf34 CDKN3 LIPG KIF18A PCLAF CCNA2 RFC3 SPAG5 SOX4 CENPW CCNE2 EPHB3 GINS1 PRC1 ECT2 CDC20 ASF1B EPHB4 FRAS1 ESRRG CENPI HELLS BRCA2 DSCC1 PPAT TFB2M RB1CC1 CKAP2 POLE RAD54L ENPP3 FBXO5 LBR THOC1 MCM2 CENPK CENPE ORC6 LIPT2 SLC19A1 UCHL3 CDC6 TMPO
ZHANG_BREAST_CANCER_PROGENITORS_UP	0.00433882	0.027866	0.407018	-0.349385	-1.54809	206	GRHL2 MYB CENPF SGO1 TOP2A PBK DEPDC1 BUB1 DSG2 MELK BUB1B RRM2 KIF2C AURKA TAF1D TRIP13 RAD51 ZC3HAV1L CA12 STK26 CCNA2 NCAPG ANLN CD24 ZNF665 SERTAD4 HOOK1 TSPAN13 ECT2 WIF1 UHRF1 CDCA8 CEP55 HELLS SMC4 SGO2 PPAT PANK1 ATAD2 ENPP3 PLCB1 DBF4 GLRB NFYB SLC7A1 MCM2 AP1S3 CDC6 TMPO SLF1 ZCCHC8 PABPC4L NUDCD1 BCL11A NVL SNRPB2 EZH2 NUP107 MAP7D2 POT1 KBTBD8 RNF128 KANSL1L CHEK1 PDK1 RIF1 TTF2 OXCT1…
TIEN_INTESTINE_PROBIOTICS_24HR_UP	0.00299809	0.0202769	0.431708	-0.346879	-1.55021	225	DDC CENPA CENPF DLGAP5 KIF14 NDC80 BUB1 TK1 BUB1B KIF23 FOXM1 RRM2 GTSE1 AURKA TBX3 TRIP13 ESPL1 KIF20A CDKN3 HMMR NLRP2 ST14 NCAPH NUSAP1 ARHGAP8 SPC25 CCNA2 RFC3 PTTG1 SPAG5 TEAD4 GINS1 PLK1 PRC1 GALNT6 GCH1 CENPI PUDP CCNB1 KIF11 SMC4 SLC5A6
SMID_BREAST_CANCER_BASAL_UP	0.000295869	0.00296226	0.498493	-0.343726	-1.57563	339	ZNF750 KRT23 LAD1 KRT16 BARX1 CENPA KRT15 ASPM MMP12 CENPF CCNB2 DLGAP5 PBK GATA6 TTK NDC80 MYBL2 CDC45 BUB1 RIPK4 DSG2 EXO1 PRSS16 BIRC5 KCNN4 PERP MCM10 PKP1 GAL MELK FOXM1 KIFC1 CDK1 GTSE1 KRT81 KIF18B ACAN TRIP13 MKI67 TPX2 LCN2 VASH2 ANXA3 PDZK1IP1 TRIM29 TMSB15A S100A8 DUOX1 NCAPH NUSAP1 KRT83 COCH CCNA2 INAVA CXCL11 RARRES1 TMEM45A PTTG1 TEAD4 SOSTDC1 EPHB3 WIF1 CDC20 FERMT1 ORC1 EXTL1 BCL…
CASORELLI_ACUTE_PROMYELOCYTIC_LEUKEMIA_DN	0.00128758	0.0101838	0.45506	-0.348712	-1.57961	280	CENPA AURKB ASPM HLA-DRB1 CENPF CCNB2 DLGAP5 TOP2A NDC80 CDC45 POLQ DSG2 C3orf52 TK1 BIRC5 MELK BUB1B FOXM1 KIFC1 RRM2 KIF2C CDK1 GTSE1 AURKA TRIP13 ESPL1 KIF20A MKI67 LDLR CDKN3 HMMR NCAPH NUSAP1 FANCI CCNA2 NCAPG SQLE GATA2 CD24 PLS1 RFC3 SPAG5 PRR11 GINS1 PLK1 PRC1 CDC20 PSTPIP2 TEDC2 ORC1 MMRN1 NPR3 INSIG1 CEP55 CLGN CCNB1 KIF11 HELLS INPP4B KIF15 SMC4 DSCC1 MECOM HMGCR STIL
GEORGES_TARGETS_OF_MIR192_AND_MIR215	0.000105612	0.00124999	0.538434	-0.341376	-1.58515	415	FOXA1 MYB CENPA ASPM CENPF RET DLGAP5 TROAP FAM111B KIF14 HASPIN TTK DEPDC1 RAB6C SKA1 POLQ PERP RDM1 CKAP2L MCM10 BUB1B DTL KIF23 KIFC1 NUF2 TRIP13 FAM83D KIF20A RAD51 TRIB3 MKI67 C5orf34 CDKN3 PIF1 TICRR HMMR VASH2 KIF18A NCAPH CIT FANCI COCH GRHL1 IFNLR1 BRIP1 ARHGAP11A GPR137C ANLN SERTAD4 NRG4 ZNF704 CLSPN USP18 ECT2 INIP ERICH5 CDC20 GCH1 RTKN2 FHDC1 FERMT1 ORC1 ZNF385B CENPI LMNB1 SIX4 CMP…
MIKKELSEN_MCV6_HCP_WITH_H3K27ME3	0.00159517	0.0122654	0.45506	-0.354226	-1.59021	235	LMX1B KDF1 BARX1 HOXC10 DPP10 KRT7 HOXC9 BIK HOXD11 SLC35D3 FAM83F GAL TMEM30B ACAN FAM83G HOXD8 SCNN1B ADAMTS18 CLDN7 MMP9 SCRT1 TDRD6 PROM2 HOXD4 EMILIN3 SKAP1 MMD2 NELL1 HES5 LMO1 SERINC2 SYT2 HBQ1 IGSF21 CLGN EFCC1 PAQR5 GABRD OXTR SYT6 PFDN4 SLC6A17 TC2N DPYSL4 SHISA7 FOXF1 RIMS4 DISP3 DSCAM AFF3 ATP2B3 CHAD SLC6A7 HTR1D SLITRK3 RBFOX3 ADGRB1 CCKBR JPH3 LRTM2 FGF5 CNNM1 RPRML ELFN2 ADORA2A A…
SENGUPTA_NASOPHARYNGEAL_CARCINOMA_UP	0.00280751	0.0193432	0.431708	-0.36074	-1.59681	202	CENPF DLGAP5 TOP2A PBK GATA6 DIAPH3 TTK NDC80 MELK CSAG3 SLCO5A1 BUB1B DTL KIF23 RRM2 CDK1 NUF2 KIF18B VASH2 ANGPT2 NUSAP1 FANCI ARHGAP8 C6orf141 PCLAF CCNA2 BRIP1 HOXC6 NCAPG ANLN CXCL11 RFC3 SOX4 CCNE2 PRR11 GINS1 CCNF PRC1 ECT2 FERMT1 UHRF1 GNLY XAF1 DEPDC1B CEP55 DDX60 KNL1 KIF11 HELLS KIF15 SMC4 DSCC1 SGO2 PARPBP HIVEP1 TNFAIP6 ATAD2 DBF4 ZWINT NFYB CENPU MCM8 IFIH1 CENPK CENPE WDHD1 TMPO DN…
REACTOME_DEVELOPMENTAL_BIOLOGY	2.78399e-05	0.000395972	0.57561	-0.345258	-1.60578	454	KLK12 CDSN TFAP2B IRX2 FOXA1 KRT23 GRB7 GATA3 CASP14 KRT16 FOXA2 HOXC11 TBX20 MYB INSM1 KRT15 PKP3 KRT18 PRSS8 RET KRT7 HOXB2 SMYD1 HOXD11 CER1 GATA6 KRT80 WNT11 DSG2 MLPH PERP TFAP2A PKP1 DSP HOXB4 KRT81 TBX3 KRT8 ST14 HOXB3 EVPL TFAP2C KRT83 CLDN7 MMP9 TYRP1 GATA2 MC4R CD24 HOXD4 SIX1 SCN3A SPTBN5 NR5A2 MED1 TEAD4 CNTN6 EPHB3 PLK1 CIDEA ERBB2 PRSS3 EPHA4 UHRF1 VAV3 EPHB4 BCL2A1 EFNA3 PAK5 SRPK1…
REACTOME_RHO_GTPASE_EFFECTORS	0.00601378	0.0356523	0.407018	-0.381816	-1.61094	124	CENPA AURKB CENPF SGO1 KIF14 DIAPH3 NDC80 BUB1 SKA1 BIRC5 BUB1B KIF2C NUF2 IQGAP3 S100A8 KIF18A CIT SPC25 SPC24 PLK1 PRC1 CDC20 PKN3 CENPI CDCA8 KNL1
TARTE_PLASMA_CELL_VS_PLASMABLAST_DN	0.00420948	0.0271934	0.407018	-0.380121	-1.62168	137	CENPA UBE2C DLGAP5 TOP2A TROAP KIF14 TTK KIF23 FOXM1 KIFC1 RRM2 KIF2C CDK1 TRIP13 ESPL1 MKI67 LDLR CDKN3 HMMR PCLAF CCNA2 RFC3 GINS1 CCNF CRYBG1 CDC20 ORC1 LMNB1 CCNB1 SELL KIF11 UCK2 STIL
CHEMNITZ_RESPONSE_TO_PROSTAGLANDIN_E2_DN	0.00270049	0.0187226	0.431708	-0.372053	-1.62429	172	C6orf132 PRR15L KDF1 ELF3 TJP3 PRSS8 SDR42E1 KRT7 EPS8L1 CDC42BPG DSG2 ILDR1 TMC4 CLDN4 MARVELD3 SINHCAF C11orf52 LCN2 SYNE4 ST14 SCNN1A SLC44A4 GRHL1 CLDN7 DEGS2 PLS1 SOSTDC1 SMAGP KCNT2 SERINC2 IRX3 FHDC1 NRXN3 TVP23B PPL FOXP2 KCTD16 OCLN CCL28 TNFSF10
TAKEDA_TARGETS_OF_NUP98_HOXA9_FUSION_10D_UP	0.00538964	0.0330153	0.407018	-0.392637	-1.6295	110	KRT18 DUSP4 CLNK RSAD2 EPCAM ADCYAP1 HOXB3 ANGPT2 OAS2 IFIT1 OASL TYRP1 TMEM45A OAS3 SOX4 MX2 TDRD9 USP18 MX1 IRX3 RAB27B ISG15 XAF1 ASB2 CMPK2 IFIT2 DDX60 IRF7 INPP4B IFI44L FBXL20 OAS1 DHRS9 AFF3 TNFAIP6 C15orf48 CD1D IFIT3 EPSTI1 IFIH1 SMIM24 GALNT12 SCN2A KIT MEIS1 SAMD9 NEGR1 DDX60L CFP PLD4 MCOLN2 HS3ST3B1 IFITM1 PTGS2
KIM_WT1_TARGETS_DN	0.00165443	0.0126623	0.45506	-0.368796	-1.63247	202	CENPA AURKB ASPM ACOXL CENPF PIMREG DLGAP5 TOP2A KIF14 TTK NDC80 BUB1 PERP PTK6 HOXB6 BUB1B OIP5 KIF23 KIF2C CDK1 GTSE1 AURKA ESPL1 KIF20A KIF18A NUSAP1 TFAP2C CCNA2 IFIT1 SCRT1 NCAPG
MOHANKUMAR_HOXA1_TARGETS_UP	0.00266011	0.0185202	0.431708	-0.380511	-1.63849	152	KLK12 AP1M2 DHRS2 PRLR CCNB2 BUB1 TFAP2A GAL IRX5 RRM2 CDK1 RGS16 SCNN1A CA12 STK26 PCLAF CLDN7 HOXC6 SPAG5 PLK1 CRABP2 GALNT6 HOOK1 CDC20 ASF1B
SENGUPTA_NASOPHARYNGEAL_CARCINOMA_WITH_LMP1_UP	0.00171756	0.0130252	0.45506	-0.371252	-1.64212	198	SCGB2A1 RASSF6 FOXA1 DHRS2 HEPACAM2 SUCNR1 VWDE ASPM C2CD4A RET MUC15 CATSPERB TOP2A WDR72 CAPN8 SLITRK6 C3orf52 PHLDA2 CSAG3 SLC44A5 CRISP3 CEL SINHCAF RSAD2 VASH2 ANXA3 IFIT1 SQLE INSYN2B MCTP2 LGALS4 USP18 EPHA4 BCL2A1 ESRRG XAF1 CMPK2 IFIT2 FOXP2 CYP7B1 ANKRD20A1 HELLS SHISA2 SGO2 TRIM36 OAS1 TC2N
RICKMAN_TUMOR_DIFFERENTIATED_WELL_VS_POORLY_DN	0.00476626	0.0299155	0.407018	-0.385596	-1.66206	153	CDSN ZNF750 AP1M2 GSDMC C6orf132 KRT16 CLCA2 NECTIN4 KLK11 KRT80 PERP ABCA12 EPPK1 DSP RHOV S100A8 CA12 COCH DUOXA1 RNF39
LEE_LIVER_CANCER_SURVIVAL_DN	0.00701652	0.0401602	0.407018	-0.420047	-1.66813	82	CENPF DLGAP5 TTK DEPDC1 DSG2 PHLDA2 ANXA3 NLRP2 UBE2T RMI2 SPC25 PCLAF CCNA2 INAVA ANLN ECT2 CDCA8 CCNB1 PFDN4 ATAD2 CENPU ITPR3 MCM2
LI_AMPLIFIED_IN_LUNG_CANCER	0.00486427	0.0304729	0.407018	-0.433158	-1.68267	72	TFF3 TFF1 CEACAM5 MMP12 UBE2C KRT7 AKR1B10 ASCL1 PHLDA2 SPINT1 DSP CLDN4 LCN2 SCNN1A SOX4 ERBB2 CRABP2
BHAT_ESR1_TARGETS_NOT_VIA_AKT1_UP	0.00514675	0.0318215	0.407018	-0.408495	-1.69291	109	SULT2B1 CYP4F22 OVOL2 DHRS2 MYB KRT15 TJP3 RET MLPH PHLDA2 LRG1 MCM10 SCNN1B SCNN1A CHST8 CA12 AUNIP DEGS2 PGR LMO1
FOURNIER_ACINAR_DEVELOPMENT_LATE_2	0.00131911	0.0103591	0.45506	-0.393429	-1.69464	151	CENPA ASPM TTK NDC80 DEPDC1 CDC45 POLQ DUSP4 BIRC5 MELK DTL FOXM1 RRM2 KIF2C CDK1 AURKA TRIP13 LDLR CDKN3 NUSAP1 FANCI SQLE RFC3 PTTG1 TEAD4 GINS1 PLK1 CCNF PRC1
GOLDRATH_ANTIGEN_RESPONSE	0.000472987	0.00431813	0.498493	-0.386255	-1.698	186	CENPA AURKB ASPM HLA-DRB5 CCNB2 DLGAP5 TOP2A HASPIN TTK CDC45 BUB1 TK1 BIRC5 PERP CDCA5 MCM10 DTL KIFC1 RRM2 KIF2C CDK1 GTSE1 AURKA IL18R1 TRIP13 IQGAP3 KIF20A RAD51 MKI67 CDKN3 UBE2T NCAPH NUSAP1 PCLAF CCNA2 SQLE TACC3 ANLN CD24 PLK1 CCNF PRC1 CRYBG1 ECT2 CDC20 ASF1B BCL2A1 LMNB1 CDCA8 CCNB1 KIF11
BENPORATH_ES_1	0.000314671	0.00313159	0.498493	-0.384027	-1.70272	207	AP1M2 LARGE2 ESRP1 AURKB PIMREG DLGAP5 CER1 BUB1 DSG2 BIRC5 CDCA5 MCM10 GAL BUB1B OIP5 RRM2 KIF2C CDK1 SINHCAF KRT8 EPCAM HMMR SCNN1A NCAPH COCH SPC25 CCNA2 CD24 MICB RFC3 PTTG1 MAL2 TEAD4 ERBB2 CRABP2 ECT2 CDC20 ORC1 NOL11 CCNB1 HELLS DSCC1 PARPBP NMU CYP26A1 NFYB ADD2 ZNF589 ITPR3 VSNL1 MCM2 PODXL WDHD1 CNMD CDC6 TMPO DNA2 RAB3B MYO19 BRIX1 PUS7 MTHFD2 PRKD3 POLE2 PRIM2 FANCL CHEK2 CNTNAP2 GABR…
REACTOME_G2_M_CHECKPOINTS	0.00697839	0.0400112	0.407018	-0.455799	-1.70838	56	CCNB2 CDC45 EXO1 MCM10 CDK1 GTSE1 RMI2 BRIP1 RFC3 CLSPN ORC1 CCNB1 DBF4 MCM8 MCM2 ORC6 CDC6 DNA2 CHEK2 CHEK1 PSMD5 ORC2 CDK2 ATRIP MCM4
VERHAAK_GLIOBLASTOMA_PRONEURAL	0.00252707	0.0178185	0.431708	-0.420022	-1.71153	98	MYB ASCL1 MCM10 SLCO5A1 TMSB15A GPR17 INAVA GNG4 SCN3A TOX3 SOX4 FERMT1 GRID2 NOL4 PAK5 ATAD5 MAST1 CXXC4 CLGN MYT1 KLRC3 DPYSL4 PLCB4 SATB1 MMP16 FGF9 DCX YPEL1 DLL3 LRRTM4 CHD7 GABRA3 BEX1 HOXD3 DGKI CSNK1E TAF5 KIF21B GRIA2 CA10 NCALD BCL7A PPM1E PLAAT1 PAK3 SLC1A1 NRXN1 SEZ6L BCOR RALGPS2 CELF3
RUIZ_TNC_TARGETS_DN	0.00197733	0.0145296	0.431708	-0.423986	-1.71263	92	AURKB UBE2C PBK CDC45 EXO1 BIRC5 MCM10 MELK DTL OIP5 FOXM1 RRM2 KIF2C CDK1 TRIP13 FANCI SPC25 CCNA2 AUNIP CD24 CCNE2 GINS1 NRG1 ASF1B ORC1 NAV3 DIO2 DSCC1 RAD54L ATAD2 ZWINT CENPU SLC7A1 MCM2 CDC6 TMPO
BENPORATH_PRC2_TARGETS	2.18875e-05	0.000323818	0.57561	-0.375661	-1.71743	321	HOXB8 GATA3 PAX9 FOXA2 HOXC11 LMX1B BARX1 ESPN C2CD4A ONECUT2 HPSE2 HOXB2 CRYBA2 GATA6 PTGER3 WNT11 RAB6C DUSP4 ASCL1 NPAS4 PKP1 OPRD1 IRX5 HOXB6 SLCO5A1 TMEM30B DLX2 TBX3 CYP27B1 DACH1 KCNK12 ADCYAP1 HOXD8 HOXB3 CHST8 ADAMTS18 DUOX1 BHLHE22 VDR HOXC6 GATA2 DUOXA1 SCNN1G HOXD4 SIX1 ARL9 HOXB7 PGR KCNV1 COL24A1 SIDT1 EPHB3 NELL1 CIDEA ARHGAP20 SLC26A4 NRG1 ERICH5 MKX IRX3 BRINP3 NOL4 HBA1 EFNA3 NK…
MEISSNER_NPC_HCP_WITH_H3_UNMETHYLATED	7.42277e-05	0.000914463	0.538434	-0.378491	-1.71847	269	AP1M2 CYP4F22 GRHL2 LARGE2 KDF1 RIPPLY3 KRT18 FGFR4 KRT7 ESRP2 IRF6 DSG2 CBLC ILDR1 EPPK1 ATP2A3 NPAS4 PKP1 GAL LYPD6B SYCP2 CLDN4 CHMP4C RASEF TMEM30B MARVELD3 CLDN3 P2RX5 FAM83G TACSTD2 SCNN1B ST14 LHFPL5 CLDN7 DMRTA1 TDRD6 PROM2 FADS6 LINGO3 TRPM6 CRACR2B MAL2 EMILIN3 HORMAD1 TMPRSS2 KCNH7 GALNT6 MEX3A HSF5 SLC26A8 CPNE7 KCNK9 NGB GNG13 F11R PPL HTR2C GALR1 FGF17 PAQR5 OXTR TRIM36 MAPK13 MFSD6…
TURASHVILI_BREAST_LOBULAR_CARCINOMA_VS_LOBULAR_NORMAL_UP	0.00886143	0.0489446	0.38073	-0.460298	-1.71917	55	PIP MUC6 FAM3B KRT15 PERP ANXA3 TRIM29 PGR WIF1 TOM1L1 OXTR
ZHENG_GLIOBLASTOMA_PLASTICITY_UP	0.000515579	0.00468117	0.477271	-0.400302	-1.7286	155	AURKB ASPM CCNB2 TOP2A NDC80 CDC45 BUB1 TK1 EXO1 DUSP4 BIRC5 MELK KIF23 RRM2 AURKA NUF2 RAD51 TPX2 UBE2T KIF18A CIT NUSAP1 SPC25 PCLAF BHLHE22 ANLN CD24 SPAG5 PLK1 CCNF PRC1 CLSPN ECT2 CDC20 UHRF1 LMNB1 CDCA8 CCNB1 HELLS SGO2 DPYSL4 POLE RAD54L SYT4 DBF4 CDCA3
MARTENS_TRETINOIN_RESPONSE_UP	1.83977e-05	0.000277137	0.57561	-0.378269	-1.73184	331	KLK12 LRRC26 ALDH3B2 CYP4F8 IRX2 MUC6 ZG16B C9orf152 GRB7 DHRS2 KLK1 FOXA2 LMX1B SUCNR1 BARX1 ELF3 KRT15 FGFR4 TFF1 F7 HOXC9 CRYBA2 IGSF9 PLA2G2A S100A14 WNT11 CXCR1 PTK6 RBBP8NL LRG1 COL20A1 PAX5 GOLT1A SHISA3 CLDN3 DRD2 CARD14 TACSTD2 HOXB3 CHST8 TRIM29 S100A8 ACKR1 KRT83 SUSD2 PROM2 EMILIN3 SERTAD4 SSTR3 HTR1B CYP2D6 TMPRSS2 LMO1 PRAM1 KCNK9 KCNC1 NGB ASB2 CAMK1G FMOD VAX1 NEFM IGSF21 FGF17 UN…
REACTOME_SUMOYLATION	0.00459101	0.029091	0.407018	-0.446969	-1.7335	71	TFAP2B AURKB TOP2A BIRC5 TFAP2A CBX2 AURKA TFAP2C ESR1 VDR PGR NR5A2
BLANCO_MELO_RESPIRATORY_SYNCYTIAL_VIRUS_INFECTION_A594_CELLS_DN	0.00647469	0.0377102	0.407018	-0.459404	-1.73495	58	C9orf152 DDC TJP3 FGFR4 RDM1 MB HABP2 CLDN3 SLC3A1 KIF12 DEGS2 LLGL2 KCNJ11 EPHB3 TONSL TEDC2
WAMUNYOKOLI_OVARIAN_CANCER_GRADES_1_2_UP	0.00371671	0.0244389	0.431708	-0.4444	-1.7365	73	RASSF6 ESRP1 S100A14 C3orf52 AGR3 PHLDA2 PERP CHMP4C RASEF TMEM30B EPCAM CD24 LLGL2 PLS1 ATP8B1 MAL2 TOX3 ECT2 EPHB4 F11R
MEISSNER_NPC_HCP_WITH_H3K4ME2_AND_H3K27ME3	0.000320498	0.0031611	0.498493	-0.397005	-1.74703	191	LRRC26 OVOL2 LAD1 RET DPP10 CRYBA2 BIK HOXD11 GATA6 PTGER3 BAIAP2L1 PHLDA2 SPINT1 OPRD1 TBX3 ACAN SP8 KCNK12 VWA2 SCRT1 GATA2 GNG4 ZNF296 ST8SIA6 MAP3K21 SLC26A4 SERINC2 PLD5 SYT2 NKX2-1 BICDL1 VAX1 KCNG3 NPR3 XKR7 CA7 MAST1 IGSF21 CLGN PAQR9 OCLN AMER3 CADPS2 KCNA1 VIPR1 SCUBE3 SLC6A17 CPLX1 STAC2 HRH3 FOXF1 CYP26A1 DSCAM AFF3 ATP2B3 GABRG3 SGPP2 RBFOX3 ADGRB1 RASGRF1 JPH3 NEUROD2 TBX1 CNNM1 RPR…
SCHMIDT_POR_TARGETS_IN_LIMB_BUD_UP	0.0078038	0.0436855	0.407018	-0.621505	-1.74727	16	LDLR SQLE STARD4 INSIG1 CYP26A1 ZMAT4 DHCR7 MSMO1 MVK CYP51A1 AASDH
WEST_ADRENOCORTICAL_TUMOR_UP	0.000905546	0.00754015	0.477271	-0.408207	-1.74744	139	ASPM FGFR4 CENPF TOP2A KIF14 PBK BUB1 MELK BUB1B DTL FOXM1 RRM2 KIF2C CDK1 AURKA KIF18B ESPL1 KIF20A TPX2 ANGPT2 FANCI PCLAF SQLE MICB PTTG1
GAL_LEUKEMIC_STEM_CELL_DN	0.00106627	0.00874657	0.45506	-0.41121	-1.74947	136	CENPA CST4 ONECUT2 CCNB2 TOP2A CDC45 PTGER3 BUB1 BIRC5 MELK BUB1B KIFC1 RRM2 CDK1 GTSE1 KIF18B ESPL1 KIF20A RAD51 CDKN3 P2RX5 HMMR SCNN1A FCAR S100A8 CA12 NUSAP1 COCH PCLAF CCNA2 MMP9 VDR NCAPG PLK1 CDC20 ASF1B ORC1 TYMP LMNB1 CDCA8 CCNB1 MAPK13 PRKG2 S100A9 TNFAIP6 ZWINT CD1D SERPINA1 ZNF589
BLANCO_MELO_HUMAN_PARAINFLUENZA_VIRUS_3_INFECTION_A594_CELLS_DN	0.00386159	0.0252067	0.431708	-0.46299	-1.7495	59	C9orf152 TJP3 FGFR4 CDC42BPG CRB3 ADM5 HABP2 CLDN3 KIF12 DEGS2 LLGL2 SPC24 EPHB3 LGALS4 CAMSAP3
MUELLER_PLURINET	0.000790347	0.00671593	0.477271	-0.410638	-1.76183	142	GRB7 MYB AURKB CCNB2 BIK MYBL2 CDC45 POLQ TK1 EXO1 BIRC5 EPPK1 MCM10 BUB1B CDK1 AURKA TRIP13 RAD51 TPX2 HMMR ANXA3 CCNA2 RFC3 SPAG5
MANALO_HYPOXIA_DN	0.00114012	0.00914853	0.45506	-0.413836	-1.76475	131	PBK C3orf52 EXO1 MCM10 MELK OIP5 KIF23 RRM2 CDK1 TRIP13 ENPP1 RAD51 TPX2 NUSAP1 FANCI PCLAF CCNA2 RFC3 CCNE2 GINS1 CCNF PRC1 FERMT1 ASF1B NOL11 RGS4 SLC5A6 PARPBP PPAT STIL SLCO4A1 SLC25A10 DBF4 FBXO5 ZWINT DHCR7 MCM2 ORC6 SLC19A1 CDC6 DNA2 ZWILCH POLE2
BHATI_G2M_ARREST_BY_2METHOXYESTRADIOL_UP	0.00575026	0.0343978	0.407018	-0.473999	-1.76845	54	ASPM DLGAP5 PBK MYBL2 BUB1 ILDR1 AURKA NUF2 PIF1 TACSTD2 NLRP2 SPC25 IFNLR1 MPP4 CDC20
SCHAEFFER_PROSTATE_DEVELOPMENT_48HR_UP	4.39661e-05	0.000580493	0.557332	-0.393928	-1.7701	243	LRRC26 ALDH3B2 FOXA1 GPX2 KRT23 GSDMC GATA3 C6orf132 RIPPLY3 TTC6 SP6 ELF3 KRT15 PKP3 TMEM184A SDR42E1 KRT7 RAB25 SLITRK6 S100A14 RAB17 KCNN4 SPINT1 TMC4 CLDN4 AGR2 EPCAM HOXD8 ANXA3 TACSTD2 SCNN1A TFAP2C RPRM PROM2 CD24 LLGL2 SERTAD4 SPINK8 COL24A1 KCND2 TMPRSS2 SMAGP ARHGAP20 MAP3K21 FXYD3 FAM162B FAM83H TSPAN13 CRYBG1 WIF1 MKX C1orf116 TSPAN12 OR2AK2 BEND4
WATANABE_COLON_CANCER_MSI_VS_MSS_DN	0.00771279	0.0433959	0.407018	-0.56497	-1.77058	24	KRT23 SLC35D3 CEL DACH1 GNG4 EMILIN3 WIF1 VAV3 GRM8 MAB21L3
REACTOME_INTERFERON_ALPHA_BETA_SIGNALING	0.00838375	0.0464611	0.38073	-0.507663	-1.77368	36	IRF6 RSAD2 OAS2 IFIT1 OASL OAS3 MX2 USP18 MX1 ISG15 XAF1 IFIT2 IRF7 OAS1 IFIT3
NUYTTEN_EZH2_TARGETS_DN	1.22417e-07	3.52773e-06	0.690132	-0.380127	-1.77397	475	OVOL2 MYB RIPPLY3 CENPA AURKB ASPM CENPF TESMIN UBE2C CCNB2 PIMREG DLGAP5 TOP2A TROAP ARHGEF39 KIF14 HASPIN PBK TTK NDC80 DEPDC1 CDC45 BUB1 EXO1 BIRC5 CDCA5 RDM1 CKAP2L SPINT1 MCM10 DTL OIP5 KIF23 FOXM1 KIFC1 RRM2 KIF2C CDK1 GTSE1 TMEM30B AURKA NUF2 KIF18B IQGAP3 FAM83D KIF20A RAD51 C5orf34 EPCAM TPX2 CDKN3 TICRR HMMR TRIM29 UBE2T RMI2 NCAPH FANCI COCH SPC25 PCLAF CCNA2 TACC3 SPC24 SLC52A3 PTTG1 …
MEBARKI_HCC_PROGENITOR_WNT_DN	0.00776766	0.0435567	0.407018	-0.497904	-1.77437	41	MUCL1 PLAAT2 AGR2 TDRD6 A1BG ARHGAP20 GCH1 IQCN ZFP2 DIO2 CYP7B1 USP43 RAB26 DHRS9 RNF148 DENND3 GHR ITGA8
BENPORATH_ES_2	0.00697841	0.0400112	0.407018	-0.643072	-1.77649	15	MYBL2 MCM10 NCAPH ORC1 HELLS SLC5A6 DSCC1 CYP26A1 PRKD3 CHEK2
WANG_CISPLATIN_RESPONSE_AND_XPC_UP	0.00156249	0.0120421	0.45506	-0.444672	-1.78491	89	GATA3 KRT18 TFF1 F7 UBE2C KIF14 TTK BIRC5 CLDN4 PYCR1 CDK1 AURKA TRIP13 KRT8 RAD51 ANXA3 TMSB15A PCLAF FXYD3 INSIG1 KIF11 SMC4 TNFSF9 CEACAM1 MYC SERPINA1 ZNF589 LBR
REACTOME_MITOTIC_G1_PHASE_AND_G1_S_TRANSITION	0.0031382	0.0210101	0.431708	-0.466	-1.78571	66	TOP2A MYBL2 CDC45 TK1 PTK6 MCM10 RRM2 CDK1 CCNA2 RPA4 CCNE2 ORC1 CABLES1 LIN9 CCNB1 POLE DBF4 MYC FBXO5 MCM8 MCM2 ORC6 CDC6 POLE2 PRIM2
LEI_MYB_TARGETS	0.000188286	0.00204849	0.518848	-0.413634	-1.78617	155	S100A7 TFF3 GATA3 DHRS2 KRT16 AURKB KRT15 KRT18 TFF1 UBE2C KRT7 IRF6 TFAP2A ATP2A3 KRT81 AURKA CLDN3 KRT8 AGR2 EPCAM TPX2 LCN2 ANXA3 S100A8 CA12 TFAP2C PCLAF CLDN7 CD24 MICB PTTG1
MARKEY_RB1_ACUTE_LOF_UP	0.000543871	0.00488452	0.477271	-0.424576	-1.79135	124	CENPA CCNB2 PIMREG DLGAP5 CDC45 BUB1 TK1 BIRC5 PERP DTL KIF23 RRM2 KIF2C CDK1 AURKA TRIP13 IQGAP3 KIF20A RAD51 MKI67 CDKN3 UBE2T NUSAP1 PCLAF CCNA2 ANLN PLK1 CCNF PRC1 ECT2 ASF1B TIPARP CCNB1 KIF11 BRCA2
CROONQUIST_NRAS_VS_STROMAL_STIMULATION_DN	0.00247051	0.0174942	0.431708	-0.469134	-1.7957	64	CENPA AURKB UBE2C CCNB2 DLGAP5 TROAP CDC45 PTGER3 TK1 FOXM1 KIF2C CDK1 AURKA MKI67 TPX2 CDKN3 CCNA2 ARHGAP11A PTTG1 CCNF CDC20
MCBRYAN_PUBERTAL_BREAST_3_4WK_UP	0.000458196	0.00421795	0.498493	-0.422165	-1.79672	132	IRX2 FOXA1 GATA3 ESRP1 MYB KRT18 HLA-DRB5 KRT7 TMEM45B MUC15 IRF6 MLPH PERP DSP CDK1 CLDN3 KRT8 EPCAM P2RX5 LCN2 TACSTD2 ST14 LIPG TFAP2C GRHL1 PROM2 CYP2D6 TMPRSS2 FXYD3 IRX3 RAB27B CABLES1 TEAD2 ADGRD1 CEACAM1 C1orf210 TFCP2L1 LRATD1 MYC SERPINA1 CEMIP2 TIE1 COL9A1 SLC2A5
WP_GASTRIC_CANCER_NETWORK_2	0.00813123	0.0452889	0.38073	-0.629193	-1.79698	17	UBE2C TOP2A UBE2T FANCI RFC3 DSCC1 ATAD2 MYC LBR COL9A1 BRIX1
PUJANA_CHEK2_PCC_NETWORK	1.55645e-06	3.08867e-05	0.643552	-0.395989	-1.80267	299	CENPA AURKB CENPF UBE2C CCNB2 DLGAP5 TOP2A TROAP KIF14 BIK TTK NDC80 MYBL2 CDC45 WNT11 BUB1 EXO1 MELK BUB1B OIP5 FOXM1 KIFC1 RRM2 KIF2C CDK1 GTSE1 AURKA TRIP13 ESPL1 MKI67 TPX2 HMMR FANCI SPC25 PCLAF CCNA2 ARHGAP11A SQLE RFC3 PTTG1 SPAG5 CCNE2 GINS1 PLK1 CCNF CDC20 GCH1 KHDRBS2 CENPI LMNB1 INSIG1 CCNB1 KIF11 BRCA2 SMC4 RIMS1 UCK2 PFDN4 HMGCR STIL RB1CC1 POLE RAD54L DBF4 MYC ZWINT NFYB LBR KIF20B …
SASAKI_ADULT_T_CELL_LEUKEMIA	0.00111122	0.00901666	0.45506	-0.457848	-1.82031	83	MYB CENPF UBE2C CCNB2 DLGAP5 TOP2A KIF14 TK1 KCNN4 TFAP2A BUB1B FOXM1 KIF2C MKI67 TPX2 CDKN3 OAS2 PCLAF CCNA2 RFC3 PTTG1 PLK1 ISG15 CCNB1 SELL KIF11
LI_ESTROGENE_MID_E2_RESPONSE_DN	0.00810225	0.0452035	0.38073	-0.58716	-1.82321	23	ZNF750 NECTIN4 ELF3 PRSS8 TMEM45B MB ANXA3 CD24 ERBB2 ZNF704
SERVITJA_ISLET_HNF1A_TARGETS_DN	0.00679718	0.0391074	0.407018	-0.513568	-1.82654	39	TAT VIL1 DDC PRLR GOLT1A KIF12 TMPRSS2 FXYD3 COX6A2
SMID_BREAST_CANCER_BASAL_DN	4.72049e-07	1.10167e-05	0.674963	-0.39523	-1.82692	373	PIP SCGB2A2 ALDH3B2 TFAP2B CYP4F8 MUC6 TFF3 GATA3 DHRS2 CLCA2 TAT SPDEF MYB PRLR KRT18 SCGB1D2 TJP3 TFF1 CEACAM5 F7 SCGN RET TESMIN CATSPERB LRRC31 HOXB2 EPS8L1 TMC5 BIK PTGER3 C3orf52 MLPH RAB17 DUSP4 ASCL1 ABCA12 PTK6 PNMT ATP2A3 IRX5 PVALB HOXB6 CRISP3 PLAAT2 TMEM30B TBX3 DACH1 KRT8 ENPP1 HPX AGR2 SCNN1A SLC44A4 CA12 ACKR1 ESR1 GATA2 SIX1 TOX3 PGR SIDT1 ERBB2 GALNT6 TSPAN13 VAV3 BRINP3 RAB27B …
ALCALAY_AML_BY_NPM1_LOCALIZATION_DN	0.000593353	0.00521584	0.477271	-0.446583	-1.8291	101	HLA-DRB1 UBE2C CCNB2 DLGAP5 TK1 EXO1 BIRC5 MCM10 KIF23 FOXM1 KIFC1 RRM2 KIF2C RSAD2 MKI67 TPX2 CDKN3 HMMR NCAPH CCNA2 PTTG1 SIDT1 WDR62 CCNF TSPAN13 CDC20 NPR3 DDX60 CCNB1 INPP4B
AIYAR_COBRA1_TARGETS_UP	0.00630557	0.0368667	0.407018	-0.575386	-1.83418	25	PIP TFF3 PRLR TRIB3 S100A8 TPBG
VANTVEER_BREAST_CANCER_ESR1_DN	0.000562492	0.00499759	0.477271	-0.450183	-1.83444	98	KRT23 LAD1 KRT16 CENPA KRT7 CCNB2 PIMREG TTK MYBL2 BUB1 KCNN4 PKP1 MELK KIF2C ST14 PDZK1IP1 TRIM29 ANLN RARRES1 TMEM45A CDC20 BCL2A1 CDCA8 CEP55 UCK2 TRPV6 STIL
CARRILLOREIXACH_MRS3_VS_LOWER_RISK_HEPATOBLASTOMA_UP	0.00487998	0.0304754	0.407018	-0.612444	-1.83562	20	FOXA1 FOXA2 FGFR4 IGF2BP1
STEIN_ESR1_TARGETS	0.00594161	0.0352876	0.407018	-0.517676	-1.84115	39	TFF1 RET MCM10 DTL CA12 TPBG MICB CCNE2 RAB27B TIPARP SMC4 RAB26 ATAD2 CENPU MCM2 CDC6 TMPO GLA ZWILCH POLE2
MIKKELSEN_MEF_ICP_WITH_H3K27ME3	0.000371223	0.00360772	0.498493	-0.460465	-1.84445	88	TFAP2B GRB7 SULT2B1 HEPACAM2 ESRP1 TJP3 ESPN TMEM184A TMEM45B PRSS16 PVALB PAX5 BICDL2 HOXB3 NR5A2 NRG4 KCND2 ERICH5 BRINP3 TYMP PM20D1 GIPR SLC38A11 KCNMB2 ZDHHC22 KCNK10 ATCAY
WP_HEART_DEVELOPMENT	0.00268833	0.0186774	0.431708	-0.656129	-1.84461	16	FOXA2 TBX20 SMYD1 GATA6
GOZGIT_ESR1_TARGETS_DN	6.66071e-08	2.08241e-06	0.704976	-0.398355	-1.84507	394	MUCL1 FOXA1 GPX2 ZG16B C9orf152 TFF3 GATA3 GRHL2 VIL1 POF1B PRR15L RIPPLY3 PRLR NUP210L HOXC10 TFF1 SMIM22 CEACAM5 PRSS8 HLA-DRB1 C2CD4A RET SDR42E1 TMEM45B OSR2 SLITRK6 GATA6 AGR3 MLPH CLNK ABCA12 ATP2A3 HSH2D IRX5 CRISP3 STAP2 MARVELD3 CLDN3 DACH1 ENPP1 C11orf52 AGR2 LCN2 TACSTD2 SCNN1A HOXB3 CA12 OAS2 C6orf141 IFIT1 ESR1 VDR HOXC6 RPRM GPR137C DEGS2 CPNE4 MICB PGR NR5A2 SIDT1 CRABP2 FAM162B US…
REACTOME_O_LINKED_GLYCOSYLATION_OF_MUCINS	0.00445794	0.0284313	0.407018	-0.615672	-1.84529	20	MUCL1 MUC6 MUC15
LIN_SILENCED_BY_TUMOR_MICROENVIRONMENT	0.00270713	0.0187295	0.431708	-0.501044	-1.84925	50	KRT23 ELF3 KRT7 MUC15 EPS8L1 CXCL17 KRT81 LCN2 ANXA3 GRHL1 CLDN7 RARRES1 CLIC3 IKZF2 INPP4B CEACAM1 C15orf48 GAS2L3 AZGP1 DAPP1 SAMD9 RHBDL2 RAB11FIP1 PTGS2 C1orf74 SYTL2
BERENJENO_TRANSFORMED_BY_RHOA_UP	4.92705e-06	8.68524e-05	0.610527	-0.41375	-1.85521	240	CENPA AURKB ASPM PIMREG DLGAP5 TOP2A HASPIN DIAPH3 TTK MYBL2 IL1RL1 CDC45 BUB1 TK1 EXO1 BIRC5 CDCA5 MCM10 DTL KIF23 FOXM1 KIFC1 KIF2C CDK1 GTSE1 AURKA SINHCAF TAF1D FAM110A TRIP13 IQGAP3 KIF20A RAD51 MKI67 TNNT2 ANXA3 UBE2T NUSAP1 PCLAF CCNA2 TACC3 ANLN RFC3 PTTG1 CCNF PRC1 ECT2 CDC20 ASF1B ORC1 UHRF1 CDCA8 TOM1L1 LIN9 IFIT2 CCNB1 KIF11 HELLS SMC4 UCK2
YANG_BCL3_TARGETS_UP	2.23807e-05	0.000329643	0.57561	-0.423924	-1.86516	190	KRT23 AURKB SMIM22 UBE2C KRT7 CCNB2 PIMREG DLGAP5 TOP2A PBK PTGER3 BUB1 IRF6 CRB3 PVALB FOXM1 RRM2 KIF2C CDK1 AURKA RSAD2 ESPL1 FAM83D KIF20A HPX MKI67 TACSTD2 UBE2T NUSAP1 CCNA2 OASL ARHGAP11A TACC3 PTTG1 CCNE2 PRC1 CDCA2 ECT2 CDC20 MX1 GCH1 DGAT2 ZNF385B CENPI NEFM CMPK2 IFIT2 CCNB1 IRF7 NPY1R REM2 PARPBP TNFSF9 OAS1 CEACAM1 HERC6 CKAP2
REACTOME_FACTORS_INVOLVED_IN_MEGAKARYOCYTE_DEVELOPMENT_AND_PLATELET_PRODUCTION	0.00211838	0.0153954	0.431708	-0.500559	-1.86754	54	GATA3 MYB GATA6 KIF23 KIFC1 KIF2C KIF18B KIF20A KIF12 KIF18A KIF19 GATA2 CABLES1 KIF11 KIF15 KIF20B KIF26A CENPE KIF26B DOCK3
HOLLERN_SQUAMOUS_BREAST_TUMOR	0.000445091	0.00413174	0.498493	-0.486769	-1.86926	69	CDSN CASP14 KRT16 SP6 KRT15 GATA6 KRT80 S100A14 SLCO5A1 KRT81 N4BP3 TRIM29 KRT83 GATA2 DEGS2 SOSTDC1 VAV3 ADTRP
THILLAINADESAN_ZNF217_TARGETS_UP	0.00289589	0.0198284	0.431708	-0.634819	-1.87708	19	IRX2 BAIAP2L1 PRR11 SKA3 LMNB1 CDCA8 MND1 CENPU LBR MCM8
HUPER_BREAST_BASAL_VS_LUMINAL_DN	0.0054646	0.0333461	0.407018	-0.55778	-1.88231	30	KRT15 KRT18 BIK MLPH CLDN4 KRT81 KRT8 LCN2 CLDN7
LIU_PROSTATE_CANCER_UP	0.00356108	0.0235557	0.431708	-0.516129	-1.88265	46	C9orf152 CLDN8 OR51E2 RAB17 PYCR1 EPCAM ST14 HOXC6 SOX4 TSPAN13 BEND4 CREB3L1
MORI_MATURE_B_LYMPHOCYTE_DN	0.00386391	0.0252067	0.431708	-0.549594	-1.88466	32	MYB CCNB2 CDC45 RRM2 KIF2C CDKN3 ANLN SOX4 LMNB1 CCNB1 UCK2
KEGG_OLFACTORY_TRANSDUCTION	0.0036695	0.0241764	0.431708	-0.55204	-1.89305	32	OR51E1 CLCA2 OR51E2 OR52E6 OR11H1 OR4F4 OR52N4 OR2L3 OR2AK2 OR7A5 OR14I1 OR2M5 PRKG2 OR4N2 OR51I1 OR51B2 OR1E1 OR52H1 OR2L13 CLCA4 CAMK2A
WP_ENDODERM_DIFFERENTIATION	0.00110668	0.00901113	0.45506	-0.505147	-1.89334	56	FOXA1 PAX9 GRHL2 FOXA2 HOXC11 CER1 GATA6 DUSP4
KEGG_TYROSINE_METABOLISM	0.0017427	0.0130959	0.45506	-0.673621	-1.89379	16	ALDH3B2 TAT DDC PNMT TYRP1
WP_PANCREATIC_CANCER_SUBTYPES	0.00170072	0.0129567	0.45506	-0.685569	-1.89389	15	TFF3 PRR15L KRT15 TFF1 KRT7 AGR3 AGR2 LGALS4 VSIG2 DHRS9
RICKMAN_HEAD_AND_NECK_CANCER_C	0.00213963	0.0155159	0.431708	-0.530545	-1.90615	42	MUCL1 S100A7A CDSN SLITRK6 IL1RL1 ABCA12 GAL CYP27B1 CXCL11 HORMAD1 NRG1 NEFM PAQR5
REACTOME_APC_C_MEDIATED_DEGRADATION_OF_CELL_CYCLE_PROTEINS	0.00446116	0.0284313	0.407018	-0.577052	-1.90726	28	AURKB UBE2C BUB1B CDK1 AURKA CCNA2 PTTG1 PLK1 CDC20 CCNB1
SMITH_LIVER_CANCER	0.00292951	0.0199351	0.431708	-0.656844	-1.90734	18	DDC CENPF TOP2A AURKA TBX3 CDKN3
REACTOME_M_PHASE	7.66508e-05	0.0009339	0.538434	-0.441888	-1.90869	148	CENPA AURKB CENPF UBE2C SGO1 CCNB2 NDC80 BUB1 SKA1 BIRC5 CDCA5 BUB1B KIF23 CHMP4C KIF2C CDK1 NUF2 ESPL1 KIF20A KIF18A NCAPH SPC25 NCAPG SPC24 PTTG1 PLK1 CDC20 CENPI LMNB1 CDCA8 KNL1 CCNB1 SMC4 SGO2 CEP72 FBXO5 ZWINT CENPU LBR LEMD3 CEP70 CENPK CENPE TMPO CENPJ NUP210 ZWILCH PRKCB
HANN_RESISTANCE_TO_BCL2_INHIBITOR_DN	0.0036151	0.0238654	0.431708	-0.615888	-1.91242	23	KLK12 FOXA2 CEL TRIB3 NELL1 PRSS3 FRAS1 IGSF21
LINDGREN_BLADDER_CANCER_CLUSTER_1_DN	8.52276e-06	0.000141222	0.593325	-0.434542	-1.91304	194	KRT23 CENPA TJP3 PRSS8 CENPF UBE2C CCNB2 DLGAP5 TOP2A KIF14 MYBL2 DEPDC1 CDC45 BUB1 TK1 EXO1 RAB17 BIRC5 MELK PVALB CLDN4 KIF23 KIFC1 RRM2 PYCR1 KIF2C CDK1 GTSE1 AURKA TRIP13 FAM83D RAD51 RGS16 CIT SQLE TACC3 RFC3 PTTG1 PLK1 ERBB2 PRC1 CDCA2 ORC1 CD80 B4GALNT3 CDCA8 INSIG1 TEAD2 CCNB1 SELL KIF11 PLCXD1 UCK2 SGO2
FARMER_BREAST_CANCER_CLUSTER_7	0.0013259	0.0103878	0.45506	-0.69454	-1.91867	15	ALDH3B2 DHRS2 ESRP2 IRX5
LIU_OVARIAN_CANCER_TUMORS_AND_XENOGRAFTS_XDGS_UP	0.00259616	0.0181896	0.431708	-0.526258	-1.9196	46	PLEKHG4B TROAP HASPIN MYBL2 KIFC1 KIF18B ESPL1 MKI67 PIF1 TICRR KIF12 CIT CCDC150 SPTBN5 SPAG5 WDR62 CCNF CLSPN
YAMASHITA_LIVER_CANCER_WITH_EPCAM_UP	0.00255324	0.0179648	0.431708	-0.67213	-1.91961	17	VIL1 TTK DSG2 TAF1D EPCAM FMOD SRPK1
REACTOME_KIDNEY_DEVELOPMENT	0.00494303	0.0307917	0.407018	-0.586427	-1.92139	27	IRX2 GATA3 HOXC11 RET HOXD11 WNT11 HOXB4 SIX1
WAMUNYOKOLI_OVARIAN_CANCER_LMP_UP	9.855e-05	0.0011748	0.538434	-0.453383	-1.92159	126	C9orf152 OVOL2 ESRP1 ELF3 TJP3 RAB25 TMC5 ESRP2 BAIAP2L1 C3orf52 AGR3 MLPH CRB3 STYK1 CHMP4C RASEF TMEM30B AGR2 EPCAM TACSTD2 ST14 CD24 LLGL2 PLS1 ATP8B1 TOX3 FXYD3 FAM83H C1orf116 EPHB4 F11R SRPK1 VSIG2 TNFSF10 MECOM TC2N ICA1 BSPRY SGPP2
POOLA_INVASIVE_BREAST_CANCER_UP	3.00386e-05	0.00041879	0.57561	-0.444245	-1.92162	159	HHIPL2 CENPA ASPM CEACAM5 MMP12 HLA-DRB1 CENPF RET CCNB2 DLGAP5 TOP2A PBK NDC80 TK1 BIRC5 EPPK1 MELK BUB1B DTL OIP5 RRM2 KIF2C CDK1 AURKA IL18R1 TRIP13 RSAD2 KIF20A RGS16 TPX2 CDKN3 NUSAP1 FANCI SPC25 PCLAF CCNA2 MMP9 NCAPG SQLE CXCL11 PTTG1 CCNE2 GINS1 STAT4 PRC1 CDC20 CPNE7 BCL2A1 GNLY CREB3L1 CEP55 RGS4 SELL KIF11 HSD17B1 KIF15 DSCC1
DELPUECH_FOXO3_TARGETS_DN	0.00194312	0.01431	0.45506	-0.650169	-1.92247	19	CENPF UBE2C FOXM1 PYCR1 MB AURKA MKI67 NUSAP1 PRC1 SMC4 ZWINT SLC7A1
LANDIS_ERBB2_BREAST_TUMORS_324_UP	0.000276539	0.00281985	0.498493	-0.499577	-1.92986	70	IRF6 DSG2 KCNN4 PERP SPINT1 RRM2 CDK1 CLDN3 KRT8 EPCAM LCN2 TFAP2C CLDN7 VDR SOX4 SMAGP FXYD3 CRYBG1 IRX3 FHDC1 F11R TOM1L1
KEGG_OOCYTE_MEIOSIS	0.00209185	0.0152696	0.431708	-0.529771	-1.93241	46	SGO1 CCNB2 BUB1 CDK1 AURKA ESPL1 SPDYA FBXO43 PTTG1 PGR CCNE2 PLK1 CDC20 CCNB1 ADCY1 FBXO5 ITPR3
WP_RETINOBLASTOMA_GENE_IN_CANCER	0.00236746	0.0169455	0.431708	-0.541949	-1.93926	40	CCNB2 TOP2A TTK CDC45 RRM2 CDK1 CCNA2 ANLN RFC3 CCNE2 ORC1 CCNB1 MAPK13 POLE MYC
WP_COHESIN_COMPLEX_CORNELIA_DE_LANGE_SYNDROME	0.00185871	0.0138422	0.45506	-0.668231	-1.9404	18	AURKB SGO1 CDCA5 CDK1 ESPL1 PTTG1 PLK1 SGO2
FOROUTAN_INTEGRATED_TGFB_EMT_DN	0.000835029	0.0070594	0.477271	-0.537205	-1.94395	44	FOXA2 ESRP1 ELF3 KRT15 RAB25 TMEM30B AGR2 EPCAM LCN2 SCNN1A PLS1 ATP8B1 C1orf116 VAV3 PPL
RODRIGUES_NTN1_TARGETS_DN	0.000273259	0.002795	0.498493	-0.496865	-1.94792	74	C9orf152 HOXB5 VIL1 KLK1 DDC PRLR KRT18 PRSS8 HLA-DRB1 RAB25 CLDN4 CLDN3 VDR LGALS4 PRSS3 RAB27B PPL
HUPER_BREAST_BASAL_VS_LUMINAL_UP	0.0030128	0.0203348	0.431708	-0.577744	-1.94968	30	S100A7 GPX2 KRT16 CLCA2 PKP1 TRIM29 S100A8 CA12
BORLAK_LIVER_CANCER_EGF_UP	0.00285075	0.0196004	0.431708	-0.562932	-1.9507	34	TFF3 VIL1 ELF3 KRT18 RRM2 CDK1 KRT8 MKI67 CLDN7 CIDEA ECT2
BENNETT_SYSTEMIC_LUPUS_ERYTHEMATOSUS	0.00176175	0.0132092	0.45506	-0.641398	-1.95113	21	S100A8 OAS2 OASL MX2 MX1 ISG15 XAF1 IRF7 IFI44L FPR2 TNFSF10 OAS1 IFIT3
REACTOME_CELL_CYCLE	1.67082e-07	4.65301e-06	0.690132	-0.431131	-1.95296	280	CENPA AURKB CENPF UBE2C SGO1 CCNB2 TOP2A NDC80 MYBL2 CDC45 BUB1 SKA1 TK1 EXO1 BIRC5 CDCA5 PTK6 MCM10 BUB1B OIP5 SYCP2 KIF23 FOXM1 CHMP4C RRM2 KIF2C CDK1 GTSE1 AURKA NUF2 ESPL1 KIF20A RAD51 TPX2 PIF1 HMMR RMI2 KIF18A NCAPH SPC25 CCNA2 BRIP1 NCAPG SPC24 RFC3 PTTG1 RPA4 CENPW CCNE2 GINS1 PLK1 CLSPN CDC20 ORC1 CENPI LMNB1 CABLES1 CDCA8 LIN9 KNL1 CCNB1 BRCA2 SMC4 MND1 DSCC1 SGO2 POLE CEP72 FBXL18 DBF4…
SMID_BREAST_CANCER_LUMINAL_B_UP	5.62479e-05	0.000725314	0.557332	-0.48794	-1.95451	88	TFF3 GATA3 INSM1 KRT18 TJP3 TFF1 CEACAM5 RET TESMIN MLPH ASCL1 PVALB DACH1 ENPP1 AGR2 CA12 ESR1 CHGA TOX3 CRABP2 TEDC2 GNG13 MYT1 NPY1R GLS2 SYT1 RAB26
WP_PREIMPLANTATION_EMBRYO	0.00173565	0.0130726	0.45506	-0.642605	-1.9548	21	TFAP2B GATA3 IRX5 DLX2 TBX3 GATA2 TEAD4 NKX2-1
REACTOME_KINESINS	0.00313646	0.0210101	0.431708	-0.59752	-1.95774	27	KIF23 KIFC1 KIF2C KIF18B KIF20A KIF12 KIF18A KIF19 KIF11 KIF15 KIF20B KIF26A CENPE KIF26B KIF25 KLC2 KIF21B
VANTVEER_BREAST_CANCER_ESR1_UP	0.000719391	0.0062085	0.477271	-0.525479	-1.96051	54	FOXA1 TFF3 GATA3 OVOL2 SPDEF MYB KRT18 CA12 TPBG ESR1 TSPAN13 VAV3
AFFAR_YY1_TARGETS_DN	1.35365e-05	0.00021362	0.593325	-0.457323	-1.96413	143	NECTIN4 POF1B CENPA AURKB ASPM CENPF CCNB2 TOP2A HASPIN DIAPH3 TTK IL1RL1 BUB1 RIPK4 TK1 EXO1 BIRC5 BUB1B KIF23 FOXM1 KIF2C AURKA TRIP13 KIF20A TRIB3 MKI67 LDLR HMMR CCNA2 NCAPG SQLE TACC3 STARD4 TMEM45A SPAG5 PLK1 PRC1 UHRF1 FMOD LMNB1 GALR1 CCNB1 KIF11 CYP7B1 HELLS NEURL1 RAD18
MOSERLE_IFNA_RESPONSE	0.000903102	0.00753874	0.477271	-0.605297	-1.96622	26	RSAD2 OAS2 IFIT1 OASL USP18 MX1 CMPK2 IFIT2 DDX60 IFI44L TNFSF10 OAS1 IFIT3 EPSTI1 IFIH1 CD274 SAMD9 DDX60L IFITM1
GU_PDEF_TARGETS_DN	0.000752902	0.00646157	0.477271	-0.713406	-1.97079	15	FOXA1 ITGB6 KRT18 KRT7 KRT8
WANG_RESPONSE_TO_GSK3_INHIBITOR_SB216763_DN	2.82541e-06	5.29005e-05	0.627257	-0.447733	-1.97263	189	PBK DIAPH3 MYBL2 CDC45 BUB1 TK1 EXO1 KCNN4 MCM10 MELK BUB1B DTL KIF23 RRM2 SINHCAF NUF2 TRIP13 PIGW RAD51 LDLR TICRR UBE2T SPC25 CCNA2 BRIP1 NCAPG SQLE SPC24 RFC3 PTTG1 CCNE2 GINS1 CLSPN SYT2 ASF1B UHRF1 BICDL1 TIPARP CABLES1 XRCC2 INSIG1 KNL1 HELLS DSCC1 TFB2M RB1CC1 SLCO4A1 JPT2 RAD54L DLX1 ATAD2 MYC ZWINT CENPU LBR PTPN7 RNF122 SLC25A19 DHCR7 SLC2A5 MCM8 EMP2 MCM2 CENPK ORC6 CDC6 TEX30 NCF1 PU…
KAMMINGA_EZH2_TARGETS	0.00245937	0.01749	0.431708	-0.60333	-1.97677	27	AURKB CCNB2 TOP2A CDCA5 AURKA MKI67 NUSAP1 TACC3 PRC1 ECT2 SMC4 DBF4 MCM2 POLE2 MCM4 HAT1 RBL1 PCNA RRM1
REACTOME_MITOTIC_PROMETAPHASE	5.70197e-05	0.00073188	0.557332	-0.485988	-1.98034	98	CENPA AURKB CENPF SGO1 CCNB2 NDC80 BUB1 SKA1 BIRC5 CDCA5 BUB1B KIF2C CDK1 NUF2 KIF18A NCAPH SPC25 NCAPG SPC24 PLK1 CDC20 CENPI CDCA8 KNL1 CCNB1 SMC4 SGO2 CEP72 ZWINT CENPU CEP70 CENPK CENPE
VECCHI_GASTRIC_CANCER_ADVANCED_VS_EARLY_DN	0.000423879	0.0040021	0.498493	-0.517097	-1.98359	65	MS4A8 C9orf152 TFF3 HEPACAM2 TMEM45B TMC5 MLPH PLAAT2 GSDMB HMMR CAPN13 TMPRSS2 LGALS4 FXYD3 PRSS3 CCSER1 HBA1 VSIG2 NMU SENP8 KCNK10
REACTOME_OLFACTORY_SIGNALING_PATHWAY	0.00256017	0.0179755	0.431708	-0.594741	-1.98421	29	OR51E1 OR51E2 OR52E6 OR11H1 OR4F21 OR4F4 OR52N4 OR2L5 OR2L3 OR2AK2 GNG13 OR7A5 OR14I1 OR2M5 OR4N2 OR51I1 OR51B2 OR1E1
TOYOTA_TARGETS_OF_MIR34B_AND_MIR34C	2.86458e-07	7.71806e-06	0.674963	-0.446611	-1.9843	211	PRR15L MYB CENPA AURKB ESPN CENPF KIF14 HASPIN MYBL2 SKA1 CKAP2L MELK BUB1B DTL FOXM1 KIFC1 RRM2 KIF2C GTSE1 AURKA MARVELD3 TRIP13 RAD51 MKI67 TICRR NUSAP1 CCNA2 ESR1 BRIP1 ARHGAP11A SPC24 RFC3 CCNE2 PLK1 CCNF MAP3K21 CLSPN CDCA2 HOOK1 ZNF695 RTKN2 ASF1B LMNB1 ATAD5 XRCC2 CCNB1 KIF11 HELLS KIF15 PARPBP STIL LRRC37A2 POLE RAD54L CEP72 ZNF107 PRELID2 XPO5 HPCA SLC25A19 KIF20B MCM8 HYLS1 CENPE PTPN3…
SCHUETZ_BREAST_CANCER_DUCTAL_INVASIVE_DN	0.000881541	0.00739602	0.477271	-0.544736	-1.987	46	ALDH3B2 ZNF750 MYB TJP3 MLPH PERP GRB14 TBX3 CLDN3 PDZK1IP1 SCNN1A
WP_GASTRIC_CANCER_NETWORK_1	0.000533721	0.00481152	0.477271	-0.721655	-1.99358	15	CENPF UBE2C TOP2A MYBL2 AURKA TPX2 ECT2 LIN9 KIF15
YEGNASUBRAMANIAN_PROSTATE_CANCER	0.000435617	0.00406657	0.498493	-0.534799	-1.99529	54	DHRS2 SPDEF DDC NDC80 CLDN4 KIF23 CRISP3 KRT81 CLDN3 AGR2 SLC44A4 COCH PON1 TOX3 TMPRSS2 BCHE CLGN TRIM36 ATAD2 SERPINA1
JINESH_BLEBBISHIELD_TO_IMMUNE_CELL_FUSION_PBSHMS_DN	7.57479e-07	1.66244e-05	0.659444	-0.453798	-1.99537	187	PIP LRRC26 ALDH3B2 GPX2 ZG16B C9orf152 OVOL2 CLCA2 FAM3B PRSS8 ONECUT2 HOXB2 AKR1B10 MLPH ILDR1 PVALB GRB14 KIF18B FAM110A AGR2 LCN2 RHOV SCNN1A S100A8 CA12 DUOX1 OAS2 C6orf141 IFIT1 OAS3 MX2 CRABP2 FXYD3 MX1 IRX3 VAV3 ABCA6 ISG15 XAF1 INSIG1 IFI44L CADPS2 TNFSF10 OAS1 TMEM154 S100A9 DHRS9 PLCB1 C15orf48 SGPP2 IFIT3 EPSTI1 GCNT2 SYT7
KAUFFMANN_MELANOMA_RELAPSE_UP	0.00111616	0.00901666	0.45506	-0.571211	-1.9957	36	CENPF TOP2A CDC45 POLQ EXO1 RRM2 RAD51 BRIP1 PTTG1 XRCC2 SMC4 RAD18 RAD54L EME1 ORC6 CDC6 FANCA CHEK2 CHEK1 MSH6 MCM4 TDP1 PCNA GTF2H3
SMID_BREAST_CANCER_RELAPSE_IN_LUNG_DN	0.00101371	0.00839859	0.45506	-0.637062	-1.99651	24	SCGB2A1 SCGB2A2 TFAP2B SCGB1D2 TFF1 LRRC31 ACKR1 TOX3
WONG_EMBRYONIC_STEM_CELL_CORE	1.51004e-05	0.00023605	0.593325	-0.463621	-1.99703	146	AURKB CCNB2 DLGAP5 TOP2A TTK NDC80 MYBL2 BUB1 EXO1 BIRC5 CDCA5 BUB1B DTL KIF23 RRM2 CDK1 GTSE1 AURKA SINHCAF TRIP13 KIF20A CDKN3 NCAPH NUSAP1 CCNA2 SQLE RFC3 SPAG5 PLK1 CCNF CRABP2 CDC20 ORC1 LMNB1 CDCA8 TEAD2 KIF11 HELLS SMC4 RAD18 MAPK13 CKAP2 DBF4 MYC CDCA3 MCM2 WDHD1 CDC6 BRIX1 MTHFD2 POLE2 PRIM2 CHEK2
WILCOX_RESPONSE_TO_PROGESTERONE_UP	0.000102474	0.0012172	0.538434	-0.502976	-1.99747	82	ASPM CENPF CCNB2 DLGAP5 TOP2A PBK NDC80 TK1 RRM2 CDK1 KIF20A LDLR HMMR LIPG NUSAP1 FANCI PCLAF NCAPG CNTN6 PRC1 CDC20 PPL INSIG1 CEP55 CCNB1 NPY1R HMGCR TNFAIP6 CENPU DHCR7 WDHD1 CDC6 SMPDL3B MSMO1 SAMD9 MVK CYP51A1 KANSL1L RIF1 CENPQ TTF2 LGALS8
PUJANA_BRCA_CENTERED_NETWORK	0.000231893	0.00242427	0.518848	-0.526147	-1.99897	60	UBE2C TOP2A NDC80 MYBL2 KIFC1 CDK1 AURKA ESPL1 HMMR FANCI CCNA2 RFC3 GINS1 CDC20 LMNB1 BRCA2 SMC4 POLE RAD54L NFYB LBR SLC7A1 MCM2 TMPO DNA2
FUJII_YBX1_TARGETS_DN	1.86461e-05	0.000279411	0.57561	-0.48236	-2.00186	110	ASPM TOP2A MYBL2 DEPDC1 TK1 EXO1 MCM10 MELK BUB1B DTL OIP5 KIF23 FOXM1 RRM2 TRIP13 RAD51 CDKN3 NCAPH NUSAP1 FANCI SPC25 BRIP1 MICB RFC3 CCNF ASF1B UHRF1 LMNB1 DEPDC1B KIF11 HELLS PARPBP ATAD2 FBXO5 ZWINT CENPU SLC25A19 MCM2 CENPK CDC6 CASP2 JPH1 SLC16A7 POLE2 ITPR1
DESERT_STEM_CELL_HEPATOCELLULAR_CARCINOMA_SUBCLASS_UP	1.64523e-05	0.000252421	0.57561	-0.473685	-2.00915	127	VIL1 CENPA ELF3 MMP12 UBE2C DLGAP5 TOP2A TROAP TTK BUB1 DSG2 PHLDA2 BUB1B KIF23 KIF2C CDK1 TRIP13 KIF20A EPCAM TPX2 STK26 COCH MMP9 NCAPG INAVA TACC3 PTTG1 SPAG5 SOX4 PRC1 PRSS3 SLC12A8 SPATS2 CEP55 KIF11 HELLS KIF15 UCK2 MAPK13
MCBRYAN_PUBERTAL_BREAST_4_5WK_UP	6.91666e-07	1.57121e-05	0.659444	-0.459537	-2.01328	176	IRX2 FOXA1 CLDN8 GATA3 LAD1 GRHL2 POF1B ESRP1 MYB PRLR KRT18 HLA-DRB5 KRT7 MUC15 RAB25 ESRP2 RIPK4 IRF6 RAB17 PERP SPINT1 DSP IRX5 CLDN4 TMEM30B CLDN3 KRT8 EPCAM LCN2 TACSTD2 ST14 PDZK1IP1 TFAP2C CLDN7 TPBG PROM2 CD24 CRACR2B SOX4 MMD2 TMPRSS2 FXYD3 ZNF704 IRX3 FHDC1
SCIBETTA_KDM5B_TARGETS_DN	0.000329506	0.00324031	0.498493	-0.557811	-2.01851	44	DLGAP5 TOP2A PBK TTK NDC80 GAL BUB1B OIP5 KIF2C CDK1 AURKA HMMR SCNN1A NCAPH ECT2 ISG15 INSIG1 CCNB1
LINDGREN_BLADDER_CANCER_CLUSTER_3_UP	1.48995e-06	2.97452e-05	0.643552	-0.462691	-2.01858	171	CENPA CENPF UBE2C CCNB2 DLGAP5 TOP2A KIF14 MYBL2 DEPDC1 CDC45 BUB1 AKR1B10 TK1 EXO1 BIRC5 MELK KIF23 KIFC1 RRM2 PYCR1 KIF2C CDK1 AURKA TRIP13 FAM83D RAD51 RGS16 RMI2 TACC3 RFC3 PTTG1 PLK1 ERBB2 PRC1 PRSS3 ORC1 CDCA8 INSIG1 TOM1L1 CEP55 TEAD2 CCNB1 KIF11 RAD18 UCK2 PPAT CKAP2 PANK1 RAD54L SLFN13 ATAD2 DBF4 ZWINT CENPU MCM8 CENPE WDHD1 CDC6 TMPO TEX30
PYEON_CANCER_HEAD_AND_NECK_VS_CERVICAL_UP	3.0076e-05	0.00041879	0.57561	-0.490455	-2.0201	105	ELF3 CENPF HOXD10 SHOC1 NUP62CL DTL SYCP2 RASEF CDK1 TMEM30B NUF2 HOXB3 ESR1 BRIP1 CCDC150 ATP8B1 CCNE2 GINS1 MAP3K21 GCH1 UHRF1 CENPI LMNB1 KNL1 OCLN HELLS KIF15 SMC4 MECOM ATAD2 WDR76 PRELID2 CENPU PRMT6 CENPK GRAMD1C WDHD1 TMPO GAS2L3 CENPJ NUP210 C18orf54 SLF1
EGUCHI_CELL_CYCLE_RB1_TARGETS	0.000571858	0.00506721	0.477271	-0.709158	-2.02536	17	NDC80 BUB1 KIF20A KIF18A CCNA2 CCNE2 ECT2 CDCA8 KIF11 SMC4 MCM2 CENPE
GLASS_IGF2BP1_CLIP_TARGETS_KNOCKDOWN_DN	0.000281611	0.00286275	0.498493	-0.538091	-2.02658	57	SGO1 EXO1 FOXM1 CDK1 AURKA IQGAP3 IGF2BP1 MKI67 TPX2 NCAPH CIT FANCI SPAG5 MED1 PRR11 PLK1 PRC1 SRPK1 KIF11
PUJANA_BREAST_CANCER_WITH_BRCA1_MUTATED_UP	0.00127964	0.0101452	0.45506	-0.600993	-2.02814	30	CENPA AURKB NDC80 MYBL2 FOXM1 CDK1 HMMR RFC3 CDC20 SMC4 RAD54L LBR MCM2 DNA2 EZH2 SNRPA TTF2 MCM4
MISIAK_ANAPLASTIC_THYROID_CARCINOMA_UP	0.00126091	0.0100208	0.45506	-0.620046	-2.03154	27	PRLR SP6 BIRC5 COL20A1 DTL RRM2 IGF2BP1 SPC24 GINS1 LMNB1 SIX4
WHITFIELD_CELL_CYCLE_G2	3.3841e-05	0.000465349	0.557332	-0.506369	-2.03256	89	AURKB UBE2C TOP2A ARHGEF39 NDC80 POLQ CKAP2L TFAP2A MELK KIF23 KIFC1 CDK1 FAM110A ESPL1 FAM83D PIF1 NLRP2 NCAPH NUSAP1 CCNA2 ANLN WDR62 CCNF SKA3 CDCA2 LMNB1 CDCA8 KIF11 SMC4 MND1 STIL CKAP2
REACTOME_RHO_GTPASES_ACTIVATE_FORMINS	0.000109255	0.0012794	0.538434	-0.530055	-2.03687	68	CENPA AURKB CENPF SGO1 DIAPH3 NDC80 BUB1 SKA1 BIRC5 BUB1B KIF2C NUF2 KIF18A SPC25 SPC24 PLK1 CDC20 CENPI CDCA8 KNL1 SGO2 ZWINT CENPU CENPK CENPE
RIEGE_DELTANP63_DIRECT_TARGETS_UP	4.18814e-05	0.000559658	0.557332	-0.53169	-2.04176	69	RASSF6 GPX2 LAD1 ESRP1 AURKB KIF14 IRF6 CYP27B1 TRIP13 LDLR FANCI PTTG1 OAS3 NRG1 FERMT1 ORC1 SPATS2 UCK2 MREG CARD10 KIZ IL1B VSNL1 SDC1 RAB38 MYO19
CAIRO_HEPATOBLASTOMA_CLASSES_UP	1.15122e-08	4.10229e-07	0.74774	-0.456054	-2.04621	241	PIK3C2G DDC CENPA AURKB ASPM CENPF UBE2C CCNB2 DLGAP5 TOP2A KIF14 PBK TTK NDC80 BUB1 BIRC5 MCM10 BUB1B DTL OIP5 KIF23 RRM2 KIF2C CDK1 GTSE1 AURKA SINHCAF TAF1D KIF18B TRIP13 KIF20A MKI67 EPCAM TPX2 CDKN3 HMMR KIF18A NUSAP1 FANCI CCNA2 NCAPG SQLE SPAG5 GINS1 PLK1 CCNF PRC1 ECT2 CDC20 NOL11 CENPI SRPK1 CDCA8 PUDP CCNB1 KIF11 PLCXD1 BRCA2 KIF15 SMC4 PPAT RB1CC1 SLCO4A1 JPT2
YANG_BREAST_CANCER_ESR1_UP	0.000629949	0.00550832	0.477271	-0.672735	-2.04645	21	TFF3 GATA3 KRT18 TFF1 MLPH SCNN1A CA12 ESR1
BIDUS_METASTASIS_UP	1.26655e-05	0.000201796	0.593325	-0.506709	-2.04678	92	CENPA CENPF UBE2C CCNB2 DLGAP5 PBK DEPDC1 BUB1 BIRC5 MCM10 DSP RRM2 CDK1 AURKA TPX2 NCAPH NUSAP1 FANCI CCNA2 SQLE ECT2 ASF1B LMNB1 KNL1 CCNB1 KIF11 SMC4
SCIAN_CELL_CYCLE_TARGETS_OF_TP53_AND_TP73_DN	0.000237936	0.00247173	0.518848	-0.728348	-2.04764	16	UBE2C KIF23 GTSE1 AURKA TPX2 CDKN3 CCNA2 CCNF CDC20 CCNB1 MYC
PID_FOXM1_PATHWAY	0.00102488	0.00846996	0.45506	-0.625663	-2.04995	27	CENPA AURKB CENPF CCNB2 BIRC5 FOXM1 CDK1 CCNA2 ESR1 PLK1 CCNB1 BRCA2
NAKAMURA_CANCER_MICROENVIRONMENT_DN	0.000651181	0.00564925	0.477271	-0.663914	-2.05113	22	CCNB2 BUB1 KIF2C AURKA TRIP13 FAM83D FANCI SPAG5 CDCA2 CDC20
CHARAFE_BREAST_CANCER_LUMINAL_VS_BASAL_UP	2.96649e-07	7.9282e-06	0.674963	-0.466568	-2.05403	194	FOXA1 C9orf152 TFF3 GATA3 SPDEF MYB PRLR TTC6 TJP3 FGFR4 TFF1 F7 ONECUT2 TESMIN TMEM184A EPS8L1 MLPH RAB17 SYCP2 GOLT1A PYCR1 TBX3 DACH1 ENPP1 HPX AGR2 SYNE4 SLC44A4 KIF12 CA12 ESR1 DEGS2 ZNF296 LLGL2 ATP8B1 CREB3L4 PGR SIDT1 ZNF704 CAMSAP3 GALNT6 TSPAN13
SHEPARD_BMYB_MORPHOLINO_DN	8.16717e-06	0.000136697	0.593325	-0.495216	-2.05522	110	AURKB ASPM FGFR4 F7 DLGAP5 KIF14 TTK TK1 ASCL1 BIRC5 MELK PVALB KIF23 FOXM1 CDK1 GTSE1 DLX2 IQGAP3 MKI67 TPX2 LIPG BHLHE22 TACC3 ANLN TOX3 PRR11 GINS1 HES5 PRC1 CDCA2 CDC20 GCH1 UHRF1 CCNB1 RGS4 KIF11 HELLS PARPBP CKAP2 DLX1 WDR76 FBXO5 ELAVL4 CDCA3 SLC2A5 MCM2
FARMER_BREAST_CANCER_BASAL_VS_LULMINAL	3.85706e-07	9.68357e-06	0.674963	-0.468895	-2.05534	175	TFF3 GATA3 DHRS2 KRT16 SPDEF PRR15L MYB CENPA KRT18 TFF1 MMP12 RET TESMIN KIF14 TTK NDC80 PTGER3 BUB1 MLPH TFAP2A MCM10 PKP1 GAL MELK FOXM1 TBX3 DACH1 KRT8 AGR2 TPX2 SCNN1A TRIM29 SLC44A4 CA12 TPBG ESR1 RARRES1 PTTG1 SIDT1 GALNT6 TSPAN13 CDC20 BCL2A1 RNF43
BOYAULT_LIVER_CANCER_SUBCLASS_G23_UP	0.000558879	0.00497883	0.477271	-0.676038	-2.0565	21	CENPA DLGAP5 BUB1B OIP5 MKI67 COCH CCNE2 ECT2 PTH2R SLC50A1 DBF4 CENPU MCM2
PUJANA_BRCA2_PCC_NETWORK	1.58743e-07	4.45825e-06	0.690132	-0.464374	-2.05977	208	GATA3 MYB CENPA AURKB CENPF UBE2C CCNB2 DLGAP5 TOP2A TROAP KIF14 TTK NDC80 MYBL2 CDC45 BUB1 MELK BUB1B SYCP2 KIF23 FOXM1 KIFC1 RRM2 KIF2C CDK1 GTSE1 AURKA ESPL1 MKI67 TPX2 CDKN3 HMMR TMSB15A NCAPH FANCI SPC25 PCLAF CCNA2 RFC3 PTTG1 SPAG5 CCNE2 GINS1 CCNF CDC20 GRAP2 LMNB1 SRPK1 INSIG1 CLGN CCNB1 KIF11 BRCA2 SMC4 PFDN4 STIL POLE RAD54L DBF4 ZWINT NFYB LBR KIF20B SLC7A1 MCM2 TMEM131L CENPE WDHD1 ZN…
FARMER_BREAST_CANCER_APOCRINE_VS_LUMINAL	3.84437e-07	9.68357e-06	0.674963	-0.473593	-2.06226	167	PIP ALDH3B2 TFAP2B CLDN8 LBP TFF3 GATA3 CLCA2 DDC SCGB1D2 TFF1 TESMIN KRT7 S100A14 C3orf52 AKR1B10 TK1 ABCA12 FCN2 STYK1 TBX3 PDZK1IP1 TMSB15A S100A8 OASL ESR1 MICB TMPRSS2 CRABP2 CRYBG1 BRINP3 CLIC3 RESF1
SMID_BREAST_CANCER_LUMINAL_A_DN	0.000159775	0.0017949	0.518848	-0.735478	-2.06769	16	KRT16 TOP2A NDC80 MYBL2 CDC45 TPX2 NCAPH CDC20 CDCA8
AIGNER_ZEB1_TARGETS	0.000461804	0.00422768	0.498493	-0.648702	-2.0679	25	PKP3 CRB3 EPPK1 DSP TMEM30B EPCAM TACSTD2 CLDN7 CD24 MAL2 F11R PPL OCLN PCDH7 MARVELD2 MUC1
PETROVA_ENDOTHELIUM_LYMPHATIC_VS_BLOOD_UP	1.82733e-05	0.00027652	0.57561	-0.519405	-2.07084	87	TFF3 AURKB CENPF UBE2C CCNB2 HOXD10 TOP2A TTK NDC80 MYBL2 BUB1 TK1 DSP BUB1B FOXM1 KIF2C CDK1 RGS16 CDKN3 ANGPT2 PCLAF CCNA2 PTTG1 SPAG5 CCNE2 GINS1 PLK1 SMAGP SLC26A4 GCH1 LMNB1 CCNB1 KIF11 SMC4 CEACAM1 LDB2 LBR TBX1 NOS2 EMP2
REACTOME_CELL_CYCLE_MITOTIC	1.74245e-08	6.0151e-07	0.733762	-0.463969	-2.07336	222	CENPA AURKB CENPF UBE2C SGO1 CCNB2 TOP2A NDC80 MYBL2 CDC45 BUB1 SKA1 TK1 BIRC5 CDCA5 PTK6 MCM10 BUB1B KIF23 FOXM1 CHMP4C RRM2 KIF2C CDK1 GTSE1 AURKA NUF2 ESPL1 KIF20A TPX2 HMMR KIF18A NCAPH SPC25 CCNA2 NCAPG SPC24 RFC3 PTTG1 RPA4 CCNE2 GINS1 PLK1 CDC20 ORC1 CENPI LMNB1 CABLES1 CDCA8 LIN9 KNL1 CCNB1 SMC4 SGO2 POLE CEP72 FBXL18 DBF4 MYC FBXO5 ZWINT CENPU LBR LEMD3 MCM8 MCM2 CEP70 CENPK CENPE ORC6 C…
REN_BOUND_BY_E2F	0.000477156	0.00434421	0.498493	-0.598813	-2.07504	34	CENPA TOP2A TTK NDC80 TK1 CDK1 RAD51 CCNA2 RFC3 PTTG1 ORC1 SMC4 RAD54L DBF4 CENPE CDC6 PRIM2 CSTF1 CHEK1 POLD1 CDK2 RBL1 PCNA RRM1
MIKKELSEN_MEF_HCP_WITH_H3K27ME3	2.83029e-10	1.33994e-08	0.814036	-0.459029	-2.08505	291	LRRC26 TFAP2B AP1M2 CYP4F22 LAD1 GRHL2 FOXA2 LARGE2 KDF1 TBX20 BARX1 PRLR INSM1 FGFR4 SCGN ONECUT2 DPP10 IRF6 DSG2 CBLC CRB3 PNMT OPRD1 GAL CLDN4 RASEF MARVELD3 CYP27B1 ACAN DRD2 ADCYAP1 TACSTD2 SCNN1B LHFPL5 HOXB3 KIF12 TFAP2C KRT83 MMP9 SCRT1 PROM2 DEGS2 LINGO3 HOXD4 CHGA CRACR2B EMILIN3 KCNV1 SKAP1 MMD2 TMPRSS2 NELL1 KCNH7 HES5 GALNT6 CPNE7 DPYS RAPGEF4 KCNC1 NGB GNG13 NKX2-1 BICDL1 VAX1 MAST1…
BLUM_RESPONSE_TO_SALIRASIB_DN	4.78657e-07	1.10928e-05	0.659444	-0.478148	-2.09316	173	CENPA AURKB CENPF UBE2C CCNB2 TOP2A TROAP PBK TTK NDC80 MYBL2 CDC45 BUB1 RIPK4 TK1 EXO1 BUB1B KIF23 RRM2 KIF2C CDK1 AURKA TRIP13 ESPL1 KIF20A RAD51 MKI67 TPX2 CDKN3 HMMR NUSAP1 COCH CCNA2 NCAPG TACC3 RFC3 PTTG1 SPAG5 SOX4 CCNE2 SKAP1 PLK1 CCNF CRABP2 PRC1 CDC20 ORC1 VAV3 RGS4 KIF11 KIF15 SMC4 STIL POLE SLC25A10 ZNF107 FBXO5 ZWINT NFYB KIF20B CEMIP2 NPTX1 MCM2 CARHSP1 PDE4A SDC1 ORC6 CDC6 TMPO
PETROVA_PROX1_TARGETS_UP	0.000339207	0.00332583	0.498493	-0.689064	-2.09613	21	UBE2C TOP2A NDC80 MYBL2 TK1 DSP BUB1B CDK1 CCNE2 GINS1 SMAGP GCH1 SMC4
REACTOME_ESTROGEN_DEPENDENT_GENE_EXPRESSION	0.000633712	0.00552664	0.477271	-0.595816	-2.10349	38	FOXA1 TFF3 GATA3 MYB TFF1 ESR1 PGR NR5A2 MED1
REACTOME_SEPARATION_OF_SISTER_CHROMATIDS	2.00375e-05	0.000297778	0.57561	-0.535329	-2.10588	76	CENPA AURKB CENPF UBE2C SGO1 NDC80 BUB1 SKA1 BIRC5 CDCA5 BUB1B KIF2C NUF2 ESPL1 KIF18A SPC25 SPC24 PTTG1 PLK1 CDC20 CENPI CDCA8 KNL1 SGO2
LE_EGR2_TARGETS_UP	1.23203e-05	0.000198201	0.593325	-0.534113	-2.10671	78	CCNB2 TOP2A BUB1 BIRC5 KIF23 RRM2 KIF2C CDK1 AURKA IQGAP3 KIF20A RAD51 MKI67 UBE2T NCAPH NUSAP1 PCLAF CCNA2 PLK1 PRC1 ECT2 CDC20 UHRF1 LMNB1 B4GALNT3 CDCA8 LIN9 CCNB1 KIF11 EPHA5
SMIRNOV_RESPONSE_TO_IR_6HR_DN	5.29055e-05	0.000684878	0.557332	-0.554507	-2.10673	62	CENPA ASPM CENPF UBE2C DLGAP5 KIF14 DEPDC1 BUB1 ATP2A3 KIF23 AURKA KIF20A LDLR TPX2 P2RX5 HMMR ARHGAP11A TMEM45A PLK1 CDC20 INSIG1 CCNB1 OAS1 MYC CDCA3 CENPE SLC19A1 SMCO4
REACTOME_MITOTIC_METAPHASE_AND_ANAPHASE	4.57343e-06	8.10499e-05	0.610527	-0.517645	-2.11287	100	CENPA AURKB CENPF UBE2C SGO1 CCNB2 NDC80 BUB1 SKA1 BIRC5 CDCA5 BUB1B CHMP4C KIF2C CDK1 NUF2 ESPL1 KIF18A SPC25 SPC24 PTTG1 PLK1 CDC20 CENPI LMNB1 CDCA8 KNL1 CCNB1 SGO2 FBXO5 ZWINT CENPU LBR LEMD3 CENPK CENPE
BASAKI_YBX1_TARGETS_UP	1.10894e-07	3.25224e-06	0.704976	-0.486435	-2.11325	166	CENPA AURKB ASPM UBE2C CCNB2 PBK DIAPH3 NDC80 KRT80 DEPDC1 BUB1 TK1 BIRC5 MCM10 MELK BUB1B DTL OIP5 KIF23 KIF2C CDK1 GTSE1 AURKA NUF2 TRIP13 ESPL1 FAM83D KIF20A RAD51 MKI67 TPX2 CDKN3 ANXA3 FANCI NPFFR2 CCNA2 ANLN SPC24 RFC3 PTTG1 CENPW GINS1 PLK1 PRC1 CDC20 ASF1B UHRF1 CENPI CDCA8 DEPDC1B CEP55 CCNB1
MISSIAGLIA_REGULATED_BY_METHYLATION_DN	4.74922e-05	0.00062456	0.557332	-0.550997	-2.11363	65	CENPF UBE2C DLGAP5 KIF14 CDC45 TK1 BUB1B KIF23 FOXM1 KIFC1 CDK1 AURKA ESPL1 MKI67 CDKN3 NCAPH NUSAP1 PCLAF CCNA2 PRC1 LMNB1 SMC4 MECOM RAB26 ZWINT LBR PCDH7 CENPE CDC6 TMPO
PID_AURORA_A_PATHWAY	6.247e-05	0.00078717	0.538434	-0.765146	-2.11372	15	CENPA AURKB DLGAP5 BIRC5 AURKA TPX2 TACC3
MARSON_BOUND_BY_E2F4_UNSTIMULATED	9.50494e-12	5.94328e-10	0.875325	-0.460663	-2.11422	342	CENPA AURKB ASPM UBE2C SGO1 CCNB2 PIMREG DLGAP5 TOP2A HASPIN PBK DIAPH3 TTK NDC80 MYBL2 DEPDC1 CDC45 BUB1 SKA1 POLQ EXO1 BIRC5 CDCA5 RDM1 CKAP2L MCM10 MELK BUB1B DTL KIF23 KIFC1 RRM2 KIF2C CDK1 GTSE1 AURKA NUF2 KIF18B FAM110A ESPL1 KIF20A RAD51 TPX2 PIF1 HMMR NCAPH CIT SPDYA NUSAP1 FANCI SPC25 PCLAF CCNA2 BRIP1 ARHGAP11A TACC3 ANLN CCDC150 SPC24 SPAG5 PRR11 PLK1 CCNF PRC1 CLSPN SKA3 CDCA2 ECT2 IN…
CONCANNON_APOPTOSIS_BY_EPOXOMICIN_DN	8.27091e-06	0.000137738	0.593325	-0.523209	-2.12057	93	TFAP2B MYB CENPA AURKB UBE2C DLGAP5 TOP2A BUB1 ASCL1 BIRC5 ABCA12 KIF23 KIFC1 CDK1 AURKA DACH1 ESPL1 MKI67 HMMR TMSB15A SPC25 PCLAF CCNA2 CD24 CHGA PTTG1 NELL1 PLK1 LMO1 CDC20 RAPGEF4 RPH3A ESRRG INSIG1 RGS4
FRASOR_RESPONSE_TO_SERM_OR_FULVESTRANT_DN	0.000231129	0.00242393	0.518848	-0.628735	-2.14366	31	MYB CENPF UBE2C TK1 GAL FOXM1 KIF2C CDK1 AURKA CCNA2 CDC20 KIF11 POLE MYC MCM2
MOLENAAR_TARGETS_OF_CCND1_AND_CDK4_DN	7.2001e-05	0.00089034	0.538434	-0.594942	-2.14444	43	CENPF CDC45 MELK DTL KIF2C AURKA TRIP13 FAM83D KIF20A TPX2 TMSB15A NCAPH SPC25 PCLAF CDCA2 CDCA8 CEP55 KNL1 KIF11 MTFR2 KIF20B CENPK CDC6 GAS2L3
TANG_SENESCENCE_TP53_TARGETS_DN	6.98729e-05	0.000867522	0.538434	-0.595785	-2.14747	43	CENPA AURKB UBE2C CCNB2 TOP2A PBK TTK BUB1 TK1 BIRC5 KIF23 CDK1 KIF20A TPX2 NUSAP1 CCNA2 PTTG1 SPAG5 PRC1 CDC20 LMNB1 PPL QPCT KIF11 SMC4
MIKKELSEN_NPC_HCP_WITH_H3K27ME3	2.44855e-08	8.19646e-07	0.733762	-0.490564	-2.15154	179	LRRC26 HOXB8 TFAP2B OVOL2 HOXB5 LAD1 C6orf132 HOXC10 DPP10 HOXC9 HOXD10 HOXB2 CRYBA2 HOXD11 RIPK4 PHLDA2 CRB3 SPINT1 OPRD1 HOXB4 TBX3 IGF2BP1 DRD2 SP8 LIPG HOXB3 VWA2 TFAP2C CLDN7 VDR SCRT1 HOXC6 DEGS2 SCNN1G LLGL2 MAL2 ST8SIA6 HOXB7 PGR SKAP1 NELL1 MAP3K21 SERINC2 SYT2 NKX2-1 VAX1 NPR3 CA7 MAST1 IGSF21 SLC17A6 VIPR1 SLC6A17 CPLX1 STAC2 HRH3 PITPNM3 CYP26A1 HTR1A GABRG3 SGPP2 RBFOX3 ADGRB1 CCKBR …
MEISSNER_NPC_HCP_WITH_H3K27ME3	0.000210253	0.00224767	0.518848	-0.631589	-2.15339	31	HOXB5 HOXC11 HOXD10 RIPK4 CRB3 HOXB6 HOXB4 IGF2BP1 DRD2 TFAP2C SCNN1G HOXB7 NELL1
BENPORATH_CYCLING_GENES	5.42247e-12	3.59401e-10	0.887075	-0.471377	-2.1534	319	TFF3 CENPA AURKB INSM1 CENPF UBE2C CCNB2 PIMREG DLGAP5 TOP2A TROAP ARHGEF39 KIF14 PBK TTK NDC80 CDC45 BUB1 POLQ EXO1 DUSP4 BIRC5 TFAP2A DSP MELK BUB1B DTL HOXB4 KIF23 FOXM1 KIFC1 RRM2 KIF2C GTSE1 AURKA SINHCAF NUF2 FAM110A TRIP13 ESPL1 FAM83D RAD51 MKI67 TPX2 CDKN3 PIF1 HMMR NLRP2 UBE2T NCAPH CIT NUSAP1 FANCI ARHGAP8 PCLAF CCNA2 IFIT1 ARHGAP11A TACC3 GATA2 ANLN A1BG CD24 PTTG1 SPAG5 HORMAD1 CCNE2…
REACTOME_CELL_CYCLE_CHECKPOINTS	1.00249e-06	2.12965e-05	0.643552	-0.5144	-2.15636	119	CENPA AURKB CENPF UBE2C SGO1 CCNB2 NDC80 CDC45 BUB1 SKA1 EXO1 BIRC5 MCM10 BUB1B KIF2C CDK1 GTSE1 NUF2 RMI2 KIF18A SPC25 CCNA2 BRIP1 SPC24 RFC3 CCNE2 PLK1 CLSPN CDC20 ORC1 CENPI CDCA8 KNL1 CCNB1 SGO2 DBF4 ZWINT CENPU MCM8 MCM2 CENPK CENPE ORC6 CDC6 DNA2
MIKKELSEN_IPS_WITH_HCP_H3K27ME3	7.76587e-05	0.000942715	0.538434	-0.590069	-2.1566	48	HOXB8 TFAP2B HOXB5 HOXC10 HOXC9 HOXD10 HPSE2 HOXB2 NPAS4 HOXB6 HOXB3 HOXC6 HOXD4 HOXB7 USP18 KCNK9 RPH3A HBQ1 HTR2C GRM8
KIM_BIPOLAR_DISORDER_OLIGODENDROCYTE_DENSITY_CORR_DN	0.00015219	0.00173319	0.518848	-0.618849	-2.16214	36	ALDH3B2 CDSN SULT2B1 PRSS8 TOP2A WNT11 CRISP3 S100A8 ESR1 SLC22A13 ORC1 GRAP2
SESTO_RESPONSE_TO_UV_C1	6.90826e-05	0.000863924	0.538434	-0.667187	-2.16726	26	S100A7 GPX2 SULT2B1 KRT18 LCN2 IFIT1
LANDIS_BREAST_CANCER_PROGRESSION_UP	0.000113862	0.00132399	0.538434	-0.691683	-2.16769	24	IRF6 DSG2 KCNN4 SPINT1 CLDN3 LCN2 TFAP2C CLDN7 VDR SOX4 FXYD3 CRYBG1 IRX3
PUJANA_XPRSS_INT_NETWORK	1.21353e-06	2.51353e-05	0.643552	-0.543893	-2.17864	88	CENPA AURKB UBE2C TOP2A NDC80 MYBL2 FOXM1 KIFC1 CDK1 GTSE1 AURKA ESPL1 MKI67 HMMR FANCI SPC25 PCLAF CCNA2 RFC3 GINS1 CCNF CDC20 LMNB1 BRCA2 SMC4 USP49 POLE RAD54L ZWINT NFYB LBR KIF20B SLC7A1 MCM2 TMEM131L TMPO CASP2 DNA2
SU_TESTIS	7.46397e-05	0.000916134	0.538434	-0.633721	-2.18211	33	CCNB2 TTK BUB1 BUB1B OIP5 SYCP2 KIF2C CDK1 AURKA CDKN3 HMMR NCAPH ACRV1 CCNB1
LI_WILMS_TUMOR_VS_FETAL_KIDNEY_1_DN	2.63466e-06	4.96094e-05	0.627257	-0.53734	-2.18817	95	AURKB CENPF CCNB2 DLGAP5 TOP2A KIF14 TTK MELK BUB1B KIF23 KIFC1 KIF2C CDK1 AURKA TRIP13 ESPL1 MKI67 TPX2 CDKN3 TMSB15A CIT FANCI PCLAF SIX1 PTTG1 SPAG5 CRABP2 CDC20 LMNB1 SRPK1 KIF11 SMC4 UCK2
BOHN_PRIMARY_IMMUNODEFICIENCY_SYNDROM_UP	1.09102e-05	0.000178992	0.593325	-0.778516	-2.18868	16	KLK1 ASPM UBE2C DLGAP5 TOP2A MKI67 P2RX5 NUSAP1
BLANCO_MELO_COVID19_SARS_COV_2_INFECTION_A594_CELLS_DN	4.2422e-05	0.000562347	0.557332	-0.61004	-2.19175	42	GPX2 C9orf152 VIL1 SPDEF DDC PRR15L FGFR4 FAM111B TK1 MCM10 HABP2 KRT8 EPHB3 TONSL RNF43 DIO2
WONG_ENDMETRIUM_CANCER_UP	6.54436e-06	0.000112373	0.610527	-0.784023	-2.20417	16	FOXA1 TFF3 VIL1 ESPN TFAP2A EPPK1 CXCL17 LCN2
REACTOME_MITOTIC_SPINDLE_CHECKPOINT	1.22667e-05	0.000198201	0.593325	-0.587461	-2.21856	58	CENPA AURKB CENPF UBE2C SGO1 NDC80 BUB1 SKA1 BIRC5 BUB1B KIF2C NUF2 KIF18A SPC25 SPC24 PLK1 CDC20 CENPI CDCA8 KNL1 SGO2 ZWINT CENPU CENPK CENPE
SARRIO_EPITHELIAL_MESENCHYMAL_TRANSITION_UP	3.42836e-07	8.87624e-06	0.674963	-0.544921	-2.22187	99	CENPA ASPM TOP2A NDC80 CDC45 BUB1 EXO1 CDCA5 BUB1B DTL KIF23 FOXM1 RRM2 CDK1 ESPL1 KIF20A RAD51 MKI67 HMMR UBE2T CCNA2 TACC3 ANLN RFC3 CENPW PLK1 PRC1 SKA3 ECT2 ASF1B UHRF1 CEP55 CCNB1 KIF11 HELLS UCK2 DSCC1 STIL FBXO5 ZWINT CENPU MCM2 CENPE ORC6 CDC6 TMPO
WEST_ADRENOCORTICAL_TUMOR_MARKERS_UP	3.67808e-06	6.66073e-05	0.627257	-0.804855	-2.22342	15	ASPM FGFR4 TOP2A DTL RRM2 CDK1 KIF20A SQLE PRC1
MORI_PRE_BI_LYMPHOCYTE_UP	3.65954e-05	0.000492997	0.557332	-0.609948	-2.22487	46	GRB7 UBE2C CCNB2 TOP2A TTK NDC80 CDCA5 MELK DTL RRM2 CDK1 AURKA RAD51 MKI67 NCAPH SQLE PRC1 CDC20 LMNB1 SMC4
REACTOME_RESOLUTION_OF_SISTER_CHROMATID_COHESION	3.40572e-06	6.23567e-05	0.627257	-0.582035	-2.23269	65	CENPA AURKB CENPF SGO1 CCNB2 NDC80 BUB1 SKA1 BIRC5 CDCA5 BUB1B KIF2C CDK1 NUF2 KIF18A SPC25 SPC24 PLK1 CDC20 CENPI CDCA8 KNL1 CCNB1 SGO2 ZWINT CENPU CENPK CENPE
LY_AGING_OLD_DN	1.55896e-05	0.000241421	0.57561	-0.691601	-2.24657	26	CENPA CENPF UBE2C KIF14 MYBL2 KIF23 FOXM1 KIF2C CCNA2 PLK1 CCNF CDC20 CCNB1 KIF11
GREENBAUM_E2A_TARGETS_UP	1.39673e-05	0.000219373	0.593325	-0.751218	-2.25155	20	CCNB2 TOP2A TTK BUB1 KIF2C AURKA MKI67 NUSAP1 CCNA2 ANLN ECT2 CCNB1 KIF11
GARGALOVIC_RESPONSE_TO_OXIDIZED_PHOSPHOLIPIDS_TURQUOISE_DN	2.86091e-05	0.000403449	0.57561	-0.642597	-2.25171	37	FAM111B NDC80 BUB1B KIFC1 CBX2 AURKA ESPL1 MKI67 CCNA2 TACC3 SPC24 PLK1 CCNF CDC20 XAF1 PLCXD1 KIF15 SGO2
ONDER_CDH1_TARGETS_2_DN	1.14762e-12	8.4516e-11	0.91012	-0.498373	-2.25447	264	S100A7 AP1M2 OVOL2 LAD1 KRT16 GRHL2 CLCA2 KLK11 ESRP1 ITGB6 KRT15 PKP3 KRT18 PRSS8 SH2D3A RAB25 EPS8L1 BIK ESRP2 ERVMER34-1 S100A14 RIPK4 IRF6 DSG2 RAB17 CBLC KCNN4 PERP ABCA12 SPINT1 DSP NUP62CL CLDN4 GRB14 STAP2 TMEM30B KRT81 CYP27B1 KRT8 EPCAM P2RX5 LCN2 ANXA3 TACSTD2 ST14 SCNN1A TRIM29 S100A8 CA12 DUOX1 ARHGAP8 CLDN7 MMP9 VDR INAVA CD24 OAS3 MCTP2 FXYD3 GALNT6 HOOK1 TSPAN13 CRYBG1 NRG1 GCH1 C…
LIM_MAMMARY_LUMINAL_MATURE_UP	1.46856e-06	2.96572e-05	0.643552	-0.590392	-2.26475	65	ALDH3B2 FOXA1 SULT2B1 NECTIN4 SPDEF MYB PRLR HOXB2 EPS8L1 MLPH PVALB RASEF TBX3 SLC44A4 ESR1 PROM2 TOX3 PGR TSPAN13
SMID_BREAST_CANCER_RELAPSE_IN_BONE_UP	1.18386e-06	2.46748e-05	0.643552	-0.592016	-2.26861	66	SCGB2A1 SCGB2A2 TFF3 GATA3 SPDEF SCGB1D2 TFF1 CEACAM5 MLPH DUSP4 ASCL1 MB HPX AGR2 SLC44A4 CA12 ESR1 TOX3 GALNT6 HBA1 TOM1L1 CLGN INPP4B
NADERI_BREAST_CANCER_PROGNOSIS_UP	1.62925e-05	0.000251133	0.57561	-0.660247	-2.27345	33	ASPM NDC80 MYBL2 BUB1 EXO1 KLRG2 CDCA5 MELK KIF20A UBE2T PTTG1 SPAG5 UHRF1 CDCA8 CEP55 MTFR2 DSCC1
FARMER_BREAST_CANCER_APOCRINE_VS_BASAL	1.3429e-09	5.6334e-08	0.788187	-0.518879	-2.27356	174	PIP ALDH3B2 TFAP2B CYP4F8 CLDN8 DHRS2 KRT16 CLCA2 SPDEF PRR15L PRLR KRT18 UBE2C KRT7 TOP2A KIF14 HOXB2 MLPH DUSP4 ABCA12 PTK6 PKP1 FCN2 MELK KIF23 CRISP3 PLAAT2 KIF18B KIF20A MKI67 SCNN1A STK26 SIDT1 GINS1 TMPRSS2 TSPAN13 CDC20 BRINP3 ESRRG CEP55 CLGN KIF11 INPP4B CADPS2 TRPV6 PFDN4 TRIM36 HMGCR STIL
VANTVEER_BREAST_CANCER_METASTASIS_DN	1.9669e-06	3.76781e-05	0.627257	-0.599585	-2.27799	62	CENPA ASPM CCNB2 PIMREG DLGAP5 KIF14 DIAPH3 NDC80 DEPDC1 BUB1 TK1 BIRC5 MELK DTL AURKA TRIP13 NUSAP1 SPC25 MMP9 INAVA TMEM45A CCNE2 PRC1 ECT2
VILLANUEVA_LIVER_CANCER_KRT19_UP	8.70767e-08	2.64745e-06	0.704976	-0.555051	-2.28083	102	C2CD4A DLGAP5 TOP2A TROAP TTK NDC80 SLC35D3 S100A14 BUB1 CKAP2L MCM10 MELK KIF23 KIF2C KIF20A MKI67 TPX2 KIF18A NCAPH FANCI PCLAF NCAPG ANLN PTTG1 SOX4 GINS1 TDRD9 ECT2 CDC20 LMNB1 CDCA8 DEPDC1B CEP55 KIF15 SGO2 STIL MAPK13 RAD54L ZWINT CDCA3 JPH3 THOC1 KIF20B MCM8 CENPE ZNF300 CASP2 DNA2 SIPA1L3
PID_AURORA_B_PATHWAY	2.51881e-05	0.000361357	0.57561	-0.697741	-2.28611	27	CENPA AURKB SGO1 NDC80 BUB1 BIRC5 KIF23 KIF2C AURKA KIF20A NCAPH NCAPG
ANDERSEN_CHOLANGIOCARCINOMA_CLASS2	7.79141e-08	2.39081e-06	0.704976	-0.562154	-2.28907	96	MYB ITGB6 KRT15 PKP3 TJP3 CEACAM5 MMP12 UBE2C CCNB2 DLGAP5 TOP2A EPS8L1 BIK TTK BUB1 CBLC KCNN4 PTK6 HSH2D STYK1 CLDN4 AURKA FAM83D TPX2 ANXA3 ST14 VDR AUNIP ANLN HOXB7 LGALS4 FXYD3 GALNT6 CDC20 C1orf116 FERMT1 CLIC3 SIX4 QPCT CEP55 KIF11 KIF15 MECOM NMU TFCP2L1 C15orf48 CDCA3 BCL2L15
SMID_BREAST_CANCER_RELAPSE_IN_BRAIN_DN	6.89374e-06	0.000117762	0.610527	-0.63119	-2.29334	45	TFF3 GATA3 SPDEF TJP3 RET BIK MLPH DACH1 AGR2 CHST8 SLC44A4 CA12 ESR1 TOX3 SIDT1 GALNT6 VAV3 RAB27B CXXC4 CLGN
MITSIADES_RESPONSE_TO_APLIDIN_DN	2.29113e-08	7.74775e-07	0.733762	-0.555389	-2.31199	114	MYB CENPA ASPM CENPF DLGAP5 TOP2A KIF14 MYBL2 BUB1 BIRC5 DSP MELK BUB1B FOXM1 RRM2 AURKA KIF18B TRIP13 MKI67 TPX2 NCAPH NUSAP1 FANCI PCLAF CCNA2 NCAPG TACC3 PTTG1 GINS1 ECT2 FERMT1 CDCA8 CCNB1 HELLS PPAT CKAP2 JPT2 WDR76 MYC FBXO5 ZWINT LBR SLC7A1 MCM2 PODXL
GOBERT_OLIGODENDROCYTE_DIFFERENTIATION_UP	6.50508e-18	1.19766e-15	1.09593	-0.505155	-2.32695	360	MYB CENPA AURKB ASPM CENPF UBE2C SGO1 CCNB2 PIMREG DLGAP5 TOP2A TROAP ARHGEF39 HASPIN PBK TTK NDC80 MYBL2 DEPDC1 CDC45 BUB1 SKA1 TK1 EXO1 BIRC5 CDCA5 RDM1 CKAP2L MCM10 MELK BUB1B DTL OIP5 KIF23 FOXM1 KIFC1 RRM2 KIF2C CDK1 GTSE1 AURKA NUF2 GJC3 KIF18B FAM110A TRIP13 ESPL1 IQGAP3 FAM83D KIF20A RAD51 MKI67 LDLR TPX2 CDKN3 PIF1 TICRR HMMR UBE2T KIF18A NCAPH CIT NUSAP1 FANCI SPC25 PCLAF CCNA2 ARHGAP11…
LIM_MAMMARY_STEM_CELL_DN	2.54531e-12	1.75733e-10	0.898671	-0.525999	-2.33762	212	LRRC26 ALDH3B2 ZNF750 FOXA1 AP1M2 GRB7 CLDN8 SULT2B1 GATA3 NECTIN4 KLK11 SPDEF PRLR ELF3 KRT18 TJP3 RAB25 BIK BAIAP2L1 MLPH CBLC ANO9 ILDR1 CRB3 TFAP2A SPINT1 TMPRSS13 TMC4 CLDN4 CXCL17 MB STAP2 MARVELD3 CLDN3 FAM110A KRT8 C11orf52 EPCAM ST14 PDZK1IP1 SLC44A4 EVPL GRHL1 CLDN7 ESR1 CD24 CRACR2B CREB3L4 SIDT1 TMPRSS2 ERBB2 CAMSAP3
BENPORATH_PROLIFERATION	3.46351e-08	1.13644e-06	0.719513	-0.587573	-2.34114	86	CENPA ASPM CENPF CCNB2 TOP2A PBK TTK NDC80 MYBL2 BUB1 EXO1 BIRC5 CDCA5 DTL RRM2 CDK1 AURKA NUF2 RAD51 CDKN3 UBE2T NCAPG ANLN A1BG PTTG1 SPAG5 PRC1 SRPK1 MTFR2 MND1 S100A9 RAD54L ATAD2 DBF4 CENPU LBR MCM2 CENPE
WHITFIELD_CELL_CYCLE_G2_M	2.19535e-08	7.50042e-07	0.733762	-0.56869	-2.34314	104	TFF3 CENPA INSM1 CENPF CCNB2 PIMREG DLGAP5 KIF14 PBK TTK DEPDC1 PTGER3 BUB1 DUSP4 BIRC5 BUB1B ADM5 FOXM1 KIF2C GTSE1 AURKA NUF2 TRIP13 MKI67 TPX2 HMMR NUSAP1 CCNA2 ANLN SPAG5 PRR11 PLK1 ECT2 DEPDC1B CEP55 CCNB1 SGO2 MAPK13 CKAP2 ZMYM1 CDCA3 LBR KIF20B CENPE TNFAIP8L1
PID_PLK1_PATHWAY	5.99095e-06	0.000103948	0.610527	-0.702623	-2.34413	29	SGO1 NDC80 BUB1 BUB1B CDK1 AURKA KIF20A TPX2 SPC24 PLK1 PRC1 CLSPN ECT2 CDC20 CCNB1 FBXO5 CENPU KIZ CENPE
ZHOU_CELL_CYCLE_GENES_IN_IR_RESPONSE_6HR	8.6893e-07	1.88211e-05	0.659444	-0.628073	-2.3458	55	CENPA PIMREG DLGAP5 TTK MYBL2 EXO1 CDCA5 DTL KIFC1 TRIP13 KIF20A RAD51 UBE2T NUSAP1 PCLAF CCNA2 RTKN2 UHRF1 LMNB1 CDCA8 CEP55 KIF11 MTFR2 PARPBP RAD54L FBXO5 LBR MCM2 CENPK WDHD1
NAKAYAMA_SOFT_TISSUE_TUMORS_PCA2_UP	4.44606e-07	1.06002e-05	0.674963	-0.622237	-2.36885	61	CENPA ASPM CENPF UBE2C CCNB2 DLGAP5 TOP2A PBK BUB1 BIRC5 MELK RRM2 KIF2C CDK1 GTSE1 ESPL1 KIF20A MKI67 TPX2 CDKN3 HMMR NCAPH NUSAP1 PCLAF CCNA2 TPBG WIF1 CDC20 EFNA3 CDCA8 CEP55 CCNB1 KIF11
BURTON_ADIPOGENESIS_3	4.08626e-07	1.00176e-05	0.674963	-0.623406	-2.3733	61	CCNB2 DLGAP5 TOP2A TTK CDC45 BUB1 TK1 BIRC5 MCM10 DTL RRM2 KIF2C CDK1 AURKA KIF20A RAD51 MKI67 NCAPH NUSAP1 PCLAF TACC3 CCNE2 PLK1 CCNF PRC1 CDC20 ASF1B CDCA8 CCNB1 KIF11 HELLS
MORI_LARGE_PRE_BII_LYMPHOCYTE_UP	1.07195e-06	2.2627e-05	0.643552	-0.65118	-2.37995	48	CENPA CCNB2 TOP2A TTK NDC80 MYBL2 CDCA5 MELK DTL KIF23 RRM2 CDK1 AURKA MKI67 CDKN3 NCAPH CCNA2 PRC1 CDC20 ASF1B LMNB1 CCNB1 SMC4 CDCA3 MCM2 FANCC CENPE TMPO
SHEPARD_CRASH_AND_BURN_MUTANT_DN	1.25431e-08	4.37556e-07	0.74774	-0.586401	-2.38887	97	AURKB INSM1 ASPM FGFR4 CCNB2 DLGAP5 KIF14 TTK TK1 ASCL1 BIRC5 MELK BUB1B OIP5 KIF23 FOXM1 KIF2C CDK1 GTSE1 MKI67 TPX2 PIF1 HOXB3 PON1 TACC3 ANLN TOX3 PRR11 HES5 PRC1 CDCA2 ECT2 CDC20 DIO2 CEP55 KNL1 CCNB1 KIF11 PARPBP CKAP2 FBXO5 ELAVL4 CDCA3
CHEMNITZ_RESPONSE_TO_PROSTAGLANDIN_E2_UP	8.09017e-09	3.15422e-07	0.74774	-0.595535	-2.39047	89	ASPM CENPF UBE2C CCNB2 PIMREG DLGAP5 TOP2A TTK CDC45 BUB1 TK1 BIRC5 BUB1B RRM2 GTSE1 AURKA IQGAP3 KIF20A MKI67 TPX2 CDKN3 NCAPH NUSAP1 PCLAF BRIP1 NCAPG PTTG1 SPAG5 PRR11 PRC1 SKA3 ASF1B UHRF1 RAPGEF4 LMNB1 KNL1 CCNB1 SMC4 SGO2 ATAD2 WDR76 CENPU SLC7A1 TGS1 CENPE CDC6 NUP210 MTHFD2
FERREIRA_EWINGS_SARCOMA_UNSTABLE_VS_STABLE_UP	5.27458e-09	2.08095e-07	0.761461	-0.587553	-2.3942	98	CENPF DLGAP5 TOP2A NDC80 POLQ MELK SLCO5A1 KIF23 KIF2C ESPL1 RGS16 TPX2 CDKN3 PIF1 UBE2T KIF18A NCAPH NUSAP1 SPC25 PCLAF CCNA2 BRIP1 ARHGAP11A NCAPG ANLN LMNB1 ATAD5 CEP55 KNL1 CCNB1 KIF15 MND1 DSCC1 SGO2 PARPBP CKAP2 ATAD2 ATP2B3 DBF4 ZWINT CENPU MGAT4C CENPK CENPE PDE4A WDHD1 STX1A CDC6 TMPO
FURUKAWA_DUSP6_TARGETS_PCI35_DN	1.41332e-06	2.87346e-05	0.643552	-0.657263	-2.39746	46	CENPA AURKB CENPF CCNB2 DLGAP5 PBK POLQ PHLDA2 DTL GOLT1A KIF2C AURKA TPX2 NUSAP1 CCNA2 ARHGAP11A NCAPG CCNE2 PRC1 CEP55 CCNB1 KIF11 MTFR2 STIL CKAP2
WU_APOPTOSIS_BY_CDKN1A_VIA_TP53	7.05607e-07	1.57121e-05	0.659444	-0.692171	-2.42542	37	AURKB ASPM UBE2C DLGAP5 PBK TTK BUB1 EXO1 CDK1 AURKA MKI67 TPX2 UBE2T FANCI NCAPG ANLN PRC1 CEP55 CCNB1
SHEDDEN_LUNG_CANCER_POOR_SURVIVAL_A6	1.82162e-15	2.18124e-13	1.00732	-0.541809	-2.42885	237	CENPA AURKB ASPM MMP12 CENPF UBE2C CCNB2 PIMREG DLGAP5 TOP2A TROAP KIF14 PBK TTK NDC80 MYBL2 DEPDC1 CDC45 BUB1 SKA1 TK1 EXO1 BIRC5 MCM10 DSP MELK BUB1B LDHC DTL OIP5 KIF23 FOXM1 RRM2 KIF2C CDK1 GTSE1 AURKA KIF18B TRIP13 ENPP1 KIF20A MKI67 TPX2 CDKN3 HMMR KIF18A ANGPT2 NCAPH NUSAP1 FANCI SPC25 PCLAF CCNA2 BRIP1 NCAPG TACC3 RFC3 PTTG1 SPAG5 CCNE2 TEAD4 WDR62 GINS1 PRC1 CDC20 GCH1 ORC1 CENPI LMNB1 C…
MEBARKI_HCC_PROGENITOR_FZD8CRD_UP	6.43979e-20	1.94013e-17	1.15122	-0.533681	-2.44336	331	ZYG11A MYB CENPA AURKB PKP3 ASPM SGO1 HOXC9 DLGAP5 TOP2A TROAP FAM111B ARHGEF39 KIF14 HASPIN PBK DIAPH3 TTK NDC80 KRT80 MYBL2 CDC45 BUB1 SKA1 POLQ TK1 EXO1 BIRC5 CDCA5 RDM1 CKAP2L MCM10 MELK NUP62CL STYK1 BUB1B OIP5 KIF23 FOXM1 KIFC1 RRM2 KIF2C CDK1 GTSE1 AURKA NUF2 TRIP13 ESPL1 FAM83D KIF20A RAD51 MKI67 TPX2 CDKN3 TICRR HMMR ANXA3 TMSB15A UBE2T KIF18A CIT NUSAP1 FANCI SPC25 PCLAF CCNA2 ARHGAP11A…
ZHOU_CELL_CYCLE_GENES_IN_IR_RESPONSE_24HR	1.56065e-09	6.46499e-08	0.788187	-0.613966	-2.44631	86	CENPA ASPM CENPF UBE2C CCNB2 PIMREG DLGAP5 TOP2A TTK MYBL2 DEPDC1 BUB1 EXO1 BIRC5 MELK KIF23 KIFC1 CDK1 NUF2 TRIP13 KIF20A CDKN3 HMMR UBE2T NUSAP1 SPC25 CCNA2 ANLN PTTG1 SPAG5 PRC1 CDC20 UHRF1 LMNB1 CDCA8 CEP55 CCNB1 KIF11 MTFR2 PARPBP CKAP2 RAD54L FBXO5 LBR MCM8 MCM2 CENPK
ODONNELL_TARGETS_OF_MYC_AND_TFRC_DN	1.30287e-06	2.68181e-05	0.643552	-0.726163	-2.45054	30	AURKB CENPF TOP2A MYBL2 DEPDC1 BIRC5 BUB1B FOXM1 CDK1 AURKA SPC25 CCNA2 ARHGAP11A CDC20 DEPDC1B CCNB1 HELLS BRCA2 MND1
MORI_IMMATURE_B_LYMPHOCYTE_DN	9.16426e-08	2.76094e-06	0.704976	-0.656387	-2.45155	55	CENPA UBE2C CCNB2 DLGAP5 TOP2A TTK NDC80 CDC45 CDCA5 MCM10 MELK DTL KIFC1 RRM2 CDK1 IQGAP3 RAD51 MKI67 CDKN3 NCAPH NUSAP1 CCNA2 PRC1 CDC20 LMNB1 CCNB1 SMC4 UCK2
REICHERT_MITOSIS_LIN9_TARGETS	3.64615e-08	1.17314e-06	0.719513	-0.823244	-2.46743	20	CENPA ASPM CENPF TOP2A KIF23 KIF2C AURKA KIF20A MKI67 HMMR NUSAP1 PLK1 CCNF CDCA2 CEP55 KNL1 CCNB1
DOANE_BREAST_CANCER_ESR1_UP	4.83232e-09	1.92944e-07	0.761461	-0.644181	-2.46807	67	PIP SCGB2A2 TFF3 GATA3 DHRS2 SPDEF MYB KRT18 SCGB1D2 TJP3 TFF1 RET EPS8L1 TMC5 MLPH DUSP4 DACH1 AGR2 SCNN1A SLC44A4 CA12 ESR1 TOX3 PGR SIDT1
BLANCO_MELO_BETA_INTERFERON_TREATED_BRONCHIAL_EPITHELIAL_CELLS_DN	6.31479e-10	2.79029e-08	0.801216	-0.6056	-2.46928	99	KLK12 S100A7 ALDH3B2 SULT2B1 KRT16 NECTIN4 KLK11 PRR15L TJP3 CEACAM5 TMEM184A TMEM45B MAB21L4 RBBP8NL TMPRSS13 ADM5 CBX2 BICDL2 CARD14 RHOV SCNN1B EVPL RMI2 S100A8 BNIPL DEGS2 WDR62 EPHB3 CRABP2 HES5 EPHA4 TEDC2 DGAT2 VAV3 EFNA3
RHODES_UNDIFFERENTIATED_CANCER	7.1117e-07	1.57121e-05	0.659444	-0.724918	-2.4716	31	CENPA UBE2C DLGAP5 TOP2A KIF14 MYBL2 BIRC5 MELK KIF23 FOXM1 KIF2C CDK1 TRIP13 CDKN3 NCAPH PCLAF CCNA2
GRAHAM_NORMAL_QUIESCENT_VS_NORMAL_DIVIDING_DN	9.09079e-09	3.42351e-07	0.74774	-0.645925	-2.4724	64	CCNB2 DLGAP5 TOP2A NDC80 CDC45 BUB1 TK1 BIRC5 MCM10 MELK BUB1B DTL OIP5 RRM2 KIF2C CDK1 KIF18B TRIP13 CDKN3 NUSAP1 PCLAF CCNA2 NCAPG RFC3 CCNE2 GINS1 PRC1 CDC20 CEP55 KIF11 KIF15 DSCC1
WINNEPENNINCKX_MELANOMA_METASTASIS_UP	2.12743e-10	1.03681e-08	0.826657	-0.61367	-2.47883	92	CENPA ASPM CENPF CCNB2 DLGAP5 TOP2A NDC80 CDC45 BUB1 TK1 EXO1 BIRC5 CDCA5 MELK RRM2 KIF2C CDK1 AURKA NUF2 KIF18B CDKN3 UBE2T NCAPH SPC25 PCLAF NCAPG ANLN PTTG1 SPAG5 PRC1 ECT2 UHRF1 CDCA8 CEP55 CCNB1 KIF11 DSCC1 SGO2 PARPBP RAD54L ATAD2 TAF1A ZWINT PLEKHG2
YU_MYC_TARGETS_UP	6.35111e-08	2.00453e-06	0.704976	-0.768033	-2.49485	26	ASPM CCNB2 TOP2A BUB1 BIRC5 DTL CDK1 AURKA KIF20A MKI67 CDKN3 PCLAF ANLN PLK1 ECT2 CCNB1 BRCA2
FARMER_BREAST_CANCER_CLUSTER_2	1.31571e-07	3.72671e-06	0.690132	-0.76312	-2.50032	27	ESRP1 CENPA ASPM CCNB2 NDC80 BUB1 MELK BUB1B KIF20A TPX2 NUSAP1 CCNA2 NCAPG PTTG1 PRC1 CEP55 KIF11 KIF15 RB1CC1 ATAD2
KOBAYASHI_EGFR_SIGNALING_24HR_DN	1.28644e-13	1.09315e-11	0.943632	-0.578205	-2.50369	162	CENPA AURKB ASPM UBE2C PIMREG DLGAP5 TOP2A KIF14 PBK TTK NDC80 MYBL2 DEPDC1 CDC45 BUB1 TK1 EXO1 DUSP4 BIRC5 PHLDA2 MCM10 MELK BUB1B DTL KIF23 RRM2 KIF2C CDK1 GTSE1 AURKA KIF18B TRIP13 ESPL1 RAD51 MKI67 TPX2 CDKN3 HMMR NCAPH NUSAP1 FANCI SPC25 CCNA2 OASL NCAPG RFC3 SPAG5 CCNE2 GINS1 PLK1 CCNF PRC1 ECT2 NRG1 CDC20 ASF1B ORC1 LMNB1 CDCA8 CEP55 CCNB1 KIF11 HELLS KIF15 SMC4 UCK2 DSCC1 STIL SLCO4A1 ATA…
VECCHI_GASTRIC_CANCER_EARLY_UP	1.4043e-17	2.44939e-15	1.07687	-0.562798	-2.51608	231	MYB CENPA KRT18 ASPM CENPF UBE2C KRT7 CCNB2 TMEM45B DLGAP5 TOP2A WDR72 KIF14 TMC5 PBK TTK NDC80 MYBL2 DEPDC1 BUB1 TK1 BIRC5 KCNN4 CDCA5 ILDR1 TFAP2A EPPK1 MCM10 MELK NUP62CL BUB1B DTL FOXM1 RRM2 CDK1 GTSE1 CBX2 AURKA MARVELD3 NUF2 KIF18B CLDN3 TRIP13 KIF20A MKI67 TPX2 CDKN3 LCN2 HMMR TACSTD2 PDZK1IP1 UBE2T NUSAP1 TFAP2C FANCI ARHGAP8 PCLAF CCNA2 CLDN7 BRIP1 HOXC6 NCAPG ANLN RARRES1 RFC3 PTTG1 CEN…
MEISSNER_BRAIN_HCP_WITH_H3K27ME3	6.34473e-11	3.44695e-09	0.839089	-0.618726	-2.51943	96	IRX2 GATA3 CYP4F22 HOXB5 FOXA2 LARGE2 HOXC11 LMX1B KDF1 BARX1 KRT18 FGFR4 ESPN KRT7 HOXD10 HOXD11 IRF6 CBLC CRB3 SPINT1 ATP2A3 PKP1 GAL HOXB6 HOXB4 CLDN4 CHMP4C TMEM30B CLDN3 IGF2BP1 EPCAM HOXD8 SCNN1B TFAP2C CLDN7 DMRTA1 TDRD6 PROM2 SIX1 HOXB7 EMILIN3
DUTERTRE_ESTRADIOL_RESPONSE_24HR_UP	1.66791e-17	2.63212e-15	1.07687	-0.567198	-2.53492	227	DHRS2 MYB AURKB ASPM TFF1 RET UBE2C CCNB2 DLGAP5 TOP2A TROAP FAM111B PBK TTK MYBL2 CDC45 BUB1 POLQ TK1 EXO1 BIRC5 CDCA5 MCM10 MELK BUB1B DTL KIF23 FOXM1 KIFC1 RRM2 KIF2C CDK1 GTSE1 AURKA TRIP13 ESPL1 IQGAP3 FAM83D RAD51 MKI67 TPX2 TICRR UBE2T CA12 NCAPH CIT NUSAP1 FANCI PCLAF CCNA2 BRIP1 ARHGAP11A NCAPG TACC3 ANLN DEGS2 MICB SPC24 RFC3 PTTG1 SPAG5 PGR CCNE2 PRR11 WDR62 GINS1 PLK1 PRC1 CLSPN SKA3 …
BURTON_ADIPOGENESIS_PEAK_AT_24HR	9.57389e-09	3.55691e-07	0.74774	-0.786485	-2.55478	26	AURKB UBE2C TOP2A BUB1 TK1 MELK KIFC1 CDK1 KIF20A LCN2 HMMR S100A8 NUSAP1 CCNA2 ANLN PTTG1 PRC1 CDC20 CCNB1
JAEGER_METASTASIS_DN	2.62631e-13	2.02409e-11	0.932595	-0.597081	-2.55931	140	S100A7 SCGB2A2 ALDH3B2 TFAP2B ZNF750 GPX2 KRT23 GATA3 LAD1 KRT16 GRHL2 CLCA2 KLK11 KRT15 PKP3 PRSS8 RAB25 ESRP2 S100A14 IRF6 AKR1B10 PERP ABCA12 EPPK1 PKP1 DSP STAP2 TACSTD2 ST14 PDZK1IP1 SCNN1A TRIM29 EVPL S100A8 CA12 DUOX1 TFAP2C TYRP1 INAVA CD24 TMEM45A FXYD3 CRYBG1 PRSS3 C1orf116 FERMT1 CLIC3 DIO2 PPL QPCT ELMO3
GRAHAM_CML_DIVIDING_VS_NORMAL_QUIESCENT_UP	4.69225e-12	3.1735e-10	0.887075	-0.620926	-2.57067	108	CENPA AURKB ASPM CENPF UBE2C CCNB2 DLGAP5 TOP2A PBK TTK NDC80 CDC45 BUB1 TK1 BIRC5 MCM10 MELK BUB1B OIP5 RRM2 KIF2C CDK1 AURKA KIF18B TRIP13 ESPL1 KIF20A RAD51 TPX2 CDKN3 PPBP HMMR NUSAP1 FANCI SPC25 PCLAF CCNA2 NCAPG RFC3 SPAG5 CCNE2 GINS1 PRC1 ECT2 CDC20 CEP55 CCNB1 KIF11 KIF15 DSCC1
SMID_BREAST_CANCER_ERBB2_UP	1.37543e-11	8.44105e-10	0.875325	-0.647691	-2.58068	86	PIP S100A7 SCGB2A2 ALDH3B2 TFAP2B GRB7 LBP CLCA2 DDC ITGB6 SCGB1D2 CATSPERB LRRC31 MAB21L4 TMC5 BIK AKR1B10 ABCA12 PNMT CRISP3 GSDMB HPX LDLR SCNN1A SLC44A4 S100A8 MED1 TMPRSS2 ERBB2 GALNT6 CRYBG1 BRINP3 CLIC3 EFNA3
WHITFIELD_CELL_CYCLE_LITERATURE	2.76701e-08	9.16986e-07	0.733762	-0.764928	-2.58136	30	CENPA CENPF CCNB2 TOP2A CDC45 BUB1 BIRC5 BUB1B RRM2 CDK1 AURKA KIF20A CDKN3 CCNA2 CCNE2 PLK1 CCNF CDC20 CCNB1 BRCA2
KOHN_EMT_EPITHELIAL	4.98065e-11	2.79761e-09	0.851339	-0.873986	-2.58427	19	GRHL2 ESRP1 TJP3 PRSS8 RAB25 ESRP2 S100A14 IRF6 CLDN4 MARVELD3 CLDN3 ST14 GRHL1 CLDN7 LLGL2
ISHIDA_E2F_TARGETS	9.65969e-09	3.55691e-07	0.74774	-0.733915	-2.61022	39	AURKB SGO1 CCNB2 TOP2A BUB1 TK1 KIFC1 RRM2 KIF2C CDK1 TRIP13 RAD51 MKI67 UBE2T NCAPH NUSAP1 CCNA2 ANLN RFC3 PTTG1 PRC1 CDC20 ASF1B CCNB1
GAVIN_FOXP3_TARGETS_CLUSTER_P6	7.004e-11	3.74375e-09	0.839089	-0.689134	-2.63231	63	AURKB ASPM CENPF CCNB2 PBK BUB1 TK1 BIRC5 CDCA5 MCM10 BUB1B RRM2 KIF2C CDK1 AURKA NUF2 KIF20A RAD51 TPX2 HMMR NUSAP1 SPC25 PCLAF CCNA2 NCAPG SPC24 SPAG5 ST8SIA6 PLK1 CLSPN CDC20 CMPK2 CDCA8 CEP55 CCNB1
HOFFMANN_LARGE_TO_SMALL_PRE_BII_LYMPHOCYTE_UP	1.44742e-12	1.04277e-10	0.91012	-0.658705	-2.63853	88	CENPA AURKB HLA-DRB5 UBE2C SGO1 CCNB2 DLGAP5 TOP2A TTK NDC80 CDC45 BUB1 TK1 CDCA5 MCM10 MELK KIF23 KIFC1 RRM2 KIF2C CDK1 AURKA TRIP13 KIF20A RAD51 MKI67 CDKN3 UBE2T NCAPH CIT NUSAP1 PCLAF CCNA2 ANLN RFC3 PRC1 ECT2 CDC20 CCNB1 HELLS BRCA2 SMC4 HLA-DQB1 RAD54L DBF4 CDCA3 CENPE WDHD1 TMPO DNA2 TRIM46
DOANE_BREAST_CANCER_CLASSES_UP	1.5414e-10	7.62417e-09	0.826657	-0.724442	-2.65893	49	PIP ALDH3B2 TFAP2B CYP4F8 TFF3 DHRS2 CLCA2 SPDEF PRLR FGFR4 LRRC31 MLPH ABCA12 CRISP3 HPX AGR2 TOX3 SIDT1 GALNT6 BRINP3
CHIANG_LIVER_CANCER_SUBCLASS_PROLIFERATION_UP	1.03362e-14	1.10498e-12	0.986546	-0.637769	-2.66869	118	AURKB ASPM MMP12 CENPF UBE2C CCNB2 DLGAP5 TOP2A KIF14 PBK TTK NDC80 DEPDC1 SKA1 BIRC5 CDCA5 CKAP2L BUB1B DTL OIP5 KIF23 FOXM1 KIF2C CDK1 AURKA NUF2 KIF18B TRIP13 KIF20A MKI67 TPX2 CDKN3 RMI2 NUSAP1 FANCI CCNA2 MMP9 ANLN CD24 PTTG1 SOX4 PRR11 PRC1 ECT2 CDC20 LMNB1 DEPDC1B CEP55 CCNB1 KIF11 HELLS SMC4 DSCC1 SGO2 MECOM FAM118A MAPK13
CROONQUIST_NRAS_SIGNALING_DN	6.0991e-11	3.36874e-09	0.839089	-0.722469	-2.67413	52	CENPA AURKB UBE2C CCNB2 TOP2A NDC80 MYBL2 TK1 BUB1B OIP5 FOXM1 KIF2C CDK1 AURKA TRIP13 MKI67 TPX2 CDKN3 NCAPH SPC25 PCLAF CCNA2 RFC3 PTTG1 SPAG5 GINS1 PLK1 CDC20 CCNB1 KIF11 SMC4 STIL
HORIUCHI_WTAP_TARGETS_DN	2.07604e-17	3.12727e-15	1.07687	-0.618155	-2.67667	162	CENPA AURKB ASPM UBE2C CCNB2 PIMREG DLGAP5 TOP2A TROAP KIF14 PBK TTK NDC80 MYBL2 DEPDC1 BUB1 TK1 BIRC5 CKAP2L MELK BUB1B OIP5 KIF23 FOXM1 RRM2 KIF2C CDK1 GTSE1 AURKA NUF2 KIF18B TRIP13 ESPL1 FAM83D KIF20A MKI67 TPX2 CDKN3 HMMR TMSB15A ANGPT2 NUSAP1 SPC25 PCLAF CCNA2 NCAPG SQLE ANLN SULT1B1 SPC24 MPP4 PTTG1 SPAG5 CENPW PRR11 PLK1 PRC1 SKA3 CDCA2 CDC20 ASF1B UHRF1 LMNB1 CDCA8 CEP55 KNL1 CCNB1 RGS4 …
SHEPARD_BMYB_TARGETS	2.49467e-10	1.19816e-08	0.814036	-0.736879	-2.67735	45	AURKB ASPM FGFR4 DLGAP5 KIF14 TTK TK1 ASCL1 BIRC5 MELK KIF23 FOXM1 CDK1 GTSE1 MKI67 TPX2 TACC3 ANLN TOX3 PRR11 HES5 PRC1 CDCA2 CDC20 CCNB1 KIF11 PARPBP CKAP2 FBXO5 ELAVL4 CDCA3
COLDREN_GEFITINIB_RESISTANCE_DN	1.84293e-15	2.18124e-13	1.00732	-0.628562	-2.68158	137	AP1M2 OVOL2 LAD1 C6orf132 GRHL2 NECTIN4 PRR15L KDF1 ITGB6 ELF3 KRT15 TJP3 SMIM22 PRSS8 TMEM45B RAB25 CAPN8 EPS8L1 TMC5 BIK ESRP2 S100A14 RIPK4 IRF6 PTK6 EPPK1 LRG1 SPINT1 TMC4 CLDN4 RASEF PRSS22 STAP2 TMEM30B MARVELD3 FAM110A BICDL2 AGR2 SYNE4 TACSTD2 ST14 PRRG2 GRHL1 CLDN7 MAL2 SMAGP FXYD3 CRYBG1 C1orf116 VAV3 IKZF2 PPL ELMO3 ZDHHC21 ZNF649 MAPK13 TC2N PITPNM3 BLACAT1 TBC1D8B COBLL1 BSPRY MACC1 …
ODONNELL_TFRC_TARGETS_DN	4.8134e-14	4.5576e-12	0.965328	-0.666896	-2.68315	90	CASP14 CENPA AURKB ASPM CENPF DLGAP5 TOP2A KIF14 DIAPH3 TTK NDC80 MYBL2 DEPDC1 BUB1 BIRC5 CKAP2L BUB1B FOXM1 RRM2 CDK1 GTSE1 AURKA FAM83D KIF20A MKI67 CDKN3 HMMR NCAPH SPC25 CCNA2 ARHGAP11A TACC3 ANLN PLK1 PRC1 ECT2 CDC20 B4GALNT3 DEPDC1B CEP55 CCNB1 KIF11 HELLS BRCA2 KCNA1 MND1 FBXL20 SGO2
CROONQUIST_IL6_DEPRIVATION_DN	1.6992e-12	1.19812e-10	0.91012	-0.698818	-2.68539	68	CENPA AURKB UBE2C CCNB2 TOP2A KIF14 MYBL2 CDC45 BUB1 TK1 BUB1B OIP5 FOXM1 KIFC1 RRM2 KIF2C CDK1 AURKA TRIP13 MKI67 TPX2 CDKN3 HMMR NCAPH FANCI SPC25 PCLAF CCNA2 RFC3 PTTG1 SPAG5 CCNE2 GINS1 PLK1 CCNF CDC20 CCNB1 KIF11 SMC4 STIL
WHITEFORD_PEDIATRIC_CANCER_MARKERS	2.54609e-13	2.00898e-11	0.932595	-0.694453	-2.71358	73	CENPA CENPF UBE2C CCNB2 DLGAP5 TOP2A KIF14 PBK TTK MYBL2 CDC45 BUB1 POLQ TK1 BIRC5 CDCA5 MELK RRM2 CDK1 AURKA NUF2 ESPL1 MKI67 TPX2 UBE2T NCAPH NUSAP1 CCNA2 RFC3 PTTG1 SOX4 PRC1 CDCA2 ASF1B UHRF1 CDCA8 CCNB1 KIF11 SMC4 MND1 CKAP2 ATAD2 DBF4 ZWINT CENPU
KANG_DOXORUBICIN_RESISTANCE_UP	2.48993e-11	1.47351e-09	0.863415	-0.76556	-2.72821	41	CENPA ASPM TOP2A PBK BUB1 POLQ TK1 BIRC5 BUB1B OIP5 FOXM1 RRM2 CDK1 AURKA MKI67 TPX2 CDKN3 HMMR NUSAP1 FANCI PCLAF NCAPG GINS1 PLK1 PRC1 CDC20 ASF1B LMNB1 CDCA8 DSCC1 ATAD2 ZWINT
FISCHER_G2_M_CELL_CYCLE	3.45028e-17	4.76426e-15	1.06721	-0.632329	-2.73128	148	CENPA AURKB ASPM CENPF UBE2C SGO1 CCNB2 PIMREG TOP2A TROAP ARHGEF39 KIF14 PBK TTK NDC80 DEPDC1 BUB1 POLQ DUSP4 BIRC5 CKAP2L MELK BUB1B OIP5 KIF23 FOXM1 KIFC1 KIF2C CDK1 GTSE1 AURKA NUF2 KIF18B FAM110A TRIP13 ESPL1 IQGAP3 FAM83D KIF20A MKI67 LDLR TPX2 PIF1 HMMR ANXA3 KIF18A NCAPH CIT NUSAP1 CCNA2 ARHGAP11A TACC3 ANLN PTTG1 SPAG5 PLK1 CCNF PRC1 CDCA2 ECT2 CDC20 SIX4 CDCA8 DEPDC1B CEP55 CCNB1 KIF11 …
KONG_E2F3_TARGETS	1.0958e-13	1.00874e-11	0.954542	-0.712698	-2.73872	68	MYB CENPF UBE2C DLGAP5 TOP2A PBK DEPDC1 BUB1 TK1 CDCA5 MELK BUB1B KIF2C CBX2 AURKA NUF2 TAF1D IQGAP3 KIF20A RAD51 IGF2BP1 MKI67 TPX2 HMMR UBE2T NCAPH NUSAP1 SPC25 PCLAF CCNA2 NCAPG TACC3 MED1 PLK1 CCNF PRC1 CDC20 ASF1B LMNB1 CCNB1 KIF11
FLORIO_NEOCORTEX_BASAL_RADIAL_GLIA_DN	2.6656e-19	6.79523e-17	1.13309	-0.657366	-2.81512	141	CENPA AURKB ASPM CENPF UBE2C SGO1 CCNB2 PIMREG DLGAP5 TOP2A TROAP KIF14 PBK TTK NDC80 MYBL2 DEPDC1 CDC45 BUB1 SKA1 POLQ TK1 EXO1 BIRC5 CDCA5 CKAP2L MELK BUB1B DTL KIF23 FOXM1 KIFC1 RRM2 KIF2C CDK1 GTSE1 AURKA NUF2 KIF18B ESPL1 IQGAP3 KIF20A MKI67 LDLR TPX2 CDKN3 HMMR UBE2T KIF18A NCAPH NUSAP1 FANCI SPC25 BRIP1 ARHGAP11A TACC3 ANLN PTTG1 SPAG5 SERTAD4 PRR11 GINS1 PLK1 PRC1 SKA3 CDCA2 CDC20 HBA1 LM…
REACTOME_FORMATION_OF_THE_CORNIFIED_ENVELOPE	2.07637e-15	2.37279e-13	1.00732	-0.890028	-2.83719	25	KLK12 CDSN KRT23 CASP14 KRT16 KRT15 PKP3 KRT18 PRSS8 KRT7 KRT80 DSG2 PERP PKP1 DSP KRT81 KRT8 ST14 EVPL KRT83
HOLLERN_EMT_BREAST_TUMOR_DN	1.56939e-17	2.60047e-15	1.07687	-0.707389	-2.84607	90	AP1M2 GRB7 GRHL2 NECTIN4 POF1B KDF1 ESRP1 KRT15 PKP3 TJP3 PRSS8 TMEM184A SDR42E1 RAB25 EPS8L1 ESRP2 RIPK4 IRF6 DSG2 CBLC ILDR1 CRB3 EPPK1 SPINT1 TMPRSS13 DSP TMC4 CLDN4 STAP2 TMEM30B CLDN3 EPCAM ST14 EVPL TFAP2C GRHL1 CLDN7 CD24 LLGL2 MAL2 TMPRSS2 FXYD3 FAM83H IL17RE RNF43 CLIC3 EFNA3
REACTOME_KERATINIZATION	1.19552e-14	1.2006e-12	0.986546	-0.863671	-2.85459	28	KLK12 CDSN KRT23 CASP14 KRT16 KRT15 PKP3 KRT18 PRSS8 KRT7 KRT80 DSG2 PERP PKP1 DSP KRT81 KRT8 ST14 EVPL KRT83
CHARAFE_BREAST_CANCER_LUMINAL_VS_MESENCHYMAL_UP	8.09922e-30	1.34204e-26	1.41728	-0.634043	-2.85736	253	MUCL1 ALDH3B2 FOXA1 KRT23 ZG16B AP1M2 C9orf152 GRB7 TFF3 SULT2B1 GATA3 OVOL2 LAD1 C6orf132 GRHL2 NECTIN4 SPDEF PRR15L ESRP1 MYB PRLR ELF3 PKP3 TJP3 TFF1 PRSS8 SH2D3A TMEM184A TMEM45B RAB25 CAPN8 EPS8L1 BIK ESRP2 S100A14 IRF6 MLPH RAB17 CBLC ABCA12 EPPK1 SPINT1 TMPRSS13 IRX5 TMC4 SYCP2 CLDN4 CHMP4C GOLT1A RASEF MB TMEM30B MARVELD3 TSTD1 CLDN3 FAM110A BICDL2 C11orf52 AGR2 TRIB3 EPCAM SYNE4 ST14 S10…
CHARAFE_BREAST_CANCER_BASAL_VS_MESENCHYMAL_UP	3.21123e-16	4.09308e-14	1.0377	-0.72076	-2.86236	82	OVOL2 LAD1 C6orf132 KRT16 GRHL2 CLCA2 FAM83B PRR15L ESRP1 ITGB6 ELF3 KRT15 PKP3 PRSS8 SH2D3A RAB25 ESRP2 S100A14 IRF6 AKR1B10 CBLC SPINT1 TMEM30B TSTD1 LCN2 TACSTD2 ST14 PDZK1IP1 SCNN1A TRIM29 S100A8 PROM2 RNF39 CD24 MAL2 FXYD3 CRYBG1 C1orf116 RNF43 F11R PPL ELMO3
ZHAN_MULTIPLE_MYELOMA_PR_UP	1.28352e-13	1.09315e-11	0.943632	-0.826711	-2.86476	34	ASPM UBE2C CCNB2 DLGAP5 TOP2A KIF14 TTK SKA1 BIRC5 MCM10 BUB1B FOXM1 RRM2 CDK1 AURKA NUF2 TRIP13 TPX2 UBE2T NUSAP1 FANCI SPC25 PCLAF SPC24 PRR11 PRC1 DEPDC1B CCNB1 DSCC1
LEE_EARLY_T_LYMPHOCYTE_UP	2.69164e-17	3.8783e-15	1.07687	-0.748046	-2.90591	72	MYB CENPA ASPM UBE2C CCNB2 DLGAP5 TOP2A KIF14 PBK DIAPH3 TTK NDC80 BUB1 BIRC5 MCM10 MELK BUB1B DTL OIP5 RRM2 KIF2C CDK1 AURKA NUF2 KIF18B KIF20A MKI67 CDKN3 HMMR TMSB15A UBE2T NUSAP1 FANCI PCLAF PON1 NCAPG PTTG1 CENPW PRR11 GINS1 PRC1 CDCA2 UHRF1 CEP55 KNL1 CCNB1 KIF11 HELLS KIF15 DSCC1 SGO2
LIEN_BREAST_CARCINOMA_METAPLASTIC_VS_DUCTAL_DN	9.04037e-19	1.99732e-16	1.11466	-0.754518	-2.97182	77	PIP MUCL1 SCGB2A1 SCGB2A2 FOXA1 ZG16B AP1M2 TFF3 GATA3 CYP4Z1 OVOL2 GRHL2 SPDEF PRR15L KDF1 MYB KRT18 SCGB1D2 RET TESMIN BIK PTGER3 AGR3 CRB3 EPPK1 PLAAT2 MB TSTD1 DACH1 C11orf52 AGR2 EPCAM CA12 PHOSPHO2 CLDN7 ESR1 MAL2 HCAR1 CREB3L4 SERTAD4 ERBB2 FXYD3
ROSTY_CERVICAL_CANCER_PROLIFERATION_CLUSTER	3.11942e-22	2.06755e-19	1.22105	-0.7247	-3.0003	108	CENPA AURKB ASPM CENPF UBE2C CCNB2 DLGAP5 TOP2A KIF14 PBK TTK NDC80 MYBL2 BUB1 POLQ DSG2 TK1 BIRC5 MCM10 MELK BUB1B DTL OIP5 KIF23 FOXM1 KIFC1 RRM2 KIF2C CDK1 GTSE1 AURKA KIF18B TRIP13 ESPL1 KIF20A MKI67 TPX2 HMMR NCAPH NUSAP1 FANCI PCLAF CCNA2 NCAPG TACC3 PTTG1 SPAG5 CCNE2 GINS1 PLK1 CCNF PRC1 ECT2 CDC20 ASF1B LMNB1 CDCA8 CEP55 CCNB1 KIF11 HELLS KIF15 SMC4 STIL MAPK13 ATAD2 DBF4 FBXO5 ZWINT CENP…
SOTIRIOU_BREAST_CANCER_GRADE_1_VS_3_UP	6.41991e-22	2.65945e-19	1.21254	-0.743787	-3.03002	97	CENPA AURKB ASPM CENPF UBE2C CCNB2 PIMREG DLGAP5 TOP2A TROAP KIF14 TTK NDC80 MYBL2 CDC45 BUB1 POLQ EXO1 BIRC5 MCM10 MELK BUB1B OIP5 FOXM1 KIFC1 RRM2 KIF2C CDK1 GTSE1 AURKA KIF18B TRIP13 ESPL1 KIF20A RAD51 MKI67 TPX2 CDKN3 HMMR NCAPH NUSAP1 CCNA2 NCAPG TACC3 PTTG1 SPAG5 CCNE2 GINS1 PLK1 PRC1 ECT2 CDC20 CENPI LMNB1 CDCA8 CEP55 CCNB1 KIF11 KIF15 DSCC1 PARPBP STIL FBXO5 ZWINT CENPU CDCA3
BLANCO_MELO_BRONCHIAL_EPITHELIAL_CELLS_INFLUENZA_A_DEL_NS1_INFECTION_DN	1.89396e-27	2.09219e-24	1.35757	-0.740775	-3.10481	120	FOXA2 PRR15L AURKB CENPF UBE2C SGO1 CCNB2 PIMREG TOP2A TROAP FAM111B KIF14 SLITRK6 HASPIN DIAPH3 TTK MYBL2 CDC45 SKA1 TK1 EXO1 BIRC5 CDCA5 RBBP8NL MCM10 BUB1B DTL OIP5 FOXM1 KIFC1 RRM2 KIF2C CBX2 AURKA NUF2 KIF18B KIF20A RAD51 CDKN3 HMMR UBE2T NCAPH CIT NUSAP1 FANCI SPC25 PCLAF CCNA2 NCAPG TACC3 ANLN PTTG1 SPAG5 PRR11 WDR62 PLK1 ZNF90 PRC1 CLSPN SKA3 CDCA2 MEX3A TEDC2 ASF1B ORC1 UHRF1 VAV3 CENPI …
REACTOME_BINDING_AND_UPTAKE_OF_LIGANDS_BY_SCAVENGER_RECEPTORS	2.90802e-10	6.79896e-08	0.814036	0.750288	2.96961	30	IGHA1 IGLV3-1 JCHAIN IGKV4-1 COL3A1 SCARA5 COL1A1 SSC5D MASP1 COL1A2 COLEC12 MARCO CD163 SPARC COL4A2 APOE COLEC11 FTL STAB1 LRP1 MSR1
PID_INTEGRIN1_PATHWAY	4.97851e-11	1.93996e-08	0.851339	0.677923	2.89536	46	COL3A1 F13A1 VCAM1 COL1A1 PLAU TNC COL6A3 COL5A1 COL1A2 ITGA4 COL7A1 TGFBI PLAUR LAMA4 COL6A2 THBS1 LAMB1 COL6A1 ITGA7 JAM2 LAMC1 CD14 COL5A2 CD81
REACTOME_SCAVENGING_BY_CLASS_A_RECEPTORS	9.03638e-08	9.60321e-06	0.704976	0.811342	2.69728	15	COL3A1 SCARA5 COL1A1 MASP1 COL1A2 COLEC12 MARCO COL4A2 APOE COLEC11 FTL MSR1 FTH1
KEGG_COMPLEMENT_AND_COAGULATION_CASCADES	2.69104e-07	2.31623e-05	0.674963	0.661654	2.67284	33	SERPINA5 F13A1 PLAU SERPIND1 C6 MASP1 C7 C1S C1R CFD PLAUR THBD F5 C5AR1 CR1 PROS1 C3 F2R F3 SERPING1 CFI C1QB C1QC
REACTOME_COMPLEMENT_CASCADE	5.50733e-08	8.04758e-06	0.719513	0.673266	2.65731	31	IGHG2 IGLV3-1 IGKV4-1 IGHG1 C6 MASP1 C7 C1S C1R CFD C5AR1 CR1 PROS1 C3 COLEC11 C5AR2 CLU SERPING1 CFI CD81 C1QB C1QC
WP_COMPLEMENT_AND_COAGULATION_CASCADES	8.60846e-08	9.60321e-06	0.704976	0.669161	2.64111	31	SERPINA5 PLAU SERPIND1 C6 MASP1 C7 C1S C1R CFD PLAUR THBD F5 C5AR1 CR1 PROS1 C3 F2R CLU F3 SERPING1 CFI C1QB C1QC
WP_DENGUE2_INTERACTIONS_WITH_COMPLEMENT_AND_COAGULATION_CASCADES	8.60846e-08	9.60321e-06	0.704976	0.669161	2.64111	31	SERPINA5 PLAU SERPIND1 C6 MASP1 C7 C1S C1R CFD PLAUR THBD F5 C5AR1 CR1 PROS1 C3 F2R CLU F3 SERPING1 CFI C1QB C1QC
REACTOME_EXTRACELLULAR_MATRIX_ORGANIZATION	7.81675e-11	2.28445e-08	0.839089	0.429881	2.55364	170	MFAP5 COL8A1 COL3A1 MFAP4 VCAM1 COL1A1 TNC COL6A3 PCOLCE EMILIN1 DDR2 LUM COL5A1 COL1A2 EFEMP1 IBSP ITGA4 COL22A1 COL7A1 LTBP2 FBLN1 LTBP1 COL23A1 MMP2 MFAP2 COL21A1 LAMA4 FBLN2 COL6A2 EMILIN2 COL15A1 MMP19 THBS1 COL13A1 TIMP1 LAMB1 DCN SDC2 CAPN5 TGFB2 SPARC FBLN5 CD44 LOX ICAM1 COL6A1 ITGB4 ITGA7 COL4A2 FGF2 HAPLN1 BGN JAM2 LAMC1 EFEMP2 DDR1 MMP14 CTSB COL5A2 COL16A1 ASPN ADAM9 CTSD ADAM12 ITGB…
REACTOME_IMMUNOREGULATORY_INTERACTIONS_BETWEEN_A_LYMPHOID_AND_A_NON_LYMPHOID_CELL	1.09451e-07	1.06624e-05	0.704976	0.555781	2.55259	59	IGLV3-1 IGKV4-1 LILRB5 COL3A1 FCGR2B JAML VCAM1 COL1A1 COL1A2 COLEC12 ITGA4 CD96 CD8A LILRB2 CD99 ULBP3 SFTPD TREM1 LILRB3 ICAM1 CD3D CLEC2B C3
REACTOME_NON_INTEGRIN_MEMBRANE_ECM_INTERACTIONS	5.44013e-07	4.23968e-05	0.659444	0.632339	2.54318	35	COL3A1 COL1A1 TNC DDR2 COL5A1 COL1A2 LAMA4 THBS1 LAMB1 SDC2 ITGB4 COL4A2 FGF2 LAMC1 DDR1 COL5A2 SDC3 ITGB3 ITGB5 HSPG2 LAMB3 SDC4 ACTN1 LAMB2 COL4A1 COL4A3
REACTOME_PARASITE_INFECTION	4.74128e-06	0.000252915	0.610527	0.709155	2.53318	19	IGHG2 IGLV3-1 IGKV4-1 IGHG1
REACTOME_SYNDECAN_INTERACTIONS	4.97608e-06	0.000252915	0.610527	0.724661	2.51038	18	COL3A1 COL1A1 TNC COL5A1 COL1A2 THBS1 SDC2 ITGB4 FGF2 COL5A2 SDC3 ITGB3 ITGB5 SDC4 ACTN1
REACTOME_REGULATION_OF_INSULIN_LIKE_GROWTH_FACTOR_IGF_TRANSPORT_AND_UPTAKE_BY_INSULIN_LIKE_GROWTH_FACTOR_BINDING_PROTEINS_IGFBPS	1.543e-06	0.000100209	0.643552	0.545582	2.50529	55	ITIH2 TNC SERPIND1 CP LTBP1 MMP2 FSTL1 F5 IGFBP6 TIMP1 LAMB1 IGFBP4 IGFBP5 SDC2 IGFBP7 MXRA8 WFS1 LGALS1 FAM20A LAMC1 APOE MELTF C3 CST3 IL6 TMEM132A CCN1 VWA1 RCN1 APLP2 IGFBP2 SPP1 CSF1 LAMB2 TF PRSS23 SPARCL1 APP
WP_INFLAMMATORY_RESPONSE_PATHWAY	1.98556e-05	0.000750212	0.57561	0.735608	2.50326	17	IL2RA COL3A1 COL1A1 COL1A2 ZAP70 IL2RB THBS1 LAMB1 LAMC1 CD28 TNFRSF1A
REACTOME_INTEGRIN_CELL_SURFACE_INTERACTIONS	1.43143e-06	9.84318e-05	0.643552	0.548802	2.49856	54	COL8A1 COL3A1 VCAM1 COL1A1 TNC COL6A3 LUM COL5A1 COL1A2 IBSP ITGA4 COL7A1 COL23A1 COL6A2 THBS1 COL13A1 CD44 ICAM1 COL6A1 ITGA7 COL4A2 JAM2 COL5A2 COL16A1 ITGB8 KDR COL8A2 ITGA3
REACTOME_INITIAL_TRIGGERING_OF_COMPLEMENT	2.12824e-05	0.000777472	0.57561	0.734208	2.49849	17	IGHG2 IGLV3-1 IGKV4-1 IGHG1 MASP1 C1S C1R CFD C3 COLEC11 C1QB C1QC
PID_SYNDECAN_1_PATHWAY	7.94745e-05	0.00209306	0.538434	0.63528	2.45995	28	COL8A1 COL3A1 COL1A1 COL6A3 COL5A1 COL1A2 MET COL7A1 COL6A2 COL15A1 COL13A1 HGF COL6A1 COL5A2 COL16A1
REACTOME_ROLE_OF_PHOSPHOLIPIDS_IN_PHAGOCYTOSIS	1.43887e-05	0.000580015	0.593325	0.738603	2.45546	15	IGHG2 IGLV3-1 IGKV4-1 IGHG1
REACTOME_COLLAGEN_CHAIN_TRIMERIZATION	4.96976e-06	0.000252915	0.610527	0.613156	2.42006	31	COL8A1 COL3A1 COL1A1 COL6A3 COL5A1 COL1A2 COL22A1 COL7A1 COL23A1 COL21A1 COL6A2 COL15A1 COL13A1 COL6A1 COL4A2 COL5A2 COL16A1
REACTOME_FCGR3A_MEDIATED_IL10_SYNTHESIS	6.81664e-05	0.0018973	0.538434	0.656447	2.39146	20	IGHG2 IGLV3-1 IGKV4-1 IGHG1 ADCY8 IL10 AHCYL1
WP_BURN_WOUND_HEALING	9.2095e-07	6.72869e-05	0.659444	0.523057	2.38713	56	SFRP2 F13A1 COL1A1 TNC COL1A2 MMP2 CCL2 VIM CXCL8 CXCL12 S100A6 TIMP1 DCN TGFB2 SPARC LGALS1 HGF ICAM1 CD248 TLR8 TLR4 TAGLN EGF IL6 ADAM12 CXCR4 KDR MMP28 TIMP2 NOD1 CD3E PFN1 CXCL14 CNN2 ELN S100A11 SNAI2
REACTOME_COLLAGEN_BIOSYNTHESIS_AND_MODIFYING_ENZYMES	6.09141e-06	0.000283027	0.610527	0.5776	2.3869	39	COL8A1 COL3A1 COL1A1 COL6A3 PCOLCE COL5A1 COL1A2 COL22A1 COL7A1 COL23A1 COL21A1 COL6A2 COL15A1 COL13A1 COL6A1 COL4A2
PID_FRA_PATHWAY	9.85656e-05	0.00230965	0.538434	0.63967	2.38534	23	PLAU COL1A2 LIF MMP2 CCL2 PLAUR CXCL8 THBD DCN HMOX1 MGP GJA1 ITGB4
REACTOME_COLLAGEN_DEGRADATION	1.23914e-05	0.00051734	0.593325	0.575142	2.37221	38	COL8A1 COL3A1 COL1A1 COL6A3 COL5A1 COL1A2 COL7A1 COL23A1 MMP2 COL6A2 COL15A1 MMP19 COL13A1 COL6A1 COL4A2 MMP14 CTSB COL5A2 COL16A1 ADAM9 CTSD
REACTOME_MET_PROMOTES_CELL_MOTILITY	0.000121236	0.00268213	0.538434	0.644037	2.34625	20	COL3A1 COL1A1 COL5A1 COL1A2 MET LAMA4 LAMB1 HGF LAMC1 COL5A2
REACTOME_MET_ACTIVATES_PTK2_SIGNALING	8.21859e-05	0.00209306	0.538434	0.670463	2.32262	18	COL3A1 COL1A1 COL5A1 COL1A2 MET LAMA4 LAMB1 HGF LAMC1 COL5A2
REACTOME_COLLAGEN_FORMATION	1.98944e-05	0.000750212	0.57561	0.521283	2.31616	50	COL8A1 COL3A1 COL1A1 COL6A3 PCOLCE COL5A1 COL1A2 COL22A1 COL7A1 COL23A1 COL21A1 COL6A2 COL15A1 COL13A1 LOX COL6A1 ITGB4 COL4A2 CTSB COL5A2 COL16A1
REACTOME_AMYLOID_FIBER_FORMATION	8.23616e-05	0.00209306	0.538434	0.647499	2.31294	19	LYZ TGFBI SNCAIP TSPAN33 APOE GSN CST3 ITM2B B2M UBC HSPG2 UBA52 APP UBB PSENEN
REACTOME_LAMININ_INTERACTIONS	0.000111772	0.00256198	0.538434	0.662918	2.29649	18	COL7A1 LAMA4 LAMB1 ITGB4 ITGA7 COL4A2 LAMC1 ITGA3 HSPG2 LAMB3 LAMB2 COL18A1 COL4A1 COL4A3 NID2 COL4A5
REACTOME_ASSEMBLY_OF_COLLAGEN_FIBRILS_AND_OTHER_MULTIMERIC_STRUCTURES	4.52461e-05	0.00139191	0.557332	0.562963	2.29616	37	COL8A1 COL3A1 COL1A1 COL6A3 PCOLCE COL5A1 COL1A2 COL7A1 COL6A2 COL15A1 LOX COL6A1 ITGB4 COL4A2 CTSB COL5A2 COL8A2 PLEC LOXL2 LAMB3 CTSS COL18A1 COL4A1 COL4A3 DST BMP1
REACTOME_CELL_SURFACE_INTERACTIONS_AT_THE_VASCULAR_WALL	5.574e-06	0.0002715	0.610527	0.479736	2.28924	65	IGHA1 IGLV3-1 IGHM JCHAIN IGKV4-1 JAML COL1A1 ANGPT1 COL1A2 CAV1 ITGA4 DOK2 CD99 THBD SDC2 TREM1 SLC7A11 SLC7A8 SIRPA CD44 PROS1 JAM2 CD74
PID_INTEGRIN3_PATHWAY	0.00012297	0.00268213	0.518848	0.585276	2.26812	29	COL1A1 PLAU TNC COL1A2 IBSP TGFBI PLAUR LAMA4 THBS1 LAMB1 SPHK1 LAMC1
REACTOME_MOLECULES_ASSOCIATED_WITH_ELASTIC_FIBRES	8.63904e-05	0.00214162	0.538434	0.587565	2.24903	27	MFAP5 MFAP4 EMILIN1 EFEMP1 LTBP2 FBLN1 LTBP1 MFAP2 FBLN2 EMILIN2 TGFB2 FBLN5 EFEMP2
REACTOME_ECM_PROTEOGLYCANS	3.99769e-05	0.00126305	0.557332	0.527449	2.24394	45	COL3A1 COL1A1 TNC COL6A3 LUM COL5A1 COL1A2 IBSP LAMA4 COL6A2 LAMB1 DCN TGFB2 SPARC COL6A1 ITGA7 COL4A2 HAPLN1 BGN LAMC1 COL5A2 ASPN
REACTOME_ELASTIC_FIBRE_FORMATION	5.0652e-05	0.0014803	0.557332	0.566278	2.23504	31	MFAP5 MFAP4 EMILIN1 EFEMP1 LTBP2 FBLN1 LTBP1 MFAP2 FBLN2 EMILIN2 TGFB2 FBLN5 LOX EFEMP2
WP_MIRNA_TARGETS_IN_ECM_AND_MEMBRANE_RECEPTORS	0.000410113	0.0081258	0.498493	0.611932	2.22929	20	COL3A1 COL6A3 COL5A1 COL1A2 LAMA4 COL6A2 THBS1 SDC2 COL6A1 COL4A2 LAMC1 COL5A2
WP_COMPLEMENT_SYSTEM	0.000192807	0.00401984	0.518848	0.533116	2.22043	41	F13A1 C6 PTX3 MASP1 IBSP C7 C1S CFD PLAUR THBS1 LAMB1 DCN ICAM1 C5AR1 CR1 PROS1 LAMC1 C3 C5AR2 SERPING1 CFI
REACTOME_FCGAMMA_RECEPTOR_FCGR_DEPENDENT_PHAGOCYTOSIS	0.000134505	0.00285884	0.518848	0.543566	2.19581	33	IGHG2 IGLV3-1 IGKV4-1 IGHG1
KEGG_ECM_RECEPTOR_INTERACTION	9.87872e-05	0.00230965	0.538434	0.473649	2.17498	55	COL3A1 COL1A1 TNC COL6A3 COL5A1 COL1A2 IBSP ITGA4 RELN LAMA4 COL6A2 THBS1 LAMB1 SDC2 CD44 COL6A1 ITGB4 ITGA7 COL4A2 LAMC1 COL5A2 ITGB8 ITGA3 SDC3 ITGB3 ITGB5 HSPG2 LAMB3 SDC4 ITGA9 SPP1 THBS2 LAMB2 COL4A1
REACTOME_INTERLEUKIN_10_SIGNALING	0.000625118	0.0119557	0.477271	0.595944	2.17105	20	LIF CCL2 IL1RN IL12A CXCL8 TIMP1 IL1R1 ICAM1 CXCL2 IL6 TNFRSF1A IL10
PID_AVB3_INTEGRIN_PATHWAY	0.000123896	0.00268213	0.518848	0.514341	2.14463	40	COL8A1 COL3A1 COL1A1 COL6A3 COL5A1 COL1A2 COL7A1 COL6A2 COL15A1 COL13A1 COL6A1 FGF2 COL5A2 COL16A1 KDR COL8A2 RHOA CSF1R ITGB3 SPP1 CSF1 COL4A1 COL4A3 HSP90AA1
WP_MARKERS_OF_KIDNEY_CELL_LINEAGE	0.00239541	0.0329439	0.431708	0.560859	2.06246	22	OSR1 TNC WNT4 NTN1 ACTA2 DCN ALDH1A2 CITED1 GDNF KDR
WP_NETRINUNC5B_SIGNALING	0.000594191	0.0115768	0.477271	0.533815	2.04329	27	VCAM1 COL1A1 ALPL CCL2 NTN1 ICAM1 ITGB4 RGMA NTN3 IL10 KDR RHOA DAPK1
WP_OXIDATIVE_STRESS_RESPONSE	0.00144085	0.022458	0.45506	0.611585	2.03319	15	SOD3 NQO1 HMOX1 MT1X CYBB GPX3 MGST1 SOD2 SOD1 FOS TXN2
KEGG_FOCAL_ADHESION	6.24333e-05	0.00178011	0.538434	0.382281	2.00043	104	COL3A1 COL1A1 TNC COL6A3 COL5A1 COL1A2 CAV1 CAV2 IBSP ITGA4 MET RELN LAMA4 COL6A2 FLNA THBS1 LAMB1 MYLK3 HGF COL6A1 ITGB4 ITGA7 COL4A2 MYL9 LAMC1 EGFR COL5A2 EGF ITGB8 KDR ACTB FLNC PGF ITGA3 RHOA
WP_TYROBP_CAUSAL_NETWORK_IN_MICROGLIA	0.00189622	0.0277085	0.45506	0.51059	1.97869	29	RUNX3 C3 NPC2 IGSF6 TYROBP HLX ADAP2 C1QC MAF NCF2 KCNE3 GAPT PPP1R18 IL10RA RNASE6 SPP1 CAPG CD84 CD37 IL18 ELF4 STAT5A APBB1IP CYTL1
WP_COMPLEMENT_SYSTEM_IN_NEURONAL_DEVELOPMENT_AND_PLASTICITY	0.000835854	0.0149946	0.477271	0.433007	1.95654	51	C6 MASP1 COLEC12 C7 C1S C1R CFD FAS CRB2 TGFB2 C5AR1 CR1 PROS1 C3 COLEC11 CX3CL1 C5AR2 CLU SERPING1 CFI C1QB PARD3 C1QC CASP7
WP_ZINC_HOMEOSTASIS	0.00345502	0.0448768	0.431708	0.544657	1.94558	19	MT1H MT1G MT1F MT1X MT1A MT2A SLC39A12 MT1E MT3 SLC39A8
KEGG_CYTOKINE_CYTOKINE_RECEPTOR_INTERACTION	0.00033747	0.00680176	0.498493	0.369426	1.90869	94	IL2RA CCL8 CCL18 CLCF1 MET LIF NGFR CCL2 IL7R TNFSF14 IL2RB FAS TNFRSF12A IL12A CXCL8 CXCL12 LTB TNFSF18 IL1R1 TGFB2 TSLP HGF CXCL2 CTF1 CX3CL1 EGFR EGF IL6 TNFRSF14 TNFRSF1A IL10 CXCR4 KDR TNFRSF11B CNTF CSF1R OSM IL10RA PLEKHO2 TNFSF12 CXCL14 TNFSF13
WP_ALLOGRAFT_REJECTION	0.00242818	0.0330064	0.431708	0.439812	1.90844	47	IL2RA BHMT2 C6 COL5A1 C7 FAS IL12A VIM CXCL8 CXCL12 PRF1 HLA-DPB1 CD28 HLA-DOA C3 HLA-DRA HLA-DMA GDNF C1QB IL10 HLA-DPA1 C1QC CASP7 HLA-DMB GABPA
REACTOME_SIGNALING_BY_THE_B_CELL_RECEPTOR_BCR	0.00129904	0.0209652	0.45506	0.467911	1.89736	36	IGLV3-1 IGHM IGKV4-1 AHCYL1 UBC
WP_OVERVIEW_OF_PROINFLAMMATORY_AND_PROFIBROTIC_MEDIATORS	0.00163619	0.0248403	0.45506	0.462904	1.87706	36	CCL8 CCL18 LIF CCL2 IL1RN AREG IL12A CXCL8 CXCL12 IL33 TSLP CXCL2 CTF1 CX3CL1 IL6 IL10 IL17D CNTF OSM CXCL14 TNFSF13 SPP1 CSF1
REACTOME_FCERI_MEDIATED_NF_KB_ACTIVATION	0.00330265	0.0433798	0.431708	0.489084	1.87207	27	IGLV3-1 IGKV4-1 FCER1A
REACTOME_POTENTIAL_THERAPEUTICS_FOR_SARS	0.004011	0.0493564	0.407018	0.457369	1.84934	34	IGLV3-1 IGHM IGKV4-1 ITGA4 IL1R1 FXYD1 ATP1B2 ATP1A2
REACTOME_ANTI_INFLAMMATORY_RESPONSE_FAVOURING_LEISHMANIA_PARASITE_INFECTION	0.00188236	0.0277085	0.45506	0.44248	1.84499	40	IGHG2 IGLV3-1 IGKV4-1 IGHG1 CD163 GNG12 ADCY8 DPEP2 IL6 IL10 AHCYL1 GNAI2
REACTOME_NUCLEAR_EVENTS_MEDIATED_BY_NFE2L2	0.00247122	0.0332053	0.431708	0.465424	1.83698	31	ABCC3 CCL2 SOD3 AREG NQO1 HMOX1 SLC7A11 PGD EGF SQSTM1 SRXN1 UBC TKT UBA52
REACTOME_DEGRADATION_OF_THE_EXTRACELLULAR_MATRIX	0.000660908	0.0122635	0.477271	0.374878	1.82226	75	COL8A1 COL3A1 COL1A1 COL6A3 COL5A1 COL1A2 COL7A1 COL23A1 MMP2 COL6A2 COL15A1 MMP19 COL13A1 TIMP1 LAMB1 DCN CAPN5 CD44 COL6A1 COL4A2 LAMC1 MMP14 CTSB COL5A2 COL16A1 ADAM9 CTSD CAPN1 COL8A2 TIMP2 HSPG2 LAMB3 CAST ADAMTS4 SPP1 ELN CTSS COL18A1 COL4A1 COL4A3 CAPN2 CAPN3 BMP1 CTSK A2M
REACTOME_RESPONSE_TO_ELEVATED_PLATELET_CYTOSOLIC_CA2	0.00101759	0.0172401	0.45506	0.373637	1.8076	71	F13A1 CFD RARRES2 CD109 FLNA ISLR SERPINA3 THBS1 F5 TIMP1 SYTL4 TGFB2 SPARC HGF PROS1 TAGLN2 CD63 CLU SERPING1 EGF CLEC3B PSAP TMSB4X TIMP3 SELENOP HSPA5 CD9 APLP2 PFN1 WDR1 ITGB3 LGALS3BP ACTN1 SOD1 TF APP
REACTOME_LEISHMANIA_INFECTION	0.00117794	0.0194096	0.45506	0.369652	1.78832	71	IGHG2 IGLV3-1 IGKV4-1 IGHG1 FZD7 CD163 HMOX1 PSTPIP1 GNG12 ADCY8 C3 GSDMD DPEP2 IL6 IL10 AHCYL1 GNAI2 ACTB
WP_CYTOKINECYTOKINE_RECEPTOR_INTERACTION	0.00185042	0.0277085	0.45506	0.344903	1.72342	84	IL2RA CCL8 CCL18 CLCF1 LIF NGFR CCL2 IL7R IL1RN TNFSF14 IL2RB FAS TNFRSF12A CXCL8 CXCL12 LTB IL1R1 IL33 TGFB2 TSLP CXCL2 GDF11 CX3CL1 ACKR3 IL6 TNFRSF14 TNFRSF1A IL10 CXCR4 TNFRSF11B IL17D IL13RA2 CNTF CSF1R
REACTOME_VESICLE_MEDIATED_TRANSPORT	0.00199898	0.028777	0.431708	0.240025	1.5344	262	IGHA1 IGLV3-1 JCHAIN IGKV4-1 COL3A1 SCARA5 COL1A1 GJB2 SSC5D MASP1 COL1A2 COLEC12 FOLR1 COL7A1 MARCO IL7R RAB7B AREG STON2 CD163 F5 TBC1D2 DAB2 MAN1C1 COPZ2 RAB13 MAN1A1 GJA1 SPARC TUBB6 CD3D COL4A2 SLC2A4 TPD52L1 APOE COLEC11 EGFR FTL EGF GRIA1 AP1S2 RIN1 GOLIM4 CTSZ
REACTOME_HEMOSTASIS	0.00234142	0.0325847	0.431708	0.235037	1.51744	287	IGHA1 IGLV3-1 IGHM JCHAIN IGKV4-1 SERPINA5 F13A1 JAML COL1A1 PLAU ANXA2 SERPIND1 ANGPT1 COL1A2 CAV1 ITGA4 DOK2 S100A10 CFD RARRES2 PLAUR CD99 CD109 FLNA THBD ISLR SERPINA3 PRKG1 THBS1 F5 TIMP1 SYTL4 SDC2 TREM1 SLC7A11 TGFB2 SLC7A8 SPARC SIRPA CD44 HGF TUBB6 GNG12 PROS1 PDPN JAM2 EHD2 CD74 F2R TAGLN2 CD63 CLU KCNMB1 F3 SERPING1 EGF GYPC ATP1B2 PRCP
REACTOME_DEVELOPMENTAL_BIOLOGY	2.60388e-05	0.000869696	0.57561	-0.345258	-1.60477	454	KLK12 CDSN TFAP2B IRX2 FOXA1 KRT23 GRB7 GATA3 CASP14 KRT16 FOXA2 HOXC11 TBX20 MYB INSM1 KRT15 PKP3 KRT18 PRSS8 RET KRT7 HOXB2 SMYD1 HOXD11 CER1 GATA6 KRT80 WNT11 DSG2 MLPH PERP TFAP2A PKP1 DSP HOXB4 KRT81 TBX3 KRT8 ST14 HOXB3 EVPL TFAP2C KRT83 CLDN7 MMP9 TYRP1 GATA2 MC4R CD24 HOXD4 SIX1 SCN3A SPTBN5 NR5A2 MED1 TEAD4 CNTN6 EPHB3 PLK1 CIDEA ERBB2 PRSS3 EPHA4 UHRF1 VAV3 EPHB4 BCL2A1 EFNA3 PAK5 SRPK1…
REACTOME_MITOTIC_G1_PHASE_AND_G1_S_TRANSITION	0.00201858	0.028777	0.431708	-0.466	-1.77207	66	TOP2A MYBL2 CDC45 TK1 PTK6 MCM10 RRM2 CDK1 CCNA2 RPA4 CCNE2 ORC1 CABLES1 LIN9 CCNB1 POLE DBF4 MYC FBXO5 MCM8 MCM2 ORC6 CDC6 POLE2 PRIM2
KEGG_OLFACTORY_TRANSDUCTION	0.00381531	0.0474478	0.431708	-0.55204	-1.81562	32	OR51E1 CLCA2 OR51E2 OR52E6 OR11H1 OR4F4 OR52N4 OR2L3 OR2AK2 OR7A5 OR14I1 OR2M5 PRKG2 OR4N2 OR51I1 OR51B2 OR1E1 OR52H1 OR2L13 CLCA4 CAMK2A
REACTOME_O_LINKED_GLYCOSYLATION_OF_MUCINS	0.00405476	0.0493751	0.407018	-0.615672	-1.83376	20	MUCL1 MUC6 MUC15
REACTOME_FACTORS_INVOLVED_IN_MEGAKARYOCYTE_DEVELOPMENT_AND_PLATELET_PRODUCTION	0.00117886	0.0194096	0.45506	-0.500559	-1.84783	54	GATA3 MYB GATA6 KIF23 KIFC1 KIF2C KIF18B KIF20A KIF12 KIF18A KIF19 GATA2 CABLES1 KIF11 KIF15 KIF20B KIF26A CENPE KIF26B DOCK3
REACTOME_APC_C_MEDIATED_DEGRADATION_OF_CELL_CYCLE_PROTEINS	0.00359445	0.045673	0.431708	-0.577052	-1.85603	28	AURKB UBE2C BUB1B CDK1 AURKA CCNA2 PTTG1 PLK1 CDC20 CCNB1
WP_RETINOBLASTOMA_GENE_IN_CANCER	0.00139452	0.0220296	0.45506	-0.541949	-1.87043	40	CCNB2 TOP2A TTK CDC45 RRM2 CDK1 CCNA2 ANLN RFC3 CCNE2 ORC1 CCNB1 MAPK13 POLE MYC
REACTOME_KIDNEY_DEVELOPMENT	0.00358965	0.045673	0.431708	-0.586427	-1.87431	27	IRX2 GATA3 HOXC11 RET HOXD11 WNT11 HOXB4 SIX1
WP_ENDODERM_DIFFERENTIATION	0.000919058	0.0160355	0.477271	-0.505147	-1.88009	56	FOXA1 PAX9 GRHL2 FOXA2 HOXC11 CER1 GATA6 DUSP4
WP_PANCREATIC_CANCER_SUBTYPES	0.00205187	0.0288992	0.431708	-0.685569	-1.88644	15	TFF3 PRR15L KRT15 TFF1 KRT7 AGR3 AGR2 LGALS4 VSIG2 DHRS9
REACTOME_M_PHASE	2.3728e-05	0.000828752	0.57561	-0.441888	-1.89353	148	CENPA AURKB CENPF UBE2C SGO1 CCNB2 NDC80 BUB1 SKA1 BIRC5 CDCA5 BUB1B KIF23 CHMP4C KIF2C CDK1 NUF2 ESPL1 KIF20A KIF18A NCAPH SPC25 NCAPG SPC24 PTTG1 PLK1 CDC20 CENPI LMNB1 CDCA8 KNL1 CCNB1 SMC4 SGO2 CEP72 FBXO5 ZWINT CENPU LBR LEMD3 CEP70 CENPK CENPE TMPO CENPJ NUP210 ZWILCH PRKCB
KEGG_TYROSINE_METABOLISM	0.00369821	0.046486	0.431708	-0.673621	-1.89962	16	ALDH3B2 TAT DDC PNMT TYRP1
KEGG_OOCYTE_MEIOSIS	0.00148937	0.0229089	0.45506	-0.529771	-1.90715	46	SGO1 CCNB2 BUB1 CDK1 AURKA ESPL1 SPDYA FBXO43 PTTG1 PGR CCNE2 PLK1 CDC20 CCNB1 ADCY1 FBXO5 ITPR3
REACTOME_KINESINS	0.00250039	0.0332155	0.431708	-0.59752	-1.90976	27	KIF23 KIFC1 KIF2C KIF18B KIF20A KIF12 KIF18A KIF19 KIF11 KIF15 KIF20B KIF26A CENPE KIF26B KIF25 KLC2 KIF21B
REACTOME_OLFACTORY_SIGNALING_PATHWAY	0.0013092	0.0209652	0.45506	-0.594741	-1.92627	29	OR51E1 OR51E2 OR52E6 OR11H1 OR4F21 OR4F4 OR52N4 OR2L5 OR2L3 OR2AK2 GNG13 OR7A5 OR14I1 OR2M5 OR4N2 OR51I1 OR51B2 OR1E1
WP_PREIMPLANTATION_EMBRYO	0.000846571	0.0149946	0.477271	-0.642605	-1.93574	21	TFAP2B GATA3 IRX5 DLX2 TBX3 GATA2 TEAD4 NKX2-1
REACTOME_CELL_CYCLE	4.77006e-08	7.96601e-06	0.719513	-0.431131	-1.94776	280	CENPA AURKB CENPF UBE2C SGO1 CCNB2 TOP2A NDC80 MYBL2 CDC45 BUB1 SKA1 TK1 EXO1 BIRC5 CDCA5 PTK6 MCM10 BUB1B OIP5 SYCP2 KIF23 FOXM1 CHMP4C RRM2 KIF2C CDK1 GTSE1 AURKA NUF2 ESPL1 KIF20A RAD51 TPX2 PIF1 HMMR RMI2 KIF18A NCAPH SPC25 CCNA2 BRIP1 NCAPG SPC24 RFC3 PTTG1 RPA4 CENPW CCNE2 GINS1 PLK1 CLSPN CDC20 ORC1 CENPI LMNB1 CABLES1 CDCA8 LIN9 KNL1 CCNB1 BRCA2 SMC4 MND1 DSCC1 SGO2 POLE CEP72 FBXL18 DBF4…
WP_COHESIN_COMPLEX_CORNELIA_DE_LANGE_SYNDROME	0.000823593	0.0149946	0.477271	-0.668231	-1.95338	18	AURKB SGO1 CDCA5 CDK1 ESPL1 PTTG1 PLK1 SGO2
REACTOME_MITOTIC_PROMETAPHASE	4.91513e-05	0.00147328	0.557332	-0.485988	-1.96465	98	CENPA AURKB CENPF SGO1 CCNB2 NDC80 BUB1 SKA1 BIRC5 CDCA5 BUB1B KIF2C CDK1 NUF2 KIF18A NCAPH SPC25 NCAPG SPC24 PLK1 CDC20 CENPI CDCA8 KNL1 CCNB1 SMC4 SGO2 CEP72 ZWINT CENPU CEP70 CENPK CENPE
WP_GASTRIC_CANCER_NETWORK_1	0.000634092	0.0119557	0.477271	-0.721655	-1.98573	15	CENPF UBE2C TOP2A MYBL2 AURKA TPX2 ECT2 LIN9 KIF15
PID_FOXM1_PATHWAY	0.000974409	0.0167512	0.477271	-0.625663	-1.99971	27	CENPA AURKB CENPF CCNB2 BIRC5 FOXM1 CDK1 CCNA2 ESR1 PLK1 CCNB1 BRCA2
REACTOME_RHO_GTPASES_ACTIVATE_FORMINS	8.00604e-05	0.00209306	0.538434	-0.530055	-2.02266	68	CENPA AURKB CENPF SGO1 DIAPH3 NDC80 BUB1 SKA1 BIRC5 BUB1B KIF2C NUF2 KIF18A SPC25 SPC24 PLK1 CDC20 CENPI CDCA8 KNL1 SGO2 ZWINT CENPU CENPK CENPE
REACTOME_ESTROGEN_DEPENDENT_GENE_EXPRESSION	0.000196006	0.00401984	0.518848	-0.595816	-2.03742	38	FOXA1 TFF3 GATA3 MYB TFF1 ESR1 PGR NR5A2 MED1
REACTOME_CELL_CYCLE_MITOTIC	3.42886e-08	6.68057e-06	0.719513	-0.463969	-2.0575	222	CENPA AURKB CENPF UBE2C SGO1 CCNB2 TOP2A NDC80 MYBL2 CDC45 BUB1 SKA1 TK1 BIRC5 CDCA5 PTK6 MCM10 BUB1B KIF23 FOXM1 CHMP4C RRM2 KIF2C CDK1 GTSE1 AURKA NUF2 ESPL1 KIF20A TPX2 HMMR KIF18A NCAPH SPC25 CCNA2 NCAPG SPC24 RFC3 PTTG1 RPA4 CCNE2 GINS1 PLK1 CDC20 ORC1 CENPI LMNB1 CABLES1 CDCA8 LIN9 KNL1 CCNB1 SMC4 SGO2 POLE CEP72 FBXL18 DBF4 MYC FBXO5 ZWINT CENPU LBR LEMD3 MCM8 MCM2 CEP70 CENPK CENPE ORC6 C…
REACTOME_SEPARATION_OF_SISTER_CHROMATIDS	3.05895e-05	0.000993307	0.557332	-0.535329	-2.07428	76	CENPA AURKB CENPF UBE2C SGO1 NDC80 BUB1 SKA1 BIRC5 CDCA5 BUB1B KIF2C NUF2 ESPL1 KIF18A SPC25 SPC24 PTTG1 PLK1 CDC20 CENPI CDCA8 KNL1 SGO2
PID_AURORA_A_PATHWAY	8.79363e-05	0.00214162	0.538434	-0.765146	-2.1054	15	CENPA AURKB DLGAP5 BIRC5 AURKA TPX2 TACC3
REACTOME_MITOTIC_METAPHASE_AND_ANAPHASE	7.15147e-06	0.000309632	0.610527	-0.517645	-2.1074	100	CENPA AURKB CENPF UBE2C SGO1 CCNB2 NDC80 BUB1 SKA1 BIRC5 CDCA5 BUB1B CHMP4C KIF2C CDK1 NUF2 ESPL1 KIF18A SPC25 SPC24 PTTG1 PLK1 CDC20 CENPI LMNB1 CDCA8 KNL1 CCNB1 SGO2 FBXO5 ZWINT CENPU LBR LEMD3 CENPK CENPE
REACTOME_CELL_CYCLE_CHECKPOINTS	2.77393e-07	2.31623e-05	0.674963	-0.5144	-2.14043	119	CENPA AURKB CENPF UBE2C SGO1 CCNB2 NDC80 CDC45 BUB1 SKA1 EXO1 BIRC5 MCM10 BUB1B KIF2C CDK1 GTSE1 NUF2 RMI2 KIF18A SPC25 CCNA2 BRIP1 SPC24 RFC3 CCNE2 PLK1 CLSPN CDC20 ORC1 CENPI CDCA8 KNL1 CCNB1 SGO2 DBF4 ZWINT CENPU MCM8 MCM2 CENPK CENPE ORC6 CDC6 DNA2
REACTOME_MITOTIC_SPINDLE_CHECKPOINT	4.09365e-06	0.000239274	0.610527	-0.587461	-2.20344	58	CENPA AURKB CENPF UBE2C SGO1 NDC80 BUB1 SKA1 BIRC5 BUB1B KIF2C NUF2 KIF18A SPC25 SPC24 PLK1 CDC20 CENPI CDCA8 KNL1 SGO2 ZWINT CENPU CENPK CENPE
REACTOME_RESOLUTION_OF_SISTER_CHROMATID_COHESION	3.11257e-06	0.000191505	0.627257	-0.582035	-2.20464	65	CENPA AURKB CENPF SGO1 CCNB2 NDC80 BUB1 SKA1 BIRC5 CDCA5 BUB1B KIF2C CDK1 NUF2 KIF18A SPC25 SPC24 PLK1 CDC20 CENPI CDCA8 KNL1 CCNB1 SGO2 ZWINT CENPU CENPK CENPE
PID_AURORA_B_PATHWAY	2.4104e-05	0.000828752	0.57561	-0.697741	-2.23009	27	CENPA AURKB SGO1 NDC80 BUB1 BIRC5 KIF23 KIF2C AURKA KIF20A NCAPH NCAPG
PID_PLK1_PATHWAY	6.29488e-06	0.000283027	0.610527	-0.702623	-2.27568	29	SGO1 NDC80 BUB1 BUB1B CDK1 AURKA KIF20A TPX2 SPC24 PLK1 PRC1 CLSPN ECT2 CDC20 CCNB1 FBXO5 CENPU KIZ CENPE
REACTOME_FORMATION_OF_THE_CORNIFIED_ENVELOPE	2.06217e-15	2.41067e-12	1.00732	-0.890028	-2.76618	25	KLK12 CDSN KRT23 CASP14 KRT16 KRT15 PKP3 KRT18 PRSS8 KRT7 KRT80 DSG2 PERP PKP1 DSP KRT81 KRT8 ST14 EVPL KRT83
REACTOME_KERATINIZATION	6.13286e-14	3.58466e-11	0.954542	-0.863671	-2.77791	28	KLK12 CDSN KRT23 CASP14 KRT16 KRT15 PKP3 KRT18 PRSS8 KRT7 KRT80 DSG2 PERP PKP1 DSP KRT81 KRT8 ST14 EVPL KRT83

## Sheet: ST_DE_Neu
pathway	pval	padj	log2err	ES	NES	size	leadingEdge
REACTOME_BINDING_AND_UPTAKE_OF_LIGANDS_BY_SCAVENGER_RECEPTORS	2.90802e-10	6.79896e-08	0.814036	0.750288	2.96961	30	IGHA1 IGLV3-1 JCHAIN IGKV4-1 COL3A1 SCARA5 COL1A1 SSC5D MASP1 COL1A2 COLEC12 MARCO CD163 SPARC COL4A2 APOE COLEC11 FTL STAB1 LRP1 MSR1
PID_INTEGRIN1_PATHWAY	4.97851e-11	1.93996e-08	0.851339	0.677923	2.89536	46	COL3A1 F13A1 VCAM1 COL1A1 PLAU TNC COL6A3 COL5A1 COL1A2 ITGA4 COL7A1 TGFBI PLAUR LAMA4 COL6A2 THBS1 LAMB1 COL6A1 ITGA7 JAM2 LAMC1 CD14 COL5A2 CD81
REACTOME_SCAVENGING_BY_CLASS_A_RECEPTORS	9.03638e-08	9.60321e-06	0.704976	0.811342	2.69728	15	COL3A1 SCARA5 COL1A1 MASP1 COL1A2 COLEC12 MARCO COL4A2 APOE COLEC11 FTL MSR1 FTH1
KEGG_COMPLEMENT_AND_COAGULATION_CASCADES	2.69104e-07	2.31623e-05	0.674963	0.661654	2.67284	33	SERPINA5 F13A1 PLAU SERPIND1 C6 MASP1 C7 C1S C1R CFD PLAUR THBD F5 C5AR1 CR1 PROS1 C3 F2R F3 SERPING1 CFI C1QB C1QC
REACTOME_COMPLEMENT_CASCADE	5.50733e-08	8.04758e-06	0.719513	0.673266	2.65731	31	IGHG2 IGLV3-1 IGKV4-1 IGHG1 C6 MASP1 C7 C1S C1R CFD C5AR1 CR1 PROS1 C3 COLEC11 C5AR2 CLU SERPING1 CFI CD81 C1QB C1QC
WP_COMPLEMENT_AND_COAGULATION_CASCADES	8.60846e-08	9.60321e-06	0.704976	0.669161	2.64111	31	SERPINA5 PLAU SERPIND1 C6 MASP1 C7 C1S C1R CFD PLAUR THBD F5 C5AR1 CR1 PROS1 C3 F2R CLU F3 SERPING1 CFI C1QB C1QC
WP_DENGUE2_INTERACTIONS_WITH_COMPLEMENT_AND_COAGULATION_CASCADES	8.60846e-08	9.60321e-06	0.704976	0.669161	2.64111	31	SERPINA5 PLAU SERPIND1 C6 MASP1 C7 C1S C1R CFD PLAUR THBD F5 C5AR1 CR1 PROS1 C3 F2R CLU F3 SERPING1 CFI C1QB C1QC
REACTOME_EXTRACELLULAR_MATRIX_ORGANIZATION	7.81675e-11	2.28445e-08	0.839089	0.429881	2.55364	170	MFAP5 COL8A1 COL3A1 MFAP4 VCAM1 COL1A1 TNC COL6A3 PCOLCE EMILIN1 DDR2 LUM COL5A1 COL1A2 EFEMP1 IBSP ITGA4 COL22A1 COL7A1 LTBP2 FBLN1 LTBP1 COL23A1 MMP2 MFAP2 COL21A1 LAMA4 FBLN2 COL6A2 EMILIN2 COL15A1 MMP19 THBS1 COL13A1 TIMP1 LAMB1 DCN SDC2 CAPN5 TGFB2 SPARC FBLN5 CD44 LOX ICAM1 COL6A1 ITGB4 ITGA7 COL4A2 FGF2 HAPLN1 BGN JAM2 LAMC1 EFEMP2 DDR1 MMP14 CTSB COL5A2 COL16A1 ASPN ADAM9 CTSD ADAM12 ITGB…
REACTOME_IMMUNOREGULATORY_INTERACTIONS_BETWEEN_A_LYMPHOID_AND_A_NON_LYMPHOID_CELL	1.09451e-07	1.06624e-05	0.704976	0.555781	2.55259	59	IGLV3-1 IGKV4-1 LILRB5 COL3A1 FCGR2B JAML VCAM1 COL1A1 COL1A2 COLEC12 ITGA4 CD96 CD8A LILRB2 CD99 ULBP3 SFTPD TREM1 LILRB3 ICAM1 CD3D CLEC2B C3
REACTOME_NON_INTEGRIN_MEMBRANE_ECM_INTERACTIONS	5.44013e-07	4.23968e-05	0.659444	0.632339	2.54318	35	COL3A1 COL1A1 TNC DDR2 COL5A1 COL1A2 LAMA4 THBS1 LAMB1 SDC2 ITGB4 COL4A2 FGF2 LAMC1 DDR1 COL5A2 SDC3 ITGB3 ITGB5 HSPG2 LAMB3 SDC4 ACTN1 LAMB2 COL4A1 COL4A3
REACTOME_PARASITE_INFECTION	4.74128e-06	0.000252915	0.610527	0.709155	2.53318	19	IGHG2 IGLV3-1 IGKV4-1 IGHG1
REACTOME_SYNDECAN_INTERACTIONS	4.97608e-06	0.000252915	0.610527	0.724661	2.51038	18	COL3A1 COL1A1 TNC COL5A1 COL1A2 THBS1 SDC2 ITGB4 FGF2 COL5A2 SDC3 ITGB3 ITGB5 SDC4 ACTN1
REACTOME_REGULATION_OF_INSULIN_LIKE_GROWTH_FACTOR_IGF_TRANSPORT_AND_UPTAKE_BY_INSULIN_LIKE_GROWTH_FACTOR_BINDING_PROTEINS_IGFBPS	1.543e-06	0.000100209	0.643552	0.545582	2.50529	55	ITIH2 TNC SERPIND1 CP LTBP1 MMP2 FSTL1 F5 IGFBP6 TIMP1 LAMB1 IGFBP4 IGFBP5 SDC2 IGFBP7 MXRA8 WFS1 LGALS1 FAM20A LAMC1 APOE MELTF C3 CST3 IL6 TMEM132A CCN1 VWA1 RCN1 APLP2 IGFBP2 SPP1 CSF1 LAMB2 TF PRSS23 SPARCL1 APP
WP_INFLAMMATORY_RESPONSE_PATHWAY	1.98556e-05	0.000750212	0.57561	0.735608	2.50326	17	IL2RA COL3A1 COL1A1 COL1A2 ZAP70 IL2RB THBS1 LAMB1 LAMC1 CD28 TNFRSF1A
REACTOME_INTEGRIN_CELL_SURFACE_INTERACTIONS	1.43143e-06	9.84318e-05	0.643552	0.548802	2.49856	54	COL8A1 COL3A1 VCAM1 COL1A1 TNC COL6A3 LUM COL5A1 COL1A2 IBSP ITGA4 COL7A1 COL23A1 COL6A2 THBS1 COL13A1 CD44 ICAM1 COL6A1 ITGA7 COL4A2 JAM2 COL5A2 COL16A1 ITGB8 KDR COL8A2 ITGA3
REACTOME_INITIAL_TRIGGERING_OF_COMPLEMENT	2.12824e-05	0.000777472	0.57561	0.734208	2.49849	17	IGHG2 IGLV3-1 IGKV4-1 IGHG1 MASP1 C1S C1R CFD C3 COLEC11 C1QB C1QC
PID_SYNDECAN_1_PATHWAY	7.94745e-05	0.00209306	0.538434	0.63528	2.45995	28	COL8A1 COL3A1 COL1A1 COL6A3 COL5A1 COL1A2 MET COL7A1 COL6A2 COL15A1 COL13A1 HGF COL6A1 COL5A2 COL16A1
REACTOME_ROLE_OF_PHOSPHOLIPIDS_IN_PHAGOCYTOSIS	1.43887e-05	0.000580015	0.593325	0.738603	2.45546	15	IGHG2 IGLV3-1 IGKV4-1 IGHG1
REACTOME_COLLAGEN_CHAIN_TRIMERIZATION	4.96976e-06	0.000252915	0.610527	0.613156	2.42006	31	COL8A1 COL3A1 COL1A1 COL6A3 COL5A1 COL1A2 COL22A1 COL7A1 COL23A1 COL21A1 COL6A2 COL15A1 COL13A1 COL6A1 COL4A2 COL5A2 COL16A1
REACTOME_FCGR3A_MEDIATED_IL10_SYNTHESIS	6.81664e-05	0.0018973	0.538434	0.656447	2.39146	20	IGHG2 IGLV3-1 IGKV4-1 IGHG1 ADCY8 IL10 AHCYL1
WP_BURN_WOUND_HEALING	9.2095e-07	6.72869e-05	0.659444	0.523057	2.38713	56	SFRP2 F13A1 COL1A1 TNC COL1A2 MMP2 CCL2 VIM CXCL8 CXCL12 S100A6 TIMP1 DCN TGFB2 SPARC LGALS1 HGF ICAM1 CD248 TLR8 TLR4 TAGLN EGF IL6 ADAM12 CXCR4 KDR MMP28 TIMP2 NOD1 CD3E PFN1 CXCL14 CNN2 ELN S100A11 SNAI2
REACTOME_COLLAGEN_BIOSYNTHESIS_AND_MODIFYING_ENZYMES	6.09141e-06	0.000283027	0.610527	0.5776	2.3869	39	COL8A1 COL3A1 COL1A1 COL6A3 PCOLCE COL5A1 COL1A2 COL22A1 COL7A1 COL23A1 COL21A1 COL6A2 COL15A1 COL13A1 COL6A1 COL4A2
PID_FRA_PATHWAY	9.85656e-05	0.00230965	0.538434	0.63967	2.38534	23	PLAU COL1A2 LIF MMP2 CCL2 PLAUR CXCL8 THBD DCN HMOX1 MGP GJA1 ITGB4
REACTOME_COLLAGEN_DEGRADATION	1.23914e-05	0.00051734	0.593325	0.575142	2.37221	38	COL8A1 COL3A1 COL1A1 COL6A3 COL5A1 COL1A2 COL7A1 COL23A1 MMP2 COL6A2 COL15A1 MMP19 COL13A1 COL6A1 COL4A2 MMP14 CTSB COL5A2 COL16A1 ADAM9 CTSD
REACTOME_MET_PROMOTES_CELL_MOTILITY	0.000121236	0.00268213	0.538434	0.644037	2.34625	20	COL3A1 COL1A1 COL5A1 COL1A2 MET LAMA4 LAMB1 HGF LAMC1 COL5A2
REACTOME_MET_ACTIVATES_PTK2_SIGNALING	8.21859e-05	0.00209306	0.538434	0.670463	2.32262	18	COL3A1 COL1A1 COL5A1 COL1A2 MET LAMA4 LAMB1 HGF LAMC1 COL5A2
REACTOME_COLLAGEN_FORMATION	1.98944e-05	0.000750212	0.57561	0.521283	2.31616	50	COL8A1 COL3A1 COL1A1 COL6A3 PCOLCE COL5A1 COL1A2 COL22A1 COL7A1 COL23A1 COL21A1 COL6A2 COL15A1 COL13A1 LOX COL6A1 ITGB4 COL4A2 CTSB COL5A2 COL16A1
REACTOME_AMYLOID_FIBER_FORMATION	8.23616e-05	0.00209306	0.538434	0.647499	2.31294	19	LYZ TGFBI SNCAIP TSPAN33 APOE GSN CST3 ITM2B B2M UBC HSPG2 UBA52 APP UBB PSENEN
REACTOME_LAMININ_INTERACTIONS	0.000111772	0.00256198	0.538434	0.662918	2.29649	18	COL7A1 LAMA4 LAMB1 ITGB4 ITGA7 COL4A2 LAMC1 ITGA3 HSPG2 LAMB3 LAMB2 COL18A1 COL4A1 COL4A3 NID2 COL4A5
REACTOME_ASSEMBLY_OF_COLLAGEN_FIBRILS_AND_OTHER_MULTIMERIC_STRUCTURES	4.52461e-05	0.00139191	0.557332	0.562963	2.29616	37	COL8A1 COL3A1 COL1A1 COL6A3 PCOLCE COL5A1 COL1A2 COL7A1 COL6A2 COL15A1 LOX COL6A1 ITGB4 COL4A2 CTSB COL5A2 COL8A2 PLEC LOXL2 LAMB3 CTSS COL18A1 COL4A1 COL4A3 DST BMP1
REACTOME_CELL_SURFACE_INTERACTIONS_AT_THE_VASCULAR_WALL	5.574e-06	0.0002715	0.610527	0.479736	2.28924	65	IGHA1 IGLV3-1 IGHM JCHAIN IGKV4-1 JAML COL1A1 ANGPT1 COL1A2 CAV1 ITGA4 DOK2 CD99 THBD SDC2 TREM1 SLC7A11 SLC7A8 SIRPA CD44 PROS1 JAM2 CD74
PID_INTEGRIN3_PATHWAY	0.00012297	0.00268213	0.518848	0.585276	2.26812	29	COL1A1 PLAU TNC COL1A2 IBSP TGFBI PLAUR LAMA4 THBS1 LAMB1 SPHK1 LAMC1
REACTOME_MOLECULES_ASSOCIATED_WITH_ELASTIC_FIBRES	8.63904e-05	0.00214162	0.538434	0.587565	2.24903	27	MFAP5 MFAP4 EMILIN1 EFEMP1 LTBP2 FBLN1 LTBP1 MFAP2 FBLN2 EMILIN2 TGFB2 FBLN5 EFEMP2
REACTOME_ECM_PROTEOGLYCANS	3.99769e-05	0.00126305	0.557332	0.527449	2.24394	45	COL3A1 COL1A1 TNC COL6A3 LUM COL5A1 COL1A2 IBSP LAMA4 COL6A2 LAMB1 DCN TGFB2 SPARC COL6A1 ITGA7 COL4A2 HAPLN1 BGN LAMC1 COL5A2 ASPN
REACTOME_ELASTIC_FIBRE_FORMATION	5.0652e-05	0.0014803	0.557332	0.566278	2.23504	31	MFAP5 MFAP4 EMILIN1 EFEMP1 LTBP2 FBLN1 LTBP1 MFAP2 FBLN2 EMILIN2 TGFB2 FBLN5 LOX EFEMP2
WP_MIRNA_TARGETS_IN_ECM_AND_MEMBRANE_RECEPTORS	0.000410113	0.0081258	0.498493	0.611932	2.22929	20	COL3A1 COL6A3 COL5A1 COL1A2 LAMA4 COL6A2 THBS1 SDC2 COL6A1 COL4A2 LAMC1 COL5A2
WP_COMPLEMENT_SYSTEM	0.000192807	0.00401984	0.518848	0.533116	2.22043	41	F13A1 C6 PTX3 MASP1 IBSP C7 C1S CFD PLAUR THBS1 LAMB1 DCN ICAM1 C5AR1 CR1 PROS1 LAMC1 C3 C5AR2 SERPING1 CFI
REACTOME_FCGAMMA_RECEPTOR_FCGR_DEPENDENT_PHAGOCYTOSIS	0.000134505	0.00285884	0.518848	0.543566	2.19581	33	IGHG2 IGLV3-1 IGKV4-1 IGHG1
KEGG_ECM_RECEPTOR_INTERACTION	9.87872e-05	0.00230965	0.538434	0.473649	2.17498	55	COL3A1 COL1A1 TNC COL6A3 COL5A1 COL1A2 IBSP ITGA4 RELN LAMA4 COL6A2 THBS1 LAMB1 SDC2 CD44 COL6A1 ITGB4 ITGA7 COL4A2 LAMC1 COL5A2 ITGB8 ITGA3 SDC3 ITGB3 ITGB5 HSPG2 LAMB3 SDC4 ITGA9 SPP1 THBS2 LAMB2 COL4A1
REACTOME_INTERLEUKIN_10_SIGNALING	0.000625118	0.0119557	0.477271	0.595944	2.17105	20	LIF CCL2 IL1RN IL12A CXCL8 TIMP1 IL1R1 ICAM1 CXCL2 IL6 TNFRSF1A IL10
PID_AVB3_INTEGRIN_PATHWAY	0.000123896	0.00268213	0.518848	0.514341	2.14463	40	COL8A1 COL3A1 COL1A1 COL6A3 COL5A1 COL1A2 COL7A1 COL6A2 COL15A1 COL13A1 COL6A1 FGF2 COL5A2 COL16A1 KDR COL8A2 RHOA CSF1R ITGB3 SPP1 CSF1 COL4A1 COL4A3 HSP90AA1
WP_MARKERS_OF_KIDNEY_CELL_LINEAGE	0.00239541	0.0329439	0.431708	0.560859	2.06246	22	OSR1 TNC WNT4 NTN1 ACTA2 DCN ALDH1A2 CITED1 GDNF KDR
WP_NETRINUNC5B_SIGNALING	0.000594191	0.0115768	0.477271	0.533815	2.04329	27	VCAM1 COL1A1 ALPL CCL2 NTN1 ICAM1 ITGB4 RGMA NTN3 IL10 KDR RHOA DAPK1
WP_OXIDATIVE_STRESS_RESPONSE	0.00144085	0.022458	0.45506	0.611585	2.03319	15	SOD3 NQO1 HMOX1 MT1X CYBB GPX3 MGST1 SOD2 SOD1 FOS TXN2
KEGG_FOCAL_ADHESION	6.24333e-05	0.00178011	0.538434	0.382281	2.00043	104	COL3A1 COL1A1 TNC COL6A3 COL5A1 COL1A2 CAV1 CAV2 IBSP ITGA4 MET RELN LAMA4 COL6A2 FLNA THBS1 LAMB1 MYLK3 HGF COL6A1 ITGB4 ITGA7 COL4A2 MYL9 LAMC1 EGFR COL5A2 EGF ITGB8 KDR ACTB FLNC PGF ITGA3 RHOA
WP_TYROBP_CAUSAL_NETWORK_IN_MICROGLIA	0.00189622	0.0277085	0.45506	0.51059	1.97869	29	RUNX3 C3 NPC2 IGSF6 TYROBP HLX ADAP2 C1QC MAF NCF2 KCNE3 GAPT PPP1R18 IL10RA RNASE6 SPP1 CAPG CD84 CD37 IL18 ELF4 STAT5A APBB1IP CYTL1
WP_COMPLEMENT_SYSTEM_IN_NEURONAL_DEVELOPMENT_AND_PLASTICITY	0.000835854	0.0149946	0.477271	0.433007	1.95654	51	C6 MASP1 COLEC12 C7 C1S C1R CFD FAS CRB2 TGFB2 C5AR1 CR1 PROS1 C3 COLEC11 CX3CL1 C5AR2 CLU SERPING1 CFI C1QB PARD3 C1QC CASP7
WP_ZINC_HOMEOSTASIS	0.00345502	0.0448768	0.431708	0.544657	1.94558	19	MT1H MT1G MT1F MT1X MT1A MT2A SLC39A12 MT1E MT3 SLC39A8
KEGG_CYTOKINE_CYTOKINE_RECEPTOR_INTERACTION	0.00033747	0.00680176	0.498493	0.369426	1.90869	94	IL2RA CCL8 CCL18 CLCF1 MET LIF NGFR CCL2 IL7R TNFSF14 IL2RB FAS TNFRSF12A IL12A CXCL8 CXCL12 LTB TNFSF18 IL1R1 TGFB2 TSLP HGF CXCL2 CTF1 CX3CL1 EGFR EGF IL6 TNFRSF14 TNFRSF1A IL10 CXCR4 KDR TNFRSF11B CNTF CSF1R OSM IL10RA PLEKHO2 TNFSF12 CXCL14 TNFSF13
WP_ALLOGRAFT_REJECTION	0.00242818	0.0330064	0.431708	0.439812	1.90844	47	IL2RA BHMT2 C6 COL5A1 C7 FAS IL12A VIM CXCL8 CXCL12 PRF1 HLA-DPB1 CD28 HLA-DOA C3 HLA-DRA HLA-DMA GDNF C1QB IL10 HLA-DPA1 C1QC CASP7 HLA-DMB GABPA
REACTOME_SIGNALING_BY_THE_B_CELL_RECEPTOR_BCR	0.00129904	0.0209652	0.45506	0.467911	1.89736	36	IGLV3-1 IGHM IGKV4-1 AHCYL1 UBC
WP_OVERVIEW_OF_PROINFLAMMATORY_AND_PROFIBROTIC_MEDIATORS	0.00163619	0.0248403	0.45506	0.462904	1.87706	36	CCL8 CCL18 LIF CCL2 IL1RN AREG IL12A CXCL8 CXCL12 IL33 TSLP CXCL2 CTF1 CX3CL1 IL6 IL10 IL17D CNTF OSM CXCL14 TNFSF13 SPP1 CSF1
REACTOME_FCERI_MEDIATED_NF_KB_ACTIVATION	0.00330265	0.0433798	0.431708	0.489084	1.87207	27	IGLV3-1 IGKV4-1 FCER1A
REACTOME_POTENTIAL_THERAPEUTICS_FOR_SARS	0.004011	0.0493564	0.407018	0.457369	1.84934	34	IGLV3-1 IGHM IGKV4-1 ITGA4 IL1R1 FXYD1 ATP1B2 ATP1A2
REACTOME_ANTI_INFLAMMATORY_RESPONSE_FAVOURING_LEISHMANIA_PARASITE_INFECTION	0.00188236	0.0277085	0.45506	0.44248	1.84499	40	IGHG2 IGLV3-1 IGKV4-1 IGHG1 CD163 GNG12 ADCY8 DPEP2 IL6 IL10 AHCYL1 GNAI2
REACTOME_NUCLEAR_EVENTS_MEDIATED_BY_NFE2L2	0.00247122	0.0332053	0.431708	0.465424	1.83698	31	ABCC3 CCL2 SOD3 AREG NQO1 HMOX1 SLC7A11 PGD EGF SQSTM1 SRXN1 UBC TKT UBA52
REACTOME_DEGRADATION_OF_THE_EXTRACELLULAR_MATRIX	0.000660908	0.0122635	0.477271	0.374878	1.82226	75	COL8A1 COL3A1 COL1A1 COL6A3 COL5A1 COL1A2 COL7A1 COL23A1 MMP2 COL6A2 COL15A1 MMP19 COL13A1 TIMP1 LAMB1 DCN CAPN5 CD44 COL6A1 COL4A2 LAMC1 MMP14 CTSB COL5A2 COL16A1 ADAM9 CTSD CAPN1 COL8A2 TIMP2 HSPG2 LAMB3 CAST ADAMTS4 SPP1 ELN CTSS COL18A1 COL4A1 COL4A3 CAPN2 CAPN3 BMP1 CTSK A2M
REACTOME_RESPONSE_TO_ELEVATED_PLATELET_CYTOSOLIC_CA2	0.00101759	0.0172401	0.45506	0.373637	1.8076	71	F13A1 CFD RARRES2 CD109 FLNA ISLR SERPINA3 THBS1 F5 TIMP1 SYTL4 TGFB2 SPARC HGF PROS1 TAGLN2 CD63 CLU SERPING1 EGF CLEC3B PSAP TMSB4X TIMP3 SELENOP HSPA5 CD9 APLP2 PFN1 WDR1 ITGB3 LGALS3BP ACTN1 SOD1 TF APP
REACTOME_LEISHMANIA_INFECTION	0.00117794	0.0194096	0.45506	0.369652	1.78832	71	IGHG2 IGLV3-1 IGKV4-1 IGHG1 FZD7 CD163 HMOX1 PSTPIP1 GNG12 ADCY8 C3 GSDMD DPEP2 IL6 IL10 AHCYL1 GNAI2 ACTB
WP_CYTOKINECYTOKINE_RECEPTOR_INTERACTION	0.00185042	0.0277085	0.45506	0.344903	1.72342	84	IL2RA CCL8 CCL18 CLCF1 LIF NGFR CCL2 IL7R IL1RN TNFSF14 IL2RB FAS TNFRSF12A CXCL8 CXCL12 LTB IL1R1 IL33 TGFB2 TSLP CXCL2 GDF11 CX3CL1 ACKR3 IL6 TNFRSF14 TNFRSF1A IL10 CXCR4 TNFRSF11B IL17D IL13RA2 CNTF CSF1R
REACTOME_VESICLE_MEDIATED_TRANSPORT	0.00199898	0.028777	0.431708	0.240025	1.5344	262	IGHA1 IGLV3-1 JCHAIN IGKV4-1 COL3A1 SCARA5 COL1A1 GJB2 SSC5D MASP1 COL1A2 COLEC12 FOLR1 COL7A1 MARCO IL7R RAB7B AREG STON2 CD163 F5 TBC1D2 DAB2 MAN1C1 COPZ2 RAB13 MAN1A1 GJA1 SPARC TUBB6 CD3D COL4A2 SLC2A4 TPD52L1 APOE COLEC11 EGFR FTL EGF GRIA1 AP1S2 RIN1 GOLIM4 CTSZ
REACTOME_HEMOSTASIS	0.00234142	0.0325847	0.431708	0.235037	1.51744	287	IGHA1 IGLV3-1 IGHM JCHAIN IGKV4-1 SERPINA5 F13A1 JAML COL1A1 PLAU ANXA2 SERPIND1 ANGPT1 COL1A2 CAV1 ITGA4 DOK2 S100A10 CFD RARRES2 PLAUR CD99 CD109 FLNA THBD ISLR SERPINA3 PRKG1 THBS1 F5 TIMP1 SYTL4 SDC2 TREM1 SLC7A11 TGFB2 SLC7A8 SPARC SIRPA CD44 HGF TUBB6 GNG12 PROS1 PDPN JAM2 EHD2 CD74 F2R TAGLN2 CD63 CLU KCNMB1 F3 SERPING1 EGF GYPC ATP1B2 PRCP
REACTOME_DEVELOPMENTAL_BIOLOGY	2.60388e-05	0.000869696	0.57561	-0.345258	-1.60477	454	KLK12 CDSN TFAP2B IRX2 FOXA1 KRT23 GRB7 GATA3 CASP14 KRT16 FOXA2 HOXC11 TBX20 MYB INSM1 KRT15 PKP3 KRT18 PRSS8 RET KRT7 HOXB2 SMYD1 HOXD11 CER1 GATA6 KRT80 WNT11 DSG2 MLPH PERP TFAP2A PKP1 DSP HOXB4 KRT81 TBX3 KRT8 ST14 HOXB3 EVPL TFAP2C KRT83 CLDN7 MMP9 TYRP1 GATA2 MC4R CD24 HOXD4 SIX1 SCN3A SPTBN5 NR5A2 MED1 TEAD4 CNTN6 EPHB3 PLK1 CIDEA ERBB2 PRSS3 EPHA4 UHRF1 VAV3 EPHB4 BCL2A1 EFNA3 PAK5 SRPK1…
REACTOME_MITOTIC_G1_PHASE_AND_G1_S_TRANSITION	0.00201858	0.028777	0.431708	-0.466	-1.77207	66	TOP2A MYBL2 CDC45 TK1 PTK6 MCM10 RRM2 CDK1 CCNA2 RPA4 CCNE2 ORC1 CABLES1 LIN9 CCNB1 POLE DBF4 MYC FBXO5 MCM8 MCM2 ORC6 CDC6 POLE2 PRIM2
KEGG_OLFACTORY_TRANSDUCTION	0.00381531	0.0474478	0.431708	-0.55204	-1.81562	32	OR51E1 CLCA2 OR51E2 OR52E6 OR11H1 OR4F4 OR52N4 OR2L3 OR2AK2 OR7A5 OR14I1 OR2M5 PRKG2 OR4N2 OR51I1 OR51B2 OR1E1 OR52H1 OR2L13 CLCA4 CAMK2A
REACTOME_O_LINKED_GLYCOSYLATION_OF_MUCINS	0.00405476	0.0493751	0.407018	-0.615672	-1.83376	20	MUCL1 MUC6 MUC15
REACTOME_FACTORS_INVOLVED_IN_MEGAKARYOCYTE_DEVELOPMENT_AND_PLATELET_PRODUCTION	0.00117886	0.0194096	0.45506	-0.500559	-1.84783	54	GATA3 MYB GATA6 KIF23 KIFC1 KIF2C KIF18B KIF20A KIF12 KIF18A KIF19 GATA2 CABLES1 KIF11 KIF15 KIF20B KIF26A CENPE KIF26B DOCK3
REACTOME_APC_C_MEDIATED_DEGRADATION_OF_CELL_CYCLE_PROTEINS	0.00359445	0.045673	0.431708	-0.577052	-1.85603	28	AURKB UBE2C BUB1B CDK1 AURKA CCNA2 PTTG1 PLK1 CDC20 CCNB1
WP_RETINOBLASTOMA_GENE_IN_CANCER	0.00139452	0.0220296	0.45506	-0.541949	-1.87043	40	CCNB2 TOP2A TTK CDC45 RRM2 CDK1 CCNA2 ANLN RFC3 CCNE2 ORC1 CCNB1 MAPK13 POLE MYC
REACTOME_KIDNEY_DEVELOPMENT	0.00358965	0.045673	0.431708	-0.586427	-1.87431	27	IRX2 GATA3 HOXC11 RET HOXD11 WNT11 HOXB4 SIX1
WP_ENDODERM_DIFFERENTIATION	0.000919058	0.0160355	0.477271	-0.505147	-1.88009	56	FOXA1 PAX9 GRHL2 FOXA2 HOXC11 CER1 GATA6 DUSP4
WP_PANCREATIC_CANCER_SUBTYPES	0.00205187	0.0288992	0.431708	-0.685569	-1.88644	15	TFF3 PRR15L KRT15 TFF1 KRT7 AGR3 AGR2 LGALS4 VSIG2 DHRS9
REACTOME_M_PHASE	2.3728e-05	0.000828752	0.57561	-0.441888	-1.89353	148	CENPA AURKB CENPF UBE2C SGO1 CCNB2 NDC80 BUB1 SKA1 BIRC5 CDCA5 BUB1B KIF23 CHMP4C KIF2C CDK1 NUF2 ESPL1 KIF20A KIF18A NCAPH SPC25 NCAPG SPC24 PTTG1 PLK1 CDC20 CENPI LMNB1 CDCA8 KNL1 CCNB1 SMC4 SGO2 CEP72 FBXO5 ZWINT CENPU LBR LEMD3 CEP70 CENPK CENPE TMPO CENPJ NUP210 ZWILCH PRKCB
KEGG_TYROSINE_METABOLISM	0.00369821	0.046486	0.431708	-0.673621	-1.89962	16	ALDH3B2 TAT DDC PNMT TYRP1
KEGG_OOCYTE_MEIOSIS	0.00148937	0.0229089	0.45506	-0.529771	-1.90715	46	SGO1 CCNB2 BUB1 CDK1 AURKA ESPL1 SPDYA FBXO43 PTTG1 PGR CCNE2 PLK1 CDC20 CCNB1 ADCY1 FBXO5 ITPR3
REACTOME_KINESINS	0.00250039	0.0332155	0.431708	-0.59752	-1.90976	27	KIF23 KIFC1 KIF2C KIF18B KIF20A KIF12 KIF18A KIF19 KIF11 KIF15 KIF20B KIF26A CENPE KIF26B KIF25 KLC2 KIF21B
REACTOME_OLFACTORY_SIGNALING_PATHWAY	0.0013092	0.0209652	0.45506	-0.594741	-1.92627	29	OR51E1 OR51E2 OR52E6 OR11H1 OR4F21 OR4F4 OR52N4 OR2L5 OR2L3 OR2AK2 GNG13 OR7A5 OR14I1 OR2M5 OR4N2 OR51I1 OR51B2 OR1E1
WP_PREIMPLANTATION_EMBRYO	0.000846571	0.0149946	0.477271	-0.642605	-1.93574	21	TFAP2B GATA3 IRX5 DLX2 TBX3 GATA2 TEAD4 NKX2-1
REACTOME_CELL_CYCLE	4.77006e-08	7.96601e-06	0.719513	-0.431131	-1.94776	280	CENPA AURKB CENPF UBE2C SGO1 CCNB2 TOP2A NDC80 MYBL2 CDC45 BUB1 SKA1 TK1 EXO1 BIRC5 CDCA5 PTK6 MCM10 BUB1B OIP5 SYCP2 KIF23 FOXM1 CHMP4C RRM2 KIF2C CDK1 GTSE1 AURKA NUF2 ESPL1 KIF20A RAD51 TPX2 PIF1 HMMR RMI2 KIF18A NCAPH SPC25 CCNA2 BRIP1 NCAPG SPC24 RFC3 PTTG1 RPA4 CENPW CCNE2 GINS1 PLK1 CLSPN CDC20 ORC1 CENPI LMNB1 CABLES1 CDCA8 LIN9 KNL1 CCNB1 BRCA2 SMC4 MND1 DSCC1 SGO2 POLE CEP72 FBXL18 DBF4…
WP_COHESIN_COMPLEX_CORNELIA_DE_LANGE_SYNDROME	0.000823593	0.0149946	0.477271	-0.668231	-1.95338	18	AURKB SGO1 CDCA5 CDK1 ESPL1 PTTG1 PLK1 SGO2
REACTOME_MITOTIC_PROMETAPHASE	4.91513e-05	0.00147328	0.557332	-0.485988	-1.96465	98	CENPA AURKB CENPF SGO1 CCNB2 NDC80 BUB1 SKA1 BIRC5 CDCA5 BUB1B KIF2C CDK1 NUF2 KIF18A NCAPH SPC25 NCAPG SPC24 PLK1 CDC20 CENPI CDCA8 KNL1 CCNB1 SMC4 SGO2 CEP72 ZWINT CENPU CEP70 CENPK CENPE
WP_GASTRIC_CANCER_NETWORK_1	0.000634092	0.0119557	0.477271	-0.721655	-1.98573	15	CENPF UBE2C TOP2A MYBL2 AURKA TPX2 ECT2 LIN9 KIF15
PID_FOXM1_PATHWAY	0.000974409	0.0167512	0.477271	-0.625663	-1.99971	27	CENPA AURKB CENPF CCNB2 BIRC5 FOXM1 CDK1 CCNA2 ESR1 PLK1 CCNB1 BRCA2
REACTOME_RHO_GTPASES_ACTIVATE_FORMINS	8.00604e-05	0.00209306	0.538434	-0.530055	-2.02266	68	CENPA AURKB CENPF SGO1 DIAPH3 NDC80 BUB1 SKA1 BIRC5 BUB1B KIF2C NUF2 KIF18A SPC25 SPC24 PLK1 CDC20 CENPI CDCA8 KNL1 SGO2 ZWINT CENPU CENPK CENPE
REACTOME_ESTROGEN_DEPENDENT_GENE_EXPRESSION	0.000196006	0.00401984	0.518848	-0.595816	-2.03742	38	FOXA1 TFF3 GATA3 MYB TFF1 ESR1 PGR NR5A2 MED1
REACTOME_CELL_CYCLE_MITOTIC	3.42886e-08	6.68057e-06	0.719513	-0.463969	-2.0575	222	CENPA AURKB CENPF UBE2C SGO1 CCNB2 TOP2A NDC80 MYBL2 CDC45 BUB1 SKA1 TK1 BIRC5 CDCA5 PTK6 MCM10 BUB1B KIF23 FOXM1 CHMP4C RRM2 KIF2C CDK1 GTSE1 AURKA NUF2 ESPL1 KIF20A TPX2 HMMR KIF18A NCAPH SPC25 CCNA2 NCAPG SPC24 RFC3 PTTG1 RPA4 CCNE2 GINS1 PLK1 CDC20 ORC1 CENPI LMNB1 CABLES1 CDCA8 LIN9 KNL1 CCNB1 SMC4 SGO2 POLE CEP72 FBXL18 DBF4 MYC FBXO5 ZWINT CENPU LBR LEMD3 MCM8 MCM2 CEP70 CENPK CENPE ORC6 C…
REACTOME_SEPARATION_OF_SISTER_CHROMATIDS	3.05895e-05	0.000993307	0.557332	-0.535329	-2.07428	76	CENPA AURKB CENPF UBE2C SGO1 NDC80 BUB1 SKA1 BIRC5 CDCA5 BUB1B KIF2C NUF2 ESPL1 KIF18A SPC25 SPC24 PTTG1 PLK1 CDC20 CENPI CDCA8 KNL1 SGO2
PID_AURORA_A_PATHWAY	8.79363e-05	0.00214162	0.538434	-0.765146	-2.1054	15	CENPA AURKB DLGAP5 BIRC5 AURKA TPX2 TACC3
REACTOME_MITOTIC_METAPHASE_AND_ANAPHASE	7.15147e-06	0.000309632	0.610527	-0.517645	-2.1074	100	CENPA AURKB CENPF UBE2C SGO1 CCNB2 NDC80 BUB1 SKA1 BIRC5 CDCA5 BUB1B CHMP4C KIF2C CDK1 NUF2 ESPL1 KIF18A SPC25 SPC24 PTTG1 PLK1 CDC20 CENPI LMNB1 CDCA8 KNL1 CCNB1 SGO2 FBXO5 ZWINT CENPU LBR LEMD3 CENPK CENPE
REACTOME_CELL_CYCLE_CHECKPOINTS	2.77393e-07	2.31623e-05	0.674963	-0.5144	-2.14043	119	CENPA AURKB CENPF UBE2C SGO1 CCNB2 NDC80 CDC45 BUB1 SKA1 EXO1 BIRC5 MCM10 BUB1B KIF2C CDK1 GTSE1 NUF2 RMI2 KIF18A SPC25 CCNA2 BRIP1 SPC24 RFC3 CCNE2 PLK1 CLSPN CDC20 ORC1 CENPI CDCA8 KNL1 CCNB1 SGO2 DBF4 ZWINT CENPU MCM8 MCM2 CENPK CENPE ORC6 CDC6 DNA2
REACTOME_MITOTIC_SPINDLE_CHECKPOINT	4.09365e-06	0.000239274	0.610527	-0.587461	-2.20344	58	CENPA AURKB CENPF UBE2C SGO1 NDC80 BUB1 SKA1 BIRC5 BUB1B KIF2C NUF2 KIF18A SPC25 SPC24 PLK1 CDC20 CENPI CDCA8 KNL1 SGO2 ZWINT CENPU CENPK CENPE
REACTOME_RESOLUTION_OF_SISTER_CHROMATID_COHESION	3.11257e-06	0.000191505	0.627257	-0.582035	-2.20464	65	CENPA AURKB CENPF SGO1 CCNB2 NDC80 BUB1 SKA1 BIRC5 CDCA5 BUB1B KIF2C CDK1 NUF2 KIF18A SPC25 SPC24 PLK1 CDC20 CENPI CDCA8 KNL1 CCNB1 SGO2 ZWINT CENPU CENPK CENPE
PID_AURORA_B_PATHWAY	2.4104e-05	0.000828752	0.57561	-0.697741	-2.23009	27	CENPA AURKB SGO1 NDC80 BUB1 BIRC5 KIF23 KIF2C AURKA KIF20A NCAPH NCAPG
PID_PLK1_PATHWAY	6.29488e-06	0.000283027	0.610527	-0.702623	-2.27568	29	SGO1 NDC80 BUB1 BUB1B CDK1 AURKA KIF20A TPX2 SPC24 PLK1 PRC1 CLSPN ECT2 CDC20 CCNB1 FBXO5 CENPU KIZ CENPE
REACTOME_FORMATION_OF_THE_CORNIFIED_ENVELOPE	2.06217e-15	2.41067e-12	1.00732	-0.890028	-2.76618	25	KLK12 CDSN KRT23 CASP14 KRT16 KRT15 PKP3 KRT18 PRSS8 KRT7 KRT80 DSG2 PERP PKP1 DSP KRT81 KRT8 ST14 EVPL KRT83
REACTOME_KERATINIZATION	6.13286e-14	3.58466e-11	0.954542	-0.863671	-2.77791	28	KLK12 CDSN KRT23 CASP14 KRT16 KRT15 PKP3 KRT18 PRSS8 KRT7 KRT80 DSG2 PERP PKP1 DSP KRT81 KRT8 ST14 EVPL KRT83
HSD17B8_TARGET_GENES	9.19986e-05	0.0404334	0.538434	-0.368921	-1.91472	176	FOXA1 GATA3 ZYG11A PAX5 HOXB3 HOXC6 MYBL2 IGF2BP1 LGR5 HOXB4 ASPM ASF1B TICRR DIAPH3 KIFC1 ARHGEF39 TROAP AURKB FAM110A CDC20 NCAPH RAD51AP1 EPHA5 TOP2A FANCB DLGAP5 TRIM59 ZNF530 CENPA RDM1 HPSE2 HHIP UBE2C KIF14 BUB1 FAM222A NDC80 RTTN NUF2 ZNF90 PCLAF TK1 BAMBI TMEM255B DBF4B FAM83D CDCA7 KMT5C ARHGAP19 RRM2 KIF18B CDCA8 KIF23 MCM7 MELK BRIP1 ESRRG DKK2 ANKRD24 DEPDC1 CDCA5 FANCI MCM6 TEDC2 CC…
SNAI1_TARGET_GENES	2.25287e-06	0.00198027	0.627257	-0.527441	-2.36983	76	MUC6 FOXA1 SULT2B1 GRB7 GRHL2 PRR15L ESRP2 TMEM184A ESPN TTC6 SYCE3 DEGS2 LLGL2 CLDN7 TMEM125 HSBP1L1 FA2H KIF18A OAS1 ZNF775 HAUS5 PCLAF ZNF749 TMC4 MMP15 ULK3 C11orf52 MCM7 PLCB4 NASP GOLT1A NDC1
HALLMARK_INFLAMMATORY_RESPONSE	1.36498e-08	2.72996e-07	0.74774	0.564968	2.53245	99	LIF MARCO INHBA CCL2 SERPINE1 OSM C5AR1 CXCL8 CCL7 SELE IL6 MEFV MSR1 APLNR LAMP3 CDKN1A ADM ITGA5 SPHK1 ABCA1 PLAUR CMKLR1 ICAM1 ADGRE1 CCL20 EMP3 AQP9 PTGIR TIMP1 VIP IL10 PDPN SLC7A2 RGS1 ITGB3 IL1R1 STAB1 CCRL2 OSMR MMP14 HBEGF PIK3R5 IRF1 PTGER4 CD40 IL10RA P2RY2 NAMPT HRH1 CD14 RGS16 TNFSF15 LYN SGMS2 C3AR1 PROK2 LCP2 ROS1 TNFRSF1B IL15 EDN1 KCNA3 DCBLD2 GPC3 MET GPR183 NMI IL7R IL4R
HALLMARK_TNFA_SIGNALING_VIA_NFKB	3.54352e-08	4.72469e-07	0.719513	0.563052	2.49658	95	FOSL1 LIF INHBA CCL2 CLCF1 SERPINE1 AREG PLAU CCL4 SOCS3 GEM IL6 BCL2A1 CD44 TNC PTX3 CDKN1A SPHK1 ABCA1 PLAUR ICAM1 CCL20 LAMB3 ATF3 DRAM1 NR4A3 VEGFA G0S2 EGR2 CCRL2 ACKR3 TNFAIP8 HBEGF IRF1 PTGER4 TRIB1 TGIF1 NAMPT FOSL2 KYNU CXCL3 RELB PANX1 IER3 GADD45A KLF4 F2RL1 BTG3 SERPINB8 CD80 JAG1 MAP3K8 EDN1 GADD45B CXCL2 GFPT2 GPR183 TNFAIP2 IL7R TNFAIP3 MAP2K3 KLF10 TIPARP FJX1 PER1 ZFP36 CD69 TNFS…
HALLMARK_EPITHELIAL_MESENCHYMAL_TRANSITION	2.42147e-09	9.68587e-08	0.774939	0.538376	2.48024	118	INHBA TNFRSF12A LOX SERPINE1 AREG ADAM12 LUM TGFBI THBS1 CXCL8 TFPI2 COL6A3 GEM COL4A2 COL1A1 IL6 LAMC2 COL5A1 CD44 TNC COL4A1 BDNF PTX3 ITGA5 ABI3BP PLAUR FBN2 EMP3 IGFBP4 COL6A2 PTHLH TIMP1 ECM2 LOXL2 COL3A1 NNMT ITGB3 CXCL12 COL5A2 VEGFA MGP CAPG PDLIM4 TNFRSF11B MMP14 PCOLCE SDC1 CTHRC1 MMP2 ELN CRLF1 BGN DAB2 LAMC1 FSTL3 COL1A2 ACTA2
HALLMARK_ANGIOGENESIS	0.000264394	0.00211515	0.498493	0.708288	2.18095	17	SERPINA5 LUM STC1 THBD TIMP1 SLCO2A1 S100A4 COL3A1 COL5A2 VEGFA
HALLMARK_ALLOGRAFT_REJECTION	0.00014817	0.0014817	0.518848	0.466677	2.04797	87	LIF CARTPT HLA-DQA1 INHBA CCL2 CD7 CCL4 CCL7 IL6 ITK ICAM1 GZMB TIMP1 IL10 HLA-DOA GBP2 DYRK3 KLRD1 STAB1 CAPG F2R FCGR2B GPR65 PRF1 INHBB CD40 NCF4 HLA-DMB TGFB2 SRGN IL11 LYN HLA-DMA HLA-DRA GZMA ACHE LCP2 CD80 IL15 TGFB1 HCLS1 CD86
HALLMARK_APOPTOSIS	0.00049668	0.0033112	0.477271	0.496156	1.97992	56	TNFRSF12A GSTM1 HMOX1 EMP1 LUM IL6 GPX3 CD44 HGF CDKN1A ATF3 TIMP1 LGALS3 WEE1 ANXA1 CAV1 F2R CASP7 PRF1 BMF MMP2 IRF1 BGN TGFB2 CD14 NEDD9 IER3 GADD45A BTG3 ISG20 GADD45B FDXR TSPO CDK2
HALLMARK_HYPOXIA	0.000854518	0.00488296	0.477271	0.442607	1.90944	82	LOX SERPINE1 HMOX1 TGFBI STC1 IL6 STC2 COL5A1 ANXA2 CA12 CDKN1A PGF ADM PKP1 PLAUR ATF3 SRPX CP S100A4 CXCR4 PHKG1 VEGFA SDC2 PLIN2 CAV1 ACKR3 PGAM2 FOSL2 BGN IER3 IGFBP1 PDK1 KDELR3 TES GPC4 ISG20 PIM1 CSRP2 CCN5 PDGFB CAVIN3 GBE1 GPC3 HK2
HALLMARK_KRAS_SIGNALING_UP	0.00280198	0.0121677	0.431708	0.411671	1.81854	89	LIF INHBA EMP1 PLAU SERPINA3 GPNMB MPZL2 RELN PLAUR CMKLR1 CCL20 RBP4 TFPI F13A1 CXCR4 ITGBL1 HKDC1 TLR8 MALL G0S2 FCER1G TMEM158 IL1RL2 ADGRL4 USH1C HBEGF LCP1 TRIB1 IL10RA ANO1 MMP11 RGS16 MAFB C3AR1 PLEK2 KLF4 F2RL1 GYPC TNFRSF1B TMEM176B LY96 CROT FGF9 DCBLD2 GFPT2 IL7R PRDM1 TNFAIP3 HDAC9 PDCD1LG2 ANGPTL4 ENG DOCK2 PTGS2 TMEM176A ALDH1A2
HALLMARK_MYOGENESIS	0.00226715	0.0113358	0.431708	0.420064	1.78909	78	SLN ADAM12 COL6A3 ACTC1 COL4A2 COL1A1 FST STC2 GPX3 APLNR LSP1 CDKN1A SPHK1 GJA5 COL6A2 WWTR1 SGCA TEAD4 COL3A1 COX6A2 CACNA1H NQO1
HALLMARK_IL6_JAK_STAT3_SIGNALING	0.0116801	0.0359388	0.38073	0.484652	1.7721	38	TNFRSF12A HMOX1 SOCS3 CCL7 IL6 CD44 ITGB3 IL1R1 ITGA4 TNFRSF1A OSMR PIK3R5 IRF1 CXCL3 CD14 TNFRSF1B MAP3K8 PIM1 TGFB1
HALLMARK_COAGULATION	0.00640868	0.0233043	0.407018	0.465698	1.74981	43	SERPINE1 PLAU THBS1 TFPI2 CFI APOC1 THBD TIMP1 ITGB3 C1S ANXA1 PRSS23 MMP14 MMP2 CFD MMP11 C1R
HALLMARK_IL2_STAT5_SIGNALING	0.0129593	0.0370265	0.38073	0.398092	1.64186	66	TNFRSF8 LIF PENK EMP1 IL1RL1 GPR83 CD44 PNP IL10 PLIN2 CAPG GPR65 GALM IL10RA RGS16 CDCP1 DRC1 TNFRSF1B MAP3K8 PIM1 CST7 GADD45B FGL2 CD86 TNFRSF18 HK2 SMPDL3A COL6A1 WLS
HALLMARK_INTERFERON_GAMMA_RESPONSE	0.0114766	0.0359388	0.38073	0.376746	1.62531	82	HLA-DQA1 SECTM1 CCL2 HLA-DRB1 SOCS3 CCL7 IL6 CDKN1A CMKLR1 ICAM1 PNP IFI30 C1S CASP7 MTHFD2 IRF1 CD40 IL10RA NAMPT C1R SERPING1 HLA-DMA GZMA LCP2 VCAM1 ISG20 PIM1 IL15 BANK1 FGL2 CD86 PTPN6 CIITA TNFAIP2 NMI TNFAIP3 IL4R ST8SIA4 CASP4 CD69
HALLMARK_ESTROGEN_RESPONSE_EARLY	0.00304193	0.0121677	0.431708	-0.405519	-1.81813	85	TFF1 TFF3 SULT2B1 LAD1 ELF3 MLPH TJP3 ESRP2 KRT18 MYB KRT15 OVOL2 KRT8 CLDN7 RET
MCLACHLAN_DENTAL_CARIES_UP	1.21362e-15	1.41448e-12	1.01754	0.578675	2.83688	159	KDM5D DDX3Y HLA-DQA1 TREM1 AQP3 INHBA CCL2 HLA-DRB1 PLAU CD163 CHI3L1 C5AR1 CXCL8 SOCS3 SERPINA3 MS4A4A SELE GPNMB IL6 MSR1 CFI BCL2A1 CD44 LSP1 APOC1 CD93 HLA-DQB1 CA12 CLEC2B ADM ABCA1 PLAUR CCL18 MRC1 ICAM1 GZMB IL1RN IGFBP4 MS4A6A ACP5 CXCL5 TIMP1 F13A1 NCF2 LYZ CXCR4 NNMT CTSC SLAMF8 CXCL12 IFI30 IBSP MGP STAB1 G0S2 HLA-DPA1 FCER1G SLA HLA-DPB1 RNASE6 CAPG FCGR2B FCGR2A FCGR3B TNFAIP8 LCP1 M…
VERHAAK_GLIOBLASTOMA_MESENCHYMAL	2.83021e-12	1.09953e-09	0.898671	0.561464	2.70205	142	CLCF1 LOX SERPINE1 HK3 ADAM12 PLAU FPR3 CHI3L1 TGFBI THBS1 C5AR1 MS4A4A COL1A1 MSR1 COL5A1 ANXA2 SRPX2 CLEC2B SIGLEC7 LILRB3 SLC16A3 ITGA5 PLAUR LILRB2 EMP3 PTPN22 DRAM1 THBD TIMP1 WWTR1 NCF2 S100A4 PDPN PYGL FXYD5 FOLR2 LGALS3 CTSC SLAMF8 IFI30 IL1R1 PLK3 CSTA ANXA1 STAB1 LTBP2 ITGA4 MAN1A1 FCGR2B FCGR2A TNFRSF1A TNFAIP8 LCP1 CLIC1 PTGER4 FES NCF4 KYNU MCUB LTBP1 PLBD1 DAB2 RELB CD14 CDCP1 MYOF …
SCHUETZ_BREAST_CANCER_DUCTAL_INVASIVE_UP	2.31975e-13	1.35184e-10	0.932595	0.52857	2.64976	191	HLA-DQA1 INHBA HLA-DRB1 LOX HMOX1 EMP1 ADAM12 LUM PLAU CD163 TGFBI MS4A4A COL6A3 GEM COL4A2 GPNMB ESM1 COL1A1 MSR1 COL5A1 CD93 HLA-DQB1 COL4A1 ENPEP SRPX2 CLEC2B SLC16A3 SPHK1 SPON2 PLAUR FBN2 EMP3 MS4A6A COL6A2 TUBB6 WWTR1 MFAP2 S100A4 ECM2 FXYD5 LOXL2 RGS1 COL3A1 ITGBL1 CCN4 NNMT SLAMF8 IFI30 IL1R1 COL5A2 C1S ANXA1 SDC2 HLA-DPA1 FCER1G HLA-DPB1 RNASE6 TMEM158 F2R FCGR2A FCGR3B ADGRL4 GPR65 ACKR…
NAKAYAMA_SOFT_TISSUE_TUMORS_PCA1_UP	4.97625e-08	5.79982e-06	0.719513	0.625218	2.5668	60	HLA-DQA1 CCL2 SERPINE1 LUM CD163 THBS1 HSPA6 MS4A4A GPNMB CD44 HLA-DQB1 SRPX2 MRC1 TIMP1 F13A1 S100A4 LYZ ITGBL1 NNMT CTSC SLAMF8 IFI30 C1S HLA-DPA1 SLA FCGR2B FCGR2A LILRB1 VSIG4 PLTP NCF4 KYNU CD14 ARHGAP15 NCKAP1L HLA-DRA GZMA FCGR3A ISG20 TMEM176B APOL1 LY96 CCN5
SAUL_SEN_MAYO	1.83232e-07	1.64274e-05	0.690132	0.610762	2.50745	60	CCL2 SERPINE1 IQGAP2 AREG WNT2 PLAU CCL4 GDF15 CXCL8 CCL7 GEM ESM1 IL6 HGF PGF PLAUR ICAM1 CCL20 PAPPA IGFBP4 IL10 CXCL12 VEGFA ANGPT1 TNFRSF1A CXCL16 TNFRSF11B MMP14 SEMA3F LCP1 MMP2
FOROUTAN_INTEGRATED_TGFB_EMT_UP	1.80282e-07	1.64274e-05	0.690132	0.584649	2.49456	72	INHBA GAL LOX SLN SERPINE1 HMOX1 LUM TGFBI THBS1 STC1 COL6A3 COL4A2 COL1A1 HS3ST3A1 COL5A1 COL4A1 SLC22A4 ITGA5 SPHK1 SRPX PTHLH VGLL3 MFAP2 NCF2 COL3A1 ADAMTS6 ITGB3 COL5A2 HS3ST3B1 ACKR3 TGFB1I1 MMP2 CRLF1 NEDD9 IL11 IGFBP5 FSTL3 TP53I3 PLEK2 TAGLN JAG1 ALOX5AP TGFB1 GADD45B LMCD1 SPARC GFPT2
FOROUTAN_TGFB_EMT_UP	1.09877e-08	1.34801e-06	0.74774	0.553817	2.48946	100	INHBA GAL LOX SLN SERPINE1 HMOX1 ADAM12 LUM TGFBI THBS1 STC1 TFPI2 COL6A3 COL4A2 COL1A1 HS3ST3A1 LAMC2 COL5A1 COL4A1 HMGA2 SLC22A4 ITGA5 SPHK1 ABCA1 PLAUR AMIGO2 SRPX PTHLH VGLL3 MFAP2 SLCO2A1 NCF2 COL3A1 ADAMTS6 ITGB3 COL5A2 HS3ST3B1 ACKR3 TGFB1I1 MMP2 CRLF1 HRH1 NEDD9 IL11 IGFBP5 FSTL3 KDELR3 TP53I3 PLEK2 TAGLN PXDC1 JAG1 ALOX5AP TGFB1 GADD45B FAM114A1 VIM LMCD1
TURASHVILI_BREAST_LOBULAR_CARCINOMA_VS_DUCTAL_NORMAL_UP	4.97239e-06	0.000251971	0.610527	0.658116	2.42731	34	INHBA LOX COL8A1 ADAM12 C5AR1 HSPA6 COL6A3 COL1A1 COL5A1 ENPEP LYZ CXCR4 RGS1 COL3A1 CCN4 COL5A2 SFRP2 CTHRC1 GPX8 ASPN BGN COL1A2 LAMB1 PLXNC1 AEBP1
LINDGREN_BLADDER_CANCER_CLUSTER_2B	2.53024e-10	4.53692e-08	0.814036	0.476328	2.42371	204	DDX3Y MT1H SIRPA HLA-DRB5 CCL2 HLA-DRB1 PNOC IQGAP2 LUM SOCS3 SERPINA3 MS4A4A SELE COL6A3 GEM BCL2A1 APLNR ACTG2 TNC HLA-DQB1 ITK RBPMS2 ABI3BP PLAUR GJA5 ICAM1 PAPPA EMP3 HEYL SRPX COL6A2 ADAMTS9 THBD LYZ PDPN CXCR4 ECM2 SLC7A2 FOLR2 NNMT CXCL12 IFI30 COL5A2 C1S MGP RND3 AKAP14 SLC43A3 HLA-DPB1 RNASE6 SPRY1 ITGA4 CAV1 TMEM158 FCGR2B KLHL6 PTPN7 NES NRP2 PCOLCE LCP1 TTN MMP2 ELN GPC6 SOX18 IL10RA…
MA_RAT_AGING_UP	7.51121e-06	0.000330352	0.610527	0.623626	2.41238	44	ANKRD1 HLA-DRB1 SERPINE1 CHI3L1 SERPINA3 GPNMB IL6 TIMP1 S100A4 LYZ CXCR4 LGALS3 NAPSA C1S NQO1 ANXA1 MT1A G0S2 FCER1G CAPG EDA2R LTBP1 SRGN RGS2 IER3 IFI27L2 GADD45A CLEC7A FGL2 CXCL2 TSPO SERPINB1 HK2 UBD
DELYS_THYROID_CANCER_UP	8.19718e-11	1.5923e-08	0.839089	0.468956	2.39953	211	SFTPB LIF MARCO CST6 TREM1 INHBA CHIT1 BIRC7 COL8A1 HMOX1 AREG ADAM12 PLAU GDF15 CHI3L1 THBS1 CXCL8 COL1A1 NPTX2 MSR1 LAMC2 CFI MPZL2 TPSB2 BCL2A1 CD44 APLNR APOC1 TNC ANXA2 HMGA2 CDKN1A COL13A1 ADM CCL18 MRC1 ICAM1 EMP3 LAMB3 IL1RN ABCC3 MS4A6A PNP EMILIN2 CBLN1 TIMP1 EPHA2 MFAP2 CITED1 NCF2 S100A4 FXYD5 LOXL2 COL3A1 CYP1B1 LGALS3 CTSC IFI30 PLK3 COL5A2 ANXA1 GBP2 S100A10 MALL G0S2 PLIN2 PRSS23 …
SAGIV_CD24_TARGETS_DN	7.38497e-06	0.000330352	0.610527	0.726899	2.38148	22	CST6 PLAU GDF15 THBS1 CXCL8 GEM APOBEC3B CDKN1A SPHK1 ICAM1 EMP3 ATF3
WP_CYTOKINECYTOKINE_RECEPTOR_INTERACTION	5.36987e-07	4.0378e-05	0.659444	0.539899	2.37639	90	TNFRSF8 LIF INHBA TNFRSF12A CCL2 NGFR CLCF1 GDF5 IL1RL1 CCL4 GDF15 CXCL8 CCL7 IL6 TSLP IL13RA2 TNFSF14 CCL4L2 CCL18 CCL20 IL1RN CXCL5 IL10 CXCR4 CXCL12 IL1R1 IL20RB ACVR1C TNFRSF1A CXCL16 TNFRSF11B IL1RL2 ACKR3 EDA2R INHBB CD40 IL10RA CXCL14 IL17RC CXCL3 TGFB2 TNFRSF10B IL11 TNFSF15 BMP4 CCL14 ACVR1
GAURNIER_PSMD4_TARGETS	2.60303e-05	0.000882782	0.57561	0.64462	2.37633	35	HLA-DQA1 HLA-DRB5 CCL2 HLA-DRB1 HLA-C C5AR1 CXCL8 CCL7 IL6 HLA-DQB1 CCL18 CCL20 IL10 HLA-DOA HLA-DPA1 HLA-DPB1 CXCL16 HLA-DMB CXCL3 RELB HLA-DMA C3AR1 HLA-DRA TGFB1 CD86 CXCL2
FOROUTAN_PRODRANK_TGFB_EMT_UP	4.91699e-07	3.95225e-05	0.659444	0.534578	2.37613	94	INHBA GAL LOX SLN SERPINE1 HMOX1 ADAM12 TGFBI THBS1 STC1 TFPI2 COL4A2 COL1A1 HS3ST3A1 LAMC2 COL5A1 COL4A1 HMGA2 SLC22A4 ITGA5 SPHK1 ABCA1 PLAUR AMIGO2 SRPX PTHLH MFAP2 SLCO2A1 NCF2 ADAMTS6 ITGB3 ACKR3 TGFB1I1 MMP2 CRLF1 HRH1 NEDD9 IL11 IGFBP5 FSTL3 KDELR3 TP53I3 PLEK2 TAGLN PXDC1 JAG1 ALOX5AP TGFB1 GADD45B FAM114A1 VIM LMCD1
KEGG_SYSTEMIC_LUPUS_ERYTHEMATOSUS	1.41942e-05	0.000551444	0.593325	0.685097	2.34457	26	HLA-DQA1 HLA-DRB5 HLA-DRB1 HLA-DQB1 IL10 C1S HLA-DOA C6 HLA-DPA1 HLA-DPB1 FCGR2B FCGR2A FCGR3B CD40 HLA-DMB C1R C7 HLA-DMA HLA-DRA FCGR3A CD80 CD86
WP_OVERVIEW_OF_PROINFLAMMATORY_AND_PROFIBROTIC_MEDIATORS	3.96314e-05	0.00124839	0.557332	0.634418	2.33872	35	LIF CCL2 AREG OSM CCL4 CXCL8 CCL7 IL6 TSLP CCL4L2 CCL18 CCL20 IL1RN CXCL5 IL10 CXCL12 VEGFA CXCL16 CXCL14 CXCL3 IL11 CTF1 CCL14
JIANG_MELANOMA_TRM2_CD8	6.39202e-06	0.000297996	0.610527	0.562953	2.33666	64	HLA-DQA1 HLA-DRB5 HLA-DRB1 HLA-C CCL4 CD44 LSP1 HLA-DQB1 CLEC2B CCL4L2 GZMB SERTAD1 PTPN22 CXCR4 RGS1 CTSC NR4A3 ANXA1 CSRNP1 HLA-DPA1 SLA HLA-DPB1 RASGEF1B LCP1 CLIC1 PTGER4 NAMPT TENT5C SRGN RGS2 NFKBID HLA-DMA HLA-DRA GBP5 GZMA HSPA1A ALOX5AP MAP3K8 CST7 GADD45B
CROONQUIST_STROMAL_STIMULATION_UP	4.73014e-05	0.00135358	0.557332	0.694789	2.32805	24	SFTPB LOX SERPINE1 LUM CCL4 TGFBI COL6A3 IL6 IGFBP4 NNMT NUPR1 CXCL3 MYOF RGS2 COL1A2 IER3 ACTA2
CLASPER_LYMPHATIC_VESSELS_DURING_METASTASIS_DN	2.6074e-05	0.000882782	0.57561	0.706046	2.31316	22	LOX COL6A3 TWIST2 COL5A1 COL6A2 EMILIN2 TIMP1 COL3A1 COL5A2 SDC2 LTBP2 PCOLCE SDC1 S1PR3 LTBP1 BGN COL1A2
CHARAFE_BREAST_CANCER_LUMINAL_VS_MESENCHYMAL_DN	7.21093e-09	9.33816e-07	0.761461	0.461438	2.31269	187	FOSL1 INHBA SERPINE1 RFLNB PLAU TGFBI SOCS3 COL6A3 COL4A2 TWIST2 IL6 FST COL5A1 CD44 ANXA2 COL4A1 HMGA2 BDNF PTX3 COL13A1 ADAMTS12 PAPPA EMP3 SRPX COL6A2 EMILIN2 TUBB6 TFPI TIMP1 EPHA2 WWTR1 PYGL FXYD5 LOXL2 NNMT CTSC P3H2 C1S ANXA1 CCBE1 G0S2 FZD7 LTBP2 NEXN GLIS3 ITPRIP CAV1 TMEM158 OSMR IKBIP TEAD1 TGFB1I1 MMP2 GPX8 FOSL2 CD99 RGS20 HRH1 TGFB2 DAB2 LAMC1 STK17A SRGN RGS2 PTTG1 IL11 ACTA2 LYN C…
MA_RAT_AGING_DN	6.08526e-06	0.000289485	0.610527	0.545087	2.312	69	HLA-DQA1 LOX FCN3 LUM TGFBI COL1A1 APOC1 ACTG2 HLA-DQB1 COL4A1 MRC1 ATF3 COL6A2 F13A1 MFAP2 COL3A1 RND3 PRSS23 FABP4 CAV1 PCOLCE PLTP ELN DPT CCDC80 CCN3 BGN COL18A1 LYVE1 COL15A1 COL1A2 ACTA2 EGF HLA-DRA WFDC1 TAGLN HSPA1A KLF4 FSTL1 TMEM176B NDUFA4L2
REACTOME_PEPTIDE_LIGAND_BINDING_RECEPTORS	6.54889e-06	0.000299323	0.610527	0.544474	2.30941	69	NPW KISS1R PDYN CCL2 F2RL3 GAL PNOC PENK CCL4 FPR3 C5AR1 CXCL8 CCL7 TAC1 PRLHR APLNR UTS2R CCL20 CXCL5 CXCR4 GRPR CXCL12 ANXA1 TAC3 FPR2 F2R CCRL2 CXCL16 ACKR3 SSTR4 SAA1 NMB NPY RLN2 CXCL3 OPRM1 OXTR C3AR1 PROK2 MCHR1 F2RL1 ECE2
PETROVA_ENDOTHELIUM_LYMPHATIC_VS_BLOOD_DN	4.81541e-06	0.000249438	0.610527	0.537532	2.30532	76	MT1H CCL2 SERPINE1 COL8A1 HMOX1 PLAU TGFBI CXCL8 SELE IL6 LAMC2 CD44 SRPX2 CDKN1A PGF ITGA5 ICAM1 EMP3 SRPX CXCR4 LOXL2 NNMT CTSC GBP2 MT1A LTBP2 CAPG PDLIM4 CCRL2 MMP14 PLTP RCN1 BGN SRGN COL1A2 IER3 ACTA2 MT1F TP53I3 GADD45A TAGLN
KEGG_INTESTINAL_IMMUNE_NETWORK_FOR_IGA_PRODUCTION	5.39469e-05	0.00151506	0.557332	0.680488	2.3015	25	HLA-DQA1 HLA-DRB5 HLA-DRB1 IL6 HLA-DQB1 MADCAM1 IL10 CXCR4 CXCL12 HLA-DOA HLA-DPA1 HLA-DPB1 ITGA4 CD40 HLA-DMB HLA-DMA HLA-DRA CD80 IL15 TGFB1 CD86
ROY_WOUND_BLOOD_VESSEL_UP	7.02278e-05	0.00186024	0.538434	0.686525	2.30036	24	KDM5D LUM PLAU STC1 COL4A1 TIMP1 SLCO2A1 S100A4 COL3A1 COL5A2
GHANDHI_DIRECT_IRRADIATION_UP	2.22761e-05	0.000786751	0.57561	0.587828	2.29242	46	MT1H LIF INHBA MYPN GPR68 GDF15 CXCL8 IL6 LAMC2 TSLP BCL2A1 CDKN1A LAMB3 CXCL5 TCIM FAM20A G0S2 NAMPT KYNU VWCE CXCL3 RELB MT1G TNFRSF10B IL11 PLEK2 GADD45A
SMIRNOV_CIRCULATING_ENDOTHELIOCYTES_IN_CANCER_UP	2.19502e-06	0.000134647	0.627257	0.53377	2.29192	77	MARCO HMOX1 PLAU CHI3L1 TGFBI THBS1 C5AR1 CXCL8 HSPA6 CD93 CDKN1A ADM SLC22A4 SPHK1 ABCA1 CCL20 AQP9 THBD NCF2 RGS1 CYP1B1 RNASE2 TLR8 VEGFA PLIN2 PRSS23 SLA FCGR2A TNFRSF1A HBEGF CD58 P2RY2 RAB13 CD14 RGS16 IER3 C3AR1 HCK PTGES ADGRE2 TNFRSF1B TGFB1 CDA SPARC HPSE PROS1 IL21R SHC1 PDLIM7 ALOX5 ANPEP ENG IRAK3 FBP1
VECCHI_GASTRIC_CANCER_ADVANCED_VS_EARLY_UP	5.37409e-06	0.000260979	0.610527	0.52294	2.28632	87	INHBA LOX COL8A1 WNT2 ADAM12 PLAU CD163 THBS1 GPNMB ESM1 IL6 STC2 MSR1 APOC1 HLA-DQB1 COL4A1 ADAMTS12 AMIGO2 WWTR1 TPRG1 ITGBL1 CYP1B1 CCN4 COL5A2 IBSP MGP ISM1 SFRP2 LTBP2 ANGPT2 PIK3R5 CTHRC1 GPC6 DDR2 MMP11 BGN DAB2 COL15A1 MAFB COL1A2 CMTM3 C3AR1
OSWALD_HEMATOPOIETIC_STEM_CELL_IN_COLLAGEN_GEL_UP	1.17472e-05	0.000483886	0.593325	0.534978	2.27416	71	DDX3Y TREM1 CCL2 AREG CCL4 CXCL8 IL6 BCL2A1 CD44 HGF PTX3 CDKN1A AMIGO2 ICAM1 IL1RN ATF3 RGS1 CYP1B1 TAC3 NF1 FZD7 NR5A2 PTGER4 TRIB1 CCN3 CXCL3 DAB2 CD14 MAOB COL15A1 RGS2 IER3
KEGG_AUTOIMMUNE_THYROID_DISEASE	6.36865e-05	0.0017262	0.538434	0.725398	2.27134	20	TSHR HLA-DQA1 HLA-DRB5 HLA-DRB1 HLA-C HLA-DQB1 GZMB IL10 HLA-DOA HLA-DPA1 HLA-DPB1 TG PRF1 CD40 HLA-DMB HLA-DMA HLA-DRA CD80 CD86
LIAN_LIPA_TARGETS_6M	0.000127707	0.00289014	0.518848	0.592609	2.26813	40	MMP19 MARCO HMOX1 GDF15 GPNMB MSR1 LILRB3 PAPPA MS4A6A ACP5 RGS1 CSTA FCER1G FCGR2B FCGR2A CD68 MS4A7 CXCL3 MAFB C3AR1 FKBP5 CD84 FCGR3A SLC37A2 SLC11A1
KEGG_CYTOKINE_CYTOKINE_RECEPTOR_INTERACTION	4.72829e-06	0.000249438	0.610527	0.510275	2.26811	94	TNFRSF8 LIF INHBA TNFRSF12A CCL2 NGFR CLCF1 GDF5 OSM CCL4 CXCL8 CCL7 IL6 TSLP HGF TNFSF14 CCL4L2 CCL18 CCL20 CXCL5 IL10 CXCR4 TNFSF8 CXCL12 IL1R1 VEGFA IL20RB TNFSF18 TNFRSF1A CXCL16 TNFRSF11B OSMR EDA2R INHBB CD40 IL10RA CXCL14 CXCL3 TGFB2 TNFRSF10B IL11 CTF1 TNFSF15 CCL14 EGF ACVR1 KDR TNFRSF10D TNFRSF1B IL15 TGFB1 PDGFB CXCL2 TNFRSF18 CNTF MET IL7R IL4R LTBR IL21R TNFSF13B
PID_INTEGRIN1_PATHWAY	0.000112153	0.00264069	0.538434	0.584084	2.26123	43	PLAU TGFBI THBS1 COL6A3 COL1A1 LAMC2 COL5A1 TNC COL4A1 ITGA5 PLAUR LAMB3 COL6A2 F13A1 COL3A1 COL5A2 NPNT VEGFA ITGA4 NID1 CD14 COL18A1 LAMC1 COL1A2 LAMB1
PHONG_TNF_TARGETS_UP	0.000124098	0.00286408	0.518848	0.612563	2.25815	35	LIF INHBA PLAU CXCL8 GEM IL6 LAMC2 CD44 PTX3 ICAM1 CCL20 ATF3 ADAMTS9 EPHA2 EGR2 IRF1 CXCL3 TNFRSF10B IL11 IER3
KEGG_GRAFT_VERSUS_HOST_DISEASE	3.84475e-05	0.00122769	0.557332	0.743064	2.24944	17	HLA-DQA1 HLA-DRB5 HLA-DRB1 HLA-C IL6 HLA-DQB1 GZMB HLA-DOA KLRD1 HLA-DPA1 HLA-DPB1 PRF1 HLA-DMB HLA-DMA HLA-DRA CD80 CD86
ANASTASSIOU_MULTICANCER_INVASIVENESS_SIGNATURE	0.00025109	0.00468264	0.498493	0.589588	2.24211	39	INHBA LOX ADAM12 LUM PLAU COL6A3 COL1A1 COL5A1 COL6A2 LOXL2 COL3A1 ITGBL1 COL5A2 TMEM158 PCOLCE MMP2 ASPN MMP11 BGN COL1A2 ACTA2 COPZ2 CRISPLD2 AEBP1 COL10A1
CHARAFE_BREAST_CANCER_LUMINAL_VS_BASAL_DN	1.26276e-07	1.31391e-05	0.690132	0.453501	2.24065	168	MT1H SIRPA FOSL1 INHBA LOX COL8A1 EMP1 RFLNB PLAU TGFBI COL4A2 TWIST2 KLK5 FST LAMC2 CFI CD44 ANXA2 COL4A1 HMGA2 SRPX2 ADM ICAM1 EMP3 LAMB3 SRPX TUBB6 EPHA2 WWTR1 FXYD5 LOXL2 NNMT CTSC P3H2 C1S ANXA1 S100A10 RND3 IL20RB CAV1 OSMR MMP14 TNFAIP8 GPX8 SAA1 CD58 GBP1 NAMPT RGS20 CCDC80 HRH1 SVIL C1R CXCL3 CD14 MT1G MYL12A LAMC1 STK17A CDCP1 RGS2 LYN MSN MT1F MAP7D3 FNDC3B FBLIM1 PRSS12 KIRREL1 FSTL1 …
PICCALUGA_ANGIOIMMUNOBLASTIC_LYMPHOMA_UP	3.89074e-06	0.000215936	0.610527	0.483174	2.23914	118	CCL2 LUM CHI3L1 COL4A2 GPNMB COL1A1 APOC1 TNC CD93 COL4A1 PGF ABI3BP HSPG2 CMKLR1 ABCC3 CP ADAMTS9 WWTR1 PDPN COL3A1 CYP1B1 CCN4 NNMT CTSC TCIM SLAMF8 CXCL12 C1S FAM20A RND3 MFAP4 NEXN ADGRL4 OSMR PCOLCE CTHRC1 NPL S1PR3 DDR2 CCDC80 C1R RAB13 ADAMTS1 DAB2 C7 LAMC1 COL15A1 IGFBP5 COL1A2 ACTA2 SERPING1 LAMB1 CCL14 TAGLN SMOC2 EMILIN1 FSTL1 RBPMS RSPO3 VCAM1 TMEM176B CSRP2 YAP1 FAM114A1 ITGA9 SPARC …
ALTEMEIER_RESPONSE_TO_LPS_WITH_MECHANICAL_VENTILATION	1.44727e-05	0.000553047	0.593325	0.5227	2.23024	72	SERPINE1 CCL4 THBS1 C5AR1 TFPI2 SOCS3 GEM IL6 MEFV BCL2A1 LILRB3 ADM PLAUR CCL20 GPR84 IL1RN MS4A6A ATF3 TIMP1 F13A1 IL4I1 GBP2 MT1A FCER1G FPR2 SLA FCGR2A CCRL2 GPR65 OSMR RAB20 CXCL3 RELB CD14
TURASHVILI_BREAST_LOBULAR_CARCINOMA_VS_LOBULAR_NORMAL_DN	0.000148578	0.00320681	0.518848	0.576013	2.22998	43	LOX COL8A1 ADAM12 C5AR1 COL6A3 COL4A2 COL1A1 COL5A1 COL4A1 SRPX LYZ CXCR4 RGS1 COL3A1 CCN4 COL5A2 SFRP2 CTHRC1 MMP2 ASPN MMP11 BGN COL1A2 LAMB1 LCP2 AEBP1 COL10A1
KIM_GLIS2_TARGETS_UP	2.61313e-05	0.000882782	0.57561	0.550934	2.2274	57	HLA-DQA1 HLA-DRB5 SERPINE1 LUM TGFBI SOCS3 COL1A1 BCL2A1 LSP1 HLA-DQB1 COL4A1 LILRB3 ICAM1 MFAP2 S100A4 COL3A1 CXCL12 MGP MFAP4 LTBP2 FCER1G FCGR2A OSMR MMP14 IRF1 CXCL14 HLA-DMB DPT NID1 COL18A1 COL15A1 COL1A2 CMTM3 HLA-DMA HLA-DRA
KEGG_COMPLEMENT_AND_COAGULATION_CASCADES	0.000281826	0.00513231	0.498493	0.622474	2.22231	29	SERPINA5 SERPINE1 PLAU C5AR1 CFI PLAUR THBD TFPI F13A1 C1S C6 F2R CFD C1R C7 SERPIND1 SERPING1 C3AR1
RUTELLA_RESPONSE_TO_HGF_VS_CSF2RB_AND_IL4_UP	4.00757e-07	3.45987e-05	0.674963	0.46143	2.22169	141	MT1H HLA-DQA1 TREM1 CCL2 SERPINE1 IQGAP2 EMP1 CD163 CHI3L1 C5AR1 MS4A4A GPNMB APOC1 SPHK1 DCSTAMP CCL18 LILRB2 CMKLR1 ABCC3 AQP9 PNP ACP5 CXCL5 KMO IL10 CYP1B1 LGALS3 FCAR SLAMF8 C1S NQO1 SLC12A8 SDC2 SLC43A3 PLIN2 LTBP2 CCRL2 VSIG4 HBEGF VNN1 PLTP NPL MMP2 CFD RAB20 NAMPT KYNU CXCL3 RAB13 DAB2 CD14 MT1G STK17A MYOF NEDD9 MAFB
WP_BURN_WOUND_HEALING	9.63813e-05	0.00231613	0.538434	0.562471	2.22042	50	INHBA CCL2 ADAM12 CXCL8 COL1A1 IL6 FST HGF TNC ICAM1 TIMP1 F13A1 CXCR4 CXCL12 CD248 TLR8 VEGFA SFRP2 MMP2 ELN CXCL14 TGFB2 S100A11 COL1A2 EGF TAGLN ACHE KLF4 KDR CNN2 IL15 LY96 VIM
PLASARI_TGFB1_TARGETS_10HR_UP	4.67936e-06	0.000249438	0.610527	0.497335	2.21366	95	FOSL1 LIF ANKRD1 INHBA TNFRSF12A SERPINE1 ADAM12 TFPI2 IL6 TNC ITGA5 SPHK1 PKP1 PLAUR CMKLR1 CCL20 GPR84 HEYL PTHLH TSPAN2 ITGB3 PLK3 VEGFA CSRNP1 NIPAL1 EGR2 KLHDC8A TNFRSF11B NES HBEGF ELN CD40 CXCL14 RGS16 IL11 FSTL3 IER3 SNAI1 FKBP5 HCK CRISPLD2 F2RL1 JAG1 NFATC1 TGFB1 PDGFB GADD45B GREM2 HK2 COL8A2 GFPT2
KEGG_ALLOGRAFT_REJECTION	0.000339645	0.00595272	0.498493	0.714102	2.20653	18	HLA-DQA1 HLA-DRB5 HLA-DRB1 HLA-C HLA-DQB1 GZMB IL10 HLA-DOA HLA-DPA1 HLA-DPB1 PRF1 CD40 HLA-DMB HLA-DMA HLA-DRA CD80 CD86
MIYAGAWA_TARGETS_OF_EWSR1_ETS_FUSIONS_DN	1.93032e-06	0.000124988	0.627257	0.486404	2.19878	106	LIF CCL2 SPOCD1 CLCF1 COL8A1 HSPB7 ADAM12 LUM PLAU CHI3L1 STC1 CXCL8 GPNMB IL6 FST STC2 COL5A1 CD44 ACTG2 HMGA2 CA12 ADAMTS12 ADM AMIGO2 SRPX VASN VGLL3 LOXL2 COL3A1 SYNC IL1R1 ANGPT1 TMEM158 PDLIM4 TNFRSF11B OSMR MMP14 DOK5 LTBP1 CCDC80 SVIL DAB2 PCDH18
PID_FRA_PATHWAY	0.000183138	0.00381155	0.518848	0.666631	2.18403	22	FOSL1 LIF CCL2 HMOX1 PLAU CXCL8 IL6 PLAUR THBD MGP MMP2 FOSL2 COL1A2
HIRSCH_CELLULAR_TRANSFORMATION_SIGNATURE_UP	2.73913e-05	0.000912131	0.57561	0.508922	2.18261	76	FOSL1 LOX PLAU STC1 SOCS3 IL6 FST BCL2A1 LAMP3 CLEC2B PTX3 ABCA1 PLAUR PAPPA PNP TIMP1 EPHA2 PYGL TEAD4 IL1R1 C1S VEGFA RND3 CD68 OSMR TNFAIP8 MOCOS TGIF1 C1R CXCL3 TM4SF1 CDCP1 RGS2
LIAN_LIPA_TARGETS_3M	0.00012389	0.00286408	0.518848	0.584629	2.18018	36	MMP19 MARCO HMOX1 GDF15 GPNMB MSR1 LILRB3 MS4A6A ACP5 RGS1 CSTA FCER1G FCGR2B FCGR2A CD68 MS4A7 CXCL3 MAFB C3AR1 FKBP5
KAYO_CALORIE_RESTRICTION_MUSCLE_UP	0.000251107	0.00468264	0.498493	0.590867	2.17928	34	LUM PLAU HSPA6 CALB2 COL6A3 COL1A1 HSPG2 EMP3 IGFBP4 CALB1 S100A4 SLC2A4 COL3A1 NR4A3 PHKG1
NABA_MATRISOME	2.19775e-11	5.12296e-09	0.863415	0.394813	2.17777	418	SFTPB SFTA2 TSPEAR SERPINA5 MMP19 LIF ISM2 CST6 INHBA CCL2 CLCF1 LOX FREM3 SERPINE1 COL8A1 FCN3 AREG GDF5 WNT2 OSM ADAM12 LUM PLAU CCL4 GDF15 TGFBI THBS1 CXCL8 MEPE CCL7 SERPINA3 COL6A3 COL4A2 ESM1 COL1A1 IL6 FST LAMC2 COL5A1 EGFLAM HGF COL22A1 TNC ANXA2 TNFSF14 COL4A1 NDNF SRPX2 CLEC2B WNT7B BDNF C1QTNF8 COL13A1 PGF ADAMTS12 RELN ABI3BP SPON2 HSPG2 CCL4L2 CCL18 FBN2 CCL20 PAPPA HGFAC LAMB3 IL1RN…
CHIARADONNA_NEOPLASTIC_TRANSFORMATION_CDC25_UP	0.000214583	0.00416827	0.518848	0.559302	2.17222	45	DLK1 IL1RL1 CHI3L1 THBS1 IL6 LSP1 TNC HMGA2 PTX3 GTF2A2 PDPN CYP1B1 IL1R1 NPNT MGP LTBP2 F2R OSMR
AMIT_EGF_RESPONSE_480_HELA	9.1891e-05	0.00225471	0.538434	0.541129	2.17214	53	MT1H TNFRSF12A SERPINE1 PLAU STC1 ACTC1 COL4A2 FST CD44 COL4A1 ITGA5 SPHK1 PLAUR AMIGO2 IGFBP4 P3H2 MALL TMEM158 OSMR HBEGF TM4SF1 NEDD9 IL11
WP_COMPLEMENT_AND_COAGULATION_CASCADES	0.000200592	0.00403049	0.518848	0.624444	2.16835	27	SERPINA5 SERPINE1 PLAU C5AR1 CFI PLAUR THBD TFPI C1S C6 F2R CFD C1R C7 SERPIND1 SERPING1 C3AR1
WP_DENGUE2_INTERACTIONS_WITH_COMPLEMENT_AND_COAGULATION_CASCADES	0.000200592	0.00403049	0.518848	0.624444	2.16835	27	SERPINA5 SERPINE1 PLAU C5AR1 CFI PLAUR THBD TFPI C1S C6 F2R CFD C1R C7 SERPIND1 SERPING1 C3AR1
SEKI_INFLAMMATORY_RESPONSE_LPS_UP	0.000356421	0.0061542	0.498493	0.55999	2.16795	43	FOSL1 LIF NGFR GPR68 CCL7 SERPINA3 SELE TSLP CD44 ICAM1 STX11 TCIM GBP2 EGR2 CCRL2 CXCL16 OSMR CD40 RAB20 CXCL3 IER3
DORSEY_GAB2_TARGETS	0.000656758	0.00950872	0.477271	0.718218	2.16426	16	SERPINE1 THBS1 STC1 TFPI2 COL6A3 COL1A1 CD44 IL13RA2 ITGB3 CCRL2
SCHAEFFER_PROSTATE_DEVELOPMENT_12HR_DN	0.00061951	0.00919795	0.477271	0.699675	2.16195	18	INHBA COL8A1 TGFBI HMGA2 PCDH8 SPON2 IGFBP4 PRPH CXCL12
HOSHIDA_LIVER_CANCER_SUBCLASS_S1	1.01056e-05	0.000428292	0.593325	0.480905	2.16171	100	LOX LUM GEM COL4A2 GPNMB BCL2A1 LSP1 HLA-DQB1 COL4A1 FCGBP DDX11 PLAUR PNP COL6A2 ACP5 F13A1 CXCR4 COL3A1 CYP1B1 CTSC IFI30 COL5A2 ANXA1 HLA-DOA S100A10 MGP LTBP2 SLA HLA-DPB1 RNASE6 FCGR2A EFNB1 LCP1 MTHFD2 IRF1 DDR2 DAB2 COL15A1 SRGN S100A11 IGFBP5 COL1A2 IER3 ACTA2 LYN MSN PLP2 LAMB1 HLA-DMA C3AR1 CD53 TAGLN CRABP2 AEBP1 GYPC TNFRSF1B ALOX5AP NPC2 HCLS1 FGL2 CYBA CD151 GNS COL6A1 FYB1 IL7R
HAHTOLA_MYCOSIS_FUNGOIDES_CD4_UP	0.00017916	0.00378062	0.518848	0.631634	2.16161	26	CCL4 CXCL8 MS4A4A CDKN1A ADM PLAUR FBN2 ATF3 LILRA5 G0S2 HBEGF VNN1 TRIB1 RAB20 KYNU CXCL3 IER3 KLF4
SATO_SILENCED_BY_DEACETYLATION_IN_PANCREATIC_CANCER	0.000476995	0.00785508	0.498493	0.693431	2.15636	19	NGFR HMOX1 AREG GDF15 STC1 CXCL8 TFPI2 ADM ATF3
SENESE_HDAC1_AND_HDAC2_TARGETS_UP	8.19323e-05	0.00209873	0.538434	0.493022	2.14217	81	FOSL1 TNFRSF12A PLAU CXCL8 COL6A3 GEM LAMC2 BCL2A1 IL13RA2 PTX3 SLC16A3 RBPMS2 PGF SPHK1 PLAUR CCL20 CXCL5 SLC7A2 ADAMTS6 G0S2 TMEM158 PDLIM4 GPR3 TNFRSF11B ADGRL4 OSMR TMEM200A SAA1 NAMPT KYNU GCNA CXCL3 TNFRSF10B SRGN RGS2 IL11
AMIT_EGF_RESPONSE_120_HELA	0.000851969	0.011033	0.477271	0.599784	2.14131	29	FOSL1 CLCF1 AREG GDF15 CXCL8 GEM BDNF CDKN1A PLAUR EPHA2 CYP1B1 TCIM HBEGF TNFRSF10B SNAI1 GADD45A TAGLN RUNX3 JAG1 CXCL2
PARK_APL_PATHOGENESIS_DN	0.000556183	0.00866645	0.477271	0.723433	2.13589	15	SIRPA GAL CXCL8 COL4A2 GPNMB LSP1 LYZ IFI30
WP_COMPLEMENT_SYSTEM	0.000708086	0.00976656	0.477271	0.560628	2.13198	39	THBS1 C5AR1 SELE CFI CD93 PTX3 ADM PLAUR ICAM1 F13A1 ITGB3 C1S IBSP C6 VSIG4 CFD CD40 C7 LAMC1 SERPING1 LAMB1 C3AR1 FCGR3A
NABA_SECRETED_FACTORS	1.20401e-05	0.000483886	0.593325	0.452788	2.12866	124	LIF ISM2 INHBA CCL2 CLCF1 AREG GDF5 WNT2 OSM CCL4 GDF15 CXCL8 CCL7 IL6 FST HGF TNFSF14 WNT7B BDNF PGF CCL4L2 CCL18 CCL20 HGFAC IL1RN CXCL5 CBLN1 CHRDL1 IL10 S100A4 TNFSF8 CXCL12 VEGFA S100A10 ISM1 CCBE1 SFRP2 ANGPT1 TNFSF18 ANGPTL5 ANGPT2 DHH HBEGF CRHBP INHBB CRLF1 CBLN4 CXCL14 S100A3 CXCL3 TGFB2 SCUBE1 S100A11 IL11 CTF1 FSTL3 TNFSF15 BMP4 CCL14 EGF BMP8B FSTL1 WIF1
BURTON_ADIPOGENESIS_2	0.000601217	0.00898357	0.477271	0.634977	2.12764	24	FOSL1 IL1RL1 FST COL4A1 HMGA2 ITGA5 SPHK1 TIMP1 TEAD4 IL1R1 SDC1 TLL1 SNAI1 FKBP5 PTGES SRXN1 PRR5 MAP3K6
GRAHAM_CML_DIVIDING_VS_NORMAL_QUIESCENT_DN	0.00075503	0.0102923	0.477271	0.559406	2.12733	39	HLA-DQA1 INHBA AREG EMP1 CXCL8 MPZL2 CD44 HLA-DQB1 CLEC2B TFPI GBP2 HLA-DPA1 VNN1 TGFB1I1 CRHBP PTGER4 CD40 SVIL CXCL3 TM4SF1
HUMMERICH_SKIN_CANCER_PROGRESSION_UP	0.000787398	0.0104681	0.477271	0.554402	2.1219	40	TNFRSF12A HMOX1 COL6A3 COL1A1 CD44 HLA-DQB1 DOK2 CDKN1A ITGA5 IL1RN NCF2 COL5A2 MT1A RIN1 TNFRSF1A MMP14 SAA1 COL18A1 RGS2 COL1A2 CRABP2 VCAM1 GADD45B SERPINB1 CYBA
GHANDHI_BYSTANDER_IRRADIATION_UP	0.000935678	0.0119749	0.477271	0.554886	2.11014	39	MT1H LIF INHBA GPR68 STC1 CXCL8 TSLP BCL2A1 IL13RA2 LAMB3 CXCL5 TCIM PHEX G0S2 NAMPT KYNU CXCL3 RELB MT1G TNFSF15 PLEK2 PTGES
KEGG_ECM_RECEPTOR_INTERACTION	0.000431285	0.0073921	0.498493	0.535564	2.10832	48	THBS1 COL6A3 COL4A2 COL1A1 LAMC2 COL5A1 CD44 TNC COL4A1 ITGA5 RELN HSPG2 LAMB3 COL6A2 COL3A1 SV2C ITGB3 COL5A2 IBSP SDC2 ITGA4
TAVOR_CEBPA_TARGETS_UP	0.00122928	0.0142482	0.45506	0.68104	2.10437	18	SECTM1 HMOX1 CD7 BCL2A1 PTX3 IL1RN CXCR4 ANXA1 GBP1 TRIB1 KCNMB1 RGS2 C3AR1 VCL
CHIARADONNA_NEOPLASTIC_TRANSFORMATION_CDC25_DN	0.000209645	0.00414138	0.518848	0.539045	2.10218	46	GSTM1 RFLNB COL4A2 LAMC2 COL4A1 ADM EMP3 IGFBP4 FXYD5 TEAD4 IFI30 COL5A2 PLIN2 PRSS23 CAPG NUPR1 SEMA3F PLTP ELN CLIC1 DDR2 DAB2 NEDD9 EIF4EBP1 KLF4 RNASE4
KIM_WT1_TARGETS_8HR_UP	0.00034334	0.00597257	0.498493	0.521768	2.1019	55	SIRPA FOSL1 SERPINE1 AREG EMP1 HSPA6 GEM BCL2A1 CA12 ADM SPHK1 PLAUR LAMB3 PTHLH WWTR1 PDLIM4 HBEGF TGFB1I1 TRIB1 DOK5 DAB2 TM4SF1 IL11 LYN DLX2 HSPA1A BTG3 PIM1 GFPT2 DNAJB5 IL4R MAP2K3 KLF10 DNAJB1
SENESE_HDAC1_TARGETS_UP	1.87044e-05	0.00067077	0.57561	0.461099	2.10048	109	FOSL1 TNFRSF12A CCL2 PLAU CXCL8 GEM ESM1 LAMC2 BCL2A1 CD44 COL22A1 IL13RA2 PTX3 ALPL CCL20 LAMB3 PNP SRPX PTHLH CXCL5 TFPI ADAMTS6 VEGFA STEAP3 G0S2 SLC43A3 PLIN2 ITPRIP TMEM158 PDLIM4 GPR3 TNFRSF11B GPR65 OSMR TEAD1 LCP1 SAA1 TRIB1 NAMPT KYNU CXCL3 TM4SF1 TNFRSF10B SRGN
GAJATE_RESPONSE_TO_TRABECTEDIN_UP	0.000574039	0.00871832	0.477271	0.568963	2.09849	34	CYP19A1 HLA-C TGFBI GPNMB IL6 FOLR1 CD44 CDKN1A ATF3 S100A4 CXCR4 ANXA1 NUPR1 CFD DDR2 C1R TM4SF1 SRGN RGS2
REACTOME_CLASS_A_1_RHODOPSIN_LIKE_RECEPTORS	1.71882e-05	0.000626027	0.57561	0.441728	2.09103	128	TSHR NPW MTNR1B KISS1R PDYN CCL2 F2RL3 GAL PNOC PENK GPR68 CCL4 FPR3 C5AR1 CXCL8 CCL7 TAC1 PRLHR APLNR UTS2R CMKLR1 CCL20 RGR PTGIR CXCL5 GPR4 CXCR4 GRPR HTR7 CXCL12 ANXA1 CHRM5 TAC3 FPR2 F2R CCRL2 CXCL16 GPR65 ACKR3 OPN4 SSTR4 ADORA3 S1PR3 SAA1 PTGER4 NMB NPY P2RY2 RLN2 HRH1 CXCL3
MIKKELSEN_MEF_LCP_WITH_H3K4ME3	0.000288534	0.00517363	0.498493	0.521073	2.08968	54	MMP19 INHBA GSTM1 LUM CCL7 HGF LSP1 ACTG2 EMP3 IL1RN CP ECSCR ECM2 COL3A1 CCN4 NNMT ANXA1 GBP2 CAPG PCOLCE ASPN IL17RC C6orf118 C1orf54 EMILIN1 CYP2J2 SERPINB8 TMEM176B SARDH CCN5
REACTOME_GPCR_LIGAND_BINDING	2.94534e-06	0.00017164	0.627257	0.42193	2.08887	174	TSHR NPW MTNR1B KISS1R PDYN CCL2 F2RL3 GLP2R GAL PNOC PENK WNT2 GPR68 CCL4 FPR3 C5AR1 CXCL8 CCL7 TAC1 PRLHR APLNR UCN2 WNT7B ADM UTS2R CMKLR1 ADGRE1 CCL20 PTHLH RGR PTGIR CXCL5 VIP GPR4 CXCR4 GRPR HTR7 CXCL12 ANXA1 CHRM5 TAC3 FZD7 GIPR FPR2 F2R CCRL2 CXCL16 GPR65 ACKR3 DHH OPN4 SSTR4 ADORA3 GNG5 CRHBP S1PR3 SAA1 PTGER4 NMB NPY P2RY2 CRHR2 RLN2 HRH1 CXCL3 GNG4
GU_PDEF_TARGETS_UP	0.00104007	0.0128276	0.45506	0.555052	2.08789	37	SERPINE1 TGFBI COL6A3 COL4A2 COL1A1 LAMC2 COL5A1 TNC COL4A1 COL13A1 ITGA5 COL6A2 COL5A2 VEGFA SDC2
NAGASHIMA_NRG1_SIGNALING_UP	0.000143525	0.00314921	0.518848	0.480719	2.07936	79	FOSL1 LIF AQP3 TNFRSF12A GAL CLCF1 AREG GDF15 GEM LAMC2 ADM SPHK1 PLAUR ALOXE3 ATF3 TUBB6 EPHA2 CXCR4 WEE1 NR4A3 VEGFA TNFRSF11B HBEGF TRIB1 TGFB2 TNFRSF10B NEDD9 RGS2 IER3 TES GADD45A EGR4 DLX2 F2RL1 SERPINB8 VCL ISG20 MAP3K8 EDN1 GADD45B AEN PALLD ITPKC MAP2K3 KLF10 TIPARP DNAJB1 HILPDA PER1 ZFP36
KAYO_AGING_MUSCLE_UP	0.000267798	0.00495427	0.498493	0.496408	2.07423	66	INHBA CCL2 FOXJ1 SERPINE1 PENK GDF5 WNT2 CALB2 SERPINA3 ENPEP CDKN1A RELN HSPG2 FBN2 PTHLH CXCL5 SLC2A4 ITGB3 NR4A3 CHRM5 LTBP2 ANGPT1 CEACAM4 LTK DDR2 CRHR2
RUTELLA_RESPONSE_TO_CSF2RB_AND_IL4_DN	3.20735e-05	0.001053	0.557332	0.457421	2.07346	108	MT1H HLA-DQA1 TREM1 CCL2 IQGAP2 EMP1 CD163 C5AR1 MS4A4A SPHK1 LILRB2 CMKLR1 ABCC3 AQP9 MS4A6A PNP CXCL5 LGALS3 FCAR SLC43A3 PLIN2 ITGA4 CCRL2 VSIG4 HBEGF VNN1 PLTP NPL CFD RAB20 NAMPT CXCL3 DAB2 CD14 MT1G STK17A MYOF NEDD9 RGS2 MAFB RUBCNL SLC16A5 C3AR1 MT1F F2RL1 PSTPIP1 LAIR1 SLC7A7 HK2 SPARC GNS PDIA5 FYB1 CPM KLF10 HDAC9 ZFP36 ALOX5 NKG7 CTBS IRAK3 FBP1
JIANG_MELANOMA_TRM10_LAMINA_PROPRIA	0.00150461	0.0165437	0.45506	0.540312	2.06797	40	HLA-DQA1 HLA-DRB5 HLA-DRB1 HLA-C CCL4 HLA-DQB1 CLEC2B CCL4L2 CXCR4 CTSC HCST HLA-DPA1 HLA-DPB1 F2R PRF1 CD99 STK17A APOBEC3C HLA-DMA HLA-DRA GZMA CNN2 CST7 CYBA
THEILGAARD_NEUTROPHIL_AT_SKIN_WOUND_UP	0.000645493	0.00940403	0.477271	0.603809	2.06638	26	CCL2 PLAU CXCL8 BCL2A1 CD44 LAMB3 AQP9 IL1R1 VEGFA GPR65 MTHFD2 TRIB1 NAMPT CXCL3 IER3 LCP2 CXCL2 TFEC MAP2K3 KLF10 ZFP36
JIANG_MELANOMA_TRM3_CD8	4.62782e-05	0.00135302	0.557332	0.457651	2.06615	105	HLA-DQA1 HLA-DRB5 HLA-DRB1 AREG CD7 HLA-C GEM LSP1 JAML HLA-DQB1 CLEC2B GZMB PTPN22 ACP5 S100A4 RGS1 LGALS3 CTSC GBP2 HLA-DPA1 SLA HLA-DPB1 PTPN7 GNG5 LCP1 PRF1 MTHFD2 GALM CLIC1 GBP1 TGIF1 NAMPT CD99 SRGN RGS2 S100A11 PTTG1 APOBEC3C PLP2 HLA-DMA IFI27L2 HLA-DRA FKBP5 GBP5 BTG3 ISG20 TNFRSF1B ALOX5AP RILPL2 VIM TSPO TNFRSF18
BURTON_ADIPOGENESIS_8	0.000675346	0.00961949	0.477271	0.534856	2.06614	41	LOX GSTM1 EMP1 TWIST2 BDNF EMP3 SERTAD1 PDPN FXYD5 PRSS23 CAPG F2R PLTP CD99 SMAD6 ACTA2 CMTM3 MSN KDELR3 TES VCAM1 VCL TSPAN6
BLANCO_MELO_COVID19_SARS_COV_2_INFECTION_A594_CELLS_UP	0.00067679	0.00961949	0.477271	0.603283	2.06458	26	TREM1 CXCL8 IL6 STC2 LAMC2 BCL2A1 PTX3 ABCA1 ICAM1 ATF3 ECM2 CCBE1
REACTOME_CHEMOKINE_RECEPTORS_BIND_CHEMOKINES	0.000516918	0.0083676	0.477271	0.68001	2.05856	17	CCL2 CCL4 CXCL8 CCL7 CCL20 CXCL5 CXCR4 CXCL12 CCRL2 CXCL16 ACKR3 CXCL3
KRIEG_HYPOXIA_VIA_KDM3A	0.000785237	0.0104681	0.477271	0.608197	2.057	25	SERPINE1 HMOX1 SPINK1 GDF15 LAMC2 HMGA2 ADM PLAUR LAMB3 CXCL5 STEAP3 NRP2
CHIARADONNA_NEOPLASTIC_TRANSFORMATION_KRAS_CDC25_DN	0.000762854	0.0103385	0.477271	0.600944	2.05658	26	LOX IL1RL1 TNC PTX3 CYP1B1 CXCL12 IL1R1 MGP LTBP2 OSMR CCDC80 CXCL3 NID1 VCAM1 BTG3 RNASE4 TMEM176B CCN5 PROS1 ZFP36 PTGS2 TMEM176A
MARKEY_RB1_ACUTE_LOF_DN	8.85877e-05	0.0022223	0.538434	0.467218	2.05648	90	DDX3Y CCL4 TGFBI C5AR1 SOCS3 CCL7 BCL2A1 LILRB3 SPHK1 ABCA1 ADGRE1 PNP NCF2 LYZ NAPSA GBP2 MT1A STAB1 PLIN2 NPR3 FCGR2B NUPR1 LCP1 CXCL14 NPY NCF4 NAMPT CXCL3 MCOLN2 SRGN IGFBP5 SERPING1 PDK1 IFI27L2 C3AR1 NCKAP1L HCK GADD45A CRABP2 GPC4 FERMT3 ISG20 HCLS1 CD72 RAC2 SMPDL3A PTPN6
REACTOME_INTERLEUKIN_10_SIGNALING	0.000793129	0.0104681	0.477271	0.607652	2.05516	25	LIF CCL2 CCL4 CXCL8 IL6 ICAM1 CCL20 IL1RN TIMP1 IL10 IL1R1 TNFRSF1A IL10RA CD80 TNFRSF1B CD86 CXCL2
PID_AP1_PATHWAY	0.00218854	0.0214349	0.431708	0.581798	2.05258	28	FOSL1 CCL2 PENK PLAU CXCL8 IL6 NPPA TH ATF3 TIMP1 IL10
HOLLMANN_APOPTOSIS_VIA_CD40_UP	0.00178578	0.0186666	0.45506	0.539287	2.05082	39	KDM5D DDX3Y EMP3 PTPN22 IFI30 CYP39A1 MCUB LTBP1 CD99 GCHFR
GAL_LEUKEMIC_STEM_CELL_DN	9.62388e-05	0.00231613	0.538434	0.463589	2.04967	91	ZFY SIRPA SECTM1 CCL4 CD163 MS4A4A CD93 RRAD CA12 LILRB3 SLC22A4 IL1RN MS4A6A COL6A2 STX11 NCF2 LYZ CYP1B1 LGALS3 FCAR RNASE2 IFI30 CSTA G0S2 CAPG FCGR2A LILRB1 VSIG4 GPR65
SENESE_HDAC2_TARGETS_UP	0.00234879	0.0226241	0.431708	0.573814	2.04859	29	INHBA PLAU CXCL8 BCL2A1 HMGA2 RBPMS2 ADAMTS6 G0S2 PDLIM4 TNFRSF11B OSMR SAA1 NAMPT KYNU TGFB2 TNFRSF10B
LENAOUR_DENDRITIC_CELL_MATURATION_DN	0.000477909	0.00785508	0.498493	0.511757	2.04422	52	EMP1 SPINK1 CD163 CHI3L1 C5AR1 CXCL8 CD44 CLEC2B CD180 PLAUR EMP3 CXCL5 S100A4 LYZ SDC2 STAB1 FCER1G FCGR2A NMB NAMPT KYNU CXCL3 CD14 IER3 C3AR1 TNFRSF1B SLC11A1 FGL2 CXCL2 CYTIP FYB1 PDLIM7 ANPEP FBP1 ARHGDIB
WESTON_VEGFA_TARGETS_12HR	0.00249225	0.023712	0.431708	0.678052	2.04323	16	ANKRD1 CCL2 TFPI2 COL6A3 GEM BDNF NNMT MGP MMP2 ELN BGN COL1A2 OXTR
TAKEDA_TARGETS_OF_NUP98_HOXA9_FUSION_3D_DN	0.00153604	0.0168099	0.45506	0.690829	2.03963	15	LIF OSM CD163 TGFBI CCL7 HGF CXCL5 FCGR2B FCGR2A
MEBARKI_HCC_PROGENITOR_WNT_UP	0.000180029	0.00378062	0.518848	0.466207	2.03828	87	SPOCD1 SERPINE1 ADAM12 LUM TGFBI COL1A1 SRPX2 ITGA5 PLAUR PTPN22 COL3A1 CYP1B1 TYRP1 IL1R1 COL5A2 SLC12A8 RNF43 PRSS23 ZNF474 TMEM158 PAMR1 RDH10 CENPVL3 LCP1 CTHRC1 BMF MMP2 GBP1 DPT CCDC80 CXCL3 TGFB2 GNG4 CDCP1 IGFBP5 COL1A2 NANOS1 PSTPIP2 FBLIM1 CRISPLD2 RSPO3
KEGG_TYPE_I_DIABETES_MELLITUS	0.00163542	0.0176036	0.45506	0.649157	2.03261	20	HLA-DQA1 HLA-DRB5 HLA-DRB1 HLA-C HLA-DQB1 GZMB HLA-DOA HLA-DPA1 HLA-DPB1 PRF1 HLA-DMB HLA-DMA HLA-DRA CD80 CD86
PHONG_TNF_RESPONSE_VIA_P38_PARTIAL	0.000569231	0.00871832	0.477271	0.478654	2.03023	69	LIF INHBA SERPINE1 PLAU THBS1 CXCL8 IL6 CD44 TNC BDNF PTX3 CDKN1A ADM SPHK1 PLAUR CCL20 PTHLH TCIM FZD7 PTGER4 NAMPT FOSL2 KYNU CXCL3 TGFB2 LAMC1 TNFRSF10B RGS2 IER3
CONCANNON_APOPTOSIS_BY_EPOXOMICIN_UP	0.000286092	0.00516962	0.498493	0.47576	2.02995	72	AQP3 SERPINE1 HMOX1 GDF15 HSPA6 TAC1 GEM GPX3 CD44 ANXA2 RRAD LAMP3 CDKN1A SLC16A3 PGF ATF3 WWTR1 MSX2 C1S NQO1 CASP7 TNFRSF10B STK17A IL11 ACTA2 GADD45A ACHE PRSS12 HSPA1A PXDC1 F2RL1 SERPINB8
TONKS_TARGETS_OF_RUNX1_RUNX1T1_FUSION_ERYTHROCYTE_UP	0.000280827	0.00513231	0.498493	0.471028	2.0282	78	TREM1 EMP1 CD163 GDF15 TFPI2 SOCS3 CCL7 GPNMB BCL2A1 ANXA2 CD180 AMIGO2 IL1RN TUBB6 CXCL5 FCAR SLAMF8 NQO1 GBP2 MALL MAN1A1 LILRB1 VSIG4 NUPR1 PLTP CRHBP TM4SF1 LAMC1 GPR20 MYOF COL1A2 RUBCNL C3AR1 FNDC3B RBPMS LAIR1 ADAMTSL4 TMEM176B
BLANCO_MELO_RESPIRATORY_SYNCYTIAL_VIRUS_INFECTION_A594_CELLS_UP	4.4679e-05	0.00133521	0.557332	0.427383	2.02697	133	CCL2 SPOCD1 EMP1 PLAU CCL4 STC1 CXCL8 TFPI2 HSPA6 SOCS3 IL6 STC2 PLEKHA4 LAMC2 BCL2A1 TNC TNFSF14 LAMP3 PTX3 COL13A1 PGF ITGA5 ABCA1 PLAUR ICAM1 ALOXE3 ATF3 STX11 NCF2 ITGB3 C1S GBP2 CCBE1 NIPAL1 GIPR IL20RB TMEM158 CD68 OSMR HBEGF LCP1 GBP1 IRF1 PTGER4 HRH1 COL15A1 CDCP1 RGS2 SERPING1 IGFBP1 GBP5 ACHE ADGRE2 KLF4 CRISPLD2 FSTL1 STRIP2 KLK10 SERPINB8 TNFRSF1B APOL1
RUTELLA_RESPONSE_TO_HGF_UP	4.64358e-05	0.00135302	0.557332	0.426101	2.02439	134	MT1H INHBA CCL2 SERPINE1 EMP1 ADAM12 CHI3L1 GPNMB APOC1 ANXA2 LAMP3 SPHK1 DCSTAMP CCL18 CMKLR1 ABCC3 AQP9 ACP5 CXCL5 KMO IL10 CYP1B1 LGALS3 SLAMF8 IL1R1 NR4A3 C1S NQO1 SLC12A8 SDC2 SLC43A3 LTBP2 CCRL2 VSIG4 TNFAIP8 VNN1 PLTP NPL MMP2 CD58 RAB20 KYNU CXCL3 RAB13 DAB2 MT1G STK17A MYOF C3AR1 MT1F CLIC2 CD84 EMILIN1 NECTIN2 PSTPIP1 LAIR1 CD80 JAG1
PID_INTEGRIN3_PATHWAY	0.00198995	0.019847	0.431708	0.60414	2.02431	24	PLAU TGFBI THBS1 COL1A1 TNC COL4A1 SPHK1 PLAUR ITGB3 IBSP VEGFA SDC1 LAMC1 COL1A2 LAMB1 KDR PDGFB
KEGG_NOD_LIKE_RECEPTOR_SIGNALING_PATHWAY	0.000714211	0.0097931	0.477271	0.667894	2.02189	17	CCL2 PYDC1 CXCL8 CCL7 IL6 MEFV
RODWELL_AGING_KIDNEY_UP	3.47065e-06	0.000197319	0.627257	0.397385	2.01823	206	HLA-DQA1 CST6 CHRNA3 INHBA CCL2 HLA-DRB1 RFLNB LUM TGFBI SOCS3 GPNMB COL1A1 MSR1 COL5A1 BCL2A1 HGF JAML TNC HLA-DQB1 ANXA2 SCN5A SPON2 MRC1 EMP3 PTPN22 MS4A6A DRAM1 TFPI TIMP1 LYZ CXCR4 FXYD5 HTR7 RGS1 COL3A1 NNMT SLAMF8 HCST IL4I1 C1S MALL STAB1 HLA-DPA1 FCER1G RNASE6 CXCL16 TNFRSF11B OSMR CALHM6 IKBIP MS4A7 CHI3L2 CTHRC1 CLIC1 GPX8 IL10RA CXCL14 KRTCAP2 COL27A1 VWCE MMP11 CCN3 C1R CD14 C7 COL15…
KEGG_LEISHMANIA_INFECTION	0.000699121	0.00975478	0.477271	0.540391	2.01521	36	HLA-DQA1 HLA-DRB5 HLA-DRB1 HLA-DQB1 IL10 NCF2 HLA-DOA HLA-DPA1 HLA-DPB1 ITGA4 FCGR2A FCGR3B NCF4 HLA-DMB TGFB2 HLA-DMA HLA-DRA FCGR3A TGFB1 CR1 CYBA PTPN6
CROMER_TUMORIGENESIS_UP	0.00307614	0.0275788	0.431708	0.564428	2.01508	29	SERPINE1 LUM PLAU CXCL8 COL4A2 IL6 LAMC2 TNC APOBEC3B MFAP2 PDPN COL3A1 COL5A2 G0S2
WALLACE_PROSTATE_CANCER_RACE_UP	3.33531e-05	0.00107981	0.557332	0.41643	2.01377	147	MMP19 HLA-DQA1 SECTM1 HLA-DRB1 CCL4 C5AR1 MS4A4A SELE HS3ST3A1 BCL2A1 LSP1 CD93 HLA-DQB1 ITK LAMP3 ECHDC3 MRC1 FBN2 LILRB2 PTPN22 THBD CHRDL1 LYZ CXCR4 RGS1 CCN4 CTSC TCIM NR4A3 FCER1G SLA HLA-DPB1 RNASE6 ITGA4 COL21A1 TMEM158 FCGR2B VSIG4 PTPN7 GPR65 PLTP PRF1 GBP1 IRF1 IL10RA MCUB ADAMTS1 NID1 RGS16 SRGN ARHGAP15 NCKAP1L C1orf54 CD53 HLA-DRA CLIC2 GZMA LCP2 RUNX3 ISG20 ALOX5AP APOL1 IL15 LY96 H…
NABA_ECM_REGULATORS	0.000557687	0.00866645	0.477271	0.469899	2.012	74	SERPINA5 MMP19 CST6 LOX SERPINE1 ADAM12 PLAU SERPINA3 ADAMTS12 PAPPA ADAMTS9 TIMP1 F13A1 ADAMTS16 LOXL2 ADAMTS6 CTSC CSTA P3H2 FAM20A LOXL3 MMP14 PAMR1 SERPINI2 P4HA3 MMP2 TLL1 MMP11 ADAMTS1 SERPIND1 SERPING1 PRSS12 SERPINB8 ADAMTSL4 ADAMTS8 ASTL
MANALO_HYPOXIA_UP	0.000307572	0.0054729	0.498493	0.464707	2.01118	80	INHBA LOX SERPINE1 TGFBI STC1 COL4A2 GPNMB STC2 COL5A1 NPR1 COL4A1 PGF ADM ABCA1 GJA5 CXCR4 LOXL2 SV2C TCIM VEGFA CYP4F11 ACKR3 NFATC4 MMP2 BGN COL18A1 TNFRSF10B NEDD9 COL1A2 SMAD6 IER3 LAMB1 FNDC3B GYPC PLCG2 EDN1 PDGFB GADD45B GBE1 LRRC32
KEGG_ANTIGEN_PROCESSING_AND_PRESENTATION	0.00239734	0.0229415	0.431708	0.600039	2.01057	24	HLA-DQA1 HLA-DRB5 HLA-DRB1 HLA-C HSPA6 HLA-DQB1 IFI30 HLA-DOA KLRD1 HLA-DPA1 HLA-DPB1 HLA-DMB HLA-DMA HLA-DRA HSPA1A
YAO_TEMPORAL_RESPONSE_TO_PROGESTERONE_CLUSTER_16	0.00148442	0.016477	0.45506	0.544711	2.00803	35	COL6A3 ACTC1 COL4A2 COL1A1 NPTX2 COL4A1 SRPX COL6A2 TFPI MFAP2 COL3A1 NPNT PCOLCE BGN DAB2 COL18A1 IGFBP5 COL1A2 KDELR3 SMOC2 PCP4L1 SARDH CAVIN3 SPARC
KERLEY_RESPONSE_TO_CISPLATIN_UP	0.00192687	0.0196527	0.45506	0.641132	2.00748	20	FOSL1 SERPINE1 GDF15 CDKN1A DRAM1 PLK3 ANXA1 CAV1 CXCL14 STK17A IER3 ACTA2 GADD45A
BROWNE_HCMV_INFECTION_14HR_UP	0.00194691	0.0197315	0.45506	0.603633	2.00742	23	DDX3Y AQP3 HMOX1 TAC1
NABA_CORE_MATRISOME	5.96425e-05	0.00165508	0.557332	0.411619	2.00637	156	TSPEAR COL8A1 LUM TGFBI THBS1 MEPE COL6A3 COL4A2 ESM1 COL1A1 LAMC2 COL5A1 EGFLAM COL22A1 TNC COL4A1 NDNF SRPX2 COL13A1 RELN ABI3BP SPON2 HSPG2 FBN2 LAMB3 IGFBP4 SRPX COL6A2 EMILIN2 MFAP2 ECM2 COL3A1 CCN4 COL5A2 PODNL1 NPNT IBSP MGP VWA7 MFAP4 LTBP2 COL21A1 PCOLCE CTHRC1 ELN LGI2 ASPN LTBP1 DPT VIT COL27A1 VWCE CCN3 BGN NID1 COL18A1 LAMC1 COL15A1 SRGN IGFBP5 COL1A2 IGFBP1 LAMB1 ACAN NTNG1 SMOC2 CR…
GALINDO_IMMUNE_RESPONSE_TO_ENTEROTOXIN	0.00234159	0.0226241	0.431708	0.556432	2.00578	31	FOSL1 CCL4 SOCS3 CD44 ITGA5 PLAUR IL1RN VEGFA CXCL3 CD14 IER3 GADD45A SLC11A1 BCL6B PIM1 GADD45B RAC2 TNFAIP2 TNFAIP3 ADORA2B PDLIM7 TNFSF9 PTGS2 RREB1
WINTER_HYPOXIA_METAGENE	0.000312848	0.00552461	0.498493	0.454617	2.00257	89	SIRPA LOX SERPINE1 HMOX1 PLAU TGFBI THBS1 CXCL8 IL6 STC2 COL5A1 HGF HLA-DQB1 ANXA2 ENPEP CA12 TH CDKN1A PGF HAP1 ADM ITGA5 PLAUR ICAM1 PNP CP CXCR4 COL5A2 ANXA1 VEGFA
BROWNE_HCMV_INFECTION_2HR_UP	0.000959634	0.0121571	0.477271	0.661335	2.00203	17	CXCL8 ICAM1 ATF3 CHRDL1 ECM2 NR4A3 MFAP4 COL21A1 CFD IRF1 CXCL3 RGS2
BLANCO_MELO_COVID19_SARS_COV_2_INFECTION_CALU3_CELLS_UP	6.32848e-05	0.0017262	0.538434	0.425197	2.0012	125	ANKRD1 INHBA CCL2 NGFR SERPINE1 THBS1 CXCL8 SELE IL6 STC2 BCL2A1 NPR1 TNFSF14 COL4A1 LAMP3 PTX3 GBX2 PKP1 ICAM1 CCL20 ATF3 STX11 KMO FYB2 ADAMTS6 CYP1B1 TCIM SP8 NR4A3 G0S2 CSRNP1 EGR2 TNFRSF11B NUPR1 RASGEF1B HBEGF C11orf96 GBP1 IRF1 PTGER4 IL10RA C1R CXCL3 PPP4R4 GADD45A GBP5 KLF4 VCAM1 ISG20 MAP3K8 NDUFA4L2 PLA1A CXCL2 TNFAIP2 PRDM1 TNFAIP3 KLF10 TRPC4 TIPARP OTUD1 TNFSF13B HDAC9 PDCD1LG2 PER1…
VERRECCHIA_DELAYED_RESPONSE_TO_TGFB1	0.00103894	0.0128276	0.45506	0.660695	2.00009	17	COL8A1 THBS1 TNC ITGA5 IGFBP4 EPHA2 ITGB3 ITGA4 TNFRSF1A SEMA3F MMP2 MMP11 LAMB1
WOO_LIVER_CANCER_RECURRENCE_UP	0.00327158	0.0284707	0.431708	0.525659	1.99899	39	CCL2 LOX PLAU CXCL8 COL6A3 GEM COL1A1 LAMP3 PLAUR TEAD4 RGS1 HKDC1 MGP TGFB2 DAB2 RGS2 COL1A2 GPC4 FZD1 JAG1 TGFB1
MARZEC_IL2_SIGNALING_UP	0.00165408	0.0176057	0.45506	0.54214	1.99855	35	TNFRSF8 LIF TNFRSF12A OSM CXCL8 TNFSF14 PNP IL10 CXCL12 VEGFA CSRNP1 PTPN7 TNFAIP8 IL10RA IER3 PRKX TNFRSF1B PIM1 TGFB1 GADD45B TNFRSF18 HK2
BLANCO_MELO_INFLUENZA_A_INFECTION_A594_CELLS_UP	0.00342802	0.0293777	0.431708	0.646712	1.9983	18	ANKRD1 CCL2 STC1 CXCL8 HSPA6 PLAUR CXCL5
PID_SYNDECAN_4_PATHWAY	0.00423353	0.0335658	0.407018	0.662978	1.9978	16	ADAM12 THBS1 TNC ITGA5 TFPI CXCR4 CXCL12 FZD7
HINATA_NFKB_TARGETS_KERATINOCYTE_UP	0.00131084	0.0149783	0.45506	0.527031	1.99591	38	SERPINE1 PLAU CXCL8 ESM1 IL6 BCL2A1 NPR1 TNC PTX3 CDKN1A ICAM1 CCL20 IL1RN SLC7A2 VEGFA RND3 MMP14 TNFAIP8 SAA1 GBP1 IRF1 CXCL3
GRAHAM_CML_QUIESCENT_VS_NORMAL_QUIESCENT_DN	0.00293007	0.0264729	0.431708	0.595537	1.99548	24	HLA-DQA1 AREG EMP1 MPZL2 HLA-DQB1 GBP2 HLA-DPA1 HLA-DPB1 VNN1 TGFB1I1 CRHBP HLA-DMB TM4SF1 HLA-DMA RBPMS TSPAN6
DI_MARTINO_MATRISOME_HIGHLY_PROLIFERATIVE_HNSCC	0.0034921	0.0298171	0.431708	0.645441	1.99438	18	COL8A1 TGFBI COL4A2 TNC ANXA2 FBN2 COL6A2 EMILIN2
WP_ALLOGRAFT_REJECTION	0.00166245	0.0176144	0.45506	0.513936	1.99428	42	HLA-DQA1 HLA-DRB5 HLA-DRB1 HLA-C CXCL8 COL5A1 HLA-DQB1 GZMB IL10 CXCL12 HLA-DOA VEGFA C6 HLA-DPA1 BHMT2 HLA-DPB1 CASP7 PRF1 CD40 HLA-DMB C7 HLA-DMA HLA-DRA CD80 TGFB1 CD86 VIM
NAGASHIMA_EGF_SIGNALING_UP	0.00240142	0.0229415	0.431708	0.553881	1.99285	32	FOSL1 LIF TNFRSF12A AREG GEM ATF3 EPHA2 NR4A3 TNFRSF11B HBEGF TRIB1 NEDD9 IER3 EGR4 DLX2 F2RL1 EDN1 AEN KLF10 TIPARP DNAJB1 ZFP36
GOTZMANN_EPITHELIAL_TO_MESENCHYMAL_TRANSITION_UP	0.00339186	0.029175	0.431708	0.553681	1.99135	30	INHBA SERPINE1 CCL7 COL4A2 COL1A1 TNC COL4A1 PKP1 TIMP1 COL3A1 CYP1B1 COL5A2 INHBB COL18A1 ACTA2 SNAI1 EDN1 GADD45B PROS1 IL4R
GRAHAM_CML_QUIESCENT_VS_NORMAL_DIVIDING_UP	0.00273646	0.025113	0.431708	0.640112	1.99055	19	INHBA CXCL8 APOC1 PTX3 CCL20 IL1RN CXCL5 RGS1 CYP1B1
KAN_RESPONSE_TO_ARSENIC_TRIOXIDE	0.000575985	0.00871832	0.477271	0.486282	1.99035	59	MT1H ANKRD1 SERPINE1 HMOX1 GDF15 THBS1 STC1 CXCL8 HSPA6 GPNMB STC2 CLEC2B ADM ATF3 PTHLH MGP FABP4 TMEM158 NUPR1 GPR65 NES CXCL14 MT1G IL11 IGFBP5
HUANG_DASATINIB_SENSITIVITY_UP	0.00205599	0.0203073	0.431708	0.537957	1.98313	35	PLAU TGFBI COL5A1 ITGA5 LAMB3 TFPI EPHA2 FXYD5 NNMT P3H2 ANXA1 CAV1 OSMR LYN MSN FSTL1 F2RL1 JAG1 GNG12 DCBLD2 RAC2 MET CAV2
WP_IL26_SIGNALING	0.00328122	0.0284707	0.431708	0.671428	1.98235	15	CXCL8 SOCS3 IL6 DCSTAMP ICAM1 CCL20 IL10
LENAOUR_DENDRITIC_CELL_MATURATION_UP	0.00154632	0.0168433	0.45506	0.523424	1.98225	38	HLA-DQA1 INHBA GDF15 APOC1 HLA-DQB1 MRC1 SULT1C2 F13A1 CTSC NR4A3 HLA-DPA1 SLA HLA-DPB1 RNASE6 FABP4 PDLIM4 FCGR2A
REACTOME_EXTRACELLULAR_MATRIX_ORGANIZATION	4.10008e-05	0.00125754	0.557332	0.406722	1.98149	154	MMP19 LOX SERPINE1 COL8A1 GDF5 ADAM12 LUM THBS1 COL6A3 COL4A2 COL1A1 LAMC2 COL5A1 CD44 COL22A1 TNC COL4A1 COL13A1 ITGA5 MADCAM1 HSPG2 FBN2 ICAM1 LAMB3 COL6A2 EMILIN2 ADAMTS9 TIMP1 MFAP2 ADAMTS16 LOXL2 COL3A1 ITGB3 COL5A2 P3H2 IBSP MFAP4 SDC2 LTBP2 ITGA4 COL21A1 LOXL3 MMP14 PCOLCE SDC1 P4HA3 MMP2 ELN TLL1 DDR2 ASPN LTBP1 COL27A1 MMP11 BGN TGFB2 ADAMTS1 NID1 SCUBE1 COL18A1 LAMC1 COL15A1
LINDSTEDT_DENDRITIC_CELL_MATURATION_A	0.00381965	0.0312407	0.431708	0.550335	1.97931	30	INHBA CCL2 CCL4 CXCL8 IL6 TNC ICAM1 CCL20 IL1RN CD58 GBP1 PTGER4 KYNU FKBP5 EDN1 CXCL2 TFEC IL7R ATF5
UEDA_CENTRAL_CLOCK	0.00164183	0.0176036	0.45506	0.584046	1.97532	25	DLK1 HLA-DRB5 CCL7 CXCL12 SFRP2 SYT17 PHKA1 PKIB RGS16 IGFBP5 GADD45A HSPA1A GADD45B SMPDL3A DNAJB1 RAB34 PER1 FABP7
BROWNE_HCMV_INFECTION_24HR_DN	0.00115385	0.013793	0.45506	0.50252	1.97344	49	COL8A1 THBS1 COL6A3 CD44 CA12 CDKN1A COL13A1 FBN2 S100A4 LGALS3 COL5A2 S100A10 PRSS23 CAV1 ANGPT1 GJA4 PAMR1 TEAD1 CCN3 LAMC1 IGFBP5 ACTA2 SLC16A4 TP53I3
BOQUEST_STEM_CELL_UP	0.000108894	0.00259011	0.538434	0.416972	1.97327	129	SERPINA5 LIF INHBA LOX LUM SERPINA3 COL6A3 GPNMB COL1A1 FST COL5A1 CD44 TNC PTX3 ABI3BP SPON2 EMP3 SRPX COL6A2 CHRDL1 TIMP1 MFAP2 S100A4 ECM2 COL3A1 ITGBL1 CXCL12 COL5A2 C1S MGP MFAP4 C6 SDC2 FZD7 BHMT2 LTBP2 ANGPT1 PAMR1 PCOLCE PLTP MMP2 CFD DDR2 CXCL14 MXRA8 DPT C1R TGFB2 PLBD1 C7 MAFB COL1A2
REACTOME_MHC_CLASS_II_ANTIGEN_PRESENTATION	0.00200088	0.019847	0.431708	0.568141	1.97284	27	HLA-DQA1 HLA-DRB5 HLA-DRB1 TUBB8 HLA-DQB1 TUBB6 CTSC IFI30 HLA-DOA HLA-DPA1 HLA-DPB1
PEDERSEN_METASTASIS_BY_ERBB2_ISOFORM_1	0.00181739	0.0189122	0.45506	0.576106	1.97157	26	FOSL1 LIF GAL AREG GEM MPZL2 EPHA2 PLK3 MALL HBEGF TRIB1
POMEROY_MEDULLOBLASTOMA_DESMOPLASIC_VS_CLASSIC_UP	0.00386597	0.0314077	0.431708	0.66699	1.96925	15	KDM5D CHI3L1 CITED1 PDE4C
NUYTTEN_EZH2_TARGETS_UP	1.42298e-06	0.000100514	0.643552	0.372672	1.9679	279	AQP3 INHBA SECTM1 SERPINE1 HMOX1 SPINK1 LUM HLA-C GDF15 TGFBI THBS1 CXCL8 TFPI2 GEM ESM1 IL6 C6orf141 STC2 PLEKHA4 LAMC2 COL5A1 CD44 TNC ANXA2 HMGA2 RRAD CA12 LAMP3 SRPX2 CLEC2B BDNF PTX3 CDKN1A SLC16A3 ADM SLC22A4 SPHK1 ICAM1 CCL20 LAMB3 SERTAD1 AHRR ATF3 DRAM1 VASN KMO NCF2 S100A4 TSPAN2 GMPR ADAMTS6 LGALS3 CTSC IL4I1 SYNC C1S ANXA1 GBP2 VEGFA ASB2 CLTRN MT1A RND3 MALL DYRK3 G0S2 AIM2 NEXN EGR2…
WILCOX_RESPONSE_TO_PROGESTERONE_DN	0.00378351	0.0310541	0.431708	0.556654	1.96387	28	INHBA PLAU THBS1 COL1A1 CUX2 BDNF SPON2 LOXL2 CHRNE COL5A2 CSTA MGP MMP2 IGFBP5 COL1A2 OXTR
NABA_MATRISOME_ASSOCIATED	5.28629e-06	0.000260979	0.610527	0.37307	1.96384	262	SFTPB SFTA2 SERPINA5 MMP19 LIF ISM2 CST6 INHBA CCL2 CLCF1 LOX FREM3 SERPINE1 FCN3 AREG GDF5 WNT2 OSM ADAM12 PLAU CCL4 GDF15 CXCL8 CCL7 SERPINA3 IL6 FST HGF ANXA2 TNFSF14 CLEC2B WNT7B BDNF C1QTNF8 PGF ADAMTS12 CCL4L2 CCL18 CCL20 PAPPA HGFAC IL1RN ADAMTS9 CXCL5 CBLN1 CHRDL1 TIMP1 IL10 F13A1 S100A4 TNFSF8 ADAMTS16 LOXL2 ADAMTS6 LGALS3 CTSC CXCL12 CSTA P3H2 FAM20A ANXA1 VEGFA S100A10 ISM1 SDC2 CCBE1 …
LINDGREN_BLADDER_CANCER_CLUSTER_2A_DN	0.00416091	0.0332161	0.407018	0.516119	1.96271	39	DDX3Y MT1H IQGAP2 SOCS3 MS4A4A
YAMASHITA_METHYLATED_IN_PROSTATE_CANCER	0.00399956	0.032203	0.407018	0.585647	1.96235	24	ANKRD1 SERPINE1 CCL7 GPNMB COL1A1 TFPI CSTA G0S2 ACKR3 MCUB TM4SF1 IGFBP5 TAGLN AEBP1
LIM_MAMMARY_STEM_CELL_UP	1.33687e-05	0.000528176	0.593325	0.389974	1.96145	197	ANKRD1 NGFR RFLNB THBS1 LGR6 GEM COL4A2 TWIST2 IL6 FST HS3ST3A1 NPTX2 PLEKHA4 COL5A1 ACTG2 COL4A1 CDKN1A PGF SPHK1 RELN ABI3BP HSPG2 PKP1 ICAM1 HGFAC LAMB3 AQP9 IGFBP4 OSR1 SRPX TUBB6 VGLL3 PDPN NNMT ECRG4 LMOD1 COL5A2 P3H2 RND3 ISM1 EGR2 CAV1 PDLIM4 EFNB1 GPR3 PAMR1 NRP2 BAG3 PCOLCE TGFB1I1 MMP2 CRLF1 CXCL14 VIT KCNMB1 ADAMTS1 PCDH18 MAOB STAC COL18A1 LAMC1 SRGN ACTA2 SERPING1 LAMB1 OXTR TES TAG…
NABA_ECM_GLYCOPROTEINS	0.000157453	0.00336719	0.518848	0.436123	1.96075	102	TSPEAR TGFBI THBS1 MEPE LAMC2 EGFLAM TNC NDNF SRPX2 RELN ABI3BP SPON2 FBN2 LAMB3 IGFBP4 SRPX EMILIN2 MFAP2 ECM2 CCN4 NPNT IBSP MGP VWA7 MFAP4 LTBP2 PCOLCE CTHRC1 ELN LGI2 LTBP1 DPT VIT VWCE CCN3 NID1 LAMC1 IGFBP5 IGFBP1 LAMB1 NTNG1 SMOC2 CRISPLD2 EMILIN1 RSPO3 AEBP1
DER_IFN_GAMMA_RESPONSE_UP	0.00483764	0.036378	0.407018	0.634422	1.96033	18	FOSL1 HLA-C IL6 ICAM1 TEAD4 IFI30 C1S GBP1 IRF1
HUANG_FOXA2_TARGETS_DN	0.00184267	0.0190056	0.45506	0.597859	1.95872	22	TGFBI CFI CD44 TNC CDKN1A COL13A1 PLAUR SRPX S100A4 LOXL2 STEAP3
WP_NETRINUNC5B_SIGNALING	0.00502987	0.0370725	0.407018	0.633357	1.95704	18	CCL2 SELE COL1A1 ALPL DCSTAMP ICAM1 IL10
WANG_METHYLATED_IN_BREAST_CANCER	0.00502987	0.0370725	0.407018	0.633064	1.95613	18	FOSL1 INHBA GDF15 THBS1 SPHK1 EPHA2 CAV1 HBEGF TNFRSF10B STK17A GADD45A SERPINB8
KEGG_VIRAL_MYOCARDITIS	0.00465986	0.0360868	0.407018	0.547137	1.95335	29	HLA-DQA1 HLA-DRB5 HLA-DRB1 HLA-C HLA-DQB1 ICAM1 SGCA HLA-DOA HLA-DPA1 HLA-DPB1 CAV1 PRF1 CD40 HLA-DMB HLA-DMA HLA-DRA CD80 CD86 RAC2
HARRIS_HYPOXIA	0.00155871	0.0168994	0.45506	0.523333	1.9516	36	CCL2 HMOX1 STC1 CXCL8 IL6 COL5A1 HGF ENPEP CA12 TH CDKN1A PGF ADM PLAUR CP
JISON_SICKLE_CELL_DISEASE_UP	0.000794878	0.0104681	0.477271	0.467197	1.95081	65	MARCO NGFR HMOX1 ANXA2 CDKN1A ADM SLC22A4 EMP3 ATF3 TIMP1 F13A1 ITGB3 RNASE2 IFI30 GBP2 TP53I11 CCRL2 VSIG4 PTCRA CASP7 GNG5 CLIC1 GBP1 KYNU RAB13 SERPING1 CLIC2 GADD45A IL15 GADD45B CD151 TFEC PTPRO TCN2 TRIP6 SLC2A3 FCGR1A ITGB5 ZNF267 TXNRD1 VAMP8 RENBP BLVRB RSU1 UBE2L6 LHFPL2 PLEK CTSL DOK1 LILRA2 HBA1 FN1 VAMP5
PID_UPA_UPAR_PATHWAY	0.0019925	0.019847	0.431708	0.64387	1.94916	17	SERPINE1 PLAU FPR3 HGF ITGA5 PLAUR ITGB3 FPR2
SASAI_RESISTANCE_TO_NEOPLASTIC_TRANSFROMATION	0.00446022	0.0348885	0.407018	0.539358	1.94423	31	IL1RL1 COL1A1 CXCL12 COL5A2 GBP2 SDC2 LTBP2 TNFRSF1A TNFRSF11B PCOLCE TGFB1I1 IRF1 MMP11 BGN ADAMTS1 TAGLN FSTL1 EDN1 CCN5
KIM_WT1_TARGETS_UP	0.000630356	0.00929975	0.477271	0.447688	1.94362	83	FOSL1 LIF INHBA TNFRSF12A CCL2 SERPINE1 AREG THBS1 CXCL8 GEM CD44 HMGA2 PTX3 SPHK1 PLAUR LAMB3 PTHLH EPHA2 WWTR1 RND3 PDLIM4 HBEGF TRIB1 DOK5 FOSL2 RELB TM4SF1 IL11 IER3
WIELAND_UP_BY_HBV_INFECTION	0.00184267	0.0190056	0.45506	0.481632	1.94021	55	HLA-DRB1 GPNMB HLA-DQB1 ADGRE1 DRAM1 LYZ CXCR4 LGALS3 CTSC IFI30 GBP2 S100A10 HLA-DPA1 FCER1G HLA-DPB1 VSIG4 GBP1 RAB20 IL10RA HLA-DMB SRGN PTTG1 HLA-DMA C3AR1 C1orf54 CD53 HLA-DRA GZMA ISG20 SLC7A7 FGL2
DANG_REGULATED_BY_MYC_DN	0.000536871	0.00851323	0.477271	0.445698	1.93978	84	INHBA LOX SERPINE1 HMOX1 THBS1 COL6A3 COL1A1 COL5A1 BDNF CDKN1A ADM PLAUR ACP5 LYZ COL3A1 GBP2 VEGFA MGP MT1A CAV1 F2R HBEGF FOSL2 MYL12A LAMC1 COL1A2 IER3 JPH2 MSN CDKN2B GADD45A KLF4 FSTL1 FZD1 VCAM1 SLC11A1 PIM1 TGFB1 EDN1 PLA1A NPC2 PDGFB CAVIN3 TSPO SERPINB1 CD151 SPARC NIBAN1
VERRECCHIA_EARLY_RESPONSE_TO_TGFB1	0.00513328	0.0376279	0.407018	0.577644	1.93553	24	MMP19 SERPINE1 COL6A3 CD44 HSPG2 ICAM1 TIMP1 COL3A1 RND3 MMP14 NID1 IGFBP5 COL1A2
LI_INDUCED_T_TO_NATURAL_KILLER_UP	0.000240154	0.00455121	0.518848	0.412251	1.92864	120	IQGAP2 EMP1 OSM GPR68 CD7 CCL4 SERPINA3 SCIMP JAML ANXA2 DOK2 CDKN1A HGFAC SERTAD1 AQP9 EMILIN2 TUBB6 STX11 S100A4 FXYD5 RGS1 LGALS3 IFI30 NAPSA FAM20A GBP2 S100A10 ASB2 MT1A DYRK3 KLRD1 FCER1G CAPG TMEM158 F2R SLC24A3 FCGR2A TNFRSF11B CALHM6 BAG3 PLTP MYO1G FES NCF4 FOSL2
SMIRNOV_RESPONSE_TO_IR_2HR_UP	0.00631135	0.0444464	0.407018	0.623609	1.92692	18	FOSL1 GDF15 RRAD CDKN1A ATF3 HLA-DPA1 PTGER4 TNFRSF10B RGS16 IER3 GADD45A PIM1 AEN
THUM_SYSTOLIC_HEART_FAILURE_UP	0.000144558	0.00314921	0.518848	0.397554	1.9269	148	NRAP HLA-DRB1 SLN CCL4 FPR3 THBS1 MS4A4A NPPA MSR1 CFI HLA-DQB1 SRPX2 CLEC2B ADM MRC1 TRDN MS4A6A CP F13A1 VGLL3 LYZ CXCR4 FOLR2 ITGBL1 CTSC CXCL12 C1S VEGFA MFAP4 SDC2 HLA-DPA1 LTBP2 FCER1G MAN1A1 FCGR2B LILRB1 VSIG4 TNFRSF11B ANGPT2 LCP1 CTHRC1 GPX8 INHBB ASPN NAMPT DPT HRH1 CD14 TM4SF1 SRGN LYN PDK1 HLA-DMA C3AR1 CD53 HLA-DRA GADD45A FCGR3A VCAM1 LAIR1 ALOX5AP SLC11A1 EDN1 LY96 GADD45B CXCL2 A…
YAGI_AML_WITH_T_8_21_TRANSLOCATION	0.000800152	0.0104784	0.477271	0.437415	1.92679	89	HLA-DQA1 HLA-DRB1 AREG SOCS3 HLA-DQB1 PTGIR TFPI CITED1 S100A4 MFAP4 HLA-DPA1 SLA HLA-DPB1 CAPG CAV1 MAN1A1 FCGR2A CD68 TNFRSF1A NUPR1 ACKR3 CEACAM4 LCP1 PLTP RCN1 ZC3H3 CFD CD58 TGIF1 HLA-DMB CD99 CCN3 LIMK2 PLP2 HLA-DMA HLA-DRA GYPC CSRP2 CCN5 TRAF3IP2 CIITA LYPD1 TNFAIP2 CAV2
SEAVEY_EPITHELIOID_HEMANGIOENDOTHELIOMA	0.0054482	0.0395074	0.407018	0.503369	1.92658	40	MMP19 ANKRD1 TNFRSF12A MYLK3 SERPINE1 COL8A1 GDF15 LAMP3 SRPX2 NEXN PDLIM4 TMPRSS3 ANGPT2 LTBP1 TGFB2 FSTL3 TNFSF15 BMP4
BLANCO_MELO_COVID19_SARS_COV_2_LOW_MOI_INFECTION_A594_ACE2_EXPRESSING_CELLS_UP	0.0013331	0.0150848	0.45506	0.475782	1.92155	56	CCL2 NGFR CD300LB CCL4 CXCL8 SOCS3 SELE FST PTX3 ICAM1 CCL20 ATF3 NR4A3 CSRNP1 C2orf66 EGR2 TCERG1L C11orf96 IRF1 C1R CXCL3 PPP4R4 IER3 IGFBP1 NFKBID ACAN CIART DLX2 ACHE
LIANG_SILENCED_BY_METHYLATION_2	0.00263009	0.024523	0.431708	0.568084	1.92133	25	INHBA AREG STC1 IL6 IL13RA2 ICAM1 CCL20 CXCL5 THBD S100A4 C1S HBEGF SAA1
ELVIDGE_HYPOXIA_BY_DMOG_UP	0.00112658	0.0135586	0.45506	0.47845	1.92054	53	HLA-DRB1 LOX SERPINE1 GDF15 TGFBI STC1 STC2 ADM PLAUR ATF3 SRPX S100A4 CXCR4 LOXL2 VEGFA SPRY1 CAV1 TNFAIP8 IGFBP5 PDK1 ISG20 DSC2 PIM1 CSRP2 CCN5 GBE1 HK2 MET OLFML2A CEMIP ADORA2B ANGPTL4 HILPDA
NEMETH_INFLAMMATORY_RESPONSE_LPS_UP	0.00370354	0.0307553	0.431708	0.507879	1.91045	37	IL1RL1 MSR1 CD44 CDKN1A IL1RN ATF3 PNP FCGR2B RCN1 DAB2 RGS16 SRGN IER3 C3AR1 HCK LCP2 TNFRSF1B SLC11A1 BCL6B TGFB1 HCLS1
LANDIS_BREAST_CANCER_PROGRESSION_DN	0.00370354	0.0307553	0.431708	0.507723	1.90986	37	PENK LUM TGFBI COL6A3 COL1A1 COL5A1 COL4A1 MRC1 SRPX THBD COL3A1 CXCL12 MAN1A1 DPT CCDC80 COL18A1 LAMB1 KLF4 FSTL1
JECHLINGER_EPITHELIAL_TO_MESENCHYMAL_TRANSITION_UP	0.00501584	0.0370725	0.407018	0.530657	1.90929	32	INHBA TNC PTPN22 COL6A2 COL3A1 CYP1B1 SDC2 CD68 ACKR3 PCOLCE MTHFD2 SDC1 MMP2 DDR2 CXCL3 DAB2 IL11 LAMB1 SNAI1 VIM SPARC COL6A1
FULCHER_INFLAMMATORY_RESPONSE_LECTIN_VS_LPS_UP	4.02319e-05	0.00125041	0.557332	0.385163	1.90882	180	MT1H MMP19 TREM1 AQP3 INHBA GAL HLA-DRB1 RFLNB GPR68 ADAM12 PLAU CXCL8 HSPA6 IL6 LSP1 TNC CD93 LAMP3 SIGLEC7 SLC22A4 DCSTAMP PLAUR IL1RN ABCC3 PNP TUBB6 CXCL5 THBD TFPI PDPN TNFSF8 RGS1 FCAR ITGB3 SLAMF8 PLK3 NR4A3 NQO1 STEAP3 SDC2 PDLIM4 FCGR2B FCGR2A SYT17 HBEGF MTHFD2 CD40 PKIB CXCL3 STAC MYOF SMAD6 CMTM3 MT1F C1orf54 FKBP5 CLEC7A AK8 PSTPIP1 VCL ACSL5 EDN1 KCNK6 SRXN1 CST7 COLEC12 CXCL2 LRRC3…
CHEN_LVAD_SUPPORT_OF_FAILING_HEART_UP	0.00146844	0.0163776	0.45506	0.489214	1.90785	46	MT1H ANKRD1 SERPINE1 AREG CD163 CDKN1A ATF3 RND3 MFAP4 PLIN2 NES MTHFD2 PLA2G5 FOSL2 NID1 FSTL3 LAMB1 MT1F FNDC3B FKBP5 VCL GADD45B DNAJB5 TIPARP HYAL2 PER1 ZFP36 TIMP4 SNAI2 CEBPD ELF1 BCL6 CNN1
REACTOME_INTEGRIN_CELL_SURFACE_INTERACTIONS	0.0021503	0.0211491	0.431708	0.477124	1.90587	52	COL8A1 LUM THBS1 COL6A3 COL4A2 COL1A1 COL5A1 CD44 TNC COL4A1 COL13A1 ITGA5 MADCAM1 HSPG2 ICAM1 COL6A2 COL3A1 ITGB3 COL5A2 IBSP
RODWELL_AGING_KIDNEY_NO_BLOOD_UP	0.000593826	0.00893037	0.477271	0.423029	1.90086	101	CHRNA3 INHBA CCL2 LUM SOCS3 COL6A3 GPNMB COL1A1 MSR1 COL5A1 HGF TNC ANXA2 SCN5A ABI3BP MRC1 ABCC3 DRAM1 TFPI TIMP1 RGS1 COL3A1 NNMT C1S ANXA1 STAB1 TNFRSF11B OSMR TMEM200A CTHRC1 GPX8 CXCL14 COL27A1 MMP11 CCN3 C1R PKIB C7 COL15A1 MYOF COL1A2 SERPING1 IFI27L2 TAGLN KIRREL1 VCAM1 AEBP1
REACTOME_NON_INTEGRIN_MEMBRANE_ECM_INTERACTIONS	0.00657547	0.0457535	0.407018	0.499813	1.90071	39	THBS1 COL4A2 COL1A1 LAMC2 COL5A1 TNC COL4A1 HSPG2 LAMB3 COL3A1 ITGB3 COL5A2 SDC2 SDC1 DDR2 LAMC1 COL1A2 LAMB1 COL10A1 TGFB1 PDGFB
BOQUEST_STEM_CELL_CULTURED_VS_FRESH_UP	4.27437e-05	0.00129397	0.557332	0.378283	1.89996	195	INHBA CCL2 LOX SERPINE1 HSPB7 ADAM12 GDF15 CHI3L1 THBS1 CXCL8 HSPA6 SERPINA3 GEM ACTC1 GPNMB STC2 GPX3 CFI CD44 APOC1 ENPEP RRAD SRPX2 CLEC2B SLC16A3 ABI3BP PAPPA ATF3 SRPX TFPI CHRDL1 ECM2 LOXL2 CYP1B1 TCIM SYNC NQO1 GBP2 MGP MFAP4 C6 CEP55 SLC43A3 HLA-DPA1 NPR3 SPRY1 ITGA4 MAN1A1 TNFRSF11B ACKR3 MOCOS HBEGF PLTP CRLF1 IRF1 TRIB1 ANO1 DOK5 NAMPT CXCL3 TGFB2 PLBD1 COL18A1 RGS16 COL15A1 SRGN RGS2 …
WP_UROTENSINIIMEDIATED_SIGNALING	0.00612125	0.0433697	0.407018	0.537388	1.8959	28	HMOX1 COL1A1 IL6 NPPA UTS2R ABCA1 ICAM1 NCF2 COL3A1 MMP2 NCF4 ACTA2 VCAM1 TGFB1 CDK2 CYBA PLN TRPC4 ALOX5
CARRILLOREIXACH_MRS3_VS_LOWER_RISK_HEPATOBLASTOMA_DN	0.00130861	0.0149783	0.45506	0.44573	1.89477	71	CCL2 EMP1 LUM FPR3 MS4A4A GEM GPNMB MSR1 CLEC2B ABI3BP LGALS3 NR4A3 P3H2 ANXA1 MGP MFAP4 RERG HLA-DPA1 NEXN ITPRIP SLC24A3 FCGR2A DDR2 LTBP1 DPT ADAMTS1 RGS2
JIANG_MELANOMA_TRM5_CD8	0.00187996	0.0193048	0.45506	0.457468	1.8926	62	CCL4 GEM CD44 ITK ANXA2 RRAD CDKN1A ICAM1 SERTAD1 PTPN22 ATF3 RGS1 NR4A3 ANXA1 CSRNP1 CAPG TNFAIP8 LCP1 TGIF1 FOSL2 RGS2 NFKBID ARID5A PIM1 TGFB1 GADD45B FGL2 SMCO4 TNFAIP3 KLF10 DNAJB1 IL21R HILPDA CISH ZFP36 CD69 QPCT CREM B4GALT1 ZC3H12A CD6 GPR132 PPP1R15A SAT1 NR4A1 ETS1 BHLHE40 IL2RG LMNA KLF6
REACTOME_SIGNALING_BY_GPCR	1.63035e-05	0.000603229	0.57561	0.364622	1.89123	238	TSHR NPW MTNR1B KISS1R PDYN CCL2 F2RL3 GLP2R GAL PNOC PENK WNT2 GPR83 GPR68 CCL4 FPR3 C5AR1 CXCL8 CCL7 TAC1 PRLHR APLNR UCN2 WNT7B ADM ITGA5 UTS2R CCL4L2 RGS22 CMKLR1 ADGRE1 CCL20 GPR84 PTHLH RGR PTGIR CXCL5 VIP GPR4 CXCR4 GRPR HTR7 RGS1 CXCL12 ANXA1 CHRM5 TAC3 FZD7 GIPR FPR2 PDE4C F2R CCRL2 CXCL16 GPR65 ACKR3 DHH OPN4 SSTR4 ADORA3 HBEGF PIK3R5 GNG5 CRHBP S1PR3 SAA1 PTGER4 NMB NPY P2RY2 CRHR2 RLN…
VART_KSHV_INFECTION_ANGIOGENIC_MARKERS_UP	0.0010673	0.0130941	0.45506	0.435049	1.88874	83	DLK1 MMP19 HMOX1 WNT2 PLAU COL4A2 IL6 HGF NPR1 PGF ADM SPHK1 PLAUR CXCL5 TIMP1 IL10 CXCR4 ITGB3 CXCL12 VEGFA STAB1 SFRP2 FZD7 ANGPT1 F2R EFNB1 OSMR ANGPT2 NRP2 CXCL3 EPHA6 COL18A1 COL15A1 EPHA8
BOYLAN_MULTIPLE_MYELOMA_PCA3_DN	0.0071525	0.0485384	0.407018	0.563644	1.88862	24	DDX3Y RSPH9 RELN TSPAN2 ASB2 PHKA1 CASP7
HESS_TARGETS_OF_HOXA9_AND_MEIS1_DN	0.00354061	0.030121	0.431708	0.488714	1.8879	41	SIRPA TGFBI C5AR1 MSR1 LSP1 MRC1 AQP9 MS4A6A LYZ ANXA1 FPR2 EGR2 S100A3 CCN3 CXCL3 DAB2 C3AR1 HCK KLF4 CLEC7A MERTK SLC11A1
WEINMANN_ADAPTATION_TO_HYPOXIA_DN	0.00355617	0.0301434	0.431708	0.623508	1.88752	17	TFPI2 IL6 STC2 SLC16A3 PLAUR COL3A1 NNMT CRLF1 COL15A1 IER3
GARGALOVIC_RESPONSE_TO_OXIDIZED_PHOSPHOLIPIDS_BLUE_UP	0.00312341	0.0278953	0.431708	0.485273	1.88471	45	FOSL1 INHBA EMP1 CXCL8 HSPA6 ESM1 RELN PLAUR SERTAD1 ATF3 PNP BAG3 HBEGF TRIB1 CXCL3 RELB STK17A
STEGER_ADIPOGENESIS_DN	0.00362024	0.0303554	0.431708	0.622489	1.88443	17	DLK1 LOX CD44 OSR1 PDPN CCN4 MMP2 DPT CMTM3 FSTL1 RNASE4
BLUM_RESPONSE_TO_SALIRASIB_UP	0.0031548	0.027903	0.431708	0.485165	1.88429	45	FOSL1 IL6 FST STC2 PTX3 CDKN1A SPHK1 ATF3 TIMP1 CSTA NUPR1 MTHFD2 NAMPT CXCL3 RELB TNFRSF10B EIF4EBP1 ACVR1 GADD45A RAB32 SERPINB8 ISG20
HINATA_NFKB_TARGETS_FIBROBLAST_UP	0.00386702	0.0314077	0.431708	0.516266	1.88401	33	SERPINE1 CXCL8 SELE IL6 PTX3 ICAM1 CCL20 HGFAC CXCL5 VEGFA RND3 G0S2 MMP14 TNFAIP8 IRF1 CXCL3 RELB IER3 GADD45A EDN1 VIM TNFAIP2 TNFAIP3
KUMAR_AUTOPHAGY_NETWORK	0.00469943	0.036153	0.407018	0.572044	1.87414	22	USP9Y NAT16 TLR8 MSMP PDK1 LAMB1 PROK2
BLANCO_MELO_COVID19_BRONCHIAL_EPITHELIAL_CELLS_SARS_COV_2_INFECTION_UP	0.00268394	0.0248856	0.431708	0.469052	1.87363	52	LIF INHBA COL8A1 STC1 CXCL8 SOCS3 IL6 TNFSF14 PLAUR ICAM1 CCL20 DRAM1 CXCL5 ITGB3 TCIM C1S G0S2 HBEGF VNN1 C1R RELB NEDD9 IER3 TLCD1 GBP5 MAP3K8 EDN1 PDGFB CXCL2 SERPINB1 TNFAIP2 IL7R PRDM1 TNFAIP3
TSAI_RESPONSE_TO_IONIZING_RADIATION	0.00545748	0.0395074	0.407018	0.475886	1.87339	48	TNFRSF8 CARTPT FCN3 PLAU CCL4 GDF15 COL4A2 CDKN1A CCL18 CCL20 PTPN22 LGALS3 NR4A3 POU3F4 TNFAIP8 ADORA3 HBEGF TGIF1 PTTG1 TP53I3 DLX2 KLF4 CD80 PLCG2 PTPN6 COL6A1 TNFAIP3 ATF5
SENESE_HDAC3_TARGETS_UP	0.000682746	0.00964534	0.477271	0.399927	1.87309	122	CCL2 LOX IQGAP2 EMP1 ADAM12 PLAU CXCL8 GEM ESM1 CD44 HMGA2 PTX3 CD180 CCL20 PAPPA ATF3 SRPX CALB1 CXCL5 NNMT WEE1 ITGB3 SYTL5 SLC12A8 STEAP3 NF1 LTBP2 TMEM158 PDLIM4 MAN1A1 TNFRSF11B MMP14 TEAD1 SAA1 TRIB1 NAMPT KYNU GCNA CXCL3 TM4SF1 TNFRSF10B RGS16 IGFBP5 E2F5 TNFSF15
IGLESIAS_E2F_TARGETS_UP	0.00316019	0.027903	0.431708	0.46672	1.8717	54	EMP1 LUM COL6A3 COL1A1 ANXA2 COL4A1 MRC1 IGFBP4 COL6A2 MFAP2 LYZ COL3A1 COL5A2 S100A10 LCP1 ELN CLIC1 CFD DAB2 COL18A1 COL15A1 S100A11 IGFBP5 COL1A2 ACTA2 CD53
PRAMOONJAGO_SOX4_TARGETS_UP	0.00473263	0.0362887	0.407018	0.546259	1.86943	26	SERPINE1 GDF15 STC1 STC2 ADM CXCR4 VEGFA RND3 PLIN2
KEGG_TGF_BETA_SIGNALING_PATHWAY	0.00419691	0.033389	0.407018	0.552454	1.86847	25	INHBA GDF5 THBS1 FST ACVR1C INHBB LTBP1 TGFB2 E2F5 SMAD6 BMP4 ACVR1 CDKN2B BMP8B TGFB1
BEGUM_TARGETS_OF_PAX3_FOXO1_FUSION_DN	0.00438913	0.034448	0.407018	0.552151	1.86744	25	TNFRSF12A SERPINE1 COL5A1 TNC EPHA2 VEGFA STEAP3 PDLIM4 CFD MAFB IL11 SMAD6 BMP4 F2RL1 GADD45B KLF10 LBH
MARCHINI_TRABECTEDIN_RESISTANCE_DN	0.00432505	0.0341753	0.407018	0.616828	1.8673	17	SIRPA ANKRD1 COL4A2 SLC16A3 ADM COL3A1 RND3 NID1 ACTA2 FSTL1
REACTOME_GENERATION_OF_SECOND_MESSENGER_MOLECULES	0.00438913	0.034448	0.407018	0.616279	1.86564	17	HLA-DQA1 HLA-DRB5 HLA-DRB1 HLA-DQB1 ITK HLA-DPA1 HLA-DPB1 HLA-DRA LCP2 PLCG2
MARTINEZ_TP53_TARGETS_UP	0.000198077	0.00403049	0.518848	0.379371	1.86454	164	DDX3Y DLK1 TSHR SIRPA HLA-DQA1 CLCF1 HSPB7 LUM CD163 TGFBI THBS1 TFPI2 ACTC1 MSR1 TSLP CD44 TNFSF14 HMGA2 CDKN1A LILRB3 SPON2 CCL20 GZMB MS4A6A ATF3 DRAM1 CP NCF2 LYZ SLC2A4 WEE1 TCIM CXCL12 GBP2 CYP11A1 ITGA4 FCGR2B PON3 RDH10 LCP1 CFD TRIB1 CXCL14 LTBP1 CCN3 TGFB2 SCUBE1 SRGN PTTG1 CTF1 IER3 ATP2A1 TMEM106C
ZHOU_INFLAMMATORY_RESPONSE_FIMA_UP	0.000139049	0.0030869	0.518848	0.375435	1.86261	176	FOSL1 NRAP CLCF1 SERPINE1 TMEM26 CCL4 CXCL8 GEM IL6 COL5A1 TSLP CD44 IL13RA2 ENPEP PTX3 PKP1 PLAUR CCL18 ICAM1 CCL20 PAPPA GPR84 DRAM1 CRYBA2 REM2 COL3A1 FCAR IL1R1 PLK3 P3H2 VEGFA DYRK3 G0S2 FZD7 POU3F4 GIPR FPR2 HS3ST3B1 CCRL2 EDA2R RASGEF1B DMRTA1 MS4A7 MAGEE2 C11orf96 S1PR3 SEZ6 DDR2 NAMPT RIF1 CXCL3 TGFB2 RELB GNG4 RGS16 C1QTNF7 IGSF3 IER3 WNK4 LIMK2 SGMS2 NFKBID AXDND1 SNAI1 HSPA1A PXDC1 SE…
HEBERT_MATRISOME_TNBC_LUNG_METASTASIS	0.00686807	0.0470247	0.407018	0.59362	1.85872	20	LUM COL4A2 LAMC2 COL4A1 HSPG2 LAMB3 COL3A1 MFAP4 ELN BGN NID1 LAMC1
ELVIDGE_HIF1A_AND_HIF2A_TARGETS_DN	0.00504161	0.0370725	0.407018	0.490752	1.85852	38	HLA-DRB1 LOX SERPINE1 STC1 ADM PLAUR SRPX S100A4 CXCR4 LOXL2 VEGFA PLIN2 CAV1 IGFBP5 PDK1 DSC2 CSRP2 CCN5 PDGFB GBE1 HK2
HOLLERN_EMT_BREAST_TUMOR_UP	0.00270611	0.0249326	0.431708	0.444185	1.85602	66	ANKRD1 CCL2 LSP1 RRAD ITGA5 HSPG2 MRC1 EMP3 IGFBP4 OSR1 F13A1 FXYD5 FOLR2 FCGR2B VSIG4 LOXL3 PHKA1 IKBIP NRP2 PCOLCE DDR2 NRROS MXRA8 S100A3 MCUB DAB2
CHEN_LVAD_SUPPORT_OF_FAILING_HEART_DN	0.00477357	0.0363193	0.407018	0.611873	1.8523	17	CCL2 PLAU TGFBI APLNR RRAD CXCL12 C6 G0S2 PTGER4 CD14 TM4SF1
REACTOME_IMMUNOREGULATORY_INTERACTIONS_BETWEEN_A_LYMPHOID_AND_A_NON_LYMPHOID_CELL	0.00552335	0.0398604	0.407018	0.467795	1.84667	50	TREM1 CD300LB HLA-C LILRB5 COL1A1 JAML CLEC2B SIGLEC7 LILRB3 MADCAM1 LILRB2 ICAM1 COL3A1 LILRA5 HCST KLRD1 ITGA4 FCGR2B LILRB1 CD40 CD99 COL1A2 FCGR3A NECTIN2 VCAM1 LAIR1
KEGG_NEUROACTIVE_LIGAND_RECEPTOR_INTERACTION	0.000824523	0.0107372	0.477271	0.410244	1.84408	100	TSHR P2RX2 MTNR1B KISS1R CHRNA3 F2RL3 GLP2R CHRNB4 GPR83 GABRQ FPR3 C5AR1 PRLHR CHRNA6 APLNR UTS2R GABRR2 PTGIR GRPR HTR7 CHRNE CHRM5 GIPR FPR2 F2R SSTR4 ADORA3 GLRA3 S1PR3 PTGER4 P2RY2 CRHR2 HRH1 PARD3 OPRM1 OXTR C3AR1 GRM7 GZMA MCHR1 F2RL1
LEIN_PONS_MARKERS	0.00670432	0.0465112	0.407018	0.530968	1.84376	27	DLK1 GPR101 CHRNB4 GABRQ SV2C BAIAP3
VART_KSHV_INFECTION_ANGIOGENIC_MARKERS_DN	0.00282878	0.0258584	0.431708	0.45584	1.84295	57	MMP19 TNFRSF12A CCL2 OSM THBS1 CXCL8 HGF NPR1 WNT7B HEYL CXCL5 EPHA2 VEGFA PHEX STAB1 FZD7 PRSS23 ANGPT1 NRP2 MMP2 TGFB2 EPHA8 CNMD TNFSF15 EGF GRB14 PROK2 FZD1 F2RL1
MEBARKI_HCC_PROGENITOR_WNT_UP_CTNNB1_DEPENDENT	0.00741829	0.0490736	0.407018	0.467798	1.84155	48	SERPINE1 LUM COL1A1 SRPX2 COL3A1 TYRP1 IL1R1 COL5A2 SLC12A8 RNF43 PAMR1 RDH10 LCP1 CTHRC1 GBP1 DPT CCDC80 CXCL3 IGFBP5 COL1A2 NANOS1 FBLIM1 CRISPLD2 SPARC EYA2 LYPD1 BNC2
HELLEBREKERS_SILENCED_DURING_TUMOR_ANGIOGENESIS	0.0069316	0.0472443	0.407018	0.498921	1.83923	35	INHBA HLA-C CXCL8 COL4A2 IL6 MEFV BDNF CDKN1A ADM ABI3BP ICAM1 TSPAN2 P3H2 FABP4
RODRIGUES_THYROID_CARCINOMA_DN	0.00733087	0.0489635	0.407018	0.528367	1.83472	27	LIF COL8A1 AREG THBS1 CD44 AMIGO2 THBD S100A10 IRF1 NAMPT SRGN
BURTON_ADIPOGENESIS_7	0.00644285	0.0451	0.407018	0.559676	1.83362	22	DLK1 TGFBI CD44 HMGA2 PNP TIMP1 NQO1 S1PR3 PLP2 VCAM1 CCN5
BILD_HRAS_ONCOGENIC_SIGNATURE	0.00176837	0.0185679	0.45506	0.413045	1.83306	92	FOSL1 LIF TNFRSF12A CLCF1 GDF15 CXCL8 TFPI2 C6orf141 IL13RA2 PTX3 SLC16A3 ABCA1 PLAUR CCL20 PTHLH CXCL5 TIMP1 EPHA2 MFAP2 CYP1B1 VEGFA MALL G0S2 NIPAL1 ITPRIP EFNB1 TENT5B MMP14 HBEGF SDC1 TRIB1 NAMPT COL27A1 CXCL3 TGFB2 GJB5 TNFRSF10B CDCP1 IL11 IER3 LYN
REACTOME_INTERFERON_GAMMA_SIGNALING	0.00486979	0.0363829	0.407018	0.490885	1.8306	36	HLA-DQA1 HLA-DRB5 HLA-DRB1 HLA-C SOCS3 CD44 HLA-DQB1 ICAM1 IFI30 GBP2 HLA-DPA1 HLA-DPB1 GBP1 IRF1
LANDIS_ERBB2_BREAST_TUMORS_324_DN	0.0052149	0.0381064	0.407018	0.4449	1.82651	60	HLA-DQA1 PENK LUM TGFBI COL6A3 COL1A1 GPX3 COL5A1 COL4A1 FCGBP MRC1 SRPX THBD COL3A1 CXCL12 MAN1A1 DPT CCDC80 COL18A1 ACTA2 LAMB1 EIF4EBP1 PTGES KLF4 FSTL1 NPC2 CAVIN3 GBE1 CD151
KATSANOU_ELAVL1_TARGETS_DN	0.00260783	0.0244131	0.431708	0.44807	1.823	58	FOSL1 GSTM1 IQGAP2 IL1RL1 WNT2 TGFBI FST CD44 FBN2 IGFBP4 COL6A2 ADAMTS9 SLCO2A1 CXCR4 NPNT CCBE1 SFRP2 KLHDC8A OSMR
MEBARKI_HCC_PROGENITOR_WNT_UP_BLOCKED_BY_FZD8CRD	0.00400638	0.032203	0.407018	0.4563	1.82269	52	SPOCD1 SERPINE1 LUM SRPX2 COL3A1 CYP1B1 TYRP1 IL1R1 COL5A2 PRSS23 TMEM158 PAMR1 RDH10 CENPVL3 LCP1 BMF DPT TGFB2 GNG4 CDCP1 IGFBP5 PSTPIP2 CRISPLD2 RSPO3
MARTORIATI_MDM4_TARGETS_FETAL_LIVER_UP	0.00358508	0.0302783	0.431708	0.43538	1.81795	65	KDM5D DDX3Y STC2 DLX3 CA12 CDKN1A SLC16A3 ADM DDIT4L SPAG17 P3H2 DYRK3 CAV1 EDA2R PLTP
REN_ALVEOLAR_RHABDOMYOSARCOMA_DN	0.000509727	0.00830891	0.477271	0.369417	1.81562	164	INHBA TNFRSF12A LOX COL8A1 EMP1 PLAU TGFBI THBS1 TFPI2 COL1A1 COL5A1 ANXA2 SRPX2 BDNF PTX3 ITGA5 SPHK1 PLAUR DRAM1 COL6A2 TIMP1 FXYD5 LOXL2 ITGBL1 NNMT CD248 COL5A2 C1S NQO1 ANXA1 S100A10 CAPG CAV1 TNFRSF1A TNFRSF11B OSMR MMP14 BAG3 PCOLCE TGFB1I1 MMP2 CLIC1 MCUB FKBP10 DAB2 TM4SF1 LAMC1 FSTL3 MSN KDELR3 FNDC3B PTGES COPZ2 FSTL1 PXDC1 FZD1 RAB32 CNN2 TGFB1 GNG12 TSPO DCBLD2 CD151 COL8A2 SLC39A14 …
ONDER_CDH1_TARGETS_2_UP	0.001189	0.0139275	0.45506	0.392608	1.81241	115	MMP19 LOX SERPINE1 COL8A1 HMOX1 ADAM12 COL6A3 COL1A1 NPTX2 STC2 COL5A1 PTX3 SLC22A4 IGFBP4 COL6A2 TFPI MFAP2 SLC7A2 COL3A1 ITGBL1 CYP1B1 NNMT COL5A2 SDC2 LTBP2 NUPR1 ACKR3 PCOLCE MMP2 PTGER4 DDR2 LTBP1 IL17RC BGN NID1 DAB2 SRGN COL1A2 ACTA2 KDELR3 FKBP5 TAGLN KLF4 PXDC1 FLVCR2 GYPC
GAUSSMANN_MLL_AF4_FUSION_TARGETS_G_UP	0.0032844	0.0284707	0.431708	0.426159	1.81158	71	KDM5D FOXJ1 THBS1 TSLP NDNF RELN SPON2 FBN2 MS4A6A CYP1B1 NF1 EGR2 ANGPT1 DHH BMF CD40 MXRA8 CCN3 CXCL3 UBL4B GNG4 LYVE1 ACTA2 OPRM1 PLP2
MCDOWELL_ACUTE_LUNG_INJURY_UP	0.00759687	0.0498825	0.407018	0.529253	1.81123	26	LOX TGFBI SERPINA3 TNC PTX3 CDKN1A SPHK1 COL3A1 FCGR2A OSMR ELN LTBP1 SERPIND1
BRUINS_UVC_RESPONSE_VIA_TP53_GROUP_D	0.0032844	0.0284707	0.431708	0.425923	1.81057	71	KDM5D SLN HSPB7 CCL7 CHRNA6 BCL2A1 CFAP126 ADM TRDN TUNAR PDPN LMNTD1 LGALS3 PHKG1 MALL FPR2 FCGR2B PHKA1 OSMR
WP_INFLAMMATORY_RESPONSE_PATHWAY	0.0075338	0.0496082	0.407018	0.595573	1.80295	17	THBS1 COL1A1 LAMC2 COL3A1 TNFRSF1A CD40 LAMC1 COL1A2 LAMB1 CD80 TNFRSF1B CD86 IL4R
POOLA_INVASIVE_BREAST_CANCER_UP	0.000988129	0.0123835	0.45506	0.369656	1.80183	156	MMP19 HLA-DQA1 INHBA HLA-DRB1 SERPINE1 CHIT1 ADAM12 CCL4 CD163 GDF15 FPR3 COL6A3 HS3ST3A1 COL5A1 BCL2A1 APOC1 TNC ITK APOBEC3B LAMP3 SLC16A3 PLAUR CCL18 LILRB2 GZMB KMO NCF2 LYZ CXCR4 CCN4 CTSC SLAMF8 IFI30 COL5A2 CEP55 AIM2 FCER1G SLA ITGA4 MAN1A1 FCGR2A FCGR3B LILRB1 GPR65 NPL GBP1 CD40 HLA-DMB MMP11 RGS16 SRGN MAFB PTTG1 ARHGAP15 KDELR3 CD53 GZMA ADGRE2 FCGR3A CLEC7A LCP2 VCAM1 PSTPIP1 ISG20 D…
JAATINEN_HEMATOPOIETIC_STEM_CELL_DN	0.00149264	0.0164898	0.45506	0.393205	1.78774	107	AQP3 SECTM1 CCL4 CD163 CHI3L1 TGFBI THBS1 C5AR1 ITK DOK2 SPON2 GZMB IL1RN MS4A6A PNP STX11 F13A1 NCF2 LYZ RGS1 CYP1B1 LGALS3 LILRA5 IFI30 CSTA FCER1G NEXN FCGR2A FCGR3B CXCL16 GPR65 PIK3R5 PRF1 NPL IL10RA CPVL TENT5C NID1 PLBD1 CD14 STK17A HCK GZMA KLF4 CRISPLD2 CLEC7A
BLANCO_MELO_BETA_INTERFERON_TREATED_BRONCHIAL_EPITHELIAL_CELLS_UP	0.00117982	0.0139275	0.45506	0.376327	1.78482	133	ANKRD1 INHBA SPOCD1 GDF15 THBS1 CXCL8 SOCS3 ESM1 IL6 FST PLEKHA4 BCL2A1 EXOC3L1 IL13RA2 ABCA1 PLAUR DRAM1 SLC10A6 ADAMTS6 C1S GBP2 G0S2 CSRNP1 AIM2 NIPAL1 TMEM158 MAN1A1 KIAA0040 OSMR PAMR1 CASP7 HBEGF LCP1 GALM GBP1 IRF1 RIF1 C1R CXCL3 ADAMTS1 RELB STK17A CDCP1 PANX1 TNFSF15 SLC16A4 SGMS2
REACTOME_CYTOKINE_SIGNALING_IN_IMMUNE_SYSTEM	0.000238428	0.00455121	0.518848	0.343178	1.77491	227	TNFRSF8 LIF HLA-DQA1 HLA-DRB5 TNFRSF12A CCL2 HLA-DRB1 CLCF1 TUBB8 HMOX1 IL1RL1 OSM HLA-C CCL4 CXCL8 SOCS3 IL6 TSLP CD44 HGF IL13RA2 HLA-DQB1 ANXA2 TNFSF14 CDKN1A SPHK1 ICAM1 CCL20 IL1RN TUBB6 TIMP1 IL10 F13A1 TNFSF8 IFI30 IL1R1 ANXA1 GBP2 VEGFA HLA-DPA1 IL20RB SLA HLA-DPB1 TNFSF18 TNFRSF1A PTPN7 TNFRSF11B IL1RL2 OSMR IKBIP EDA2R LCP1 SDC1 MMP2 SAA1 CRLF1 GBP1 IRF1 CD40 IL10RA IL17RC RELB IL11 CTF…
HAN_SATB1_TARGETS_DN	0.00107728	0.0131304	0.45506	0.375316	1.77294	127	LIF HBG2 AQP3 INHBA SECTM1 CCL2 LOX SERPINE1 AREG EMP1 PLAU TGFBI TFPI2 CALB2 IL6 LAMC2 MPZL2 TNC HMGA2 CA12 BDNF ADGRF1 ADGRE1 LAMB3 IGFBP4 COL6A2 SULT1C2 S100A4 CYP1B1 TCIM CSTA GBP2 MALL G0S2
TONKS_TARGETS_OF_RUNX1_RUNX1T1_FUSION_MONOCYTE_UP	0.0073931	0.0490736	0.407018	0.430622	1.77167	61	MT1H TREM1 INHBA GDF15 TFPI2 BCL2A1 HGF CD180 TUBB6 TFPI G0S2 PLIN2 TMEM158 NES PLTP CRHBP GBP1 RAB13 TM4SF1 GPR20 MYOF COL1A2 EIF4EBP1 TP53I3
HELLER_SILENCED_BY_METHYLATION_UP	0.00228096	0.0221539	0.431708	0.378137	1.77103	122	SIRPA HLA-DQA1 HLA-DRB1 CHI3L1 C5AR1 SOCS3 GPNMB MSR1 LAMC2 LSP1 APOC1 HLA-DQB1 LAMP3 CDKN1A RELN AIRE ICAM1 IGFBP4 TFPI NCF2 S100A4 RGS1 CYP1B1 CSTA NR4A3 NQO1 CEP55 HLA-DPA1 HLA-DPB1 CAPG LCP1 PRF1 GBP1 PTGER4 NCF4 HLA-DMB KYNU RAB13 MYOF MAFB IER3 HLA-DMA HLA-DRA FKBP5 HCK GPC4 HSPA1A KLF4 CLEC7A VCAM1 ISG20 TNFRSF1B MAP3K8 IL15 CST7 CD86 MAP3K6 SPARC UBD CIITA CYP3A5 WLS GPR183 TNFAIP2
MARTINEZ_RB1_AND_TP53_TARGETS_UP	0.000782643	0.0104681	0.477271	0.362119	1.7685	158	DDX3Y TSHR SIRPA HLA-DQA1 CLCF1 HSPB7 LUM CD163 TGFBI THBS1 TFPI2 MSR1 TSLP CD44 TNFSF14 HMGA2 CDKN1A LILRB3 SPON2 CCL20 GZMB MS4A6A ATF3 DRAM1 CP TIMP1 NCF2 LYZ SLC2A4 WEE1 TCIM CXCL12 GBP2 S100A10 CYP11A1 FABP4 ITGA4 FCGR2B
BLANCO_MELO_COVID19_SARS_COV_2_INFECTION_A594_ACE2_EXPRESSING_CELLS_UP	0.00100462	0.0125228	0.45506	0.368214	1.76731	140	FOSL1 LIF INHBA CCL2 LOX CCL4 GDF15 CXCL8 SOCS3 SELE GEM IL6 PLEKHA4 BCL2A1 HES7 LAMP3 PTX3 CCL20 ALOXE3 ATF3 REM2 GMPR CCN4 TCIM NR4A3 CSRNP1 IL20RB SLA HS3ST3B1 GPR3 BMF PHF21B IRF1 GCNA CXCL3 RELB IL11 PPP4R4 IER3 ATP2A1 SERPING1 NFKBID SNAI1 GADD45A CIART KLF4 FERMT3
CHEN_METABOLIC_SYNDROM_NETWORK	2.65832e-06	0.000158886	0.627257	0.320018	1.76693	440	SIRPA MMP19 HLA-DQA1 SLC5A4 LOX GSTM1 IQGAP2 BIRC7 COL8A1 IL1RL1 HK3 LUM CCL4 CCL7 COL6A3 GPNMB ARMC3 COL1A1 SCIMP MEFV PLEKHA4 MSR1 COL5A1 BCL2A1 CD44 TNC ANXA2 COL4A1 APOBEC3B DOK2 SYNGR4 SRPX2 LILRB3 SPHK1 CD180 PLAUR MRC1 RPE65 ADGRE1 EMP3 PTPN22 MS4A6A ATF3 DRAM1 SRPX VASN TUBB6 PTGIR F13A1 LRRC25 MFAP2 ECSCR SLCO2A1 NCF2 MSX2 LYZ FXYD5 LOXL2 RGS1 SLC2A4 ITGBL1 CCN4 LGALS3 SLAMF8 HCST IFI30 …
ICHIBA_GRAFT_VERSUS_HOST_DISEASE_35D_UP	0.00337547	0.0291415	0.431708	0.419065	1.7647	68	SIRPA HLA-DQA1 HLA-DRB5 GDF5 CD7 CCL4 SERPINA3 GPX3 MSR1 BCL2A1 HLA-DQB1 LILRB3 ADGRE1 LYZ LGALS3 NNMT CTSC GBP2 MT1A CD68 CLIC1 S100A3 NCF4 HLA-DMB NAMPT CXCL3 CD14 S100A11 HLA-DMA CD53 HCK SMOC2 LCP2 VCAM1 FGL2 CYBA TRAF3IP2 CYTIP UBD
SWEET_LUNG_CANCER_KRAS_UP	0.00123473	0.0142482	0.45506	0.36569	1.76394	144	SFTPB DLK1 SIRPA MARCO HLA-DQA1 HLA-DRB5 SERPINE1 AREG CHI3L1 TGFBI THBS1 MSR1 LAMC2 BCL2A1 CD44 APOC1 IL13RA2 HLA-DQB1 CDKN1A HAP1 MRC1 RBP4 LAMB3 LGALS3 CTSC IFI30 NAPSA IBSP MT1A PLIN2 FPR2 ITGA4 MAN1A1 FCGR2B CD68 LCP1 SDC1 CLIC1 INHBB CRLF1 PLA2G5 TGIF1 HLA-DMB CXCL3 PLBD1 CD14 COL18A1 CES3 COL15A1 IL11 BMP4 PLP2 HLA-DMA HLA-DRA TES GADD45A
SMID_BREAST_CANCER_NORMAL_LIKE_UP	0.000460572	0.0077237	0.498493	0.34481	1.76355	214	DLK1 CCL2 HLA-DRB1 PNOC CD7 CHI3L1 SELE GEM IL6 CFI HGF APLNR NPR1 HLA-DQB1 ITK DOK2 LAMP3 CLEC2B LILRB3 RELN CD180 MRC1 GZMB PTPN22 MS4A6A SRPX THBD TFPI CHRDL1 F13A1 LYZ FOLR2 CYP1B1 CTSC DOC2B CXCL12 IL1R1 LMOD1 P3H2 C1S MFAP4 MALL FZD7 HLA-DPA1 SLA RNASE6 FABP4 ITGA4 CAV1 GJA4 VPREB3 TNFAIP8 ANGPT2 PLTP PRF1 SAA1 PTGER4 CD40 CPVL NCF4 DPT C1R C7 COL18A1 LYVE1 SRGN ACTA2 LYN SERPING1 ARHGAP15 …
BOQUEST_STEM_CELL_DN	0.00252944	0.0238815	0.431708	0.396156	1.76295	96	HLA-DQA1 HLA-DRB1 AREG STC1 TFPI2 SELE CFI MPZL2 APLNR CD93 HLA-DQB1 PNP ADAMTS9 STX11 THBD G0S2 HLA-DPA1 NR5A2 HLA-DPB1 CCRL2 ADGRL4 ANGPT2 SEMA3F HBEGF TM4SF1 SRGN NEDD9 PCDH12 LIMK2 HLA-DMA CCL14 HLA-DRA CLEC1A LCP2 KDR ISG20 TSPAN6 TNFRSF1B IL15 PLA1A THSD7A
ZHOU_INFLAMMATORY_RESPONSE_LIVE_UP	0.00164632	0.0176036	0.45506	0.37056	1.76129	135	FOSL1 LIF CLCF1 SERPINE1 OSM CCL4 IL6 TSLP CD44 HGF COL4A1 PTX3 ADM PKP1 ABCA1 PLAUR ICAM1 CCL20 GPR84 DRAM1 IL10 REM2 IL1R1 PLK3 NR4A3 VEGFA RND3 DYRK3 G0S2 GIPR ITPRIP CCRL2 RASGEF1B DMRTA1 C11orf96 S1PR3 PLA2G5 DDR2 NAMPT SVIL CXCL3 BTBD19 RELB RGS16 CTF1 IER3 TNFSF15 WNK4 LIMK2 SGMS2 NFKBID FNDC3B EGR4 HSPA1A PXDC1 SERPINB8 CD80 JAG1 EDN1 CCN5 PDGFB CXCL2 GPC3 SLC39A14 DNAJB5 TNFAIP2 PALLD TN…
FOSTER_TOLERANT_MACROPHAGE_UP	0.0059319	0.0423747	0.407018	0.422987	1.7557	64	MARCO LOX TGFBI THBS1 GEM MSR1 SLC16A3 IL1RN MS4A6A CP SLC7A2 RGS1 FPR2 NUPR1 MTHFD2 RAB20 TENT5C MCOLN2 SMAD6 PTGES MCHR1 RBPMS RAB32 BTG3 ISG20 JAG1 TNFRSF1B CST7 FGL2 TSPO DCBLD2 AGTRAP MET
JOHNSTONE_PARVB_TARGETS_3_UP	0.00227728	0.0221539	0.431708	0.374952	1.75414	120	LIF AQP3 HLA-DRB1 HMOX1 AREG PLAU TGFBI THBS1 CA12 PTX3 ICAM1 ABCC3 SRPX THBD SULT1C2 TIMP1 S100A4 PYGL FXYD5 LOXL2 RNASE2 C1S ANXA1 STEAP3 C19orf33 PLIN2 HLA-DPA1 HLA-DPB1 OSMR RCN1 CD58 TRIB1 TGIF1 COL18A1 CDCP1 MYOF NANOS1 CMTM3 HLA-DMA HLA-DRA KLF4 CRISPLD2 ACSL5 JAG1 SARDH NPC2 VIM GNS GFPT2 WLS TNFAIP2 MAP2K3 KLF10
CHICAS_RB1_TARGETS_CONFLUENT	0.000448261	0.00757172	0.498493	0.336681	1.75026	232	AQP3 SPOCD1 LOX GSTM1 SERPINE1 GDF5 WNT2 THBS1 COL1A1 COL5A1 TSLP CD44 ACTG2 ANXA2 APOBEC3B PTX3 ITGA5 RELN ABI3BP FBN2 EMP3 COL6A2 TUBB6 VGLL3 S100A4 LOXL2 COL3A1 ITGBL1 CCN4 NNMT CXCL12 SYNC LMOD1 COL5A2 C1S ANXA1 GBP2 STEAP3 S100A10 TAC3 MFAP4 CEP55 LTBP2 PRSS23 CAPG ITGA4 CAV1 NUPR1 NES PCOLCE MTHFD2 CTHRC1 GPC6 GBP1 ANO1 DOK5 MCUB TENT5C CD99 CCDC80 C1R PKIB BGN DAB2 C7 COL15A1 STK17A MYOF C…
HORIUCHI_WTAP_TARGETS_UP	0.00196571	0.0198358	0.431708	0.380667	1.74955	112	CCL2 HMOX1 TFPI2 SELE STC2 SPATA18 COL5A1 CFI COL4A1 LAMP3 ABCA1 ICAM1 PAPPA ATF3 ACP5 CXCL5 TFPI TCIM IL1R1 GLIS3 ITGA4 KLHL6 CXCL16 OSMR TMEM200A CASP7 C11orf96 FRMD3 CD58 COL27A1 CXCL3 RGS2 MAFB ACTA2 FNDC3B PLEK2 TAGLN KLF4 VCAM1 ACSL5 JAG1 APOL1 FAM167B IL15 COLEC12 CROT CXCL2 LRRC32 PTGFRN TFEC DNASE2 IL7R TNFAIP3
ALFANO_MYC_TARGETS	0.0064755	0.0451928	0.407018	0.415377	1.74452	67	CCL2 EMP1 PLAU STC1 ENPEP ADM PCDH8 PLAUR PNP ANXA1 S100A10 PDLIM4 ACKR3 PGAM2 TGFB1I1 SDC1 IRF1 LTBP1 SVIL TGFB2 DAB2 MYL12A E2F5 IGFBP1 BMP4 VCL RUNX3 GPR143 NPC2 CYTIP SPARC PDIA5
CHIARADONNA_NEOPLASTIC_TRANSFORMATION_KRAS_DN	0.00677273	0.0466143	0.407018	0.430127	1.73716	56	GSTM1 RFLNB SOCS3 COL4A2 COL1A1 COL5A1 ADM ATF3 PNP IFI30 COL5A2 PRSS23 NUPR1 PCOLCE PLTP ELN CRLF1 FKBP10 CCDC80 COL1A2 SMAD6 COPZ2 FSTL1 PSTPIP1 RNASE4
BROWN_MYELOID_CELL_DEVELOPMENT_UP	0.00672697	0.0465299	0.407018	0.405752	1.72483	71	SIRPA GSTM1 TGFBI C5AR1 BCL2A1 CD44 PLAUR IL1RN PYGL IL4I1 PLK3 CSTA NQO1 FPR2 CAPG FCGR2A CD68 TNFRSF1A DAB2 S100A11 SGMS2 PSTPIP2 HCK RNASE4 CD80 CNN2 HLX GNS MYO1B SOAT1 FGR ANPEP GRN FCGR1A CD33 CTSS CEBPD ABHD5 ITGB2 NFAM1 ACKR1 CLEC4A STOM TLR2 TREM2 MPEG1 SAT1
WP_IL18_SIGNALING	0.00451424	0.0350757	0.407018	0.393226	1.71903	86	CCL2 HMOX1 CCL4 CXCL8 SOCS3 COL1A1 IL6 NPPA PTX3 CCL18 ICAM1 CCL20 ATF3 TIMP1 IL10 NCF2 COL3A1 CCN4 VEGFA TNFRSF1A CXCL16 PTPN7 TNFRSF11B MMP14 NFATC4 MMP2 IRF1 IL17RC CXCL3 RGS16 COL1A2 IER3 ACTA2
CHIANG_LIVER_CANCER_SUBCLASS_CTNNB1_DN	0.00485353	0.036378	0.407018	0.393145	1.71885	87	SERPINE1 LUM SOCS3 COL6A3 GEM GPNMB COL1A1 COL5A1 GPR88 SPHK1 AMIGO2 CCL20 SRPX ACP5 CP TIMP1 SLC7A2 RGS1 COL3A1 LGALS3 CXCL12 AIM2 GLIS3 CAPG EGR2 CXCL16 TNFAIP8 VNN1 PLTP CTHRC1 C11orf96 ASPN MCUB CCDC80 BGN ADAMTS1 PLBD1 C7 COL1A2 SLC17A9 CMTM3
REACTOME_G_ALPHA_I_SIGNALLING_EVENTS	0.00305085	0.0274577	0.431708	0.38374	1.71731	99	NPW MTNR1B PDYN GAL PNOC PENK CCL4 FPR3 C5AR1 CXCL8 APLNR CCL4L2 RGS22 CCL20 RGR CXCL5 CXCR4 RGS1 CXCL12 ANXA1 FPR2 PDE4C CXCL16 ACKR3 SSTR4 ADORA3 GNG5 S1PR3 SAA1 NPY RGS20 CXCL3 GNG4 RGS16 RGS8 OPRM1 C3AR1 GRM7 PRKX MCHR1
WP_NETWORK_MAP_OF_SARSCOV2_SIGNALING	0.0060884	0.0432684	0.407018	0.403505	1.69917	68	SERPINA5 HLA-DRB5 CCL2 HLA-DRB1 SERPINE1 CCL4 CD163 CXCL8 IL6 CFI APOC1 CCL20 CXCL5 IL10 CXCL12 C1S STEAP3 CXCL16 SAA1 C1R CXCL3 NTRK1 CD14 EIF4EBP1 TP53I3 HLA-DRA
WP_NUCLEAR_RECEPTORS_METAPATHWAY	0.0059046	0.0423747	0.407018	0.388468	1.6984	87	SLC5A4 ANKRD1 CCL2 GSTM1 HMOX1 GPX3 HGF GPR153 SRPX2 AMIGO2 CCL20 AHRR ABCC3 THBD EPHA2 SLC2A4 CYP1B1 NQO1 SPRY1 ACKR3 HBEGF PLTP SLC39A12 TGFB2 CES3 SRGN MYOF RGS2 IL11 IGFBP1 FKBP5 HSPA1A ALOX5AP TGFB1 SRXN1 PDGFB GADD45B SLC39A14 CYP3A5 TNFAIP3 SOD3 DNAJB1 GCLM ANGPTL4
BUYTAERT_PHOTODYNAMIC_THERAPY_STRESS_UP	0.00269034	0.0248856	0.431708	0.341294	1.6774	164	INHBA CLCF1 LOX HMOX1 AREG GDF15 CXCL8 TFPI2 HSPA6 GEM IL6 STC2 IL13RA2 RRAD PTX3 CDKN1A PGF RELN ABCA1 ATF3 PTHLH THBD TFPI NCF2 LGALS3 SYNC PLK3 VEGFA RND3 DYRK3 FZD7 PLIN2 TNFRSF11B BAG3 MTHFD2 IRF1 TRIB1 NAMPT FOSL2 HRH1 CCN3 CXCL3 RELB EFNA4 RGS2 IL11 IER3 IGFBP1 ACVR1 GADD45A KLF4 F2RL1 PIM1 IL15 TXNL4B CXCL2 SLC39A14 OSGIN1 SLC12A7 PALLD KLF10 TIPARP DNAJB1 GCLM PER1 ZFP36 PLA2G15 TNFSF9 B…
MANNE_COVID19_NONICU_VS_HEALTHY_DONOR_PLATELETS_DN	0.00716468	0.0485384	0.407018	0.395998	1.66756	68	DLK1 HLA-DQA1 ADAM12 TGFBI TFPI2 COL4A2 HLA-DQB1 COL4A1 GPR88 PAPPA LOXHD1 CXCL5 CXCL12 HLA-DOA VEGFA PHEX CYP11A1 PDE6H ANGPT1 MS4A7 TGFB2 SCIN HLA-DRA RPH3AL PLCH1 KDR SERPINB8 ANKDD1B YAP1 BANK1
CAIRO_HEPATOBLASTOMA_DN	0.00743137	0.0490736	0.407018	0.369553	1.65451	97	MARCO AQP3 SERPINE1 FCN3 IL13RA2 GPR88 ADM ALPL HGFAC KMO EPHA2 NNMT NAT2 RND3 C6 STAB1 SLC43A3 FCGR2B VSIG4 CYP4F11 SYT17 VNN1 CRHBP INHBB CYP39A1 TRIB1 CXCL14 ANO1 NAMPT C1R CD14 LYVE1 SERPING1 PXDC1 CYP2J2 SERPINB8 SARDH SHBG CDA GREM2 C1RL CYP3A5 IL4R MAP2K3 BBOX1 SLC27A2
FLORIO_NEOCORTEX_BASAL_RADIAL_GLIA_UP	0.00360812	0.0303554	0.431708	0.340631	1.651	148	PCDH11Y SERPINA5 MYPN COL8A1 PENK GDF5 PPP1R17 IL1RL1 GPR83 THBS1 STC1 SELE SCIMP SLC16A12 MEFV LAMC2 JAML COL4A1 CUX2 ADAMTS9 SULT1C2 CHRDL1 FYB2 WWTR1 TPRG1 LYZ ADAMTS6 ITGBL1 NNMT SV2C FAM177B KLRD1 CEP55 NIPAL1 PDE4C ACVR1C ADGRL4 ARHGAP28 PAMR1 TTN IRF1 SPN MAP1LC3C PCDH18 TM4SF1 C7 CDCP1 C1QTNF7 CFAP54 AXDND1 ACAN FBLIM1 TES
BERENJENO_TRANSFORMED_BY_RHOA_DN	0.00627556	0.0443283	0.407018	0.362226	1.63744	106	DLK1 LOX GSTM1 LUM COL6A3 COL1A1 COL5A1 PTX3 PNP COL6A2 CYP1B1 NNMT CXCL12 MGP MT1A SFRP2 NPR3 CAV1 F2R TNFRSF11B OSMR MMP14 SEMA3F PCOLCE PLTP RCN1 FKBP10 CCDC80 C1R COL1A2 SMAD6 KDELR3 SMOC2 GPC4 COPZ2 FZD1 AEBP1 RNASE4 SARDH CSRP2 NPC2
WANG_SMARCE1_TARGETS_UP	0.00481637	0.036378	0.407018	0.347968	1.63007	123	SPOCD1 IQGAP2 COL8A1 LUM CHI3L1 TGFBI SOCS3 COL6A3 COL1A1 COL5A1 CFI CA12 CLEC2B PTX3 ABCA1 AMIGO2 IGFBP4 SRPX COL3A1 CCN4 ITGB3 TCIM IL1R1 C1S SLC12A8 MGP SDC2 NPR3 NEXN F2R HS3ST3B1 TLCD2 NUPR1 CTHRC1 MMP2 S1PR3 INHBB TGFB2 NID1 DAB2 COL15A1 MAFB IGFBP5 ACTA2 OXTR ACAN FBLIM1 TES TAGLN
MATSUDA_NATURAL_KILLER_DIFFERENTIATION	0.0029055	0.0264559	0.431708	0.343647	1.6284	132	DDX3Y SLC5A4 RFLNB CD7 CCL4 SOCS3 SERPINA3 GEM CD44 SPON2 PLAUR GZMB IGFBP4 PTPN22 MS4A6A WWTR1 LYZ RGS1 NAPSA ANXA1 KLRD1 SFRP2 PLIN2 PRSS23 F2R PDLIM4 MAN1A1
CHICAS_RB1_TARGETS_SENESCENT	0.00590986	0.0423747	0.407018	0.328381	1.61329	163	LIF TREM1 INHBA GAL SERPINE1 AREG EMP1 RFLNB CHI3L1 GEM ESM1 IL6 SPATA18 TSLP BCL2A1 ACTG2 HMGA2 CA12 PTX3 CCL20 COL6A2 CXCL5 THBD WWTR1 SLC7A2 ITGBL1 WEE1 SLAMF8 VEGFA G0S2 SLC43A3 GLIS3 OSMR ACKR3 RDH10 TNFAIP8 PCOLCE VNN1 PLTP C11orf96 TGIF1 NAMPT MCUB RIF1 BGN CXCL3 IL11 IGFBP5 TNFSF15 TMEM106C
REACTOME_NEUTROPHIL_DEGRANULATION	0.00484769	0.036378	0.407018	0.331778	1.59668	142	SIRPA CHIT1 IQGAP2 CHRNB4 HK3 PLAU HLA-C CHI3L1 C5AR1 HSPA6 SERPINA3 CD44 CD93 ANXA2 PTX3 LILRB3 PKP1 PLAUR LILRB2 GPR84 PNP LYZ PYGL LGALS3 FCAR CTSC RNASE2 FCER1G FPR2 FCGR2A FCGR3B CD68 VNN1 CFD CD58 CD14 S100A11 C3AR1 NCKAP1L CD53 HSPA1A CRISPLD2 LAIR1 VCL CNN2 TNFRSF1B SLC11A1 FRMPD3 NPC2 FGL2 CDA CR1 SERPINB1 CYBA PTPN6 CD177 GNS HPSE GSDMD SLC27A2 FGR ALOX5 ANPEP DOCK2 ARHGAP9 GRN SLC2A3 Q…
REACTOME_SIGNALING_BY_INTERLEUKINS	0.00743156	0.0490736	0.407018	0.330198	1.59451	145	LIF CCL2 CLCF1 HMOX1 IL1RL1 OSM CCL4 CXCL8 SOCS3 IL6 TSLP HGF IL13RA2 ANXA2 CDKN1A ICAM1 CCL20 IL1RN TIMP1 IL10 F13A1 IL1R1 ANXA1 VEGFA IL20RB TNFRSF1A PTPN7 IL1RL2 OSMR IKBIP LCP1 SDC1 MMP2 SAA1 CRLF1 IL10RA IL17RC IL11 CTF1 COL1A2 LYN MSN OPRM1 HCK VCAM1 CD80 CNN2 TNFRSF1B MAP3K8 PIM1 IL15 TGFB1 CD86 VIM CXCL2 CNTF PTPN6 IL7R IL4R MAP2K3 GSDMD IL21R SHC1 TEC CISH ALOX5 IRAK3 PTGS2 IL16 PTPN13 I…
SMID_BREAST_CANCER_BASAL_UP	0.00687921	0.0470247	0.407018	0.289662	1.51331	245	FOSL1 MARCO SIX3 TREM1 CCL2 GAL LOX CHI3L1 CXCL8 HSPA6 SOCS3 CCL7 CALB2 COL4A2 KLK5 NPTX2 FOLR1 LAMC2 MPZL2 BCL2A1 CD44 ACTG2 APOBEC3B LAMP3 PTX3 ADM PKP1 CCL18 ICAM1 CCL20 LAMB3 AQP9 CP CXCL5 WWTR1 MFAP2 S100A4 PDPN FXYD5 TEAD4 SLAMF8 P3H2 VEGFA S100A10 RND3 MALL SDC2 CEP55 SLC43A3 FZD7 PLIN2 NPR3 ANGPT1 TMEM158 TNFRSF11B MMP14 NES MOCOS HBEGF VNN1 CHI3L2 ELN CRLF1 GBP1 CYP39A1
SMID_BREAST_CANCER_LUMINAL_B_DN	0.00637862	0.0447848	0.407018	0.284521	1.50361	268	DLK1 MARCO HLA-DQA1 CCL2 GAL CD7 CHI3L1 CXCL8 CALB2 SELE GEM COL4A2 KLK5 IL6 NPTX2 FOLR1 CFI MPZL2 BCL2A1 ACTG2 TNC HLA-DQB1 ITK LAMP3 PTX3 ADM PKP1 CCL18 MRC1 ICAM1 CCL20 GZMB RBP4 LAMB3 PTPN22 SRPX TFPI CHRDL1 WWTR1 MFAP2 LYZ PDPN CYP1B1 NNMT CTSC CXCL12 C1S ANXA1 RND3 MFAP4 MALL SLC43A3 FZD7 NPR3 CAV1 ANGPT1 TMEM158 TNFRSF11B VPREB3 MMP14 PAMR1 TNFAIP8 NES VNN1 PLTP CHI3L2 ELN SAA1 CRLF1 GBP1 …
MIKKELSEN_MEF_HCP_WITH_H3K27ME3	0.00415548	0.0332161	0.407018	-0.297549	-1.54829	199	FOXA2 TFAP2B LRRC26 CYP4F22 GRHL2 LAD1 KRT83 CBLC PRLR HOXB3 HOXD4 FGFR4 KLHL14 RASEF DSG2 CLDN4 MARVELD3 DPYS NHLH2 DPP10 INSM1 GALNT6 DEGS2 UGT8 GALR1 CHRNA4 SKAP1 CPNE9 TMEM171 CRB3 KCNH8 LYPD3 SHH FEZF2 CNFN RAB37 CRH BCAN OLIG2 CELSR1 SCRT1 IGFBPL1 PLEKHG6 CNNM1 EMILIN3
DODD_NASOPHARYNGEAL_CARCINOMA_DN	8.86634e-05	0.0022223	0.538434	-0.27428	-1.59328	499	SCGB2A1 ALDH3B2 CEACAM5 MUCL1 TFF3 C9orf152 KRT23 MUC13 PRR15L MAB21L4 PAX5 NECTIN4 FAM83E ELF3 MS4A8 PTK6 C6orf132 MLPH TMPRSS4 KRT7 TJP3 EVPL INAVA TMEM184A EPS8L1 TRPM1 AGR2 KLHL14 MISP SLC44A4 CARD14 FILIP1 SMIM22 SPDEF DHRS9 TTC6 SNX22 PCDHA9 BNIPL SERTAD4 ATP2A3 DEGS2 CLDN3 LTF GCNT3 TRIM29 BICDL2 LLGL2 CLDN7 TMEM45B SMIM5 SMIM6 TMEM125 POU2AF1 CD22 FA2H PRR18 TSPAN1 SVEP1 TGM1 EPPK1 ATP2C2…
SCHAEFFER_PROSTATE_DEVELOPMENT_48HR_UP	0.00720659	0.0485507	0.407018	-0.319628	-1.60768	160	ALDH3B2 AOC1 FOXA1 LRRC26 GATA3 KRT23 GPX2 ELF3 S100A14 C6orf132 KRT7 TMEM184A RAB25 TRPV6 AGR2 ARHGEF16 SLITRK6 RIPPLY3 CLDN4 KRT15 TTC6 CDH1 SERTAD4 COL9A3 LLGL2 CA14 PKP3 RPRM TSPAN1 FXYD3 SHH
MARTENS_TRETINOIN_RESPONSE_UP	0.000523033	0.00840821	0.477271	-0.300954	-1.61405	270	MUC6 CYP4F8 ALDH3B2 TFF1 FOXA2 MUC5B LRRC26 IRX2 C9orf152 GRB7 ZG16B TLDC2 PAX5 KRT83 ELF3 COL20A1 PTK6 S100A14 HOXB3 KLK1 FGFR4 IGSF9 CARD14 KRT15 LMX1B SNORC SERTAD4 CLDN3 PLA2G2A CHRNA4 TRIM29 DACT2 UBQLN3 TP53TG5 TMEM171 CD22 SOX8 GAL3ST1 EFNA2
ONDER_CDH1_TARGETS_2_DN	0.0025408	0.0238815	0.431708	-0.314424	-1.63615	198	CLCA2 S100A7 GRHL2 LAD1 ITGB6 SH2D3A ESRP1 CBLC S100A14 TMPRSS4 ESRP2 KRT18 PRSS8 INAVA EPS8L1 RAB25 FERMT1 MISP DSG2 CLDN4 KRT15 MCTP2 ABCA12 OVOL2 STAP2 EHF GALNT6 CDH1 TMEM30B SMPDL3B TRIM29 KRT8 CLDN7 PKP3 DSP TSPAN1 LYPD3 FXYD3 ARHGAP8 NUP62CL TGFA SFRP1 ADTRP TNFSF10 CEACAM1 ERBB3 LCN2 CELSR1 PPL DUOX1 SPINT1 MOB3B CLDN1 CD24 OAS3 IRF6 CORO2A SEMA3B SEMA3A NMU NRG1 FRMD4B MMP9
SENGUPTA_NASOPHARYNGEAL_CARCINOMA_DN	0.00199877	0.019847	0.431708	-0.357781	-1.73237	128	SCGB2A1 ALDH3B2 TFF3 MUC13 PAX5 ELF3 MS4A8 TMPRSS4 KRT7 TJP3 INAVA AGR2 SLC44A4 SMIM22 BNIPL LTF CLDN7 TMEM45B SMIM5 POU2AF1 PRR18 TSPAN1 EPPK1 CAPN9
JINESH_BLEBBISHIELD_TO_IMMUNE_CELL_FUSION_PBSHMS_DN	0.00118764	0.0139275	0.45506	-0.352033	-1.73272	140	PIP ALDH3B2 CLCA2 LRRC26 C9orf152 ZG16B GPX2 MLPH TMPRSS4 PRSS8 AGR2 HOXB2 DHRS9 OVOL2 KEL IRX3 FAM110A FXYD3 HOXD1 OAS1 PLIN4 TESK2 TNFSF10 LCN2 YBEY PVALB IFIT1 IFI44L EFS DUOX1 DEFB1 OAS3 MX2
REACTOME_DEVELOPMENTAL_BIOLOGY	7.45674e-05	0.00195299	0.538434	-0.320824	-1.73609	287	FOXA2 TFAP2B CDSN FOXA1 IRX2 GATA3 GRB7 KRT23 CASP14 KRT83 MLPH KRT7 CIDEA HOXB3 HOXD4 KRT18 MYB EVPL COL9A1 PRSS8 TRPM1 KRT20 SEMA3E GATA6 DSG2 KRT15 HOXB2 TFAP2A INSM1 HOXB4 CDH1 COL9A3 KRT31 SMYD1 KRT8 CLDN7 RET PKP3 PRKCQ DSP HOXD1 SHH EFNA2 TGM1 EPHB3 EPHA5 COL4A3 COL4A5 ERBB2
TURASHVILI_BREAST_DUCTAL_CARCINOMA_VS_DUCTAL_NORMAL_DN	0.00730719	0.0489456	0.407018	-0.388178	-1.73746	79	SCGB2A2 TFAP2B MUCL1 KRT23 SCGB1D2 ELF3 KRT7 KRT15 TTC6 SHISA2 EHF LTF TRIM29
PUJANA_BRCA2_PCC_NETWORK	0.00478336	0.0363193	0.407018	-0.382611	-1.74449	88	GATA3 MYB MYBL2 TMSB15A CCNE2 SYCP2 KIFC1 PRKCQ TROAP AURKB CDC20 NCAPH RAD51AP1 TOP2A DLGAP5 CENPA UBE2C KIF14 BUB1 NDC80 PCLAF AURKA MAP2K6 ARHGAP19 RRM2 KIF23 MCM7 RHOH MELK TPX2 INSIG1 NASP PRIM1 FANCI MCM6 CCNB2 PFDN4
MIKKELSEN_NPC_HCP_WITH_H3K27ME3	0.000913461	0.011764	0.477271	-0.359942	-1.76259	133	TFAP2B HOXB8 LRRC26 HOXB5 LAD1 C6orf132 HOXB3 HOXC6 HOXB2 IGF2BP1 OVOL2 DPP10 HOXB4 CDH1 DEGS2 CHRNA4 LLGL2 SKAP1 CLDN7 DACT2 CRB3 VWA2 S1PR5 GPR37 FEZF2 SFRP1 RAB37 DMRT2 B3GNT7 CYP26A1 CELSR1 SCRT1 IGFBPL1 CNNM1 SPINT1 RASGEF1C WNT4 NELL1 CYP2S1 SLC38A4 SOWAHB DSCAML1
MITSIADES_RESPONSE_TO_APLIDIN_DN	0.00718393	0.0485384	0.407018	-0.437754	-1.76681	52	MYB FERMT1 MYBL2 ASPM DSP NCAPH TOP2A DLGAP5 CENPA KIF14 BUB1 PCLAF AURKA ARHGAP19 RRM2 KIF18B CDCA8 JPT2 MELK TPX2 PPP1R16B NDC1 FANCI
MCBRYAN_PUBERTAL_BREAST_4_5WK_UP	0.00112843	0.0135586	0.45506	-0.365446	-1.76951	126	FOXA1 IRX2 GATA3 GRHL2 LAD1 POF1B ESRP1 PRLR KRT7 ESRP2 KRT18 MYB COL9A1 RAB25 TSPAN8 IRX5 CLDN4 EHF CDH1 TMEM30B CLDN3 LTF KRT8 CLDN7 IRX3 DSP FXYD3
MCBRYAN_PUBERTAL_BREAST_3_4WK_UP	0.00531022	0.0386816	0.407018	-0.397399	-1.77873	79	FOXA1 IRX2 GATA3 ESRP1 MLPH KRT7 KRT18 MYB COL9A1 TSPAN8 SNORC EHF CDH1 CLDN3 LTF KRT8 TMEM45B IRX3 DSP FXYD3 TMEM79 RAD51AP1 SFRP1
PYEON_CANCER_HEAD_AND_NECK_VS_CERVICAL_UP	0.00477731	0.0363193	0.407018	-0.485189	-1.79079	37	HOXA10 ELF3 HOXB3 RASEF TMEM30B CCNE2 SYCP2 RAD51AP1 NUP62CL NUF2 CDCA7 ATP8B1 BRIP1 NASP
[truncated: 113 more rows]

## Sheet: scRNAseq_DE_Ex.Neu
pathway	pval	padj	log2err	ES	NES	size	leadingEdge
GOBP_INTRACELLULAR_ZINC_ION_HOMEOSTASIS	0.000268143	0.0161175	0.498493	0.604315	2.33917	18	MT1F S100A8 S100A9 MT1E MT2A MT1G MT1X SLC30A1 SLC30A2
[truncated: 376 more rows]
